# Supplementary material for: Comparative transcriptome investigation of global gene expression changes caused by miR156 overexpression in Medicago sativa
Source: BMC Genomics. 2016 Aug 19;17:658. doi: 10.1186/s12864-016-3014-6 (PMC4992203; doi:10.1186/s12864-016-3014-6)
Supplement: Additional file 1: Table S1. — Assembled alfalfa transcriptome. All the de novo assembled alfalfa transcripts that were obtained from Trinity program. (ZIP 51914 kb) [file 12864_2016_3014_MOESM1_ESM.zip]

Archive with 3 entries (3 files):
- Supplementary Table 1-part 1/1 M.sativa assembled transcriptome.txt
- Supplementary Table 1-part 2/2 M.sativa assembled transcriptome.txt
- Supplementary Table 1-part 3/3 M.sativa assembled transcriptome.txt
