# Supplementary material for: Comparative transcriptome investigation of global gene expression changes caused by miR156 overexpression in Medicago sativa
Source: BMC Genomics. 2016 Aug 19;17:658. doi: 10.1186/s12864-016-3014-6 (PMC4992203; doi:10.1186/s12864-016-3014-6)
Supplement: Additional file 1: Table S1. — Assembled alfalfa transcriptome. All the de novo assembled alfalfa transcripts that were obtained from Trinity program. (ZIP 51914 kb) [file 12864_2016_3014_MOESM1_ESM.zip › Supplementary Table 1-part 1/1 M.sativa assembled transcriptome.txt]

>TR1|c0_g1_i1 len=421 path=[797:0-420] [-1, 797, -2]
GATTGAGGACAAATTTCAAACCACAAAGTTCCATAATTGAAGGACTAATTTCACCTTAAT
TATTGCTTTAGAAAAATAAAAAACACCATATAGATTTCTTTGTTAACCCTTCCACAAGTA
TGATTAAAATTTTATTTGCAAAACATTGTTGCTAGAACAAAATTTTGTTACGTGAACGAT
TCGTATCATTCTGAATTTGCCGTGACGTGAGTCATCTTGATTTTGCAAAAGTTTGTAGTC
TTTGCAAAATCACAATGACCCGCTTTGATTCTGGTAAACCTACCGGAAAACATGCCCTAA
ATCAATCCACGATGAATATAATTTTTTTTCTACGTATTGTGAGTTCGTCATAGAATTCCA
GTGAGCCACCGTGATTTTGCAAAAGCTACATATCACTATAGATTTGCCAAAGTGATGTGA
G
>TR2|c0_g1_i1 len=362 path=[340:0-361] [-1, 340, -2]
GAGTGAATTTGCATGCCTGCAAACAAGGGCTTCAGTTGCCTCCTCCTCAGACTCGAACTG
AACAAGAGCCTGCTTTTTCCCCTTCATCTCAAACACTTTACAGTTCACCATGATTCCATG
CTCATGCAGAAGACTTGCAATGTCCTCTTCAATAATGTGTTCTGGAAGGGTTGACATGTG
GATGATCTTTGTTGGTGAGCAGCAATACCGGTAGTTTTTCGCAACATTCTGATTGAACCA
TTTGAGACTTGAATTCATGTACTCATGTGTGTCAGCACCTGGGGTTATGTTCGAATGCTT
GGAGAAGTTCACCTCCAAATGCTTTCCGAACAACATGGCACCCCATTAAAATGAACTCCA
GA
>TR3|c0_g1_i1 len=391 path=[369:0-390] [-1, 369, -2]
AAAATGTAAATACTAAGATACCTTAAAATTCATGAAGTATTCATAATTTGAAATAAAAGT
CACAAAATTTAAGCAAAATATAAGAACATACTTGGAAGTATCTACAACTAAAAGTAACTA
AAGTATTAAACATCAAAACTGTAATGTGTGTATGCCCATTAGTTTTGATTCATGCATTTT
TATTCAAAGAAACAGAATTACAAAGAACAAAACTGTGTGCATGTGTGTATTACTGAAAAA
ATTTAGATTCATATTCAGTAGCTAACAGTTCCCATGCAGTCAGAGCGGCACTGAGAAATC
GAACCAATCACAACAAAAAAAATTATTTGTATTCAGATCACAGATAAAAAAAAGTCTGTT
TTTCTCTTAATTACTTACTGACAGAATGTGG
>TR4|c0_g1_i1 len=600 path=[1155:0-599] [-1, 1155, -2]
TTTATTTTCTGGTCAATGTTTACCTTTTTTAATCTGAAAGTATATAGCTATGCTGCAAAT
TAGTGCATATTACTGTACACATCTTATTTACTACAATTCAATGTGATCCTTACAGTCTCT
TGCTATTGAATTAAGAGATATCTGAAAATATTGAGAAACTTTTCTTAATAAAGCAAGATT
CTTTTAATTATTCTTTTTTGTGAAACCACCATATGACATACACCACATCTTTCATTCAGT
GATTTTGTGAAGTCATTCAGAAAATTGTTCAAAATTTTGCACGATGGATTGCCATGTTGT
CAAGAAGTGCACTATTTTCATCCTTGGGAAAATTGGTTCAGGCGGATTGAGGCATGGAGC
ATGATAGATGTGACAGTATGGAAGTATAATTACTTAGTAAAATTCATGCAGCCTCTTCTA
TTTAGTCCCAAGTTAGGAACTATTGTACAGCTATAATAACTGTGATAACTGATTCTTTTA
GTTAGTTAGTTAGTTAGTTATCAGAATCATTCTGTGAAGAACATACCATTTTGTTGCTGT
CCTATTATAGCCTTATAGCCTGATTATGACTTCTAATATGCAGGGATTGGCTTCCGCGAG
>TR5|c0_g1_i1 len=344 path=[643:0-343] [-1, 643, -2]
AACACCTGCCTGCCCCTCAGACCCTGCATTCAATCACTTTTATATTCTTAAATTTTAATA
TTAATACTTACGTGTCAGTATCCGTGTTGTGTTCAGAGTTAGGTTTGGGCTTGATAGTAA
AAGCGACAACAACACTAAAACATAAAGGAGCTAACTTGGATAAACATTTGCCAATCTTAC
AACCCAGGACATAAAATATCTACATATAGCCTTGACACTTCATATCGAATGCGTGTCCAA
TGTCAGACATGTGCCGGTGTGAGACATGTGATTATTGGGATAAACCCAAGTTTCACATAG
AAAAGATAAGACTCCTGATAAGAGTGATATCTCTCACCTTACAA
>TR6|c0_g1_i1 len=225 path=[405:0-224] [-1, 405, -2]
ACACATACTGTCACACACACGCGCGTTCTTAAATGCAAAGCCATTTCTTGTATATTTCCA
ACGTACTAAAACAGCTGCCGACTTTGTTCAACATGCTCTCTGGTTAAGGCTAAAACAGCC
ACTCTTTTAGCATAACTTAGTAATTTCACAAAACTTCCTTTATTTAACAGTTGGAAACAA
AAGAATAAATATTTTAAGTTAATAAAAATTCAAAGGACAAACAGA
>TR7|c0_g1_i1 len=347 path=[325:0-346] [-1, 325, -2]
ATATTTCTTATTTGTGGTTTTAGCTGAGCTGGTTATAAATGACATATTGTTTTGTGCTAA
TAAGAAGATTGAAGTACTACATTCTATCTTCAAGATGTTGGGTTCCGTGGATGAAAGTGT
GTTGCCAGAGGTAGATAAACTACATTCAGATCATAACATGGACATGCCAAAATTCAAAGC
TGAAGGTCTAGAAAATAAATTTCAAAACTTGGGAGCCAGTGGACTGGACCTCCTATCTGC
AAGTTGGATACGCATCTAGTATTCGTGTTATGTGTGTGTAATTGCAATTTAATATAATCC
TTAATTTGAAGAACTAGTTAGTATCTTTGATTAATGAATGAACCATA
>TR8|c0_g1_i1 len=264 path=[242:0-263] [-1, 242, -2]
GAATTATTCAAGATTTTATGGTGCCTTCTATATGTTTCTAGGTTTAGTTTCAATATATAA
CATTTTACTTGTAGGTTTAATGCTTTACTCTGATATGTAGCTTATACTAATAGGGTAAAT
ATGCATCTTATGCTTTTATGGGATACAATTATATGAGTTAACTCCAAATATGGGATTGTA
TTCTTGATATGTAGCTTACTTTGTGTAAAACATGTTTACTTTGTGCAGAAGCAAAATTGC
AAACTGGGAAAGGATATACAAAAG
>TR9|c0_g1_i1 len=497 path=[949:0-496] [-1, 949, -2]
GAGGGGAATGGAGGGGAGGGCTTTGGATGGATGAGATTAGAGCAAAAATATTGAAATCTT
TCAAAAAAAAAAATTGAGATATTGGTTTTGTAGAGAACGATGTAGAAATACTTATGACTA
ATGTAATTTTAATTTTGAAAGTATTATAGTTATATAGGTTGGATTTGAAAAACTTATCCA
AACCTCACAAAACCCTCCAAACTTCTCCGCCGATACAATTTTTTAGTTCCTAAGATTTTA
TATTATGAAAAAACTTAAATCACCCAAAAGGCCACCATATCTCTCCATTCTTTCCACTTA
TTCCTTCATTTTTTACAAACTCTTCCCTCCCCCCTCAAGATTAATCCTCTTAGTGAATTC
TATCAAAGAAAAAAATGTCACGACAAATTGTTACTCCGTTGAAGCTTAGAAAAAGTAAAA
AAATCACTTCTTTTAAAAAAATAACACTACTACAAAATATATATTTTACATCATAGGGGT
TTTAGTTTTCACATCAG
>TR10|c0_g1_i1 len=357 path=[335:0-356] [-1, 335, -2]
ATAGTAAGCATGTATTATAATGACAAGTGCATAATTATTCACATGGTGACAAAGTACAAG
AATGATGCAAAACATTGTACAAACATGAAATTGAAGACAAACAGAAGAGTTTCACATCAT
ACAAGTTTAACACCTCAAACCTCCCACATTCTAATTGTGTTAAACCCTTGAGGTTGTATT
TACTAGTGGTTTATACAACATTCACAATACATGAATTTAACATCTTCTTAAGTGCATCTT
TGGTATCACCGTAGATTTGTCATAATCGCAATGAGCAACGTGATGTTGTAAAAGCTACGA
GGCTCGCCGTGATTTGGTAGGACCACCAAGTTGAGTGACAGCATCAACAAAACGTTG
>TR11|c0_g1_i1 len=225 path=[405:0-224] [-1, 405, -2]
ATTTTTTTTTTTTTTAAAAAAAAGAATGTCTATTTCTCAATCTAGTAAGTGTAGATGATT
AAATATTACGAGAACATTTGATGTGGTAAATCACGTGATCAAACCCAACGGTTTCTCTCT
TGTTTTATTTATTTTTTGACAAATCCACGGTTTCTCTCTTATTTTACATTTTTTTTTGTG
AATTTTATCACTAAACTCTTTAACACTAAAAAAAGATACTAGGTA
>TR12|c0_g1_i1 len=232 path=[419:0-231] [-1, 419, -2]
GAATGTTGTTGTTTTATACTACTACTACCATTTTCAGTGTTGACTTTGTTTTTGCCAAGT
TTAGTAGTATTCATTTTCTGGGCCAATGAAAAGTTACAATCTTTGATGATAATGTAGCTA
TAACTAGCTACCCTTTTGTGTGGTTTTGTTTTCAATTTGTTTCTTCTTCACTGACTGTGA
TTTTTTAGTTGATGTGTTTCATGTATTTGAAGCTTTTGAAGAAGAAGAAGAA
>TR13|c0_g1_i1 len=319 path=[277:0-296 278:297-298 279:299-300 280:301-302 281:303-304 282:305-306 283:307-308 284:309-310 285:311-312 286:313-314 287:315-316 288:317-318] [-1, 277, 278, 279, 280, 281, 282, 283, 284, 285, 286, 287, 288, -2]
CCTCATGCTCGAGCTCACGGTTAGAGTCAGAGAGAATAGTCGCACGTACGTACATGCGTA
GTGAAGAAGAAAAATGACTCACCATGCTGTGTTACTTGCACGTATATGCCTCTTTTTCAT
AAAGTTTTATTTAGTTTTGATGCCTCTTTTTCATATTAGATGGAGAATCTTGCATCCAAT
GTATAATAATGCTGAAGAAGCTATCAATATCAAGTTTTGTTTAGTTTTGTATAGTGACAA
AAGTCACACATTTAATATATATATATATATATATAGAGAGAGAGAGAGAGAGAGAGAGAG
AGAGAGAGAGAGAGAGAGA
>TR14|c0_g1_i1 len=444 path=[843:0-443] [-1, 843, -2]
ATTGTATTTAAAGTAACTGAATGGTTATTCACTGTGCATTGACCACATTGTGCTTTGTGG
GACTTAATCATTTAGTCCGTTTTTGGGAAAAATGCCTATGATTTGAAATTATATACTGCT
TAAAGAATTATTTATATATTTTAGAAATGTCATTTTGTCTGTTGTATATGTATGTGTTTT
AAATAACAAATGCCGCTCATTCGGTTTTTGTAATCACTGCTCGTTAACTTTTCTGGGCTT
TGCAACGCTGGATTCTTTTCTTACCTTGCTTTTTCTTTCACATTTTCTGCCATTATTTCA
TTGCTCTGTGGTTCAGCTGCATTATGAGTTTGACTAGTTTTAATGTCATATTTGCAAATT
CATATTGTTTGCTATAAAAAAGATGTATCTAATTTCTCATTTCTATTTTTAATGTGTAGG
TCCTCTGAACAAGGCGCATCTGGT
>TR15|c0_g1_i1 len=594 path=[1143:0-593] [-1, 1143, -2]
CTTTATTCCATTTAGTACTCTTGTTCATGATATTTAATAGGGTTAAATAAGTTTTTCGTC
CTTAAAATTATAAGTGAATTTTGACTTTAGTCCCTAAAAAATAAAGCGGGGGATGTTTTC
ATCCTCGCATAACTTTTTCGTTTTGTTTTTTGGTCCTTAATGGCCAATTTATGTTCATAT
TAATGTCAAGACTATCACTCTTTTATGTTCAAGATGTATCTATGTTATGTCCATCTACTT
TGTTCAACCTTTGTATGTCCATCTATTATGTTCAACCTTTGTATGTCCATATTACTATGT
TCAAGAAATTTCAAAAACAAAATGAAATTTTGTGAGGATGAAAACATCCCGTTTTATTTT
TTAGGGACTAAAATAAAAATTTGCTATATTTTTAGGGAAGAAAAAATTATTTAACCCTAT
TTAATAATTTGATAAAGATAAAAATATAACATTTTCTTATATGGAAAGAGACATTCGAGA
GGAATGTTAGCATCAGGATAATGCTGCCTAGTAGGCAGCATTGAACTAGAAGAGTGGAGT
GGACATGGATCCCTTTCGTCACTACAAGAGTAAAAGTCTTAAAAAAAAATAGAG
>TR16|c0_g1_i1 len=431 path=[409:0-430] [-1, 409, -2]
GTTTTAATTAGGATTGTTATTGTTGATATTGGGGAAAATTGCATTGATCTATTGAGTTAT
TATGCTTAAATAATGAAACATACAACCACCCTTTTAGTTTTTGAGCTAACATAATATTCA
CCACCCTTATTTGTTGAGCGAATTGTTGTCATTGAATGCTAAGATGCACCAAGAACACAT
CTCCCAACTGACGTGTCAGGCATGTTAGACGCGTTTCAGGCACCGACACCACTTCTCGGA
CACGCCTTGAACATGTGCCAGACACTCTTAACCGTGTCCAAAATCTATATTTTTTGTGTT
CAAACACCTGTTAGAAACGTCTTGGATGCACACCAAGAGACTGAGCTGACCCCTGCTATT
GGTCAGATATTTCTTGGACACTTGTAATCCTTAGAATAGATCCTTTACTTTTTGAGACAA
ATAGCAAAATG
>TR17|c0_g1_i1 len=285 path=[263:0-284] [-1, 263, -2]
AGTTAAGCCATAGGTGAAAAACTTCGTTCCACCAATCATTCTGAATCTTTTTGGCCCCAT
GTTTTACCTACAGCAGGAGTTTCTACAAACTAAACTATTTACCCATTTTTACATTGAAGG
ATGTTCCCTACCTGCTGCTACTATCTACTAATCATATAGTGTGCATAAAATAAGCTTCTA
ACTAAACCGGTTCCTTGTGATATAACAAGTTCAGATATACTCAATTCACCAAAATAAAGC
GGATAAAACCAACTTTTAGAATATATAGAACTCAATGTAAAAATG
>TR18|c0_g1_i1 len=466 path=[887:0-465] [-1, 887, -2]
TTTGAATGATCTTGTTTTACAGTATTGATTTTGGTTAACATTTTTTTTATAATCGATTTT
GGTTAATATTATGGTTGAGGTGAAGTGATATATTTTTGAAATGATTTATATTAAAAGTAA
TTTTGTAGTAAAACTTGGTCCAAAATTCTCAACTCAACACACAAGCAAAATTTTTGCACT
TCTAAACTAGAATGGTTTTGACCATTGAGGACAAACTTGATTTTGATATAAAACATCAAA
TGATATTTTTTTTTCCTGCACAAAACCTTATTTTATGCTTTCAATACCATGGTTGAGTGG
TCATACTGTTAATGCAAACATATAGTGCAAAGCTCTTGCATCATGTTGTCCACTGATGCT
TCCCCAAGTGTCATATGTTCTAATCAACATGTTCATTGCTATGGTTAATGATATATCAGG
TTAGAACCAATTCCAATATCAGCTATATCAGGTACTGGAACTGGAG
>TR19|c0_g1_i1 len=269 path=[247:0-268] [-1, 247, -2]
GTGGAGACAACGTACGCTGCGACCCCTTGTTCCTGCAACCTATGTTCAGCAGGAACGGCA
TTTGCGGCCGCGAATCGCGATGAAATCGCAGCGCAGTCACTCTTTCTCGTCTGCCGTCTA
GGGTTCGAGGGTGAAATCTCACAAATACCCATATTTTTAAACTGCTTTGTTTAATTTTAG
GGTATTCTAGTCAATGCGTGTTTTTTTAAGGAGTTTTGTTATTTGAACAACCATTTGATT
GACAACTTTTGGGACAACCATAATTTTAC
>TR20|c0_g1_i1 len=590 path=[568:0-589] [-1, 568, -2]
CAGAAAGAGAGAAATTAAATAAAATGTCAAATAGATGCCTAATAATTTGCCAAACAATTA
ATTTCGTGAAGATGAAATGCTCGTCTTAGACAAACAAATTCATCATCAACATTGGTAAAA
AAAAAAAAAACGTTATCCATGTTATCTTTAAAAAAAACTATTCATTTTAAAAATAAAAAA
ATAATAATCGTAAAGTCAAATTTAAACTCGCACAAGATGCTTCAAGCAATTACTTCGAAT
AGTTTACTAAAATTTAATTGAAATTTAGGAACAAGCCCATAATTATGGTGATGTAAATTA
TAATATACAAATTATTAGGAGTATGTCGTTAAGTACTCCGTATTATTCCCCTAAAAAATA
CTCCGTATTATTATACAATAAAAGGTTTAACTGCGATGCACAACATATTTATATTTTTTT
AACTTTTTTTTTGGTACAGATTTATATTTTTTTACCAATATTTTTTTTTTTAGGGAATTT
TTTTTTTACCAATATTATACTATATTTGTTTGTTTACACAAGTTGACCGACATCGCTTAA
TAGTGTGCCCCACCCCACCCCATCAAAACGACATGCGTTAGAGGTACGTG
>TR21|c0_g1_i1 len=263 path=[481:0-262] [-1, 481, -2]
ACTTATTGATTTTAGTCTCATTTTTGGTGCAATGGAGATGGAAGTTCCCCTGCATCAGAC
ATGGATGTATAATAGGCTTCATCCTGGCTGAAAAGGACATATATATGAGTTTTTAGGCAA
TTGATTTTGTTAGAAATATTTTCTTCATGTTATGGGAAATTGATTTTTTAACCAGCCTTT
TGGATCAAATAACAATGCAAGACTGTTGTGCTTGTGGTTTTATGATTTTAGTGAAATATG
GGAATTTATATTTTGAATTAATA
>TR22|c0_g1_i1 len=276 path=[254:0-275] [-1, 254, -2]
ATTTCACATTCCTCTGCCGGACATGCTGCCTGACAAAATCCCAGCCAATACAATTTCATT
CAGTAAAATAAACTCTACCATTCTTCTTCTCCACTTTCACCTCAAACTCAGAAATATTCC
TGAACTATACATGTGGAACTTCATCAACTTTCAGCTGAATAAGAGCATCAGCTGCTTCTT
GGTCCTTGGCAATGATAAGGAAATTGTCCAAACTCGACATTTTCAAAACTTGATAAACCA
AATTTTACTTAGACAAATGAATCAAGACAAATGAAA
>TR23|c0_g1_i1 len=228 path=[411:0-227] [-1, 411, -2]
ATAGTGTGCATTCAAATCATTGTCAATATCAAACTATAAGAAAAGGCATAGTAATAAGCT
CCTTCGACAGGAAATGCAATATCAAAATTAAAGAAATGAACCCTTAATTTGATACCAGGC
CAAATAAGATATAGATATATAGAAGAAGGCCAACACTTAGATGCCTCACCGTGACAAATA
AGCCACTGTAAGTGCCCCTACGATCAAACATCGAACTGATGCTCCAAA
>TR24|c0_g1_i1 len=272 path=[250:0-271] [-1, 250, -2]
GTGTCTGACACATATGTGATTACATTCAATTATGTCATTTTATTTCAAATTATTACCGTT
GTTGATGTGTCCGTGTCTGTCCGGTGTTCGTGTCTGTGGTGGTGCTTCGTAGGGGAGTTG
ATGCAGGTTTGCACAGTTCAGTCGATGTATTGAGATTCTATTGAGTTCATACTTTGTTAT
AAGGAGAATAAGGGTTACAACATTGTTGAAATAAGTGTGCTTGGTTCTACTGGGGTGAAA
ATTGATTTTAGTTAAAATTGAGTGTAAGGTAA
>TR25|c0_g1_i1 len=350 path=[655:0-349] [-1, 655, -2]
GGTTTAAAGTATTCTGAATTTGTAATTTTAAGTTCTGTTGTCAATTGAGGCTGCTACAGC
CATGATAGGTCGATGCCGTGGTCGTCCACCCTCAAACACGGTAGAGTGTCCTGGATTGGA
TTAGCGGTGATAACAACCGCAATAGCAGCGGGAGGAAATACACCGCGTTTTCGCGGTGTA
AGTGGAGTGGCCGCTACAGCCATGATTGGCCAAACACGACTGCACTCTTATTTTTAGACC
CGTTACAAGGTTAATTTTGGGTTTGGAACTTTCGATGATTAATAATTAGATCTTCATGAT
GCTTAAACTTTTATTTGAGTTTTGATGTTTAGTTACTTTAAGCTTTAGAG
>TR26|c0_g1_i1 len=273 path=[251:0-272] [-1, 251, -2]
GAAAGATATAACTATGTATTAATGAGTAATTTAGAGTATAATTTAGGTGGGTTTATTTGG
AGATTTTTGGATTCCAATTGTAGACTTGTAGTGTTTAACAGAGAAAAAAAAATGATAGTT
TTCCCTTTCTTTCAATCTATGTACTCTTATGTGTTTTTTCAAAATGGGTTAACTTATTGA
TATGATTAAAAATTTAGAAAGGCTTCTTTAAACAAACTTTTGGAGTTAAGTGTCTTTGCT
GGATTGGATTTGTATGTTTTTTGGAACTTTGTG
>TR27|c0_g1_i1 len=290 path=[268:0-289] [-1, 268, -2]
AGTTGATACAAAGGTATTTATAGAGATGAGAAACAACAAACATTTTTTTTTGAGACCGAG
AAACAACAAACTTAAACCAACTATAACAACTAATTGTAACAGAATTACAACTAAAACTAA
CTAACAATTGCATCTCTATTTATCATCATACTAAGGCAATAAAAAGAAGAAGAGGCAAAG
ATAACCAAATTCTAAACAGAATAGCGCATATACTCTCCTCCTAAAAGAAACTACTATCGC
TCACCACATTGGGCAATGCGAAGCAAGCACTGCCGAATCACAGGATATTG
>TR28|c0_g1_i1 len=839 path=[817:0-838] [-1, 817, -2]
GTTTTAGAATTCACACACATATATTTTTTTAGAGTACTCACACTCATTTTCATTTATTTT
TATGGTTTTTCTTTAAGAAACCAAAATGGAATTATATAAACCGAGATCGATCCTACACAA
GGCGTGCCAGAAAGATTAAAGTATACAACCAGTCAAAGGAAACAAGACAAAAACGCAACG
TTGAGCTAGATTACAGACATCAAGCACATTTGAGTATGCAACCTCCAATACACATAATCA
AAATCAAAAGTAAGATTACTTGATTTCAACCATAAAAAAGATTGAAGTTTGACTCTCTCG
AGTAACATTGACAAAGGTTCAATTTTTTGCTGAAAAATGCGGCAATTATGATCTTTTGCC
CACAACAAAGCCATAGTATAACAAGCTCGTTTGGACGGACCTCCTAAAGCACAAAAACAT
TTTCGATGCTCCTGCAAAAGACCATTTCCAACAAACTCAAAACCCAACCAAGCTGCCACC
ATATTTAGAGTATTCCAAAGTGTTTACATCTAACAAACAAGTGGTTCCTCTCCTCTTCCA
TGTTACAACCCCCTACAGAATGACAATCATCGGAACTAACCATACCTCTCTTAGCAAGAT
TATCTTTAGTCGTGATGCGATTCAGCAACAAACTCCACGCAAACAAATTGGGTTAATTAA
ATATTCTCGTACACATAATGCATTTTTTTTATTTGATATTGATAAAAATTGGGTTCAGAT
TTCTGTGTTTAGATTTTCCGATTGAATTGGATATTCCCACTAAGGAGAGAGATAGACCTC
TCTCTTTGTAATGATACCTTTCATTCTAGAAACAAAAGAAGCACCACAATGCATATTTT
>TR29|c0_g1_i1 len=236 path=[427:0-235] [-1, 427, -2]
ATACTCAAACCAATCCCTATATGCTTCTATAATCCATCATACCCTCCCCCTTCACAATAT
CTTCAGTCCAATCCAAGGTATTGGTTAGCATTCATCAGCTGCTGATCTAGATTTGGAGGA
ATAGCGTGCCAGTCTTCGAACCCATTGCGGCGACAAATGTCGCACAATAGGGTTTGAGTT
TGACCGGTGGTTGGGTTTCTATAGTCAAACCACTCTGTCACCCTGTTTGGAACAAG
>TR30|c0_g1_i1 len=644 path=[622:0-643] [-1, 622, -2]
TTCCACAACATAATTTTTTTTAATAATTTCAGTCTAATCAAGAAATGCAAACTCCATATC
AACTTAATTAGTACAAATATACTTGATCAATTTTTGTTGAATGTGTGTACATGGTGTAGT
GCTATAATCATCAATTGAGAGTATATATGTATGAAATAATACACCAATTATTATATGCCG
AATGAGTCAGCCCTATACTTTCTATAGCTTCAATTTTTCATGTCAATATATTAAAATGGT
CCCCCCCTCCAACATTTTATTATTAGTGAGAATATCCAACAATTCCAACAATTAACTTTC
GCTTTCACGTACGTGAAATAAAATGATTGGGACCATCTCTTTCATGGTATGTACGACTAG
TACTACTCGATAAAGAAACAACACATAAAATTTACCTTGGAATTTCAAGTATATTCCAAA
ACATTCTCACCATGCATGCAACTATATAATAGCCAAAACATTCCCATTTCATTACTTGAG
TAGGGAATCCAGAAACCACTGTTTTATAGAAATTCAATATTGAAATTGAAAAGATATAAT
GCAGCCTTGTCATGGAAAGGAAGAAAAGAGTAATTCACTGCTAGGTTCTTTGAAACAAAA
AGAAATCTGTGCAAAATCTACACAATTATTTTATTTTTCATTAG
>TR31|c0_g1_i1 len=570 path=[1095:0-569] [-1, 1095, -2]
GGTCTCCAAAGAAGCTGTGTCACAGCAACTGCAACAGAAGTACATATTAAGACATGGCAG
GATGTGAAAAAACTTATTCGGTTACTAATAAAGACAACTCGGAAGCTCAAAAACAGAATC
CTTATTTTATTTTTGTTCTATTTAATATACCAATAAACCAAGCAATTATATATGTAAGTT
AATCACTTTACATGCTTGTTCTTAATATCATTCCAAAGGTGCAGGCATTCTTTCTCTAAC
AGGCATTTTAATAAATTAAGATGCAGATGATACTATCAAATGAAATGTACAATGAGAGTT
AATCAAAAACATAAATTCACATTTGTAAATTGTAAATTGAAATCATGAGTTACTCAGGAA
ATAGATCAGCCTTTGCTATGTTAAACTACAACATGTATTGTGATCCAGGTGTATACTTAA
TACAACATGCAGTATATGATAGTACCAACTGGCAAAAAATAGAAACAAAGAAACAAAGGA
AAGAATTGGGGTTGTAATCCCCTGTATTATTCAAAACATCCTTGATCATGATGATCTGAG
ACAGAGTACAATGAATGAGTAAATTTCAAG
>TR32|c0_g1_i1 len=464 path=[883:0-463] [-1, 883, -2]
AAAATTTCTTCGAAGGTCGTCAAACATGATAGTATTGGAAGCACTGTAGAACTGAAACAA
AACAAGAAAGAAACCACCATCAAGAGTCAAGACAAACAGATCGTCGCTGACTTCTGCAAA
AAATTCAAACAGTGAGGGAATTTATTTAACAGACTTATATGTTATGTCAGATAGTTACAG
TTTGCAATTTATTTAACTTCTATCAACAAGCTCCATAGTCTACCTAGGATTATATACCCT
ATAAGTTCATCAGGAAAAAGTTTGCAAGTTGCTAAAGTACTTAAACTACTTTGTCCTATT
TCTCCAAAGATAAAAAATGTTAAAACTTTTCAATTGGCTGTAGATGGGAAAGTATAACTA
TGACAATGATAGAACAAACATACCAAACATAATTCTATTATTTACTTTGCATATGAAGAT
AAATGGCACTAATCATTATACATACCTCAGGGAACTGAGCCCAG
>TR33|c0_g1_i1 len=268 path=[246:0-267] [-1, 246, -2]
TAAGATTCCTAATGTTAGAAATCATTTTAAAATATCATTAAATTTACCAATTATCCTACT
ATCCGGTTTTAGATATTAAAGCAATGAGTTTATTTATTAACTCTTCAGTTTTTAGAGAAA
ATGAACCCTAGTACTTTGAGAACCGGAGATAAATGAACTAAAGTTTGATCATAAAGTGTT
TCAGTCGAGCTTGAATTCATATTTTTTTGATCGATTTGACGTTCAATGAGATTCATTAAC
TACTTGATTAATTTTATTTTTTGGAGAG
>TR34|c0_g1_i1 len=511 path=[861:0-394 862:395-452 863:453-510] [-1, 861, 862, 863, -2]
CTTTCTCAAAAGGAAATTACATTCTCAAAAAGCGTATTTCCAGTAAGAAGTAATTTCCAG
CAAGAACCCACATATATTAACAAGCAAAAAAATAAAGAGTTAAAATAAAAATAAAATACT
TTTAGTTGTGTAGGTGAGTAGTTAGTAAGAAGCTGGTAGTTCTCAGGGATCTCCTGCCAA
TCATTTCCAGTAGCATGAGCTGCCAACCAGAGTTCATTTCTTTCTTCTTGTGTGAAGTTG
AGTGCTGCCATTGTTAGGGTTGAATGTGTGAGTGAATGTGTGTGATAGTGAACCGATTGA
TAATGAAGAATTGAGAAATTATACATGAAAGAGAGTTGTTGAGAGTACTGATCAAAACTC
ACGATGTATGGAGTCTTTTTTAGTTACTTAGTACAATTTTTTGTGAGGAAACAGAGCATA
AAATTTTTATGTCTTTTTTAGTTACTTAGTACAATTTTTTGTGAGGAAACAGAGCATAAA
ATTTTTATGTCTTTTTTAGTTACTTAGTACA
>TR35|c0_g1_i1 len=279 path=[257:0-278] [-1, 257, -2]
CTTGAAGTACCTGTTGGGTAAGCCACCTTTACAAATTGAATTGGATTGAATGATATCGGA
AGTATTCATTTTTTTCATTGATTGATGTTGTTGTTAAGATTAGAAAGTGTTAGGATAGTG
TAATGACCAGGCCAACATCCACATTGATCCCTGGAGCTAGATGTTTGCATCAACTCGTGG
AAATGCATTTTATATAGTAATTTGGCTTGCCATTAGATGGCGGATATCAGAAATTATTTT
ATCATTTAGGGATGTAATTGTGTTTTCGTGTAAATTGAG
>TR36|c0_g1_i1 len=540 path=[1035:0-539] [-1, 1035, -2]
TGTGTGGCCCAGATTTAATGTCACGGTGACATAATGTCACCAAAGTGCTTCCCCTGATTC
TTTTTCATACAATACAAGTGAATATATCATTTTTTAATTTTAAAAAGGAATCTGAGGAGA
ATTAATCAGAATATCATAGTTGAATATTTTATTTAACTACTCGAATATTTAATTGATATA
GGTTCACTATATGTAGACAATGATCTTCAATATATCAGACACACTGCGTATTGTCTTGCC
TAAGACATATGGAGTCCTAGTTGAGAAAGAATCACAAATCAAGGGGCATTCGTTATGACA
TTATCCGTCTCTCTTTATGTTTCAGATCATTGTCGCCCACAGACTTTAGCCATAGATTCA
ATTCAAGTGTTCCTAATATATCTTTAATTAATCAATATGTTGTATGTTGTTGTTGATTAC
AAAAAAATCAATATGTTGTAGATCCAGGTTACACATATATGCTTCTTTCAAAAAAAAAAA
AAAGGTTATACATATATGCTTATCTTTTTATTTTCCTTCTGCATTGAAGTATGATTAAAG
>TR37|c0_g1_i1 len=282 path=[519:0-281] [-1, 519, -2]
AGAGTTGAACCGAGGACATAAATGTCATTAAACGTCTAACTACCATTAGGCCAAGCAGAT
AATTGTGATACATTAACGACGTATGATATATATTAGTTTTTTCAGGGCAGAATATTTGTT
TTTTTAAAAATTGGGTAATATTTCGATGTGGCTATAGCCACACTCAGCCATACGGTAGGT
CCGCCCCTACATGAAAGCATACTACTGGAAATTCAGGAGAGCGGTGGTTGTGATATGAAT
ATTAGGTCTCTTTACACATATATTCTACTAATAATATACACA
>TR38|c0_g1_i1 len=471 path=[897:0-470] [-1, 897, -2]
GGTTGAACCAACTGGCGGACTGGCCGGTTCTCGGTTCAACTGGTTGAACCGTCTGGTCTG
GTTCTGATAACACTGATCGAGAGTCTAATTCTGCCAAAAGTCCATGACTCCTTGGAAGAA
GATAGTTTTATCTCCCACTCAAAAGAAAAATGATAAAAAGTATTCACTCTCCTCTCATGC
TCATGTGTACATTCCCCTATCATAAGAGAGTCAAAATGACCCTCGTCTTGAAAATACCTT
CATCTTCTAATTAACTCACCATTCAACCCATGTTATTTTCCCATCCTTGCTTAAACTCTC
CAAACAAAATGATTCATTTAAGCAAAAGAAAATGTTGTAAAGCGAGATAAAAATGCTACG
TCTGAGAGAGAATCTATAGTCTCAATTTAGGGAAGATTAGTGAAAATGATCCATTTATAT
TTCAGTGTAACACATATAGGGAACAAGCCTGAAGAAGCTCAAGGGAGCTGT
>TR39|c0_g1_i1 len=225 path=[405:0-224] [-1, 405, -2]
CGTCTCTTTAATTTTATTCATTTTATTTTCTTGTACAATTCATCTTTGTCAGACAACAAT
GGCTGAGACACGAAGGCAAAGTAAGAGGCAACGTAGGGACGACATCCAAATTCAGGACAG
AATCAGTGAATTGACCGACTGTGTTCTCCATCACATACTCTCCTTTTTGAATGCCAAAGA
GGCAGTTCAAACTTGCATTTTATCCAAAAGATGGATCAATCTCTG
>TR40|c0_g1_i1 len=641 path=[1237:0-640] [-1, 1237, -2]
TGTTATTTAATATTATAATTGTGATTTATAACTTTCTAGTGTGCGGCTTAATGATGGAGA
CTTGGCGTTATTTGCAGCCCAAGTCCCACATCTAGTATAGGATGCTCAGTCGAGTATTTA
CTTGGCTTGGTTCTTCCCCCTTGATGGCTAGCTTTTAAGGGAGGGGTTCCCAACCGCTTA
TATACTTATCAGTTAACTACTTGAAAATAGCTTTTGCTTTAAGCATTGTTATGAACAAAC
TTTGATTCATAGTGTATGAACAGATTTTTGACAATTGTTTGCGACATTCTAGTATGTTGT
TGATTTGGAAACATATTATTTATCGATTAGTTGTGGATGAACAGATTTTCACTCAAAAAT
TATTGTCAGCAATAATTACTTTTGATTTTCTAGTATGTGTTCACTACTTGGAAATAGCAT
CTGTGTAGTAAACATTGATATGAATAGCATTGATATGTCATGAATGAACAGATTCTTGGC
GAAAAATAATTGATCGCGATGACATTTATTTGTAAGTTGTTGGTAGCAGGGCTCTTAATT
GCAAAAAATAGTGGTTTGTTCAAATTTCGCTACACAACAGTGCTATAACGCTGCTATAAC
CGTTAGTTGACAACATTTTGTACTAAATAGCCTAAGGCAGA
>TR41|c0_g1_i1 len=300 path=[278:0-299] [-1, 278, -2]
CTTTCTTGTGTTGTACTTGCATTTTAGAGACATTGATTAAACTTTGAGGAGCCATGCATA
ATTGAAATAAGTCCAAAACTATGTTGAGTGTCTTATTAATCGAACCATTGATTAACTTTT
TAGTCATGTCTTATTTTTGGGTCATTTGAGGGTTTGTTATCTGTCAAAGCTGAGGGTTTT
CACCATCAAGATCTACTATTGCTGAAAGAGTGGCTTAGTTAGTGTGACATGATTAATGTA
TGACATTTTGTTACAGGAATGTAAGCAGTTGGGGTTTGACACAATTGAGCTGAATGTGGG
>TR42|c0_g1_i1 len=879 path=[1713:0-878] [-1, 1713, -2]
ATGAGTTAGGCCCCAAATTTCAACAACCACCAAGCAATCAAATCTTAAACACACTAAATT
GATATAAAAGAAAAGATTTATTACTGAATTTTAAATAAAGAAAGATTATTTTGCAGGGGA
AATGGGATTTTACACAACATTTGGAGTTGTGGCTATGTGACTAAAAAGTCATCGGCTGAC
GTTATGGAATAGACCTCTTGTAAATGTAAGGGAAGGATGCAAGTTACCCCTTCTCTGGAT
CCCTCGTGGCAGAAGCTTTGTAGCAGCAGGTTACCCCTTTTTATGATTTTGAAGAACTTA
AACCTTTAAACGTATTTTCTTTCCTTTCTTCACTGCCCTGATGGGCATGACTGTTCACAA
ATACTTCTAGCTATTAATCAGAAGGAATAATGATAAACATGTTGCCTCACATGAAATCTA
TTCTATACTACTAATAAAGGGGATACATAATTTTTTAGTGTAGCCTATTTCAATTATACC
TAAATTAAACAGTATTACTCTTAAACCTATTAATTATGATTCAATTGCTAATATGTCGTT
GTTTAATTCTCAGATTTAAATAGCAGTGGCTATGGATATGGTAAAATAGAGGAACAATAT
CTTATTAAAAAATAAAAGCGGAACATTTTGCACTTTAAAAGGAGGTAGATGGTAAAAGTT
TATAAGATGTGATAAATAGATATACCGTTAAGCGCACTAGAAAAACGGATAGGCGGGCAC
GTTAGTTCCCGTCTTTCCGCTGGTATACATAATACAAATGCATGCTGAATTGCTGATAAA
GAAATGGTATAATGACTGGAAAATGCCACGTAATTCATAAACTTTTAGGGTTGAAAAACC
ACCTGAGACAATTCTGTTGCACTTCTCTTAATAGGAAAT
>TR43|c0_g1_i1 len=251 path=[457:0-250] [-1, 457, -2]
CTGTTATTGACTAATGTCTAATTGTTTATTTTTAATTTCTCAAAGGCTTAAATTTGATAT
GAAGAAGCGTTTTCATATAAAAACTAGGTATTTACAATATATTCCACACTTTTGTTCGCA
AAGTTTCTGTAACTAGCTTCATATGCTTGATGCATAAGTTCCCCAAGATTTATCTCATTT
GTTTAGAGAAAAAGAAATCTTTGGTGACTTGGAAAATGAAATAGACTTCAAATTTGTATC
TCTCTCTTTAG
>TR44|c0_g1_i1 len=273 path=[501:0-272] [-1, 501, -2]
TATCTATCTCACTACATTCTATTTCATTCCACCATTCTTCACCAATCCAAACATAGCCTT
AAAGTTATTCACACAAATATCAGGATGAGGTTTTTCGGTTGCGTATTATCGAACCGCATC
TTAAGAGATTTCTTTGTCGTATCTCAAAATCCTTGTATGTATGGCTCTGGAGTAGTAGTT
GATGTTCCTTGCATTGACTACGGCTTACCAGTAGTTCGTTAGTGACTTGGAGCGAGATCC
TAAGGTGTATCTTTCAATTCGATCCTCGGGTAA
>TR45|c0_g1_i1 len=502 path=[959:0-501] [-1, 959, -2]
TAATCTTTTACCAAAACATATTAAATATGGACTTAGTTTCAAAAACATAAAATTTATATT
TAATTCATCGATTGTCAAAAAGAAACTTAAACATTTGCAAGATAGAATTATATAATGTAT
TGAACTGCGAGAAGAGAAAAAAATTGAATGATACACATGAGATGACTTAATAACATGAAC
CAAAAGTTGTGATGTAAATTTTTGGGAACAAAAGTCGAAGAAATTTTTTAGAGTGATTAG
AACGAAAAGTTTGAATATTGATAGGAACCAAAACATATTTAACCCTAGTCTTTTTTATTT
TGGTCTTCAAGAGCTTCTTTTGATTTTGTGGTGTCAAGTAATGCAAGTGAGATCCAATTA
AGGTTGATTATGATTATATTGTTTACACTCTAATTATGAATGAACTTAGTATGTGATGTA
TTTCGTCTTAAGTTTTTTAGGCATGTGGTACTGTATCCATACTAAAGTTACACTTTTGTT
GAAAAATTGAGGAAGTTGCTGA
>TR46|c0_g1_i1 len=538 path=[516:0-537] [-1, 516, -2]
GTCAGGCAGTGTGTTGATACAAGACTAGGAGGAGAATACCCACCAAAAGCTGTTGCCAAG
GTGTTTACTCTCTTTAGGATATTTTCTCCCTCATTTTTATTTTATTTGGTCATTTTATAT
ATTTGTGGAAGTGTTCCGTTGCTTATATTTTATTTGAATATAATATAAGCTCACTAGACC
ATGTAATTCTTATATTTTGTTTAAATAGTAAATACTATGCAAGAGACCGAAGTTTGATTA
GTTGAGCAAAGGAAAGGCAATTTTTTTTATCTTATTGTATAGTAGTATGTTCTTAGTTGT
TCAGAACCATTAAAGGTATTCATTATGCCAGAGGGAATATGACAACACTTAACTGTAGAA
ACAGTATACACATTTTTTGTGGAAACCTTTATACATATAGGAATCACACCCAGTACAGCT
GCTCATAAAAGATAAATTATTGACTTAATTAAGATTAAAGTTCTAGTTTAACATCATGAT
GCTTGGATGATTACAGATGGCTGCTGTTGCTGCATTGTGTGTGCAATATGAAGCTGAT
>TR47|c0_g1_i1 len=787 path=[1529:0-786] [-1, 1529, -2]
GCAACAATAGAACATGCCGTTAATAAAGATTAAATTTTCGAGCATCCCTAATCAAGGTCT
TAGTATCTACCTTGTTGTATCAATAAACAAATAAGCAAGCGCAATGCCAAGCAATTAGAA
ACAATTGCAGAATTTTGACACCATTCAGCTAGGTTCAAGAGAAAAAGGTTCTGCCAATAT
AATATTTTCAAATGCTCATTGAATGCCTAACTCAGCTAAGGTCCCAAACACAAACATTCA
TTTCAATAAATAGTCCAAATTTTTAAAATAAAAACAGAAGATCGGCTGACAAATACAGAA
ATGGTGCTCAAGTCTCTTAGTAATACAATTCTATCTTCGATCATATCACAATACATTGAC
ATACAAATACAACCTACCCCAACTTATTGATAACATAATGCCCAGAGTCTTACATTAGAT
AAGATATGACCTGAAAAATGTGTTTATAAGTAGGAAACATCTCTTACCTTACAAGCCCGA
TTTTCTAGGTTTAAGTTTGGTCCAACCCAAAATCTAAATTGGTATCAAACTCGGAGTCTA
TCCAAGATCTATCGGATCATCTACTACTACTGAGCCACTCATGTTATACTCTAGATGACC
AATTCTGGCCGTGAGGAGTGAGTGTTGAGAGTCTCATTGGATGAGATATGGTTGAAAATG
TGTTCATTAGTAGGAATATTTGCCACCTTACAAGCCGGTTTTATAGGGTTAAGTCAGACT
CAACCCAAATTCAAAGACATAACATAAATTAAGGGCCCGTTTGGATTGACTTATTTTTGA
GCCTATG
>TR48|c0_g1_i1 len=419 path=[793:0-418] [-1, 793, -2]
GTTTTTGTAGAGAAGTAACCTTACCTGAGTTGCAAAGGTATCATATCCAAAAAGGGTGGG
ATAAATTGAATGGTTCACTACCAAAATATGTGGTTTTTTATTCTAGTGTTGATGATGCAT
GTATTTTTCCAAAAGAAACACTCAAGTACTTTATGCAAACAGCAGAGGTTCTACGGCTGA
ATGGGATAAAAGGGGGATGGACAAATCTCATGCCTGAGATTGTTCCCATAGATCTAAGTA
TGAATAGTCTTGTTGAGCTTAGTTTGAGTTGTATTTCACAGCTGAAGTGCCTCATTGACA
CTATTGGTTCTCAAGTACCAAACGTCTTGTCCAAGTTGGTTGTATTAGAACTGGAAGGAA
TGGAAAATTTGGAAGAATTATTTAATGGCCCACTCTCCTTTGAATCTTTGAAGAATTTA
>TR49|c0_g1_i1 len=373 path=[701:0-372] [-1, 701, -2]
TCGGGTTAGCAATGCAATAGACGTTGGAAAGGCAGGCAGGTCGTCCTAAGACAATCAACG
AATTTTAGACCCATTCCACCCTTGTTGTAACGGCGTTGTTGAGAGATTTGTTAGTTGAGA
TATGGTGGTTTTAGTTTTTCTAGTTGTCCACACATCTCTGTTGTTACTTGCTATAGACAC
TGTGCTGAATAAGGGTGTTGAATAAAGTCATTTGCTGTGTTTTTTGTTGTATGAAATTTG
TATACGTGGATTGAACTTGAGTTGTATTTTCCTTTCCCTCTCTTGTACATCTTGTCCTTG
AAGGGGAGTGTTATTAATGCATTATCTTTTGCTTTTGTAAAATAATAAAATGCATGTATT
CATCTATCCCAAG
>TR50|c0_g1_i1 len=290 path=[535:0-289] [-1, 535, -2]
TTTAAATCTGTCCACTCAAGGTCATCATGAGTTCTTACTTCTTAGTCCTATGAGTCCTAG
TAATTGCCACTGAAGAAATGCTATTTATTTAAGTGTAATGGTTACATGCATACCATACAA
TATTACCGATGTGTTGCATTATGCACCATATTTTATGATAGAATTTCAACTTTTGAGTAA
TTATTGAAACAATTTTATATATATACCTTGATTATGTCAATGAAAGAATTTGCTACTGTT
ATTACACAGTTTGTTGGTGGATTGGGTCTCTCATGGCAACTATCTTTCGG
>TR51|c0_g1_i1 len=394 path=[372:0-393] [-1, 372, -2]
TCAATAAGCTGTTTATGTTTTCGTTAGTATGTTATAGGTGTGAAATATTCACTAACTTCA
CGAATAATTTTTGTCCGCGGATAATGTTATTTTCAATTTACAGGGCTCGAACATGAAACC
TTGTTTGTTTATGTTAATTTGCAATGTCAATATTTATTTTCTATGTGTAATTATAAAATT
TTAAACTGTATGGGATATAAGTTATGAACACAATTCTATAAGTTGTTATGAATACTTACA
AAAGTGCTTTTGTGGATAAGCTTTTATAAAGCTCACATGTCTAGTTCTTTAATCTATTCT
ATTATCATGAATTTTTGTTATTCTGTTTGCTTAAAAGAAGTATGAACTTTATTTTTACTT
TTCCTTTTGAAATTACAGCCATGAAGAAGCGCGG
>TR52|c0_g1_i1 len=284 path=[262:0-283] [-1, 262, -2]
TAGGGATTTGGAGAGGGAAGAAGAAGAGGGAATTGTTGTTGTGTTTTTTTTGTTGTTCTG
GGATGTTGTTGTGCTGTGTTGTTGAGGAGAGAAGAAGATAAGAAGAAGCTCGATGGAGGA
GAAGAGGAAAAAGAAAAAGATTTGGAATTTTTAATTTATCATTGGGGTTTGATGAGCTTG
CTGCTGATGATGTTATTTTGTGTGCTTTGTTGTTTATGATGTGTTGTTGATGATTGATCC
AGAAATTGAAAATTGATGAGAAGAGGATGGATTGGAACAACCAG
>TR53|c0_g1_i1 len=646 path=[576:0-549 577:550-597 578:598-645] [-1, 576, 577, 578, -2]
TTCTTAAATCATGACAACTTAGACCGACTTATACATCTTCACTAAAACTCAACAACAACA
TAGACAGCGTATGGACAGTTCACAACATATTATCATCATTGAATGCATTACACTAACTTT
AAACATCACAAGTATTTACTTAATGTATTTATAACTTGTCACTTTACTTATAACATTAAA
TCAAGGTTCAACAGCAACAAACAGCGGCAAATACAGCATATAACAGTGCTTGAATATCAT
ATCATCATTAAAGAAATGTATCATATCAACTTAATCATCAAAAAGAATCATATAAGCATA
TTTATCAATATCATATTAATCACAACCTATACCATATTAGTTTGGTTTCCTGGACAGCTC
CTAATGTCCTAAACAATCTTCATCTTACTTCTAGGATCAACTCATAACTATTAAGGCACT
CAAAACCATCTAAAACTTGGCCTAAATGCAACATCATGATTTCTGCAGGTTACTCGCCAC
TGCGAGTGATTTGCTCGCCATTGTGAGCTTCTGGTATTACTCGCCACTGCGAGCGATTTG
CTCGCCATTGCGAGCGGCTACTTGTTACTCGCCATTGCGAGCGATTTGCTCGCCATTGCG
AGCGGCTACTTGTTACTCGCCATTGCGAGCGATTTGCTCGCCATTG
>TR54|c0_g1_i1 len=545 path=[1045:0-544] [-1, 1045, -2]
AAAAAAAAAAAAAAATACGGTCACTCATTACTCATTTGCTTCGTAAAAAGTAATATGAAA
TAATATGAAATTTATTAGTTACAAATATATATTCATAGGAGCTTCATAGAAAATTTGTCC
AATAAACTATGAATGGAATTTTTTTTGGTGAACCAATCCAAATGCATTTTGTTTGGCAGA
CTCATGGAATTCAAACAAAACATATGGTCACTCATTTGCTTTCTTTTGTAACTGCTCTAT
TCTTCATGAATGTACTTTCATATTCTCATCATATCTCTACATTTCTTCCTTTGGTCACCC
ACATAACTACAATTAAAATCACATATTATTGCTAACTGTAACAGTAAAAAATATATAGAG
TTGTGCATTCAGAGCCTTTATATAGGGGTGAAATATCACTCCCCCATTTATACATTTGAG
CTCATTTTAAACTTCATGCTAAAATATGTCCACTAAAAATATTGCTAGCTCTTCTCTCTC
TCTTTTCTTTCTCTCTTGTGAGCCGTCGCAAAACCCTAGTTTTTTCTCCTTCATCCACCA
AAGAG
>TR55|c0_g1_i1 len=528 path=[1011:0-527] [-1, 1011, -2]
AAGAAATTATTCAATTAATTTAAATTTTATTTTCTATACTTTATGTAACATTGAACGAAA
TGGACTTTAGTGGAATGGACTAACACGTCTAAGAAGCTGACGCATACTTTCACTAAACTT
TACAAGTATGTGTGTGATAGCAACATCAACGGAGTTTGGCATCGTTGGGCACATTTATTT
TCTATCAACTACGAAAGTGACCAGCTTGTTATTATCAGTTAACAAAAATATAAGAAGGTT
GGGATAAGTACTAAAATACTATGACAATGATTTCTTATGATAATGAAACCGTGGACCCCC
TCTTAAGCAAATAATACTACAATTATCTGGTGTCTTATTCATTCTCAATCAAGAGTATAA
GATATATGTATCTTGGCCCAAAATTAGTATTTTCTTTCGTTAAGGAGATATATCTTAATT
GTTTTTTGAAGCAATGTATTTTAATTGTTGCCAATTGCCATGTGAGTTCACATGTAAATG
CAATATTGTTTATTGTTTTTCTTTGAATCCCCAATTATTTTAACTGAG
>TR56|c0_g1_i1 len=361 path=[677:0-360] [-1, 677, -2]
ATTTGATCTTAACTTTATTTGATAGCTTATGTATTCGTCTTTTCGTACTTCCATTACATA
TACAAATAGCCATTTTCTCATTTCCTAATATTGTTGTCACATTATGAACAATATAGACGA
AAGCATGATGATTTCCATACAATAGACACCGATAGTGGATGAGACTATGGTTTAGTTATG
AACAACGTAGACAAGTGCGATGATTTCCACATAATAGACACTGATAGCAGATAAGACTAT
AGTTTTTAGAGCTGAAGTTCTTTACATTTTAGGAATTTACAAACAATGGACCTATGGTTG
TATGTGTGCACAACTAAGCTTTTTTATTTAATTTTTTCTTCCTACAAAAAACATCCATTA
G
>TR57|c0_g1_i1 len=226 path=[204:0-225] [-1, 204, -2]
ATTTCATCAAGGTAGTTTTGATTTGTACTGCGATTTGATGCTAGTGAAATGTAAGTAATT
CGTTATTTCATCAATGATCTTTAAACTATTTTTTTGTTTAACTTGGTGTCCGGCCTAAGG
GCCGACTAAACTAAAGAGTCCTATCGCGCCGTCCACTTGTAAGACCTCGTTTAAATTTGT
ATGGACTTTGTCCACCGAAATTGGCACTAGAGGAATCGAACATGAA
>TR58|c0_g1_i1 len=1402 path=[2759:0-1401] [-1, 2759, -2]
ACCTTTCACTAGTTCTGAAAACAGCTCCAGAATTCTCCAACAAAATTTTCAACAACTCCA
ACACCACAATCTTCCCTCTCATCGGATCAGCATTCCACGACATAATTTTCGTTATAAAAT
CCTTCACAAACACTGTCATAGAGCTATCGACATCAAATTTGTCCACTGCAGAAGCACCGC
TTCAAACTATATGGAGAATTGGTGCAAGTGGATGGTGCAGAATATTTTGTACTAATCTAT
AACAAACATTTCATATTGTGAAAAAGTAAATAATTTAGTTTACTTTTATTCTACCTGTGT
CAAACATCAATATTTTATTTTACGTGTGTCATGGAGTTGTTAAACAGCCTGAGGCTTGAA
CAAACAAGTGGTAAAGGTCTTCGTGCAAATGGTGTGACAAACTAGTCATGCCATATAACA
CTACTCATCACTGTAACATATTGTTTAATGAACATATAAGAAAAGAAACTAATCAATGCT
TTGTAGACATACCAATATACCAAACAGGGACACAATATACCAAACAGGGACACCAGGGAC
CCTGAAACACCCTAAACAGGGACACTAAAACTTAAACCAGAGACCCATAATATTGTCTAA
CAAAGACAACACTGGAACACCAGTACGACAGAGAACCTTCCTGCTCTAGAAATTGAGATA
AAAATCTACAGCGGAAAACTAGAAAAAAATGCAGAAATAAACGACATTTTCACTGTAGCG
AATACTTCTCCTAAAGGGCGAAACACCTGAAACAACAGAGTTCAGCAAACCAGCAGAATC
CACGAAGCACAACATGCTAACTAGACAACAGAAGATCCCAATTAAGTCATCAAATAATTC
AAAACCCTAACCCTATATAACAAACGAAAACAGCTTTTAACAGAAGTTGAATCCAATTCC
AATATAGTTGATTAACATGGTTCCTCTAATCTTCTAAAACAAACGAAAATAGTATTTTAC
AAATTTAACAGAGAAATCAAAATTGAAAGCGCGAAACAAAGAAGAATTAGATAAGTATTA
CCTTTGTGCGACTGTGAATATGAAGAAAGAATGAACTTGACGGCGTGAAGCTTGATGAGT
GTGACAGTGGAAGAGAAGTGACGACGACAAGCTCGATGGGTGTGACATTGAAGAATTGGT
GACTTGAAGCTCGATTGAGAAGGTTTTGTGAAAGTGAATTGGTGATCGAGTAGCTCGATT
GGGAGATTCAGAAGGTTTGGAGAAGCTTGATTTCAGATAGATTGGATTTGGAGAAGATTC
AATTGATTCAGAAACACTTTATGAAGAAATCAATGTTGGCTCTTTTCTTCAGAAACTTGG
CTCGATTGTATTCAGAATTTTATTTTATGGTTTTGAAGGTTTGGGTGTTTTTAGCTCGAC
TGGGTTTGGTGAGCGGGATAAA
>TR59|c0_g1_i1 len=283 path=[261:0-282] [-1, 261, -2]
GCATCAGGTGATTGACCTGTGGCGGCGAAATGCTCTTAAGCCCAGTGCAATTGCACGCCT
CAGCCAACGATTCGATAAGTTTTCTTGTTCTCTAATTTTATCTTATTATGAGTCAATTTA
TTTGTGTAATATTTCTCTTTAATTTATTTGTTAATGATAATTCTATGTCATATTTTTCCT
ACAGCTGGGACTTTCTTTTCTAGAGAATAATCCTTTTTGTGTTTGCTTTCTGTTTTTCCT
TTTGCTTTTTTTCTTCCCTTTGCATTGTAAAAAAAAAAAAAAA
>TR60|c0_g1_i1 len=631 path=[1217:0-630] [-1, 1217, -2]
GTTTATTAGGCTTGCCAGGCTGAATTTATCATGAGTTAGTGTTAGCCTGTGCGCCGATCA
TGGCCCAAAGGTGGGTCGTGACATAAGGTTAGTAGATCTGCATGAAATCTATGCTATAGC
CAATAGCTATGTTTAAGAGTCTATATTTTACTACATTCTTTCTTGCCTTTGGATAATCTT
AATTTTGAATTTGATTTGATTGGATATTGTATCATGTTTTCTCATATATTTGGATCAGTG
TTATAGAGGAATTCATGGTGATAAAAACCAATTCAAGGTGGATAGTTGGCCTTTTCAGAA
GGTGGATCAGTAAACATTGGACTAAACAATTCCTGATCAAGCTTCTGCTAGGGGCATTTT
CAGAAATTCATAAGGTGGTTGCCTTGATTATTTTTTTTTTTCTTCAGAATTTAAGTTTTG
GTTCAGGTATTTTTGCAGAGTTATCAATGGCTATGATGGAAATAGAAATAGCTAACTATA
AAGGATGTAGTAACCTTTGGTTGGAAACAGATTCAAAGGCTAGTTTTGACGACTTTTTCT
AATATTTCCCTGCGCTGGTTCATTGACCTCAAAGAAACAGATGGTTGAACTGCCTATATT
TAACTCTTAACTTGCCGTTTTTGGTCTCTCG
>TR61|c0_g1_i1 len=251 path=[229:0-250] [-1, 229, -2]
GAAAAACATCATTTGTTAAGACGGGGAGTTCTAATTTTATATAGGATCTATTAACGAATC
CACCAACATAGTGAGAAATGTAAATGTGTGCTATTTTCTACATGCATGTTAAGTATTTTC
CTTGGTATTACAAAATTCATATTTCTCATCAACAAAAGTAAGTGCAATCAGAATCCAGTA
AAAATGCATGTGTGTTAAGTAATGGATGAACGATTGCCATTTATGCCACCAAACAAAGAG
ATGAATGAGAA
>TR62|c0_g1_i1 len=266 path=[244:0-265] [-1, 244, -2]
GTCTGAAGCAAGATAAAACACCCAACCCCAAAATGATTCATTATTTAAAAAGCCTCAAAA
GAGAAACCAACACTTCAATTCATTTGTAAGTGACTTGAAAATAAAATTAAATGTAGCATG
CTCTGATGAATATATAATATAATACATATTTCTCTGAATGTATGATGGAATTTCACCAGA
AATGCATAATGAAAACAGGTCAGACATTTGGGATAATCTCATCAGCATCAACATACAATG
TTGATTAACTATAATATCACCTTTTG
>TR63|c0_g1_i1 len=548 path=[496:0-515 497:516-517 498:518-519 499:520-521 500:522-523 501:524-525 502:526-527 503:528-529 504:530-531 505:532-533 506:534-535 507:536-537 508:538-539 509:540-541 510:542-543 511:544-545 512:546-547] [-1, 496, 497, 498, 499, 500, 501, 502, 503, 504, 505, 506, 507, 508, 509, 510, 511, 512, -2]
TGATATATAAATTGATATATTATATATGAACTTCAAAATAATCCAAAATCCAAGTCATAA
ATCAAAATAACAAAAAAGTGGATGGCTGTACAAAGTTCAAGTGTTCAACTTCAACTCGCA
GCACAAATTACTATTTCCCACCCTTCTCAAAAAAACAAAGATTACTATTTTCCACTTCCT
ATGCTTATATCCTAGAAAGTTGGTGGTTGTACAAAGTTCAAGTTATCCCGAGACCTATGT
CATTTGGTTCATTGATAGGACCCAAAATAGATAATAGCAGAAATATGTGAATGATTGATC
TGACAAAACTGTGCATCAATACTGAAATACCAATGGAAATGGAGACTTGCTCCTCAGAGA
AGATGATGAACTATAACTAAATGATAAAGGATAAATTCTGAGAACAAACTTCCCTACTTG
GCCCAAAACCACCCAAACTAATTTCTAATTCTCCAATACTTTTTTCGGTGTCCATCCTCT
CCTTCATTAAGTGTCTCTCTCTCTCTCTCTCTCTCTCTCTCTCTCTCTCTCTCTCTCTCT
CTCTCTCT
>TR64|c0_g1_i1 len=493 path=[941:0-492] [-1, 941, -2]
TTTACTTTTTCTTACCTGATTATGAGTTTTTGTAAATTGGAACTTATGCTAATGTTGAGC
AATTCAGTATTTATGCTGTGCTATACTAAGATGCACCAAACACTACTGGTTTCATTCAAC
TTGTCAATCATGCTGCAATTACCGATTATTATTCAATTAGAGTATCGCCTCATGGTCATG
GGGATTCATCCCAATTGTTTTTCCAAGGCAAAATGTTTATATTGTCATGCTAAAAATACA
TTGTACCATTACTACATTTGGCATGGATATTTAGCTATCTAGTGACGATATATTGCCTCT
GACCTCATTAAGTTGGTTGAAATCCCAGTTCTGCTTAATCAGGAGATTGCATTTTGTCGG
AATCAGAGTTTAGGCATTGCTGCCATGCATTTAGAAATCTTAATGGCTTATTTCAGTTTA
TTGTTTATGTTGCTAAAATTAGTTTGAATAAATATGTAAATACACCTGGTCTCAAATGTT
GTGGAACTGGAAG
>TR65|c0_g1_i1 len=416 path=[787:0-415] [-1, 787, -2]
ATTGAATTCACTCTGATTTTGTGTGCCCCCATTTCCAATGCCATTACCTGTCAATTATCA
TTACAAAAAGACTAAACAATGTCGCATGTCTCTGCTTAATTATTTAAGTTCTGACACATT
ATTTTAATTTGAGAAATGTTAAAGAGTGCCTTTAGGGCATTGGATAAAAGAACAAAAATA
AAAATTATGTGTTGAAAAGTGATAAAAAATGGGTAAGTAACGTGTAAAAAGTTTACAAGT
TGTTGTTTATAATGTAAAACTACTAATTTTAGTTATCTTAGCTAATGCCTTAAGGACACT
TGTTAGCAAAAACCCTTTTAGTTTATGAATATTCACAACTTTATTAGAAGAGTCTCATTC
ATCACACATAGCAACAAGAATTAATGTATGTGAGCTTCTTGATAAGACAAAAAAAT
>TR66|c0_g1_i1 len=290 path=[268:0-289] [-1, 268, -2]
TTTCAGGAAAAAGCTTAAGGTCACTGATTCAAGTTAAAACCATTATGGATGAAAAATCAA
TTCTATTCGACAACACTCAAACATATCAAAATCAATTCAACGCTTCAAGCATTACTTTTG
CCTCCTTCAAAAGTGAAGCCAGGCATAGGTGTTTAGAGGTTCTCCCTAATGGACTAGTTG
TTTTGGATGGGTTCTCGTTTAGGGCTCTCCTAACACTTTACCGACCATTTTTCATTTATG
CCAATTGAATCGAAGCAAATTAAATTGTTAATTCTTTATGTGCAGCTGAG
>TR67|c0_g1_i1 len=724 path=[702:0-723] [-1, 702, -2]
CAAGCTGCGAAGGATCACTGGAATGGACCCCGCCATGCCGCTGTTCCTCGTCCTCAGGGA
CGATCGACTCGCCAAGACGGACGCCGAGCTCGTGGACGTGATCCACTCGTGCTCCGGCCT
GCTCGGCATCGTGGACGCCATCGGCCACGTCGACTTCTACCCCAACGGCGGCACGCGGCC
CCAGCCCGGCTGCGGCCTCGACCTGACCGGCTCCTGCAGCCACTCACGCTCCTTCATCTA
CATGGCCGAGTCCGCGCTCGAGCCCGAGTCCTTCCCGGCGCACGAGTGCGAATCGGACAC
GGCCGCCCGGCTGGGCGAGTGCTCCGAGGACGTCGAGGGCAACATGGGCCTGCGCCTCCA
GTACAACCCCGACGGCCCGGGCACCTACTACCTGCAGACAGCCAGCTCTCCGCCGTACGA
CTTCCAGGCTCACATGCGCTCGGAGGAGGCCAGGAAGAACAACTAGTTGAGCAACTTAAG
ACGAGCCCCCACCACACCTCAGACGCTGGTTCGTCCGAGGTTTACACTTCTTAACTCTCT
TCAAGTTGCCGCAGAATCGACGGCTCTAGGACTGATGTGATTGTGATACGTACAACGTAC
ACTCCGAACTGTACATAGCTTAGAGAAATGTTAGCCATTTTATATTTTTTGTACCGCATA
CCCAACCTTAGTTTTAAATTCTCATTCTGATAGTTGTGTTAACTTTCTCATGAGGCCCCT
GTTG
>TR68|c0_g1_i1 len=838 path=[816:0-837] [-1, 816, -2]
ACAAGAAGAACTTCTATTTGGTAATAAAATAAAAAATAAAATAAAATAAAAAAAACTTAA
TAATTATACTCATAAACCTCTTCGGTGAAAGTTTAAGCATAGATTACAAGAACAACTAAT
TATTTAAACATCCAATCTGAAGGTTTTCCTTATAAATTCCTACATGAACAAAAAATAGCC
CTCCTTTAACACCAATCTCTTCAACTTTTTGGGTGCTAAAATCAAAATAGGCTAGTTCAT
CATCTTGTTTTCGGAAGAATATATCACCATTTTTTCCTGCTCCAATAAGAAAATCAAGGC
AGGGTAAGGGTCCGATGATAAAGAGTTTAGTCCATGAATTTTTAACACCTACTTCACCCA
AAATGTATATGTGAAAAGAACATGCCTTTTCATCCTTAGAAATCATAGCGATTGACTCAT
TTAACACCACCAAGTGATTATTCCAACTACCAAACCGAAAACCACCATGCACATATTCTA
AGGGAAAAGGTGTAGTAAAGAAGACTTCACGGCTCAAGTTAAATGACACTACAAATGGCT
CATTTTCAATTGTTCCTAACCAATGACACACCCCATTCAAGTAGACCTCAGCACCTACAC
CACTTTTGCTGTGTCGACGAATAGGTATATTGATATTGAGTTTCCTCCAAATATTTTTCC
TTAGACTGTAAATTTGCCATAAGAGGTTTGGTCTGGTTCGCATATCTGGTGATTTTTTTT
GAAACATGGTGTGAGATGGAAAGATGTTCACGGACCGAATAATCTTATAGTCATCTTGAA
CATGGTCATAGCCAAATCCATGAAGAGTTTCTGAAGTTGAATAATCAGGTGGAGGCTG
>TR69|c0_g1_i1 len=685 path=[663:0-684] [-1, 663, -2]
AACCCAACATTCAGAAAGGACACGCATGGACAACAAGGTTTTACACCGTTGTCGTGTTGT
GATCCTTGTATTGCAGAAAATTGCGGTTAAATACAACTGATGCACCCAGAATTAATGCAA
TTGTGGACGCGTAGACATAAAAAACCTTGACGTGTCATGCCTCGAAAAACCATGAGAAAG
ATGACACGGCAAATAAATCAATCCACAATTAAATCACGCGAGATATTAAAGCATAAAGCA
GATAACGAATCCAACCCTTGTCGTGTAACAGCCACATTTAACGCAATTTCGGACACGCAG
ATATAAAAAAAACCTTGACATGTCAAGCCTCAGAAAACCTCGAGGAAGATGCCACAACAA
ATAAATTAATCGACAAAGAAAATCAATTTCTTGTCATAAAAAATAAATCGGTAAAAAAGC
ATAATGTTAAATCACACGAAACAGTAAAGCATAACGCGGATAACAAATTCAATCCTTGTC
TTGTTGAGATCCTTTTTATTGCGGAAAAGAGCAGTTAAATACATCAACCTCAAGTAACGC
AATTGCGGACGCTTAGACATAAAAAATCTTGACATGTAAGGCCTCAAAAAACCATGAGGA
AGAAGACCATAGGAAATAAATCAATTCCCGGAAAAATCAGATACTTCAAAAATACAATGC
TAAAACACCATATCATTGCGATTAA
>TR70|c0_g1_i1 len=422 path=[799:0-421] [-1, 799, -2]
ACTTGCGGCCCGGACGGAGGCGGAGGACGCGGAGGGCCGACGGGATGACGACCTTCTTGA
CCTTGTCGTACGGGTGCGGGACACCCTCGAAGGCCTTAAGACGCTCGAGCGCGGCCTGAC
CGCGGGCTTTGAAGTGGTTCATCATACCACGAACCGTGCGCCACAGGATGCGCGACGGAG
AGCGGTAGTGGTTCGGGCCACGGACCGGGTTCGTCGAGCCGCGGTGTTTCAAGAACTTGC
CGTAGATCAGTTTGTGGCGGAAGAGAGAGCCCGAGATGTTGAGCTCCTCCGTGCGGACGG
CCACAACCTTCTGGCCGTTCATGATCTCTTTGGCGAGGATCGAAGCCACGCGACCCAACA
TGTGGTTCGCGCAGTCGACAACGACCACCTTCTCGAACATTGCCCCTTAAAGTATAGAGT
AA
>TR71|c0_g1_i1 len=395 path=[373:0-394] [-1, 373, -2]
GTGCAAGGTTATTTTGGAGAATCATTTTGGGGTTAGCTATGGGCAAAGAGCATTGTTCTC
TACAGGAGCTCGGCTCTGTGGACAGTAGAATCCTCATCCTTCTGTTTTCTTTTCTTTTTC
TTTCAGAAATAATATATTCCTTGTTTTTCCATTATTGATCTAGTTTCTGTGTTAATTGCT
ATTGTGTGAAGAGGGTACCGTCAAGAACAAAACTAAATAAACTGTGTAGATTCTGTCATA
TCCTTAGTTAGGAATCAAACTTCAGTTACACAAAAGGCTGAGCATAACTGTAGTGAGTAA
GAAACAAAAGATTTAAAGGAAATCAAACTGAACTCTTTGAATCACTTATTCAACCAAATA
AAATTATGAACAAATAGGTATCACAAGTTCAGTTA
>TR72|c0_g1_i1 len=233 path=[211:0-232] [-1, 211, -2]
GGAACATACAAGTATCTTTGGCTATATTATCAAGCTAATCTAAACGTGAGTTATGATTGC
TCCAAAAAAATTCATCCCATGAAACACCTGACATCCTTGCTTGCGTTAACCGTTACAAAA
TAAGTACACATTGACCTGTACAAATTTGATTTCATCGCTAAGCATTGGCTTCTAATGTAT
AGGATATAGATTAATGCCATGTTCTGATGAACAATTGAATTAAGCGTTTATCA
>TR73|c0_g1_i1 len=397 path=[375:0-396] [-1, 375, -2]
AAAAAATCTAAAAGGAGTGTATTAAGGGCCAGAGAGGTGGCATGCCCCACATCTTTTGTC
CTTGGTCAACTTATTTTGAAACTATGGTGTCTTTCCGTTTCTTGTTTTACATGAGCATTA
GAAAGGGTGGGTGATAATTCTTCTCGAGCATCTATGATGATGTGGTTGGGGTTGATGTAT
ATCCTAAACGTCATCTGCTTATGTTGGTATTAACTGTCCACACTATCTGGGTGGGACTCT
ATTTCTGTTTGAGTTGGGCTATTGACAGAAGGCACACAAATTATGATTTTGTTGCGGTAA
ACTATATTTACCTCTGCAGTCAGAAAATTTGTTGTTGATTGTAATTGTAGTAGTTCAATT
TCGAACGACTATATTTTACAGTTGTATGAGAACTATA
>TR74|c0_g1_i1 len=365 path=[343:0-364] [-1, 343, -2]
GTTGTTTCCAGGACTTGAACCCGTGACTTTCAGTCACATGACAACAACTTTACCGTTGCG
CCAAGCCTCCCCCTCCTAGTTTTACATAAACATCGCAAAAAGAAAAAGGGGAAACAAAAC
TTATAAAGTCTCCACCCATGCATATCATGTCGGTTTGAGTGCAGCATTTTGACACACAAC
AAACCCCGAGATAATTAAAAAACAAATAAAAATTCTATCTTGTATGATGTATGATGCTGT
GCCTACAGCTTGGCTGCAAGCCTGGAACAGATTCCAAACAATAGAATATATTTCAAACAA
TTACAAAATAAAACAATTAGCATTTAGCAGCAGTGTGTTAACAAATATGTTTAAACGTAT
TTATT
>TR75|c0_g1_i1 len=228 path=[411:0-227] [-1, 411, -2]
TTTTTTGAATTTGCATATTCTGATGCTATATATATCTAAAAATTTGTTTTTTTAGTTTTG
TTTATGCATGTGTTTAGTAGTTTAGTTCATTTTTTCAGAGTTTGTTTGTTAGTTTTGTTA
CTAGGATTTGGAATATTGCTAGAATTAGAAATATAGGTTGAGGTTTATTTAGTGCTGATG
CTGATTGTTTAGAAATGTTGGTTTTGGTGTTGTTAATCCTAGATAGTG
>TR76|c0_g1_i1 len=309 path=[287:0-308] [-1, 287, -2]
TGTGATTGTAATTTTTCACAAATGTTAAATATTGTGACCTTGCGACTTTGATTTAAAACC
TTGGTTTCAACTCACAAACCTTTTAAGTTACAACTTACAAACAAGACTTGATACATGCTT
TCCATGTCATGCTATGTGTCATATGCATTCTTTATAAGACCTCTGTTTGTATAAAGCAAG
CAGCGAAAAATCCATAATCTTGACCTGACTCCAAGCCCCACCATGTATGATCATCAACGT
CTCACAAGCAATAGTCACCGTTAAATACGAGGATCCCATTATGCCTAAATTTGAAATCCA
GACTCCAAG
>TR77|c0_g1_i1 len=259 path=[237:0-258] [-1, 237, -2]
GCAAATGTAAGTGACATCAAATTCAAGCGCATAGATACATTTTTGAAATAAAAAACAAAG
AAAAACATGTCATTTTATATAAGTTTATATTGAGTTTTTGTGAGTATTGGTTTGCGGTTT
GATGTGGTGATTCGGTTAGTAAAGTAAAAACCGCAGGCCAAACCAAACAGAGTTGTTGAG
TCAAAAATTGGTCCAAATATATCCAAACCAAATGCGATTTTTGCGGTTTCAGTTTGATTT
GGTTCAGTTTACAGTTTTT
>TR78|c0_g1_i1 len=295 path=[273:0-294] [-1, 273, -2]
AGCATTATCAATGTTCCCCATTCGCTGCAAACAATTACAAAATGCACTAAGTTAGAAGAA
AACATATTTGAAATATGGGCCAATAACTTTTCAAAAGAAAAATATGGGCCAATAAACTTC
ATGGAGATATATCTTGTTTTACTATTTTTTTTGAACAGGCTATCTTGTTTTACTATTACT
AGTAGTAATTTTTATTCTTATTGGTATTAATTTGTAATTGACCCAGTATGTTAGAACGGC
CTATATAAACACATTAGTGGTTGTATATTATTTATCACTGAAATATAATATTCAG
>TR79|c0_g1_i1 len=564 path=[1083:0-563] [-1, 1083, -2]
AGGTTACCTTTGAGAAAGCATAATAGCTGCGCAATATAAGTATAACAATATTTCAAAAAA
AAGAAATAGTGGATCGAAGTTGTTTATTTAATCTAAATATCAACAATGAGAATGTGTCTA
AATTGTAAAGATCAATTTATAAAAAGAATCATTCCATAATATCTAAAAGCTCAATATATC
AAATATGCTATCATCTTAAACCCATGTTTTTCATAACTTAAACAACATAAATTCAATATT
TTTCTATCATATATAGAGGCCTAAAACAGATCGCACAAATTTAAAATCAAAACATTACCT
GATCATCAAGTAATATCATATGGAGACTTCAAATGTCATTTGGATTGAAAAAATCAGGTA
TAGTCCAAAGATTAATCACTCTTACCTTGACTTGGAAATAAATCTTTCCACCAACAATGT
CTGATATTTTTGTCATCTTTGGACATTGGATCAAAATTCTTACATAGAAAAATAGAATGT
ATGTAGACAAAGGCCAGGATGCATGTACAAAAAATTATACCTTTGCTTGCCATTTGCGAT
AGTGAAGATGGTTTGATATCTAAT
>TR80|c0_g1_i1 len=288 path=[266:0-287] [-1, 266, -2]
AGAAAAAGAAAAAACTACCCAATGCGAGACTCTACCATCTTTTACACAATAGGTGCTACT
TCAACATTCTCTAATCCTTTCATTTGTAATCCTATATTGTCTTGGGACCACTCATCCATC
ATAACACCATCTAAGCACTGCAACTTGTTTTCTTGTTGGCTTTGTACTGCCAAATACACA
ATATCACAACGTTTGAGTTGTTTAAACATTTTCCTTTACACTTGAGGTGATAACTCAGTG
GTAAGAGCTCAGCCTTGTAACCTCAAGGTACTGAGTTCAAATCCCCTG
>TR81|c0_g1_i1 len=420 path=[398:0-419] [-1, 398, -2]
TAACATGAGTAGTTAGCAAGTCCAAGTGTCCAACACTACTATTTAAAGAAGATGAGACAA
CAAAATTCGAAAATGGTTATCATTCAAATGTGTGGTTTATTACATTAATTAGATGGTTAA
TGAATATTACAAGTTGTTGCAACTCATTATTCATCCACAAAACACAGTTAACCAAAAATT
TTAAGTTATATTTGAACACAGATTGTGGCTTACACATATCATGTATATTAAAAAACATCA
ATAATTTGAACTTGAACATAATTTGGATAGTTATAATAAATATCGTATATATTTTAAACA
CCTGAAAATCTTGATTAACCCCATTCAGATATGTAGTTAATTACGCTATGTGGATGATTA
ATAGGTTGCAACACTTTGTTATACTCATTAATCATCTATTGAACGTAATTAATCAAATAG
>TR82|c0_g1_i1 len=277 path=[255:0-276] [-1, 255, -2]
GAACTTTTTATTTAGGTTATTGTAGATAGTAGATCATGTACGTTTGTGCTTTTTTAATTA
ACAAAATAGGTCTTACAATCTTAAAAATGATTAATCAAGCTTTTTCTAAAATAAAACCAA
TAACCCCAACAAAAAAAAACTTGAGTACTTTTCTCTTAAGATAGAAAGAGTAGCATATTT
TTATTAAATAATAAAGCTACTGAAATAAATGATATCATAAAAGCGTTTTTAATAATTTTA
TCCAAATGCATCATGCTATTATACCCAACCAACGTGT
>TR83|c0_g1_i1 len=553 path=[1061:0-552] [-1, 1061, -2]
TTTGGTTTTGTTTTGTTCATTGCAATGTAAGCACATAAACCTCCTCTTTAATATTTTAAA
GCTATGTAGCACATAAAGCTCCTCTTTAATCTTTTAAAAATGGAGACAACACGTTTTTTT
ACTTGAATATTTAATTGAGTAAATGGCGTATCTACTGCTTGTATTGCTTGCCTGGTTGAT
ACACCTTCCTTTCTTCCTTTCATCTTCTTTGTAGACCCAAAGGTAGCTACCTTCTTCTCT
CTGTCAACCACAAGCAATCTCAATATAAGACCTTTCATTTTTCCACCTTTGCTGGCCCCT
CTGAGAACCCATCAATTGAAACGATTGCATCGACAATCAAGGTACAGTAAACTTCTTGCA
AATAGGGAACCAAAATTCTTGCCTCCACATCTTTTACAGTGAATACAAAGAACAAGTTGG
TCCTTATTTAGCTTGAAATTGAGCATACATTTGAATGCAATTTATTTATTTTTGAAGTAC
ATAGTATTGCCTAGAGGATATAATTTTCATTGATCAAATAGCTAGCTATGCTAATTGCCA
TGTTAGTGTAAAA
>TR84|c0_g1_i1 len=257 path=[469:0-256] [-1, 469, -2]
GTGGATAGCTGTTGATGCCATTCCTCATGCATTTGTCATCAACATAGGCTGCGCCTTGCA
GGTACACTTAATGCATTTGTCATCACTTACAGGAGATTATTTTGATGGTTTATGTTGGGT
TGAAGAACTACACAATGTGAGGTGAATTGCAACTTTGAAGAAGAATAAGAGAGTATGAAT
AAAAATTGTGTAAATTGTTTTGCATAGAAGATTGTAGAGATACAATATGTACAATGCAAT
AACCGTGTGTGTGTATA
>TR85|c0_g1_i1 len=414 path=[783:0-413] [-1, 783, -2]
CTTAGCCAATCCTCCTAATCCCCTTATATTGTAACTAATCAGCTTCATAATAAAAATACT
TTTCTTCTAATTCACCTGACCCTTTCTAAATTACTCTCCGGTTTTACCGGTCTCCTTTCC
CCCCTTTTGCTCCAACCATCAACTCTTGCAAAATTTCTCCTTCTTCTCCCTTGTGAATTA
AACCGAAATCTTTCCCTAAATCCCACACGTCTTTTGCTACTTCTATTGCCTCCCCATGTA
ATAACCGCCAGCTATTCCTCTCCAACTCATTATCCATCAAATTCAAATCAGTTATAGATT
TAGATGAAACCTGGATTTGTGATTGATGGCGTTGATTAGCATTGTCCTTATTTAATTACT
GTATGGTTGACAAAGTGCAAGCCTGCAAGATAAGATAGCTAACAAACTGTTGAG
>TR86|c0_g1_i1 len=603 path=[1161:0-602] [-1, 1161, -2]
TAAAAAGTATCGAAGAAAGCACCAGTATTGTCATGCAAGAGATGCCAATGCAAGTAAGTT
TACTTGGTAACTCTTATCATATTTGCTTGACTATGTCAGGATCACATGGCTTTCATCCCT
CTTTAAATTGGTTAAATTTTATTCTGATGTACGGCAGTATGAATGTGTATGTTTTCAGAC
CAAGAATGTTGATCTTATATATTATCACACAAGTCTCTGTTGGCTGTCCATTATTGCAAC
TAAAGTTATCCATTTCATAAGCAGACAATACAATTTTAGTTGAAGCGTAAAGAAAAAATC
GATGAAAATTTATACCATATGGATACAAGTCTGAGACTTTATTTTAAGTAGTTGTAAAAC
AAAGTATAGGAAATACAAATCTAGCAAGTTGTACTATTCGTGGCTTAGAGGTGAAAAATG
AAAAACATTTTTTTTTTTTTATAAGAGGAAAATTGAAAAACATTAATACTAGAATTGACT
CATTATAAGTAACTTAGATCTATGTTGTCAATAGTGGTATAGCGTGGCGGTGTGGCCCTC
CACTGCTACGCCATAGGCCCGCGAACGCCATTAAGAGTAGCGGATATAGCCGGCCACTAT
TGG
>TR87|c0_g1_i1 len=420 path=[398:0-419] [-1, 398, -2]
AATCAATTATCAACTTGAGTGTATGATGACACTTCATTCCTTGTCAAATTTGAGTTTGAG
TTTGAGTCTCTTCTTGAATCATTCATTATTATTCACTTGAGGCTTTTAAAATAAGGTTTG
GTAAGCTTCAATGTCACATGGAAAAGTAATTAAACTTTCTATAAAGTCAGAACTCATAAA
AGGGTCTCATCACAATTCACAAGCCATGACTTCAGTTTCAATAAACAAAGATCCTAGAAT
TCCTCAAAACTCTCAAAAGGGCATAAGAAATGCTGTTAAAGGTGGAAAAACATCAAGCAA
AGACAGAAAATTGGCTTTGCAACAAGATGTGGATAGGTTGAAGAAGAAGCTTAGGCATGA
GGAGAACATTCACAAGGCATTGGAAAGAGCTTTGAATAGGCCTTTGGGAGCTTTGCCTCG
>TR88|c0_g1_i1 len=261 path=[772:0-103 776:104-210 770:211-213 771:214-260] [-1, 772, 776, 770, 771, -2]
AGAACAGTCTCCTACTAACCCCTTTAAAGACTATTATCGGCCAATATATTTCCCCTAACT
CTCCTCTATAGAGCTTTTACATAAACCCTTCAAGTTACAATCAGGCATTACCGCAAACTA
ATGGAATGAACTTGGGAGTCCATTATAGTTTAGGAGGCAGCTATGGTGTTTATAATACAA
TACCACCGTCACTTTTGATACTAGAGAACTAAAATACAGTTCAAAAACAGTATAAGCATT
CAAGGAGAATCTATTCAGATT
>TR89|c0_g1_i1 len=537 path=[515:0-536] [-1, 515, -2]
CAGAATCGCCTCCCTTCATCAGTTTTCACTCCTTATGCTTCTGTTCGCTTCGTTCCGTCG
CCGTTTCAACCCTCTTTCACGCTGATTTCTTCTTGTTAATTCTCTCCCGTCATTGGTGAG
ACGTAATTCTTGTTATTCTCTCCTTGTGAGAAGTTTTTTCATCTGATTACATGGCTTCCA
ATTTCACGGCTTCTATGTCATCTCTTTCCTTGAGTGATGAGGAAGAAGAACTAGAGATTC
CAATTGAAACTGTGCCCAACCCAACTGTCGATACAAGTGCTAGCCTTGTGGGAAGGTTCC
TCACGGACAAACCTATCAGAGGCCATATGATGACAACAAAAATAGCTGAATTCTGGCATC
CAGGAAGAGGTGTCAATATCAAGGAAATTGAACAGAATTTATTCACGTTCAAATTCTTTC
ATTACAGGGATATGCAAACAGTCCTAAAAAGAGGTCCGTGGTATTTCGATAACAATCTTT
TGGTCCTTGATGCACTGCCAGATAACACCCCTCCACAAACCGTGCCACTGCTATCTG
>TR90|c0_g1_i1 len=2699 path=[5720:0-364 5721:365-388 5799:389-973 5760:974-997 5810:998-2422 5813:2423-2438 5796:2439-2446 5789:2447-2456 5801:2457-2467 5793:2468-2485 5785:2486-2499 5805:2500-2516 5800:2517-2584 5783:2585-2604 5767:2605-2615 5768:2616-2639 5769:2640-2698] [-1, 5720, 5721, 5799, 5760, 5810, 5813, 5796, 5789, 5801, 5793, 5785, 5805, 5800, 5783, 5767, 5768, 5769, -2]
GCTCACATTGACATCACTATAGGTGGATTGGAGTGTGTGTGTGGGAGAGACAAAAAGACA
TCAGTAAGTTTGGTAATTCAAAACATTAGATGAAAACATCGCAACAACAAATAGGATAAC
AAATCAATATACATTGAAATCAATGGGTCTACTTAAAAGGCAAATTTTCACCTGGTTCAT
TATGATACAACACCTGCATCACTTTGATTACTGAAACAAACAAGTTTTTAACAATTCTAT
GCAAGATACCGATACATTTTTCTGTCGTTATCATCCCTCTCCAAAAAGTCTCGCTCAATG
AGAGACTCAATGCGTTTCTTGACCTCTGTTGGATTTGCAAGGAAACGTGACTGCAACTGC
TTTGTGACTTCAGCTATAAGATTGTTATGATCAAGTTGCTTCCTAGATTTCATGATCCTC
ACTATCGCCGCCTCAATCTGAGGCTTCCTGTCCTCCTCCACTCGCTGCCGAGTTTCCTGT
TTCTCAGGTTCGGATTCCTTTTGTGCAACTACAGTTCCTATTTTAACCTTGTATAGTTTA
CTACTGAACTTGTCATTAACAGAGAAAGCGTCATCCTCACCAACATCTTTACTCATCGGC
TCCTTTCTAAGGACATTTCTTCCCTTAACTAAAGCCAATGATTGTAGACATCTCTTAAGA
TCCGGAGCAGGAATCTCAGTTGCTTGCTCAATCTCCTTGTAGCTAAGTTTATCAGCATTA
TTGAAAAGCATAAGGACACACATTTGGTAGGTAGAGACGTTTAACTCATGCTTCTGACCC
TTCCCAAAGGTTGCTTTTAAGTCTGCAAAGCCCATGTTAGTTTGCCACGACAATCTCCTG
CCAGTATGTGTGCCAAGGTAATAAGACCGAAACTTCTCGCAAAGTGCAGATATTTCCACC
GGCAGGTTGCACGTAATACTCGACTGAGTTGGCCAAGACCCTGTTGTAAGAACCTGGACA
GTAAGCGTAGGACCGTCGCCTAAGTCAGGGTGGCTGGCATAAAAGCCCTGCATTGTGTCC
TGAGAGGTTTTCATGTCTGTAAACATTCCCTCTAATTTTGATGTAAACTGATAGCCACAT
TCGGTCTTGAGCTTAACAATGAGACTTCTCTCGGCATCATCAGAAACCGTTTTTCCAGAC
AAAAGCCTCTTTGCCAGATGCTGTTTATAATACTTCTCAAAAACATCTTTTTCTTGCAAG
TATCGGAACAGCATCATCACCTTGTCCAGAGTAACCTCTACATCATCCTCGTTGACCCCT
TTCAGACCCTTACGAAGTTTATCATCTACAAATAGTGAAATGAACTCTGGAGAACGGGGG
TTCAAGTTAATGAAATATTCAAACGAGGAATTCAAAGCATTCTGGAAAGACTTGTCATTG
TTGAATGCCAGGTTTATAATCTTGTCGTATTTGTCTTTCTCATCTAAGAGCCTCTGCACA
AACTCAACTGGATCCTTCAATCTTTCAGGATCAGTAACAAGCTGTTTACCAGATTCCCTT
ATGTGTGAAGTCATCACCTCTCGTATTTTCAAAAGACCGTCGGTTACACGACGGAACAAG
TTATACATCCTACCCAAATCTTCATATTTATCATCACAAAGCATGTTGACTAAACCAGAA
TTCTCCATATGGATTAATCTGAGCATGTGATTTTCAATCATCTGCGTCTCCACCACTTTA
TTAATCTTCTTTTCAGTCTCGGGATCCATGTAATGGCTAACTCTATCCATTTCCTCATTC
AGACGCCTCTCAGCTTTCTTAAGATAATCACCACAATCACAACACTCAATGAATCTTTGG
GACTCTACCTGATAAAACTCAGCTGAAACTTGAAGAAAATGAGTCTCAAATTCTTGAGCA
TAAACAGATGGACCTAAATCCATTAGCATTTTTGTTATATTTCTCATTATCCCTCTATCA
ATAACTTCACCAGTGCGTTCACTATGTACTAATTCCAGAAGTGTGTTCAGTAGCCGAGTC
CTGATCTGGTTGGAATAAATGACATTTTCTTTCCACAGATTCAGCCCGAGTTCATGAACA
GGAGTCTTTTTGGCACTTGGAATGAAAGTTCTGTCCATGTACATCAGTATATCTCTAATC
ATTTGCAATGCTTTGTTATGATCATTCCATTTCCTGTTCAGTTCTTCCAGAAAAGATCCT
CCTTGAGCTGCTTCAATAGATTTAGCTATTTCTTTGAGATGCGCAGTCATAGTCGCAACC
AATCCTGAGTACAACCTATCACCAAATTTGTGAAGCACCATATTGTATGCATTTCTGTAA
AGTTCTTCAAAGCTAAGACCACTAGCGTTATGATTATAAATCTCATGAATAGCATCTTCA
AGAATCTTCCATGTCTTATCTGCATATTTCGGATCCATAACAACCCTATGCTTAAACGCT
TCAATCTGAAAATTCTTCTTCTTTTGGTTACTCATTTTTCAAACCCTAAATCGATCGATG
AGGTTGTAGCAACAAGGATAGGATTTAATTAACTTTATTAACTCGACGATAAAAGAGAGT
TTACAACAATTTTTTCATTATTATTATTTGATTTAGAAAACTTAGGATAAAATTATTAAT
GGTGGTGGGTTTTTATTTTTGAGAAGATGATGATGAGGACGTTATTACAAAGACTGTGTT
GTGTTGTTTGCTTCAGATTTGGTTTGAAACGATGCGTTTCGTGTTTAGTTGAAATTGAA
>TR91|c0_g1_i1 len=227 path=[1183:0-55 1543:56-79 1578:80-87 1574:88-88 1556:89-100 1580:101-106 1576:107-108 1571:109-109 1563:110-112 1587:113-134 1525:135-166 1497:167-172 1588:173-177 1396:178-226] [-1, 1183, 1543, 1578, 1574, 1556, 1580, 1576, 1571, 1563, 1587, 1525, 1497, 1588, 1396, -2]
GGGTAAGGCATACCAATCTCCTCAGCTTGGTTTATCACCCACTGTGTATAGGCCTCGTGA
GCAATACCGGACCTTACACCCATATGCTTCACCTCTTTCTTCCGAAGCTTAGTCCAAGCT
TCCATGAAATCCTCTTTTATGCCGGTGGGAGCATTGGAGTAGTGAAAGAAGTAAGGAGTT
GTAGCAAGATTGATGGGCTTATCTTTCATCGGGAAACCAAATTGTCG
>TR91|c0_g2_i1 len=227 path=[1236:0-55 1237:56-63 1238:64-87 1581:88-88 1577:89-100 1572:101-106 1564:107-108 1549:109-109 1527:110-172 1498:173-177 1320:178-226] [-1, 1236, 1237, 1238, 1581, 1577, 1572, 1564, 1549, 1527, 1498, 1320, -2]
GGGTAAGGCATACCAATCTCCTCAGCTTGGTTTATCACCCACTGTGTATAGGCCTCATGA
GCAACACCGGACCTTACACCCATATGCTTCACCTCTTTCTTCCGAAGCTTGGACCAAGCT
TCTATGAAATCTTCTCTTATTCCTGTGGGTGCATTGGAGTAGTGAAAGAAGTAAGGAGTT
GTAGCAAGATTGATGGGCTTATCTTTCATCGGGAAACCAAATTGTCG
>TR91|c0_g3_i1 len=227 path=[1369:0-55 1559:56-63 1539:64-87 1568:88-88 1555:89-100 1534:101-106 1565:107-130 1550:131-135 1528:136-136 1560:137-160 1545:161-166 1523:167-172 1494:173-177 1405:178-226] [-1, 1369, 1559, 1539, 1568, 1555, 1534, 1565, 1550, 1528, 1560, 1545, 1523, 1494, 1405, -2]
GGGTAAGGCATACCAATCTCCTCAGCTTGGTTTATCACCCACTGTGTATAGGCCTCATGA
GCAACACCGGACCTTACACCCATATGCTTCACCTCTTTCTTCCGAAGTTTAGACCAAGCT
TCCATGAAATCCTCTCTAATTCCCGTGGGAGCATTGGAGTAGTGAAAGAAGTAAGGAGTT
GTAGCAAGATTGATGGGCTTATCTTTCATCGGGAAACCAAATTGTCG
>TR91|c0_g4_i1 len=227 path=[1098:0-55 1521:56-63 1492:64-87 1557:88-88 1536:89-100 1508:101-130 1552:131-135 1529:136-136 1562:137-160 1546:161-166 1524:167-172 1495:173-177 1392:178-226] [-1, 1098, 1521, 1492, 1557, 1536, 1508, 1552, 1529, 1562, 1546, 1524, 1495, 1392, -2]
GGGTAAGGCATACCAATCTCCTCAGCTTGGTTTATCACCCACTGTGTATAGGCCTCATGA
GCAACACCGGACCTTACACCCATATGCTTCACCTCTTTCTTTCGAAGCTTAGACCAAGCT
TCCATGAAATCCTCTCTAATTCCCGTGGGAGCATTGGAGTAGTGAAAGAAGTAAGGAGTT
GTAGCAAGATTGATGGGCTTATCTTTCATCGGGAAACCAAATTGTCG
>TR92|c0_g1_i1 len=373 path=[7796:0-24 7797:25-46 7798:47-372] [-1, 7796, 7797, 7798, -2]
ATCCCTCTTGAAAGAGGGAAGAATTGTATTCAACCAACTGTCTTTGCAACTGAGCCACAC
TATACATTGTTGTTCTCTAAAGTCAGTGCTACTCAATATCTTAGGAGGTACTATTCATTT
GGTGGCTAACAAGTATATATAATGCAAATTTTCTTCTCAATTTGCAATTACTATGCTTGG
ATAGAGATTTGGCCCTCTTGTGTGGATAACTTTTAAGTCTCTGCCTTTGGGACTAGGTAG
GTTTTTGTATATTTAATCATTTTAATGTTTGTTACGCCCTGTGTTTTTGGAGAAAATCTT
GTGTGGACTAGGACCAAGAATTTTGGTTTGGTCACACACACAAGATTTTCTCCTTCTCTC
TCTTCTCTTATCT
>TR92|c0_g2_i1 len=3155 path=[7737:0-1641 7738:1642-1665 7739:1666-1684 7832:1685-1686 7828:1687-1834 7752:1835-1852 7835:1853-1870 7831:1871-1894 7827:1895-2242 7815:2243-2365 7747:2366-2389 7834:2390-2642 7830:2643-2740 7838:2741-2763 7840:2764-2787 7812:2788-2807 7759:2808-2828 7760:2829-3154] [-1, 7737, 7738, 7739, 7832, 7828, 7752, 7835, 7831, 7827, 7815, 7747, 7834, 7830, 7838, 7840, 7812, 7759, 7760, -2]
CCATAGATTAAACATAAACCTGCGAATAAAATTAAAACAAAAAGAAAAGACGTTCTTAAT
CAAAACACATCAGATTCGAAGTTAATTTTTAGAGGTTGATTGGAGTAAAGGTGGCCGAAC
TTGAGGAGGACAGTGGTAAGCCGGAACTTGCCAAATGTGCCCTGAAAACCTCTGTCGCTG
ACAAAAATGAAAAGTTGAAGGTGGTCGTCGCTGACTTTCAGAACGCCCTGACAAAGGCCA
AAGAGAGTTTAGAGGAGAAGACCCTCACTATTACTACCCTAGAAAGAAGGTTGAAGATTA
TGTTAGTCGAAAAGGCTGCTATAGAGGAAGAGCTGAGACTGGCCACAAAAGAGTTAGCTT
CATTTATGGAGAAGTCAATCCTATCCGAGGAGGACCTGGAGGCCGTGAAAAAAGAAAGAG
AAGAGTTTGCTCCTTTAAACGTTGAGAGCGACAATTTAGCGGACCAAGTTTCCAAAGTAC
ATATGGACTCCTTTAATAATGCCATTGCCCAGATCCAACACTTCAACCCTGGCGTGGTTT
GAAGCTGAACGAGCTTGATTGCTGCAAGGAGTTTAGCGAATGGGAGATTGTCTAGATGTA
ATTTGTTTTGAACAAGGGCTCGGTGGCTCTTGTCTTATTTTGGTGGCCACGGTCTATGTA
CCCGACTTTGAAATAATTCTTGTACACTTGCACTTTGTGTTCTTTGTGAATGATTGTTTT
GAATGCTTCTGTTCATGTATACCTTGTGTATTTTTTTGCGATTATTGTCTCCTTTGTGTT
GGCTTCTTCTTTCTGTCTACTCGAGGAAATCTTCTCCGGTCAAGTGGTATTTTTTCTCTA
CCCTTTCACTCAAGTGTTTTCTTGAACTGAGATGGACTAAATGAAAGTCAATAGAGGTAG
TTTTGTAAAAAAATGATTAACACATGTAAATTTTTGAAAATAATTGCATATTAAGGGACC
AATAAATCTACAAAATGAGTCATATTACAAGGGAGAGAAGGAGTTGCACCGTGTTAATTA
AATTACAAAAATTGAAAAAAATTGGTAGCATTAATTGTAAAGTTTACCCCTCAAAATGAT
AAGATTAATTCATTTTTATTTCAAATTCTGACTAGAATCATCCCTGATGATCTATAATAA
GATAAAAGACATTACTTGTAGTGCCATCTTCATTGGCAAAGATAAAGAGATTAGTATTCT
TGAACAACCGGTAGAGATCAAACATTCCAACTTCCATTTTAACCAAAGGAGCAGAGGTTA
TTCAGTTTTCTTTTGTACAATATATGGATATGGATGGATCACTGTCTGGCTTAAATATGA
TAAATTCAATTCAAACCAATTGAGAATTTAGGACTGGACACATTCATGAGCAAAATCAAA
ACATGAGAAAAGTGGCTGCTTTGTATGCAAATTGGAAAAGATTAATGCTTCTCTGTCCCT
TATCATTCACTATCTAGGAGCCGAACCCCCTGCAGCAAAAAGTTGCTGCTCCATCTTGAA
GAGTGTCTCAAACTTGGTTTTCACTAAGGTATACTCCTGCTTTATGTCTTGCAAGCTTTT
AAAGCACCCTTCTATGTTTTTCTCCTCACAGTAGTTTTTGAAGGCAATACAGACTCTCTG
AACTCTCTGTGCGCCAATGCTGTATTTTCCAATAACTCAACGACCTGGAGCTGCTGCCTT
TCAGCTGGTGAACAAGAGCATCCACCCTTTTAAAATCAATGTTATTTTCCTGGCCTATTT
CTTTTTCCAATTGATTAAGAAGCTTCTCTGCATCCTCAAAGAAGAGAGTGACCACTTCAA
CAACAAAGTCAGGGTTGCTTTCATCTTGAAGTAGTGGTGGACAACGGTCGGGTTCGGTCG
GAAATCGGTCCAAAAAGCCCAAACCGAAGGACAACCGCGGGTGGTAGAAAGGAATCCATT
TTCGTCCGTTAGAGAGCTCGGTTATGGCGGTTGTCGGGTTGGGTGAAACACGGTTTGTGC
GGGTGGGTTGATACGGGTAACCATAAACTCAATTTTAAGCAAGCCAATTTTCAAAGCTTT
GCACACAAATATTCAGAAATTCTCCACAAAAAAACGTATACACCAAACAAAAATGAAGAA
GATTCTCAAACTTCTGAAAGATCTACTGGCGGCAGAAGCTTGTGTTCTTCTTCTTTAAAT
CAAATTTGAAAGCTTGTGTAGATCTAAGAACCTTGAACATATTATGCTTGTGCTGCACTT
TGTGTTTGGAGAAGAAACAAATCTGGAAAAGTGGAAATGTGAAAGTGTTATGATGAATTT
TGAGCAATAAAAATTGTGAATAAAGAAGTAAGGGACGAATTATGAAGAAGAAGAAAAACG
AAGAAGGAGTTTTGAAGAGAGAGGGGTAGTCTCAAAGTCAAAGTAGAAGTGTGAAAGGGA
TGGGAAGAGAGTTGTTGGGAAATGCTACTGTAAAAAGATAGAAGTATAGAGAAAAAGGAG
TTTTAGCATGTGAATAATCTGTCATTTTTTCTTAGGATGGGACCCTACACATAGAAGAGG
AAGTGATGGTTTTATCTCTATTGTATACTAGACAATATTAGTCGGTCGAATATGGGTTGC
CGTGGGTGTATTTTACCCACCCGCAACCGACTGAACTTACCCATTCATGGCCGCTTTTTG
CAATCCGAATAACCCGGGTGACCCGCCGAAACCGACCCGCTTGCCTGCGGACTATTCGGA
ACGGACGGTTTGGGCGGTTTTACAAAATCTTGTCCAGCCCTATCTTGAAGTAGTTGAAGC
TGGTTAAATTGATCATCTAGGAATCCCTCTTGAAAGAGGGAAGAAGTGTATTCAACCAAC
TGTCTTTGCAACTGAGCCACACTATACATTGTTGTTCTCTAAAGTCAGTGCTACTCAATA
TCTTAGGAGGTACTATTCATTTGGTGGCTAACAAGTATATATAATGCAAATTTTCTTCTC
AATTTGCAATTACTATGCTTGGATAGAGATTTGGCCCTCTTGTGTGGATAACTTTTAAGT
CTCTGCCTTTGGGACTAGGTAGGTTTTTGTATATTTAATCATTTTAATGTTTGTTACGCC
CTGTGTTTTTGGAGAAAATCTTGTGTGGACTAGGACCAAGAATTTTGGTTTGGTCACACA
CACAAGATTTTCTCCTTCTCTCTCTTCTCTTATCT
>TR92|c0_g2_i2 len=1090 path=[7742:0-212 7835:213-230 7831:231-254 7827:255-602 7735:603-624 7830:625-722 7791:723-741 7792:742-763 7793:764-1089] [-1, 7742, 7835, 7831, 7827, 7735, 7830, 7791, 7792, 7793, -2]
GAAACAAAATATTTTTGCTTAAGCGACGCTCATTCTAAAATTGAGGGAGTAGTTACTAAT
GTTTGCCATAAAAAAATAAAAAATTTACATTTGTATCCCTTGTCTAAAATAAAGTCTTCC
TTCTTTGTTAAACCTGAGTGCTGCTGAAGAGAAAATAGGAAAACCTATCCCTTGTTGGTT
GCTCATTTTGGTAGTGGTGGACAACGGTCGGGTTCGGTCGGAAATCGGTCCAAAAAGCCC
AAACCGAAGGACAACCGCGGGTGGTAGAAAGGAATCCATTTTCGTCCGTTAGAGAGCTCG
GTTATGGCGGTTGTCGGGTTGGGTGAAACACGGTTTGTGCGGGTGGGTTGATACGGGTAA
CCATAAACTCAATTTTAAGCAAGCCAATTTTCAAAGCTTTGCACACAAATATTCAGAAAT
TCTCCACAAAAAAACGTATACACCAAACAAAAATGAAGAAGATTCTCAAACTTCTGAAAG
ATCTACTGGCGGCAGAAGCTTGTGTTCTTCTTCTTTAAATCAAATTTGAAAGCTTGTGTA
GATCTAAGAACCTTGAACATATTATGCTTGTGCTGCACTTTGTGTTTGGAGAAGAAACAA
ATCCATTCATGGCCGCTTTTTGCAATCCGAATAACCCGGGTGACCCGCCGAAACCGACCC
GCTTGCCTGCGGACTATTCGGAACGGACGGTTTGGGCGGTTTTACAAAATCTTGTCCAGC
CCTCTTGAAAGAGGGAAGAATTGTATTCAACCAACTGTCTTTGCAACTGAGCCACACTAT
ACATTGTTGTTCTCTAAAGTCAGTGCTACTCAATATCTTAGGAGGTACTATTCATTTGGT
GGCTAACAAGTATATATAATGCAAATTTTCTTCTCAATTTGCAATTACTATGCTTGGATA
GAGATTTGGCCCTCTTGTGTGGATAACTTTTAAGTCTCTGCCTTTGGGACTAGGTAGGTT
TTTGTATATTTAATCATTTTAATGTTTGTTACGCCCTGTGTTTTTGGAGAAAATCTTGTG
TGGACTAGGACCAAGAATTTTGGTTTGGTCACACACACAAGATTTTCTCCTTCTCTCTCT
TCTCTTATCT
>TR92|c0_g2_i3 len=3239 path=[7737:0-1641 7738:1642-1665 7739:1666-1684 7832:1685-1686 7828:1687-1834 7752:1835-1852 7835:1853-1870 7831:1871-1894 7827:1895-2242 7815:2243-2365 7747:2366-2389 7834:2390-2642 7830:2643-2740 7838:2741-2763 7840:2764-2787 7813:2788-2891 7804:2892-2912 7805:2913-3238] [-1, 7737, 7738, 7739, 7832, 7828, 7752, 7835, 7831, 7827, 7815, 7747, 7834, 7830, 7838, 7840, 7813, 7804, 7805, -2]
CCATAGATTAAACATAAACCTGCGAATAAAATTAAAACAAAAAGAAAAGACGTTCTTAAT
CAAAACACATCAGATTCGAAGTTAATTTTTAGAGGTTGATTGGAGTAAAGGTGGCCGAAC
TTGAGGAGGACAGTGGTAAGCCGGAACTTGCCAAATGTGCCCTGAAAACCTCTGTCGCTG
ACAAAAATGAAAAGTTGAAGGTGGTCGTCGCTGACTTTCAGAACGCCCTGACAAAGGCCA
AAGAGAGTTTAGAGGAGAAGACCCTCACTATTACTACCCTAGAAAGAAGGTTGAAGATTA
TGTTAGTCGAAAAGGCTGCTATAGAGGAAGAGCTGAGACTGGCCACAAAAGAGTTAGCTT
CATTTATGGAGAAGTCAATCCTATCCGAGGAGGACCTGGAGGCCGTGAAAAAAGAAAGAG
AAGAGTTTGCTCCTTTAAACGTTGAGAGCGACAATTTAGCGGACCAAGTTTCCAAAGTAC
ATATGGACTCCTTTAATAATGCCATTGCCCAGATCCAACACTTCAACCCTGGCGTGGTTT
GAAGCTGAACGAGCTTGATTGCTGCAAGGAGTTTAGCGAATGGGAGATTGTCTAGATGTA
ATTTGTTTTGAACAAGGGCTCGGTGGCTCTTGTCTTATTTTGGTGGCCACGGTCTATGTA
CCCGACTTTGAAATAATTCTTGTACACTTGCACTTTGTGTTCTTTGTGAATGATTGTTTT
GAATGCTTCTGTTCATGTATACCTTGTGTATTTTTTTGCGATTATTGTCTCCTTTGTGTT
GGCTTCTTCTTTCTGTCTACTCGAGGAAATCTTCTCCGGTCAAGTGGTATTTTTTCTCTA
CCCTTTCACTCAAGTGTTTTCTTGAACTGAGATGGACTAAATGAAAGTCAATAGAGGTAG
TTTTGTAAAAAAATGATTAACACATGTAAATTTTTGAAAATAATTGCATATTAAGGGACC
AATAAATCTACAAAATGAGTCATATTACAAGGGAGAGAAGGAGTTGCACCGTGTTAATTA
AATTACAAAAATTGAAAAAAATTGGTAGCATTAATTGTAAAGTTTACCCCTCAAAATGAT
AAGATTAATTCATTTTTATTTCAAATTCTGACTAGAATCATCCCTGATGATCTATAATAA
GATAAAAGACATTACTTGTAGTGCCATCTTCATTGGCAAAGATAAAGAGATTAGTATTCT
TGAACAACCGGTAGAGATCAAACATTCCAACTTCCATTTTAACCAAAGGAGCAGAGGTTA
TTCAGTTTTCTTTTGTACAATATATGGATATGGATGGATCACTGTCTGGCTTAAATATGA
TAAATTCAATTCAAACCAATTGAGAATTTAGGACTGGACACATTCATGAGCAAAATCAAA
ACATGAGAAAAGTGGCTGCTTTGTATGCAAATTGGAAAAGATTAATGCTTCTCTGTCCCT
TATCATTCACTATCTAGGAGCCGAACCCCCTGCAGCAAAAAGTTGCTGCTCCATCTTGAA
GAGTGTCTCAAACTTGGTTTTCACTAAGGTATACTCCTGCTTTATGTCTTGCAAGCTTTT
AAAGCACCCTTCTATGTTTTTCTCCTCACAGTAGTTTTTGAAGGCAATACAGACTCTCTG
AACTCTCTGTGCGCCAATGCTGTATTTTCCAATAACTCAACGACCTGGAGCTGCTGCCTT
TCAGCTGGTGAACAAGAGCATCCACCCTTTTAAAATCAATGTTATTTTCCTGGCCTATTT
CTTTTTCCAATTGATTAAGAAGCTTCTCTGCATCCTCAAAGAAGAGAGTGACCACTTCAA
CAACAAAGTCAGGGTTGCTTTCATCTTGAAGTAGTGGTGGACAACGGTCGGGTTCGGTCG
GAAATCGGTCCAAAAAGCCCAAACCGAAGGACAACCGCGGGTGGTAGAAAGGAATCCATT
TTCGTCCGTTAGAGAGCTCGGTTATGGCGGTTGTCGGGTTGGGTGAAACACGGTTTGTGC
GGGTGGGTTGATACGGGTAACCATAAACTCAATTTTAAGCAAGCCAATTTTCAAAGCTTT
GCACACAAATATTCAGAAATTCTCCACAAAAAAACGTATACACCAAACAAAAATGAAGAA
GATTCTCAAACTTCTGAAAGATCTACTGGCGGCAGAAGCTTGTGTTCTTCTTCTTTAAAT
CAAATTTGAAAGCTTGTGTAGATCTAAGAACCTTGAACATATTATGCTTGTGCTGCACTT
TGTGTTTGGAGAAGAAACAAATCTGGAAAAGTGGAAATGTGAAAGTGTTATGATGAATTT
TGAGCAATAAAAATTGTGAATAAAGAAGTAAGGGACGAATTATGAAGAAGAAGAAAAACG
AAGAAGGAGTTTTGAAGAGAGAGGGGTAGTCTCAAAGTCAAAGTAGAAGTGTGAAAGGGA
TGGGAAGAGAGTTGTTGGGAAATGCTACTGTAAAAAGATAGAAGTATAGAGAAAAAGGAG
TTTTAGCATGTGAATAATCTGTCATTTTTTCTTAGGATGGGACCCTACACATAGAAGAGG
AAGTGATGGTTTTATCTCTATTGTATACTAGACAATATTAGTCGGTCGAATATGGGTTGC
CGTGGGTGTATTTTACCCACCCGCAACCGACTGAACTTACCCATTCATGGCCGCTTTTTG
CAATCCGAATAACCCGGGTGACCCGCCGAAACCGACCCGCTTGCCTGCGGACTATTCGGA
ACGGACGGTTTGGGCGGTTTTACAAAATCTTGTCCAGCCCTATCTTGAAGTAGTTGAAGC
TGGTTAAATTGATCATCTAGGAATCCCTTTTCAAAGATATCACCACAAATGAAAGAAAAG
ATAGAAAGAAAATGGATGCAAAATAGTAAAAACTAGAAAGTAAATGTTACCTCTTGAAAG
AGGGAAGAAGTGTATTCAACCAACTGTCTTTGCAACTGAGCCACACTATACATTGTTGTT
CTCTAAAGTCAGTGCTACTCAATATCTTAGGAGGTACTATTCATTTGGTGGCTAACAAGT
ATATATAATGCAAATTTTCTTCTCAATTTGCAATTACTATGCTTGGATAGAGATTTGGCC
CTCTTGTGTGGATAACTTTTAAGTCTCTGCCTTTGGGACTAGGTAGGTTTTTGTATATTT
AATCATTTTAATGTTTGTTACGCCCTGTGTTTTTGGAGAAAATCTTGTGTGGACTAGGAC
CAAGAATTTTGGTTTGGTCACACACACAAGATTTTCTCCTTCTCTCTCTTCTCTTATCT
>TR92|c0_g2_i4 len=2236 path=[7737:0-1641 7738:1642-1665 7739:1666-1684 7832:1685-1686 7828:1687-1834 7837:1835-1844 7840:1845-1868 7812:1869-1888 7759:1889-1909 7760:1910-2235] [-1, 7737, 7738, 7739, 7832, 7828, 7837, 7840, 7812, 7759, 7760, -2]
CCATAGATTAAACATAAACCTGCGAATAAAATTAAAACAAAAAGAAAAGACGTTCTTAAT
CAAAACACATCAGATTCGAAGTTAATTTTTAGAGGTTGATTGGAGTAAAGGTGGCCGAAC
TTGAGGAGGACAGTGGTAAGCCGGAACTTGCCAAATGTGCCCTGAAAACCTCTGTCGCTG
ACAAAAATGAAAAGTTGAAGGTGGTCGTCGCTGACTTTCAGAACGCCCTGACAAAGGCCA
AAGAGAGTTTAGAGGAGAAGACCCTCACTATTACTACCCTAGAAAGAAGGTTGAAGATTA
TGTTAGTCGAAAAGGCTGCTATAGAGGAAGAGCTGAGACTGGCCACAAAAGAGTTAGCTT
CATTTATGGAGAAGTCAATCCTATCCGAGGAGGACCTGGAGGCCGTGAAAAAAGAAAGAG
AAGAGTTTGCTCCTTTAAACGTTGAGAGCGACAATTTAGCGGACCAAGTTTCCAAAGTAC
ATATGGACTCCTTTAATAATGCCATTGCCCAGATCCAACACTTCAACCCTGGCGTGGTTT
GAAGCTGAACGAGCTTGATTGCTGCAAGGAGTTTAGCGAATGGGAGATTGTCTAGATGTA
ATTTGTTTTGAACAAGGGCTCGGTGGCTCTTGTCTTATTTTGGTGGCCACGGTCTATGTA
CCCGACTTTGAAATAATTCTTGTACACTTGCACTTTGTGTTCTTTGTGAATGATTGTTTT
GAATGCTTCTGTTCATGTATACCTTGTGTATTTTTTTGCGATTATTGTCTCCTTTGTGTT
GGCTTCTTCTTTCTGTCTACTCGAGGAAATCTTCTCCGGTCAAGTGGTATTTTTTCTCTA
CCCTTTCACTCAAGTGTTTTCTTGAACTGAGATGGACTAAATGAAAGTCAATAGAGGTAG
TTTTGTAAAAAAATGATTAACACATGTAAATTTTTGAAAATAATTGCATATTAAGGGACC
AATAAATCTACAAAATGAGTCATATTACAAGGGAGAGAAGGAGTTGCACCGTGTTAATTA
AATTACAAAAATTGAAAAAAATTGGTAGCATTAATTGTAAAGTTTACCCCTCAAAATGAT
AAGATTAATTCATTTTTATTTCAAATTCTGACTAGAATCATCCCTGATGATCTATAATAA
GATAAAAGACATTACTTGTAGTGCCATCTTCATTGGCAAAGATAAAGAGATTAGTATTCT
TGAACAACCGGTAGAGATCAAACATTCCAACTTCCATTTTAACCAAAGGAGCAGAGGTTA
TTCAGTTTTCTTTTGTACAATATATGGATATGGATGGATCACTGTCTGGCTTAAATATGA
TAAATTCAATTCAAACCAATTGAGAATTTAGGACTGGACACATTCATGAGCAAAATCAAA
ACATGAGAAAAGTGGCTGCTTTGTATGCAAATTGGAAAAGATTAATGCTTCTCTGTCCCT
TATCATTCACTATCTAGGAGCCGAACCCCCTGCAGCAAAAAGTTGCTGCTCCATCTTGAA
GAGTGTCTCAAACTTGGTTTTCACTAAGGTATACTCCTGCTTTATGTCTTGCAAGCTTTT
AAAGCACCCTTCTATGTTTTTCTCCTCACAGTAGTTTTTGAAGGCAATACAGACTCTCTG
AACTCTCTGTGCGCCAATGCTGTATTTTCCAATAACTCAACGACCTGGAGCTGCTGCCTT
TCAGCTGGTGAACAAGAGCATCCACCCTTTTAAAATCAATGTTATTTTCCTGGCCTATTT
CTTTTTCCAATTGATTAAGAAGCTTCTCTGCATCCTCAAAGAAGAGAGTGACCACTTCAA
CAACAAAGTCAGGGTTGCTTTCATCTTGAAGTAGTTGAAGCTGGTTAAATTGATCATCTA
GGAATCCCTCTTGAAAGAGGGAAGAAGTGTATTCAACCAACTGTCTTTGCAACTGAGCCA
CACTATACATTGTTGTTCTCTAAAGTCAGTGCTACTCAATATCTTAGGAGGTACTATTCA
TTTGGTGGCTAACAAGTATATATAATGCAAATTTTCTTCTCAATTTGCAATTACTATGCT
TGGATAGAGATTTGGCCCTCTTGTGTGGATAACTTTTAAGTCTCTGCCTTTGGGACTAGG
TAGGTTTTTGTATATTTAATCATTTTAATGTTTGTTACGCCCTGTGTTTTTGGAGAAAAT
CTTGTGTGGACTAGGACCAAGAATTTTGGTTTGGTCACACACACAAGATTTTCTCCTTCT
CTCTCTTCTCTTATCT
>TR92|c0_g2_i5 len=2320 path=[7737:0-1641 7738:1642-1665 7739:1666-1684 7832:1685-1686 7828:1687-1834 7837:1835-1844 7840:1845-1868 7813:1869-1972 7804:1973-1993 7805:1994-2319] [-1, 7737, 7738, 7739, 7832, 7828, 7837, 7840, 7813, 7804, 7805, -2]
CCATAGATTAAACATAAACCTGCGAATAAAATTAAAACAAAAAGAAAAGACGTTCTTAAT
CAAAACACATCAGATTCGAAGTTAATTTTTAGAGGTTGATTGGAGTAAAGGTGGCCGAAC
TTGAGGAGGACAGTGGTAAGCCGGAACTTGCCAAATGTGCCCTGAAAACCTCTGTCGCTG
ACAAAAATGAAAAGTTGAAGGTGGTCGTCGCTGACTTTCAGAACGCCCTGACAAAGGCCA
AAGAGAGTTTAGAGGAGAAGACCCTCACTATTACTACCCTAGAAAGAAGGTTGAAGATTA
TGTTAGTCGAAAAGGCTGCTATAGAGGAAGAGCTGAGACTGGCCACAAAAGAGTTAGCTT
CATTTATGGAGAAGTCAATCCTATCCGAGGAGGACCTGGAGGCCGTGAAAAAAGAAAGAG
AAGAGTTTGCTCCTTTAAACGTTGAGAGCGACAATTTAGCGGACCAAGTTTCCAAAGTAC
ATATGGACTCCTTTAATAATGCCATTGCCCAGATCCAACACTTCAACCCTGGCGTGGTTT
GAAGCTGAACGAGCTTGATTGCTGCAAGGAGTTTAGCGAATGGGAGATTGTCTAGATGTA
ATTTGTTTTGAACAAGGGCTCGGTGGCTCTTGTCTTATTTTGGTGGCCACGGTCTATGTA
CCCGACTTTGAAATAATTCTTGTACACTTGCACTTTGTGTTCTTTGTGAATGATTGTTTT
GAATGCTTCTGTTCATGTATACCTTGTGTATTTTTTTGCGATTATTGTCTCCTTTGTGTT
GGCTTCTTCTTTCTGTCTACTCGAGGAAATCTTCTCCGGTCAAGTGGTATTTTTTCTCTA
CCCTTTCACTCAAGTGTTTTCTTGAACTGAGATGGACTAAATGAAAGTCAATAGAGGTAG
TTTTGTAAAAAAATGATTAACACATGTAAATTTTTGAAAATAATTGCATATTAAGGGACC
AATAAATCTACAAAATGAGTCATATTACAAGGGAGAGAAGGAGTTGCACCGTGTTAATTA
AATTACAAAAATTGAAAAAAATTGGTAGCATTAATTGTAAAGTTTACCCCTCAAAATGAT
AAGATTAATTCATTTTTATTTCAAATTCTGACTAGAATCATCCCTGATGATCTATAATAA
GATAAAAGACATTACTTGTAGTGCCATCTTCATTGGCAAAGATAAAGAGATTAGTATTCT
TGAACAACCGGTAGAGATCAAACATTCCAACTTCCATTTTAACCAAAGGAGCAGAGGTTA
TTCAGTTTTCTTTTGTACAATATATGGATATGGATGGATCACTGTCTGGCTTAAATATGA
TAAATTCAATTCAAACCAATTGAGAATTTAGGACTGGACACATTCATGAGCAAAATCAAA
ACATGAGAAAAGTGGCTGCTTTGTATGCAAATTGGAAAAGATTAATGCTTCTCTGTCCCT
TATCATTCACTATCTAGGAGCCGAACCCCCTGCAGCAAAAAGTTGCTGCTCCATCTTGAA
GAGTGTCTCAAACTTGGTTTTCACTAAGGTATACTCCTGCTTTATGTCTTGCAAGCTTTT
AAAGCACCCTTCTATGTTTTTCTCCTCACAGTAGTTTTTGAAGGCAATACAGACTCTCTG
AACTCTCTGTGCGCCAATGCTGTATTTTCCAATAACTCAACGACCTGGAGCTGCTGCCTT
TCAGCTGGTGAACAAGAGCATCCACCCTTTTAAAATCAATGTTATTTTCCTGGCCTATTT
CTTTTTCCAATTGATTAAGAAGCTTCTCTGCATCCTCAAAGAAGAGAGTGACCACTTCAA
CAACAAAGTCAGGGTTGCTTTCATCTTGAAGTAGTTGAAGCTGGTTAAATTGATCATCTA
GGAATCCCTTTTCAAAGATATCACCACAAATGAAAGAAAAGATAGAAAGAAAATGGATGC
AAAATAGTAAAAACTAGAAAGTAAATGTTACCTCTTGAAAGAGGGAAGAAGTGTATTCAA
CCAACTGTCTTTGCAACTGAGCCACACTATACATTGTTGTTCTCTAAAGTCAGTGCTACT
CAATATCTTAGGAGGTACTATTCATTTGGTGGCTAACAAGTATATATAATGCAAATTTTC
TTCTCAATTTGCAATTACTATGCTTGGATAGAGATTTGGCCCTCTTGTGTGGATAACTTT
TAAGTCTCTGCCTTTGGGACTAGGTAGGTTTTTGTATATTTAATCATTTTAATGTTTGTT
ACGCCCTGTGTTTTTGGAGAAAATCTTGTGTGGACTAGGACCAAGAATTTTGGTTTGGTC
ACACACACAAGATTTTCTCCTTCTCTCTCTTCTCTTATCT
>TR92|c0_g2_i6 len=1599 path=[7742:0-212 7835:213-230 7831:231-254 7827:255-602 7815:603-725 7747:726-749 7834:750-1002 7830:1003-1100 7838:1101-1123 7840:1124-1147 7813:1148-1251 7804:1252-1272 7805:1273-1598] [-1, 7742, 7835, 7831, 7827, 7815, 7747, 7834, 7830, 7838, 7840, 7813, 7804, 7805, -2]
GAAACAAAATATTTTTGCTTAAGCGACGCTCATTCTAAAATTGAGGGAGTAGTTACTAAT
GTTTGCCATAAAAAAATAAAAAATTTACATTTGTATCCCTTGTCTAAAATAAAGTCTTCC
TTCTTTGTTAAACCTGAGTGCTGCTGAAGAGAAAATAGGAAAACCTATCCCTTGTTGGTT
GCTCATTTTGGTAGTGGTGGACAACGGTCGGGTTCGGTCGGAAATCGGTCCAAAAAGCCC
AAACCGAAGGACAACCGCGGGTGGTAGAAAGGAATCCATTTTCGTCCGTTAGAGAGCTCG
GTTATGGCGGTTGTCGGGTTGGGTGAAACACGGTTTGTGCGGGTGGGTTGATACGGGTAA
CCATAAACTCAATTTTAAGCAAGCCAATTTTCAAAGCTTTGCACACAAATATTCAGAAAT
TCTCCACAAAAAAACGTATACACCAAACAAAAATGAAGAAGATTCTCAAACTTCTGAAAG
ATCTACTGGCGGCAGAAGCTTGTGTTCTTCTTCTTTAAATCAAATTTGAAAGCTTGTGTA
GATCTAAGAACCTTGAACATATTATGCTTGTGCTGCACTTTGTGTTTGGAGAAGAAACAA
ATCTGGAAAAGTGGAAATGTGAAAGTGTTATGATGAATTTTGAGCAATAAAAATTGTGAA
TAAAGAAGTAAGGGACGAATTATGAAGAAGAAGAAAAACGAAGAAGGAGTTTTGAAGAGA
GAGGGGTAGTCTCAAAGTCAAAGTAGAAGTGTGAAAGGGATGGGAAGAGAGTTGTTGGGA
AATGCTACTGTAAAAAGATAGAAGTATAGAGAAAAAGGAGTTTTAGCATGTGAATAATCT
GTCATTTTTTCTTAGGATGGGACCCTACACATAGAAGAGGAAGTGATGGTTTTATCTCTA
TTGTATACTAGACAATATTAGTCGGTCGAATATGGGTTGCCGTGGGTGTATTTTACCCAC
CCGCAACCGACTGAACTTACCCATTCATGGCCGCTTTTTGCAATCCGAATAACCCGGGTG
ACCCGCCGAAACCGACCCGCTTGCCTGCGGACTATTCGGAACGGACGGTTTGGGCGGTTT
TACAAAATCTTGTCCAGCCCTATCTTGAAGTAGTTGAAGCTGGTTAAATTGATCATCTAG
GAATCCCTTTTCAAAGATATCACCACAAATGAAAGAAAAGATAGAAAGAAAATGGATGCA
AAATAGTAAAAACTAGAAAGTAAATGTTACCTCTTGAAAGAGGGAAGAAGTGTATTCAAC
CAACTGTCTTTGCAACTGAGCCACACTATACATTGTTGTTCTCTAAAGTCAGTGCTACTC
AATATCTTAGGAGGTACTATTCATTTGGTGGCTAACAAGTATATATAATGCAAATTTTCT
TCTCAATTTGCAATTACTATGCTTGGATAGAGATTTGGCCCTCTTGTGTGGATAACTTTT
AAGTCTCTGCCTTTGGGACTAGGTAGGTTTTTGTATATTTAATCATTTTAATGTTTGTTA
CGCCCTGTGTTTTTGGAGAAAATCTTGTGTGGACTAGGACCAAGAATTTTGGTTTGGTCA
CACACACAAGATTTTCTCCTTCTCTCTCTTCTCTTATCT
>TR92|c0_g2_i7 len=2861 path=[7737:0-1641 7738:1642-1665 7739:1666-1684 7832:1685-1686 7828:1687-1834 7752:1835-1852 7835:1853-1870 7831:1871-1894 7827:1895-2242 7735:2243-2264 7830:2265-2362 7838:2363-2385 7840:2386-2409 7813:2410-2513 7804:2514-2534 7805:2535-2860] [-1, 7737, 7738, 7739, 7832, 7828, 7752, 7835, 7831, 7827, 7735, 7830, 7838, 7840, 7813, 7804, 7805, -2]
CCATAGATTAAACATAAACCTGCGAATAAAATTAAAACAAAAAGAAAAGACGTTCTTAAT
CAAAACACATCAGATTCGAAGTTAATTTTTAGAGGTTGATTGGAGTAAAGGTGGCCGAAC
TTGAGGAGGACAGTGGTAAGCCGGAACTTGCCAAATGTGCCCTGAAAACCTCTGTCGCTG
ACAAAAATGAAAAGTTGAAGGTGGTCGTCGCTGACTTTCAGAACGCCCTGACAAAGGCCA
AAGAGAGTTTAGAGGAGAAGACCCTCACTATTACTACCCTAGAAAGAAGGTTGAAGATTA
TGTTAGTCGAAAAGGCTGCTATAGAGGAAGAGCTGAGACTGGCCACAAAAGAGTTAGCTT
CATTTATGGAGAAGTCAATCCTATCCGAGGAGGACCTGGAGGCCGTGAAAAAAGAAAGAG
AAGAGTTTGCTCCTTTAAACGTTGAGAGCGACAATTTAGCGGACCAAGTTTCCAAAGTAC
ATATGGACTCCTTTAATAATGCCATTGCCCAGATCCAACACTTCAACCCTGGCGTGGTTT
GAAGCTGAACGAGCTTGATTGCTGCAAGGAGTTTAGCGAATGGGAGATTGTCTAGATGTA
ATTTGTTTTGAACAAGGGCTCGGTGGCTCTTGTCTTATTTTGGTGGCCACGGTCTATGTA
CCCGACTTTGAAATAATTCTTGTACACTTGCACTTTGTGTTCTTTGTGAATGATTGTTTT
GAATGCTTCTGTTCATGTATACCTTGTGTATTTTTTTGCGATTATTGTCTCCTTTGTGTT
GGCTTCTTCTTTCTGTCTACTCGAGGAAATCTTCTCCGGTCAAGTGGTATTTTTTCTCTA
CCCTTTCACTCAAGTGTTTTCTTGAACTGAGATGGACTAAATGAAAGTCAATAGAGGTAG
TTTTGTAAAAAAATGATTAACACATGTAAATTTTTGAAAATAATTGCATATTAAGGGACC
AATAAATCTACAAAATGAGTCATATTACAAGGGAGAGAAGGAGTTGCACCGTGTTAATTA
AATTACAAAAATTGAAAAAAATTGGTAGCATTAATTGTAAAGTTTACCCCTCAAAATGAT
AAGATTAATTCATTTTTATTTCAAATTCTGACTAGAATCATCCCTGATGATCTATAATAA
GATAAAAGACATTACTTGTAGTGCCATCTTCATTGGCAAAGATAAAGAGATTAGTATTCT
TGAACAACCGGTAGAGATCAAACATTCCAACTTCCATTTTAACCAAAGGAGCAGAGGTTA
TTCAGTTTTCTTTTGTACAATATATGGATATGGATGGATCACTGTCTGGCTTAAATATGA
TAAATTCAATTCAAACCAATTGAGAATTTAGGACTGGACACATTCATGAGCAAAATCAAA
ACATGAGAAAAGTGGCTGCTTTGTATGCAAATTGGAAAAGATTAATGCTTCTCTGTCCCT
TATCATTCACTATCTAGGAGCCGAACCCCCTGCAGCAAAAAGTTGCTGCTCCATCTTGAA
GAGTGTCTCAAACTTGGTTTTCACTAAGGTATACTCCTGCTTTATGTCTTGCAAGCTTTT
AAAGCACCCTTCTATGTTTTTCTCCTCACAGTAGTTTTTGAAGGCAATACAGACTCTCTG
AACTCTCTGTGCGCCAATGCTGTATTTTCCAATAACTCAACGACCTGGAGCTGCTGCCTT
TCAGCTGGTGAACAAGAGCATCCACCCTTTTAAAATCAATGTTATTTTCCTGGCCTATTT
CTTTTTCCAATTGATTAAGAAGCTTCTCTGCATCCTCAAAGAAGAGAGTGACCACTTCAA
CAACAAAGTCAGGGTTGCTTTCATCTTGAAGTAGTGGTGGACAACGGTCGGGTTCGGTCG
GAAATCGGTCCAAAAAGCCCAAACCGAAGGACAACCGCGGGTGGTAGAAAGGAATCCATT
TTCGTCCGTTAGAGAGCTCGGTTATGGCGGTTGTCGGGTTGGGTGAAACACGGTTTGTGC
GGGTGGGTTGATACGGGTAACCATAAACTCAATTTTAAGCAAGCCAATTTTCAAAGCTTT
GCACACAAATATTCAGAAATTCTCCACAAAAAAACGTATACACCAAACAAAAATGAAGAA
GATTCTCAAACTTCTGAAAGATCTACTGGCGGCAGAAGCTTGTGTTCTTCTTCTTTAAAT
CAAATTTGAAAGCTTGTGTAGATCTAAGAACCTTGAACATATTATGCTTGTGCTGCACTT
TGTGTTTGGAGAAGAAACAAATCCATTCATGGCCGCTTTTTGCAATCCGAATAACCCGGG
TGACCCGCCGAAACCGACCCGCTTGCCTGCGGACTATTCGGAACGGACGGTTTGGGCGGT
TTTACAAAATCTTGTCCAGCCCTATCTTGAAGTAGTTGAAGCTGGTTAAATTGATCATCT
AGGAATCCCTTTTCAAAGATATCACCACAAATGAAAGAAAAGATAGAAAGAAAATGGATG
CAAAATAGTAAAAACTAGAAAGTAAATGTTACCTCTTGAAAGAGGGAAGAAGTGTATTCA
ACCAACTGTCTTTGCAACTGAGCCACACTATACATTGTTGTTCTCTAAAGTCAGTGCTAC
TCAATATCTTAGGAGGTACTATTCATTTGGTGGCTAACAAGTATATATAATGCAAATTTT
CTTCTCAATTTGCAATTACTATGCTTGGATAGAGATTTGGCCCTCTTGTGTGGATAACTT
TTAAGTCTCTGCCTTTGGGACTAGGTAGGTTTTTGTATATTTAATCATTTTAATGTTTGT
TACGCCCTGTGTTTTTGGAGAAAATCTTGTGTGGACTAGGACCAAGAATTTTGGTTTGGT
CACACACACAAGATTTTCTCCTTCTCTCTCTTCTCTTATCT
>TR92|c0_g2_i8 len=2777 path=[7737:0-1641 7738:1642-1665 7739:1666-1684 7832:1685-1686 7828:1687-1834 7752:1835-1852 7835:1853-1870 7831:1871-1894 7827:1895-2242 7735:2243-2264 7830:2265-2362 7838:2363-2385 7840:2386-2409 7812:2410-2429 7759:2430-2450 7760:2451-2776] [-1, 7737, 7738, 7739, 7832, 7828, 7752, 7835, 7831, 7827, 7735, 7830, 7838, 7840, 7812, 7759, 7760, -2]
CCATAGATTAAACATAAACCTGCGAATAAAATTAAAACAAAAAGAAAAGACGTTCTTAAT
CAAAACACATCAGATTCGAAGTTAATTTTTAGAGGTTGATTGGAGTAAAGGTGGCCGAAC
TTGAGGAGGACAGTGGTAAGCCGGAACTTGCCAAATGTGCCCTGAAAACCTCTGTCGCTG
ACAAAAATGAAAAGTTGAAGGTGGTCGTCGCTGACTTTCAGAACGCCCTGACAAAGGCCA
AAGAGAGTTTAGAGGAGAAGACCCTCACTATTACTACCCTAGAAAGAAGGTTGAAGATTA
TGTTAGTCGAAAAGGCTGCTATAGAGGAAGAGCTGAGACTGGCCACAAAAGAGTTAGCTT
CATTTATGGAGAAGTCAATCCTATCCGAGGAGGACCTGGAGGCCGTGAAAAAAGAAAGAG
AAGAGTTTGCTCCTTTAAACGTTGAGAGCGACAATTTAGCGGACCAAGTTTCCAAAGTAC
ATATGGACTCCTTTAATAATGCCATTGCCCAGATCCAACACTTCAACCCTGGCGTGGTTT
GAAGCTGAACGAGCTTGATTGCTGCAAGGAGTTTAGCGAATGGGAGATTGTCTAGATGTA
ATTTGTTTTGAACAAGGGCTCGGTGGCTCTTGTCTTATTTTGGTGGCCACGGTCTATGTA
CCCGACTTTGAAATAATTCTTGTACACTTGCACTTTGTGTTCTTTGTGAATGATTGTTTT
GAATGCTTCTGTTCATGTATACCTTGTGTATTTTTTTGCGATTATTGTCTCCTTTGTGTT
GGCTTCTTCTTTCTGTCTACTCGAGGAAATCTTCTCCGGTCAAGTGGTATTTTTTCTCTA
CCCTTTCACTCAAGTGTTTTCTTGAACTGAGATGGACTAAATGAAAGTCAATAGAGGTAG
TTTTGTAAAAAAATGATTAACACATGTAAATTTTTGAAAATAATTGCATATTAAGGGACC
AATAAATCTACAAAATGAGTCATATTACAAGGGAGAGAAGGAGTTGCACCGTGTTAATTA
AATTACAAAAATTGAAAAAAATTGGTAGCATTAATTGTAAAGTTTACCCCTCAAAATGAT
AAGATTAATTCATTTTTATTTCAAATTCTGACTAGAATCATCCCTGATGATCTATAATAA
GATAAAAGACATTACTTGTAGTGCCATCTTCATTGGCAAAGATAAAGAGATTAGTATTCT
TGAACAACCGGTAGAGATCAAACATTCCAACTTCCATTTTAACCAAAGGAGCAGAGGTTA
TTCAGTTTTCTTTTGTACAATATATGGATATGGATGGATCACTGTCTGGCTTAAATATGA
TAAATTCAATTCAAACCAATTGAGAATTTAGGACTGGACACATTCATGAGCAAAATCAAA
ACATGAGAAAAGTGGCTGCTTTGTATGCAAATTGGAAAAGATTAATGCTTCTCTGTCCCT
TATCATTCACTATCTAGGAGCCGAACCCCCTGCAGCAAAAAGTTGCTGCTCCATCTTGAA
GAGTGTCTCAAACTTGGTTTTCACTAAGGTATACTCCTGCTTTATGTCTTGCAAGCTTTT
AAAGCACCCTTCTATGTTTTTCTCCTCACAGTAGTTTTTGAAGGCAATACAGACTCTCTG
AACTCTCTGTGCGCCAATGCTGTATTTTCCAATAACTCAACGACCTGGAGCTGCTGCCTT
TCAGCTGGTGAACAAGAGCATCCACCCTTTTAAAATCAATGTTATTTTCCTGGCCTATTT
CTTTTTCCAATTGATTAAGAAGCTTCTCTGCATCCTCAAAGAAGAGAGTGACCACTTCAA
CAACAAAGTCAGGGTTGCTTTCATCTTGAAGTAGTGGTGGACAACGGTCGGGTTCGGTCG
GAAATCGGTCCAAAAAGCCCAAACCGAAGGACAACCGCGGGTGGTAGAAAGGAATCCATT
TTCGTCCGTTAGAGAGCTCGGTTATGGCGGTTGTCGGGTTGGGTGAAACACGGTTTGTGC
GGGTGGGTTGATACGGGTAACCATAAACTCAATTTTAAGCAAGCCAATTTTCAAAGCTTT
GCACACAAATATTCAGAAATTCTCCACAAAAAAACGTATACACCAAACAAAAATGAAGAA
GATTCTCAAACTTCTGAAAGATCTACTGGCGGCAGAAGCTTGTGTTCTTCTTCTTTAAAT
CAAATTTGAAAGCTTGTGTAGATCTAAGAACCTTGAACATATTATGCTTGTGCTGCACTT
TGTGTTTGGAGAAGAAACAAATCCATTCATGGCCGCTTTTTGCAATCCGAATAACCCGGG
TGACCCGCCGAAACCGACCCGCTTGCCTGCGGACTATTCGGAACGGACGGTTTGGGCGGT
TTTACAAAATCTTGTCCAGCCCTATCTTGAAGTAGTTGAAGCTGGTTAAATTGATCATCT
AGGAATCCCTCTTGAAAGAGGGAAGAAGTGTATTCAACCAACTGTCTTTGCAACTGAGCC
ACACTATACATTGTTGTTCTCTAAAGTCAGTGCTACTCAATATCTTAGGAGGTACTATTC
ATTTGGTGGCTAACAAGTATATATAATGCAAATTTTCTTCTCAATTTGCAATTACTATGC
TTGGATAGAGATTTGGCCCTCTTGTGTGGATAACTTTTAAGTCTCTGCCTTTGGGACTAG
GTAGGTTTTTGTATATTTAATCATTTTAATGTTTGTTACGCCCTGTGTTTTTGGAGAAAA
TCTTGTGTGGACTAGGACCAAGAATTTTGGTTTGGTCACACACACAAGATTTTCTCCTTC
TCTCTCTTCTCTTATCT
>TR93|c0_g1_i1 len=664 path=[1743:0-33 1744:34-57 1755:58-92 1765:93-96 1760:97-97 1751:98-119 1768:120-121 1763:122-125 1758:126-231 1704:232-255 1762:256-312 1715:313-341 1757:342-486 1741:487-510 1749:511-573 1735:574-597 1736:598-663] [-1, 1743, 1744, 1755, 1765, 1760, 1751, 1768, 1763, 1758, 1704, 1762, 1715, 1757, 1741, 1749, 1735, 1736, -2]
ATAAATCTGATCCCTCTTCCTGGGTAAATCTTTGCGCCACTGAATCGACAGAGTTCAGTT
CTGAAATGGAAACATCAATTACTAACTTTTCCACACAAAGGGCGCAATAAATTCAAAACA
CAACCCACTAATTCAATCAAAATACAATAACAGTGAATGGTCTTCTAAAAGCTAATTTAA
AGAATAACATTATCAGATTTCAAAAGCCACTCATTAAAAATTGAAATTGCACAAGGAAAC
AAGTTCCAAAAACAAATCTAAATTTCCAATAGCATCAAAAATTGCAAACAAGTTTTAATC
TAAATCAACCAAAGCTATAATGGGTACTTGAAAATGTTTAATACAATATCATTTCAGAAT
TAATAATTATTACATTCTAAACAATAAATACCAAACAGATTTTTAGAATTTTGAAGAAAA
AACCTACAATAATCATAGAACACTGTTTCGGATAAAATATGCCGAAATTTTACATTCCAT
CAAATTCTCAAGTACAATAAAACTAAATCTAGATTCATCAACTAAACATTACGGCAACAA
AATAGAGAAAACAAATCAACAATAAACCCTAAAACTGAATGTGTAAATGATGGAAGAAAG
TGAAGATGTAAAATTTACTTGAGAACCATGACTGCTTCGTTATTGCTGTAATGGCTGCTC
TTCG
>TR94|c0_g1_i1 len=455 path=[1205:0-270 1217:271-310 1227:311-319 1221:320-321 1228:322-343 1224:344-373 1218:374-383 1211:384-397 1204:398-454] [-1, 1205, 1217, 1227, 1221, 1228, 1224, 1218, 1211, 1204, -2]
TTTTCTTTTCTTTTCTTTTTGTGTTATGTGAGTTTCCTCACTTTACTTTGAATTTCCATT
TCCATTTCCATTTCTTTCACCACCTTCTTCAAATCCTCTCTTCCATCTCTTTCATCTTCA
CAACAACTCTAAAATGCACTACCCCATTTTCCTCTTTGCATCACTCTCTCTCCTCTCTCT
CACCTTTCTCTCTTTCTCTCTCTACAAACGCTTCTCCAAACCTCACAAACACGACCAAAA
AACCAAACTTTCTGATAATTCACCTTCACAAACCGACCCAATTAGCCCGACCCATTTATC
AAAATCGATTCTTTTCGAAGTTTTACCCTCTGATTCCGCTAAATGGGCTACCTTGTTCGA
CGACCCGGATTCAGTTTTGGAAGTTCCATCGGAGAAGAAAAAGAGGAAGAAGAAGAAAGC
AAAGAAGAAGAAAGAAATGAATTCGGAAAGTGAAG
>TR94|c0_g2_i1 len=455 path=[1195:0-270 1222:271-310 1215:311-319 1225:320-343 1219:344-373 1212:374-397 1180:398-454] [-1, 1195, 1222, 1215, 1225, 1219, 1212, 1180, -2]
TTTTCTTTTCTTTTCTTTTTGTGTTATGTGAGTTTCCTCACTTTACTTTGAATTTCCATT
TCCATTTCCATTTCTTTCACCACCTTCTTCAAATCCTCTCTTCCATCTCTTTCATCTTCA
CAACAACTCTAAAATGCACTACCCCATTTTCCTCTTTGCATCACTCTCTCTCCTCTCTCT
CACCTTTCTCTCTTTCTCTCTCTACAAACGCTTCTCCAAACCTCACAAACACGACCAAAA
AACCAAACTTTCTGATAATTCACCTTCACAACCCGACCCAATTAGCCGGACCCATTTATC
AAAATCGATTCTTTTCGAAGCTTTACCCTCTGATTCCGCTAAATGGGCTACCTTGTTCGA
CGACCCGGATTCAGCTTTGGAAGTTCCATCGGAGAAGAAAAAGAGGAAGAAGAAGAAAGC
AAAGAAGAAGAAAGAAATGAATTCGGAAAGTGAAG
>TR94|c0_g3_i1 len=455 path=[1181:0-270 1223:271-310 1216:311-319 1226:320-321 1220:322-383 1213:384-397 1189:398-454] [-1, 1181, 1223, 1216, 1226, 1220, 1213, 1189, -2]
TTTTCTTTTCTTTTCTTTTTGTGTTATGTGAGTTTCCTCACTTTACTTTGAATTTCCATT
TCCATTTCCATTTCTTTCACCACCTTCTTCAAATCCTCTCTTCCATCTCTTTCATCTTCA
CAACAACTCTAAAATGCACTACCCCATTTTCCTCTTTGCATCACTCTCTCTCCTCTCTCT
CACCTTTCTCTCTTTCTCTCTCTACAAACGCTTCTCCAAACCTCACAAACACGACCAAAA
AACCAAACTTTCTGATAATTCACCTTCACAAACCGACCCAATTAGCCCGACCCATTTATC
AAAATCGATTCTTTTCGAAGTTCTCCCCTCTGATTCCACGAAATGGGATACCTTGTTCGA
TGACCCGGATTCAGTTTTGGAAGTTCCATCGGAGAAGAAAAAGAGGAAGAAGAAGAAAGC
AAAGAAGAAGAAAGAAATGAATTCGGAAAGTGAAG
>TR94|c1_g1_i1 len=571 path=[1365:0-238 1366:239-276 1419:277-399 1420:400-416 1423:417-434 1424:435-460 1425:461-469 1402:470-484 1395:485-493 1318:494-570] [-1, 1365, 1366, 1419, 1420, 1423, 1424, 1425, 1402, 1395, 1318, -2]
GTTTTTAGTTCCATATATGAAAATTGGCGGTGTGTGTGGAACAAGCTGGCCATCTTACAA
TCGGTGACTTCACCCATATGGAGCTTATAATACATACAAATCTGACATCACCAACTAATC
AAAGAATAATTCAACTTACTGTATATCACAAATTAATCAACGAATGATTCAACTGTTTCG
GCTATAATTACACTATAAATAATTCAACTGTAAAAATGAAATTACAACATTCAGATTGAA
TACAATACATTAGTACACCTTAACCTTATTACCACATGATGGGACAAAATTAAAAAGTAG
AAAAAGGTAGTAATCGTGAGTAACAAGTTTCCACCGAATCCAAACATGTCTTTCTTTCTT
TATGCTACTAGAACTTAGAGAATGTGGAGTGTTAAAAAAAAGCCAAAAGTCCCACAAAAA
CGCGTTTTTCCATTTCTTATTCCTATGAGCTGTATCCCCTTTGTTTTTTACTCAACCAAT
GAATCACTTTTCTATGATTATTTTATTTCCATTTCCATTTCCATTTCCATGTGCTTCTTC
ATCTTCCTTCCATTCCACTTCTCAATCATAG
>TR94|c2_g1_i1 len=241 path=[219:0-240] [-1, 219, -2]
GAAGAAAAAGAGGAAGAAGAAGAAGGAGGTGGATTAGAAGAAGGTGGAGGATGCATAGTA
AGAGGCATAGGTAATGAAGAAGATGAATTAGGAGCTTGATATTCATTAGGAAAATTGAGA
ATAGCTCTATGACCACGAAAATGAAAAGCAGCAGCATCATAAGCTCTTGCAGCTTGTTCA
GCTGTATCAAATGTTCCAAGCCATATTCTTGTTCCTTTCCTTGTTGGGTCACGAATTTCT
G
>TR95|c0_g1_i1 len=354 path=[1875:0-74 1876:75-78 1877:79-79 1878:80-90 1879:91-103 1902:104-140 1897:141-287 1905:288-302 1871:303-353] [-1, 1875, 1876, 1877, 1878, 1879, 1902, 1897, 1905, 1871, -2]
ATCTTCTAAGCGTTCCAAACTCACTCACAACAACAGAATTCTAAACATGAACTACGCCTT
CTCCACCACCACCCTCACCTCCGATCAAGAATTCTCTGCCATCGTCGCTGCTCTAACCAA
CGTAGTCTCCGGCTCCACCTCCACCGCGTTTTCCATACCTGAATTTTGCCTCACGGATCA
CTCCACTGTCGGAAGCAGCAGTTTAGAACGAATAGTGCCGGAAGTGAACATGGTATCTTG
CCGAGAATGCAACATAGCAGGGTGCTTAGGATGCAATTTCTTCCCTGAAGAGAAAAAACA
AAAACAAAGAAGAGCTAAGAATAATAAGTACAGAGGAGTGAGGCAGAGACCATG
>TR95|c0_g2_i1 len=321 path=[1849:0-59 1900:60-189 1906:190-207 1889:208-275 1858:276-320] [-1, 1849, 1900, 1906, 1889, 1858, -2]
CGATCAAGAATTCTCTGCCATCGTCGCTGCTCTAACCAACGTAGTCTCCGGCTCCACCTC
AACCGCAAATTCATTACCCGAATTTCATCTCCCGGATTCCACCATCGGAAGCAGCAGCAG
CAGCAGCATAGAACGAATGGTTCCACCAACAAACATGGAAACCTGCGGTGAATGCAACAT
AGCAGGATGTTTAGGATGCAATTTCTTCTCTGAAGAGAACAAGAAAAAACAAAAGAGAGC
TAAAAAGAAGTATAGAGGAGTGAGGCAGAGACCATGGGGGAAATGGGCTGCTGAGATTCG
TGACCCAAGACGTGCGGTCCG
>TR95|c0_g2_i2 len=366 path=[1859:0-60 1860:61-80 1861:81-84 1862:85-85 1863:86-96 1892:97-131 1896:132-186 1904:187-231 1906:232-249 1899:250-254 1894:255-269 1888:270-320 1855:321-365] [-1, 1859, 1860, 1861, 1862, 1863, 1892, 1896, 1904, 1906, 1899, 1894, 1888, 1855, -2]
CTAAACCTTAAAAACTCCAACACAACAACAACCTGCGACTCAGTTCCCATACATGAATTA
CGCCTTCTCCACCACCACCCTCACCTCCGATCAAGAACTCTCAGTCATCGTCGCTGCCTT
AACCAACGTAGTCTCCGGTTCTACCTCCACCGTGGGAAGCAGCGGCTTAGAGCAAATAGT
TCAACCGGCAGTGAACATGGAAACCTGTCGTGAATGCAACATAGCAGGATGTTTAGGATG
CAATTTCTTCCCTGAAGAGAAAAAACAAAAACAAAGAAGAGCTAAGAATAATAAGTACAG
AGGAGTGAGGCAGAGACCATGGGGGAAATGGGCTGCTGAGATTCGTGACCCAAGACGTGC
GGTCCG
>TR96|c0_g1_i1 len=478 path=[1772:0-173 1798:174-252 1777:253-276 1799:277-383 1765:384-430 1766:431-455 1767:456-477] [-1, 1772, 1798, 1777, 1799, 1765, 1766, 1767, -2]
AGAACCTAAACTTAATCCTTAAGACCAACAAAAAATAAATCATTGAATTGAAAATCTTAG
ATGGAAATGAAGTTCACGAAATTTAATGTGATTTTAAAACTACTTGATATATACTTCATT
TCATAATTTTATTTTAAATATGTATTTACTATTAAATTATTATAAACCTTCAAATATCTA
AATTATCATGACTAGTTGTGTTTTGTGTACACATGACCAACATAATGTAAATATGATTTA
ATAGTTGGAATTATATATTTAAAATTATTACAAGTTTTTTTAGTAACATAAAGTTATTAA
AAAATACTAAATGTTTTACTTGTACTATATATAATTCATTCACACCCTTGAGTCCCCCCT
TGTGTGCGTGTCATTTTGTGGCTATTTATTCTAACTTATTGGCATCTAATTTTTATGTAC
ATTTCAGCACCAAGAGCAATGGAGAAATGCAAAAACCGAAGCTGATTTTGGTCTAAAT
>TR96|c0_g2_i1 len=349 path=[1790:0-173 1791:174-197 1792:198-348] [-1, 1790, 1791, 1792, -2]
AGAACCTAAACTTAATCCTTAAGACCAACAAAAAATAAATCATTGAATTGAAAATCTTAG
ATGGAAATGAAGTTCACGAAATTTAATGTGATTTTAAAACTACTTGATATATACTTCATT
TCATAATTTTATTTTAAATATGTATTTACTATTAAATTATTATAAACCTTCAAAAAGAAC
CTAAACTTAATCCTTAAGACCAACAAAAAATAAATCATTGAATTGAAAATCTTAGATGGA
AATGAAGTTCACGAAATTTAATGTGATTTTAAAACTACTTGATATATACTTCATTTCATA
ATTTTATTTTAAATATGTATTTACTATTAAATTATTATAAACCTTCAAA
>TR96|c0_g3_i1 len=444 path=[1760:0-135 1761:136-171 1797:172-186 1794:187-292 1775:293-443] [-1, 1760, 1761, 1797, 1794, 1775, -2]
GTTGGATCATGCAAGCGTCTGCGCATAATGAAAGGATCAGAAGCTATTGGGCTTGGTATG
AATCTTTCTATATATCTTACTTGCATTAATATTTTGTACTTAACTCATGGAAGTATGCTT
TGGAATTACTAATTCTTTTTTTTGAGCAATGGAATTACTAATTCTATTATAAGTATGAAT
TGAACTTAGATAGTGTCAAAATTACTCGACTCTATGCACTAACCACTTGCATTATACTTG
ATGCACTAATAATTTTCAATAACATTAAGTAGAACCTAAACTTAATCCTTAAGACCAACA
AAAAATAAATCATTGAATTGAAAATCTTAGATGGAAATGAAGTTCACGAAATTTAATGTG
ATTTTAAAACTACTTGATATATACTTCATTTCATAATTTTATTTTAAATATGTATTTACT
ATTAAATTATTATAAACCTTCAAA
>TR96|c0_g3_i2 len=415 path=[1782:0-135 1783:136-137 1784:138-142 1797:143-157 1794:158-263 1775:264-414] [-1, 1782, 1783, 1784, 1797, 1794, 1775, -2]
GTTGGATCATGCAAGCGTCTGCGCATAATGAAAGGATCAGAAGCTATTGGGCTTGGTATG
AATCTTTCTATATATCTTACTTGCATTAATATTTTGTACTTAACTCATGGAAGTATGCTT
TGGAATTACTAATTCTATTATAAGTATGAATTGAACTTAGATAGTGTCAAAATTACTCGA
CTCTATGCACTAACCACTTGCATTATACTTGATGCACTAATAATTTTCAATAACATTAAG
TAGAACCTAAACTTAATCCTTAAGACCAACAAAAAATAAATCATTGAATTGAAAATCTTA
GATGGAAATGAAGTTCACGAAATTTAATGTGATTTTAAAACTACTTGATATATACTTCAT
TTCATAATTTTATTTTAAATATGTATTTACTATTAAATTATTATAAACCTTCAAA
>TR97|c0_g1_i1 len=366 path=[1275:0-114 1276:115-148 1344:149-152 1343:153-170 1342:171-249 1345:250-282 1336:283-306 1331:307-327 1287:328-365] [-1, 1275, 1276, 1344, 1343, 1342, 1345, 1336, 1331, 1287, -2]
CTGTTGGTTCAAAACTTCAAATAATTAATTACACCATTATCTTATTAGAAAAAAATGAAT
TAATAACTTTAACCGAAGTATTTTTACATTTGAGGTCAAAGTAAAGCAAAAAAAAGTTTC
TTGCTCAACTATAATTAGCTTATATTTCCCTATAGTTACGCTCCAAATCTTCAGGTTCTA
GTGGTTGAATCGTTATAATAGTTTCTGGCACTGGCAACACAATTGGTTGCACCTGCGACC
CACCAATCTTCCGACAAGTTTCAAGAAGGCATTGTCTACACTTTGGACATGATGAGTGTT
CCTTTAGCCATTTGTCAATGCAACGAACGTGAAATCCATGGTTGCATTTAGGTAAAATGC
GCAATT
>TR98|c0_g1_i1 len=1434 path=[3124:0-359 3125:360-404 3143:405-490 3131:491-513 3139:514-645 3119:646-669 3142:670-942 3122:943-963 3138:964-1177 3134:1178-1201 3135:1202-1217 3136:1218-1241 3137:1242-1433] [-1, 3124, 3125, 3143, 3131, 3139, 3119, 3142, 3122, 3138, 3134, 3135, 3136, 3137, -2]
AAAAAAAAAAAAAAAAAAATAGTTAATCAACATTAACATTGTTCTAATTACACATAACGA
CACTAGGAAACAAAAGTTTAAAAATGAACAGGCCACTAAACGTACTTCACATTTACAATA
CAATTCTCCAGATTATTCACTGTTAAATAAATTCCAGGACTTCTGGCATGTACTTGTAAA
GGAAGGAAAAATGGTGCTATTAAATTAACACAGTACAATCAAAACTTCAACTGGAACTAC
GCAATGTTGAACAAATGAGCTACTTGCAATTCTTAATAGTCAAGATTCTTAATCACAAGA
TAGATAGGTATGCGAAGTTTTTAAACAAAATAGTTGGTGTGAATAGCAAAACTAAAAAAA
CATTAGAAAGATAGAGATACTCAAGTGTCAAAAACTCTAAAAAAAAATTAGCGTGCTTGT
ATTGGGATAAAAATTCTAAGTAATCATCACAGGTTCTCTATTTAACATTAGTTTAATTCC
CGTTGCGCACTCTGACCATTATGGCCTTTACAAACATAAGAACAAACCATTAACCAATTT
AAATTACCTATTTTCATTTATTATAATTTTTATATAAGATTTAGTTTTTCAGAGTAGTAT
CATGGAAAACTATTAGGTGAGAATCATATTATGAAATACTAAATCAGAGTAGTAACTATA
TATACTAGCAAGGATAGAATTATTATGTATCTGCACCTGCTCGGAAAAACATTTTGCTTA
CATTTATCCATTCCTAGACAAGTTCAACGTGGAAATGTAGAAGCTGGGGAAAGTAGCATT
AGGCTAGATGCACGTTAAATTGGTTTTCTATGTGAAAACAGACAGATAACAAGTTATATG
CATGCACATCTAATGAATAATGATTATCACTAATGAATGGGGCTGTTATGTTTTACATAA
TCTTTATCAAATAGCAGATCGAATCCCTCATTAACTAGTTTGTTTGTATATGCCACGCCA
GAAAATTTAGTAAGTATTCCTGTTAACAGTTAACACATGAGCCAAAATTTTATCCAATTC
TTCAACTTAGAATACATTAAAAGAACAAGGATAAAACATGATATACAATTTATTTTTAAA
CAACAAAAGAACTTCTATTAACAGCAGTACCCCGCATAAGACGTAGTAAGGTGCACACTA
AAATGTTACAACTGTCTAAACCGCAACAAGACAAATACTAAAACAGAGTTGGAAAGACAA
ACTTCTATGGCTACAAACGTGATGCAGATGCAGAAAACTGGTAAAACTCCAACAGGACAC
AATCACAAATACACCCAAAAATCAAGTGCAACATATGATTAAAAAGGCAAATTCACTAAC
TAATAAAAATATTCCAGAATAAGGTTATTTATATCCCAAAAATTAAACGACTTACTTTTT
CGCCGAGTGCGCGTAATATGCTCTCCATAGAGGTTGCTTAAAGTCTGGTTATGG
>TR99|c0_g1_i1 len=863 path=[1961:0-203 1962:204-225 1995:226-348 1970:349-372 1991:373-575 1973:576-599 1998:600-693 1999:694-717 2000:718-731 1996:732-757 1992:758-788 1987:789-812 1956:813-862] [-1, 1961, 1962, 1995, 1970, 1991, 1973, 1998, 1999, 2000, 1996, 1992, 1987, 1956, -2]
TTTTTTTTAACCAAAAAAAGAAAATTGTTTTTTTTTTTCTCATTTCGCAGAAGATTAAAA
TTTACAACAGAATTCAGTGGGGGATGATTTTTGTTTTTTTGTTTTAAACAAAAATTAAGT
GATGATTAAAGTAACCTAAATTACAACTATTAGCTGGATGCCAATTTGAATGCCCTGAAT
TGGCACCAAGCAAGTATATGCTAAACAAGAATAATTAAATTTAAGGGCTCAAGGGTGCAT
TGCATGGTAGTGATACATACATAAGGAAAAAATGGGAGTTGATTGAGCTGATGACAATTC
ACCCAGAACTTTCAGTGGTTGCTTTCTCATGAGTAGTGCCAGTAGACATTATACGGTCTA
TATTATCAATCCGCCCTTGTATGGATTTTAGAAGTGAATTCAGTGATGAAACTCTTTTCC
TAACACTAGATATCTTAGCAGCATGTTGCATTATGAATGGCAAAGGTGCATCTTCGAGTA
ACTGATCAAGTTCTCCAGTGAGACGATCGATAGAGGAAGAGAGATGGTTTTGGCTGATGA
GAGTTTGTTGAGCTCTGAAATCGAAATCCGTAATTACGGAAGAGAGGATTGAGGACAAGC
CTTTCGCCAACACATCAGAGCTCTTCGAGAGGGAATCCCCGGCGGTGTTATCGGTTTCAG
AACTGTTCTCGCCGGCTTGAGAACTTGAAGGTTCCGTTTGAACGACGACGGTGTCGTTTT
CATCGGTTGAAGCGTGGTGAGTGTCGCTAGAGGCTTCCATTGTGAGAGTAGTTTGCGACG
GAAGTGATGGTGGCAAATTATGTCGTGACAACAGCTCTGGTCTATAAAGCCTGATACCCC
GGCACGACGCGGATAAGATACCG
>TR100|c0_g1_i1 len=864 path=[1975:0-107 1976:108-131 2016:132-386 1995:387-410 2012:411-525 1973:526-549 2020:550-611 2011:612-635 2018:636-652 2014:653-669 2009:670-692 1982:693-863] [-1, 1975, 1976, 2016, 1995, 2012, 1973, 2020, 2011, 2018, 2014, 2009, 1982, -2]
GTTGGCTTCGCCTCTCACTACGCCTTGTGCTCACAACTTCTGCAAAGCTTGCCTGGAGGG
TGCCTTTTCTGGCCAAAGTTATATTAGGAATAGGGCATCTCAGAGTGGTCGCGCTTTGCG
GACACAAAAGAACATTATGAAATGCCCTACTTGTTCAACTGACATAGCTGATTATCTTCA
GAATCCACAGGTAAACAGGGAAATGATGGGTGTCATAGAATCACTCCAGCAACAGGCTGA
ACAGATGGAGGAGAGTTCTGAAGAATCAAGTGCAAAAAGTGATGAAAATCTCAAGCCAGA
TGAGGAGACAGAGGTTTCAAAGCCCTGTGATTCAAGTGAAAAAGTCTTGAAGGAAATTAA
CAAGAATGATCTGAATCCTCCACAGAAACGGAGGAAAGGTGCTGGTGGCAAGGCTGCGGC
GAACACGGAGGAACATATTGACGAGGCAAACGTAGGAAGCAAAGCAATGGCTTTAAACTA
GGCTTTAAATTAGGGGTGGGTGATGGATCGTGCTGTTTTAATTTGGGTTTGCATTAAATT
GCAATATAGATGATAGCAATTAAAAAAAATCTTGTGGACTTCTATTGGGTTCGAGAAGAT
ATTTACTGAATTGAGGGATTGGTTTTTAATCGGCATTTTTTTAAAGATGCTATTCTGTAT
ATCATCTATCATAACTATGGGTGTCATCTGTTAAACGTGTGAAGGAATGAATGCATTTTG
TAATTTCATATATAAGTGCTGCCTATGTTTCCACCGTTATAATGTATATTTACAAGGATA
TCACCTATGCATAGGTGTCATATCTTAATGCTGCATATTTTATTTACACTATTAAGCAGA
TGACACTTTTTTTCACCAACAAAT
>TR100|c0_g1_i2 len=853 path=[1975:0-107 1976:108-131 2016:132-386 1995:387-410 2012:411-525 1973:526-549 2020:550-611 2021:612-617 1999:618-640 2000:641-657 2001:658-681 2002:682-852] [-1, 1975, 1976, 2016, 1995, 2012, 1973, 2020, 2021, 1999, 2000, 2001, 2002, -2]
GTTGGCTTCGCCTCTCACTACGCCTTGTGCTCACAACTTCTGCAAAGCTTGCCTGGAGGG
TGCCTTTTCTGGCCAAAGTTATATTAGGAATAGGGCATCTCAGAGTGGTCGCGCTTTGCG
GACACAAAAGAACATTATGAAATGCCCTACTTGTTCAACTGACATAGCTGATTATCTTCA
GAATCCACAGGTAAACAGGGAAATGATGGGTGTCATAGAATCACTCCAGCAACAGGCTGA
ACAGATGGAGGAGAGTTCTGAAGAATCAAGTGCAAAAAGTGATGAAAATCTCAAGCCAGA
TGAGGAGACAGAGGTTTCAAAGCCCTGTGATTCAAGTGAAAAAGTCTTGAAGGAAATTAA
CAAGAATGATCTGAATCCTCCACAGAAACGGAGGAAAGGTGCTGGTGGCAAGGCTGCGGC
GAACACGGAGGAACATATTGACGAGGCAAACGTAGGAAGCAAAGCAATGGCTTTAAACTA
GGCTTTAAATTAGGGGTGGGTGATGGATCGTGCTGTTTTAATTTGGGTTTGCATTAAATT
GCAATATAGATGATAGCAATTAAAAAAAATCTTGTGGACTTCTATTGGGTTCGAGAAGAT
ATTTACTGAATTTAGGGACGGCATTTTTTTAAAGATGCTATTCTGTATATCATCTATCTA
TAACTATGGGTGTCATCTGTTAAACGTGTGAAGGAATGAATGCATTTTGTAATTTCATAT
ATAAGTGCTGCCTATGTTTCCACCGTTATAATGTATATTTACAAGGATATCACCTATGCA
TAGGTGTCATATCTTAATGCTGCATATTTTATTTACACTATTAAGCAGATGACACTTTTT
TTCACCAACAAAT
>TR101|c0_g1_i1 len=746 path=[1693:0-24 1694:25-48 1695:49-49 1696:50-51 1697:52-75 1698:76-76 1752:77-238 1738:239-262 1748:263-373 1759:374-397 1756:398-413 1754:414-562 1760:563-565 1742:566-585 1749:586-587 1745:588-632 1740:633-656 1679:657-745] [-1, 1693, 1694, 1695, 1696, 1697, 1698, 1752, 1738, 1748, 1759, 1756, 1754, 1760, 1742, 1749, 1745, 1740, 1679, -2]
CTGTTTGATTACGAGGAGAGTTCGTTTCTGTTTGATTACGAGGAGAGTTCGTTTCTGTTT
GATTACGAGGAGAGTTCAAAACATATATCTGGGCAACATTTTTGTCGGAGACAACAATAT
GATCTACCAATCCTGGTTCCAAAAGCTTATTCATAAACTCCTGAAAGCTAATCTGCTGCT
GCTGCTTCCCAGTATCAAAATATAAGATAGAAAGAGTTATCCCCATCATCAGTATCATCG
CCATCGCCGCCGACAATGGGGTGCGAAATTCTTGAATTTGTTTCATCAATGCTTCTTGAA
AGCTTCCTTCCTTCATCTTCTGTGTTTGACTTTGTTTCTTCTTTCGATTCGTTTTTTTCT
TATCGTTTCCCATACTGTTTCCTCAAACAAATTTTTTTGAACAGTGATGCAAGATTGATT
GGGAACACTTTCTGCAGTATCAAGAACAATGGAGTGGAACTGAATTTATGAAGTGAAGGA
AATCAAGAAGGGAACTGAAGTGAAGAAGCTCGCATTAGTTTCAATTGATATGTAAAAAGA
TTCTGTTGTCGCGACTGAGAGAGGAGAGTCGCTCACGCGTCGCCGCACCGGTGAGACTGT
GCGATGTCGTGGTCGCCTCGCCGTCGCCGTCACCGGAGACTGAGATTAGAGAGGAGTAAG
GTACCGCGTGAACTGAAACTATGCGAGGGTGAAGAACGGGGAAGGAGTGTAAAATAAAAA
TTTATAAAGGACATTTTGGTAATTTG
>TR102|c0_g1_i1 len=319 path=[829:0-139 830:140-166 831:167-193 832:194-318] [-1, 829, 830, 831, 832, -2]
AATGCCATAATGTTGTAATAAAACGCTCTTTGCCTACGAAGGTTGGTCACCGCTGGCATT
AATCGTGCCAGGTTTCTGACTCCCGTACTACGCGTGTCAGACGTGTTCCAATATAATTTT
TTTTCCTACACACTTTTACACTTCTATAGGACTTAAAGATGTGTTGAACTAGTGTTGATT
AATGAAAGGGTTGAAGACATTAAATTCGATAACATCATTTTTAACTTTTCCGTATAGTAG
GTGGACGTATGACATGAGGTGAAAAATTGTTAAATGTTGTTTAAGAACCTTTTTTCAGTG
TACCAAATTGCTCAATTTA
>TR102|c0_g2_i1 len=300 path=[825:0-120 826:121-147 827:148-174 828:175-299] [-1, 825, 826, 827, 828, -2]
ATGCCGTAATGTTGTAATAATATGTTCTTTGCCTAGAATTAAGCATGCCAGGAGTCCGAC
ACCTGTACGACACGTGTTAGGCAAGTGTTCCAATATAATTTTTTTCCTACACACTTTTAC
ACTTCTATAGGACTTAAAGATGTGTTGAACTAGTGTTGATTAATGAAAGGGTTGAAGACA
TTAAATTCGATAACATCATTTTTAACTTTTCCGTATAGTAGGTGGACGTATGACATGAGG
TGAAAAATTGTTAAATGTTGTTTAAGAACCTTTTTTCAGTGTACCAAATTGCTCAATTTA
>TR102|c0_g3_i1 len=289 path=[821:0-120 822:121-147 823:148-163 824:164-288] [-1, 821, 822, 823, 824, -2]
ATGCCGTAATGTTGTAATAATATGTTCTTTGCCTAGAATTAAGCATGCCAGGAGTCCGAC
ACCTGTACGACACGTGTTAGGCAAGTGTTCCAATATAATTTTTTTCCTACACACTTTTAC
ACTTCTATAGGACTTAAAGATGTGTTGATTAATGAAAGGGTTGAAGACATTAAATTCGAT
AACATCATTTTTAACTTTTCCGTATAGTAGGTGGACGTATGACATGAGGTGAAAAATTGT
TAAATGTTGTTTAAGAACCTTTTTTCAGTGTACCAAATTGCTCAATTTA
>TR102|c1_g1_i1 len=895 path=[2153:0-662 2154:663-708 2160:709-732 2162:733-733 2161:734-786 2158:787-824 2148:825-894] [-1, 2153, 2154, 2160, 2162, 2161, 2158, 2148, -2]
CAAAAATATCCAAAAGAGACAGTGCCTGAAAGAAAAATTAAGACACAGTTTAATTCTGAG
ATTTAAAGAAGAAAAAAAAAAAACTAATTTATAAACGGATCTTGTTCTGCCCATTAGAGT
AAGACGGGTTATCTTCTAACCCGATCCTTGTAACTCTTCTTTCTTTCTAACCCTAACCTC
TGAAAAGGGTCATCCTGCGAACTGTAACTCATCTCCAACCATAGAGGCCATCGTCACGAG
TTATTCTGTTACGACTGGAATCACAGAGGATCGATTGGATGAACGTATATCTTAAGATTT
TAAGATTTTCTTGTCTGATATAGTTATAGTTATACAGAATCGTACTCATGATCGTTGAGG
GTAGATTAATATTAAAATTGTCCGATTTTACGACTCAACACAATTCTGACTACCATGTTA
CTATAGATATAATTATACAAAACACAAAACATTATCTATCAAAGATGTAAATTGAAAACT
AAAATATAGATGTACATCTAAATTGAGCAATTTGGTACACTGCAAAAAAGTTCTTAAACA
ACATATGCCAGTTTTTCACCTAATTCATCCACCTACTATACCGAAAAGTTAAAAATGATG
ATATCGATTTTAATGTCTTCAACCCCTTCATTAATCATTACTACTTCAACACATCTTTAA
GCCCTATATGTAAGTGTAAAAGCGAGCAGAAAAAAAGGAAAAAAGAATTATATTGGAACA
CTTGTTTGACATGTATCGTACAGGTGCCAGACACCTAGCACGCCTAATGCCAAAGGTGTC
CATCTTGCAGAGACAAAGAGCATATTATTACAACATTACGGCATTAAGTAAAACTTACTT
TCTTCTTTTTTCATCTTAGCAAGTGCCAATTTGAACAACACAGGAGGGTTCTTGG
>TR102|c1_g2_i1 len=304 path=[2141:0-79 2142:80-125 2143:126-149 2144:150-150 2159:151-203 2139:204-241 2140:242-303] [-1, 2141, 2142, 2143, 2144, 2159, 2139, 2140, -2]
AAAAGTTAAAAATGATGTTATCGATTTTAATGTCTTCAACCACTTCATTAATCATTGCTA
CTTCAACACATCTTTAAGCCCTATATGTAAGTGTAAAAGCGAGCAGAAAAAAAGGAAAAA
AGAATTATATTGGAACACTTGTTTGACATGTGTTGTACAGGTGCTAGACACCTAGCACGC
ATAATGCCAAAGGTGTCCATCTTGCAGAGACAAAGAGCATATTATTACAACATTACGGCA
TTGAGTAAAACTTACTTTCTCCTTTTTTCATCTTAGCAATTGATGATTTTAACGTCAAAT
GAGG
>TR103|c0_g1_i1 len=1375 path=[3233:0-622 3234:623-661 3286:662-826 3210:827-850 3289:851-903 3294:904-930 3296:931-968 3293:969-1007 3291:1008-1062 3287:1063-1087 3295:1088-1100 3272:1101-1212 3262:1213-1374] [-1, 3233, 3234, 3286, 3210, 3289, 3294, 3296, 3293, 3291, 3287, 3295, 3272, 3262, -2]
TAACCAGGCCCAATCCTCAAATTTTCATTGGTTGTTCTGAAAAGAAAAGAAAGAAAAGAA
GATTGTAGATAAGAGATACTTCTTATACTTACTAGAACATGCATCGGAGTTGAACCGTGG
AAAGTGTAAACCAACGCCATGGCTGGCATTACCACCACCACCGTCGTTCCCGTTAAACTC
AAAGCCTCGCATCTATTCTCTAATAAACTCTCTATTCCTCATTCCCTCAATTTTCAATCT
TCTCCCTCATTCACTCTTCCTTCCCACGCAACCGTTCGTTACGGTGTTAACCTCCGTCCT
TCCGCCTACGGTGGCGGTGGCAACTTCAGAAGACCTCCTCCTAACAAAGATGCTGACGAT
GAACAAGCTCTCGACCTCTCCAAACTTAGGTCGAATACCGTTAGGCTTATTGATCAGAGT
CAGAATATGGTTGGAGTAGTATCTCTTGATCAGGCAATTCGAATGGCTGAAGATGCTGAA
CTTGATTTGGTAATAGTATCTGCAGAGGCAGATCCTCCTGTTGTTAGAATAATGAATTAC
AGTAAATATAGATATGAACTGCAGAAGAAGAAAAGAGATCAGCAGAAGAAAAGTGCTGCT
AGTCGGATGGATTTGAAGGAGCTCAAAATGGGATACAACATAGATCAACATGATTATTCT
GTACGTTTGAAAGCTGCACGGAAATTTTTGAATGATGGTGACAAGGTTAAGGTCATAGTA
AACCTTAAAGGTCGTGAAAAAGAATTCAGGAATAATGCTATTGAGCTTATTAGACGTTTT
CAGAACGATGTTGGGAAGCTTGCAACAGAGGAGGCTAAAAACTTCCGCGACAAAAACATC
TTCATAACTTTGATTCCAAATAAAACTGAAGTGCAGAAACCTCAAGAAACACCAAAGAAA
GCTGAAGCAGATGAAGTCTCGGTCAGTGTCGAAGCATAGTTGAAAACTTCCATACGGGAT
TCTAGTTGTAGAAGGAATGCCCTGTAACTGATATTGCTCTGTTGTGGAATTTTGTTTTGT
ATGTATAGCATGCATATAATTCATGTGATAATAGTATATAGTTTTCTAGAAGTTTAATTA
TAGAGGCAGCCTTGTCTATTGAAACGCTGAAACCTGAAGGAATCCCATTAACCACTCTCT
TCGACAATGTATTCATAGAAGAACAACAGCACAAGGCTGATTGATCATCTGGATGATAAT
CTTATGCAGTTGCTTGAGTTGCAATGAATCTCAACCTTCGAATTTCATTTCATTTTTTAA
TGATAAAACTATGAATCAACTTAATTTAAAACATCATTTGTATATTCAAAACTGTAATCA
TGCATCTATTTTTGTTAGTCCAGAGAATCTGTATACATTAGCCCCATTTCGACAG
>TR104|c0_g1_i1 len=310 path=[2064:0-46 2065:47-73 2066:74-81 2067:82-105 2068:106-114 2078:115-236 2039:237-259 2040:260-309] [-1, 2064, 2065, 2066, 2067, 2068, 2078, 2039, 2040, -2]
GGCCAGTTCACCTCATCCGGTGCTCCACACAACTCAAAAATCTTGTTTAATTGCTCTGGC
TACAATAGTTACAAAGAAAACAAGCATTACCCTCAAGTTGTATTAAAGACAATTACCATA
CGCATACACTGTAGCCTTGCACGTAAAAATATTGAGTAGGTTAGATCTAGCAATCATGCC
AGACATTGTAATTAATATGCCATCTAGCCCTGTGAGAAATATATAAATCACATCACCAGT
TGGTTTAAGCATATAATGGATAAACATACATCATTGATCTAAGCACGGACACTCCTCGGA
TTAGGCGTGT
>TR104|c0_g2_i1 len=584 path=[2049:0-46 2050:47-73 2051:74-81 2052:82-105 2053:106-114 2077:115-229 2081:230-252 2082:253-291 2076:292-310 2080:311-334 2073:335-363 2075:364-490 2042:491-507 2043:508-531 2044:532-583] [-1, 2049, 2050, 2051, 2052, 2053, 2077, 2081, 2082, 2076, 2080, 2073, 2075, 2042, 2043, 2044, -2]
GGCCAGTTCACCTCATCCGGTGCTCCACACAACTCAAAAATCTTGTTCAACTGCTCTGGC
TACAATAGTTACAAAGAAAACAAGCATTACCCTCAAGTTGTATTAAAGACAATTATACAC
TGTAAGCTTTCCACAGTAAAAATATTAAGTAGGTTAGATCTAGTAATCATGCCAGACATT
GTAATTATTATGCCATCTAGCCCTGTTAGAAATATATAAATCACATCACCAGTTGGTTTA
AGCATATAATGGAAAAACATACATCATTTATCTACTTAATAAAATGAACATTTTCAGACG
TAAACCAGTATTCAGATTGGCACCATAACTACAAAGCCACTAAGATAAAGACAGAAAGGC
TGAGAAAGTGATATTAAAAACCTCTCCTACATAATGCATAGCTGAAGTGAGTTCTGAAAA
TGTAAAAGATTACACCAAACCTGGCCAAAATAAATTTTCAAGACAATCATTGAACACTTT
ACCCCTATCTCTGCTCAAGATTATATATGAAGTATCGCTAACCTCATCTTTTCCAGGAAA
GATGGGCTTCCCGTGCAGAAGCTCAGCGAAAATGCACCCAACAG
>TR104|c0_g3_i1 len=383 path=[2059:0-90 2060:91-109 2061:110-133 2062:134-162 2079:163-289 2056:290-306 2057:307-330 2058:331-382] [-1, 2059, 2060, 2061, 2062, 2079, 2056, 2057, 2058, -2]
GTGTCGGCGTGTCAGTGTCCGTGTCGTGTCCGGTGTCCGTGTCCGTGTCCGTGTCCGTGC
TTCATAGGATCTACTTAATAAAATGAACATTTTCAGACGTAAACCAGTATTCAGATTGGC
ACCATAACTACAAAGCCACTAAGATAAAGACAGAAAGGCTGAGCAAGTGATATTAAAAAT
CTCTCCCTTATAATGCATAGCTGAAGTGAGTTTTGAAAATGTAAAGGATTAAACCAAACC
TGGCCAAAAAAAATTTTCAAGACAATAATTGAACACTTTACCCCTATCTCTGCTCAAGAT
TATATATGAAGTATCGCTAACCTCATCTTTTCCAGGAAAGATGGGCTTCCCGTGCAGAAG
CTCAGCGAAAATGCACCCAACAG
>TR105|c0_g1_i1 len=375 path=[1264:0-54 1313:55-81 1303:82-95 1321:96-105 1309:106-107 1299:108-119 1317:120-129 1333:130-153 1351:154-214 1325:215-218 1306:219-238 1341:239-248 1345:249-254 1257:255-374] [-1, 1264, 1313, 1303, 1321, 1309, 1299, 1317, 1333, 1351, 1325, 1306, 1341, 1345, 1257, -2]
GGTGGTTCTAAAGGAAAGCCTGGAAAGAATGATGGGTTGACCCCTGAACAACGTAGAGAA
AGGTTGTGTTAATCTATTTTTGCCAAGTATATTTTCGAAAACACCGACACTTCTTATCGA
ATGCATGTCTTTTGTCTAACACACGACACCGATATGACACCTACACATTTGATTGGATTG
AGTTATATCATTTTCTGAAGTTATTATCGGTGTCGTGGTGTCGGTGTCCGGTGTCTTTAC
ATTATTCAATTTTTTATAGATATCTTAGTTAAATGTTTTAATTGTATTAACTTTGTCTTT
TTCCTTATTTTTTAGGGATGCAAAGGCACTGCAGGAGAAAACAGCTAAGAAAGCAGGTCA
GGATGCAGGAGGGAA
>TR105|c0_g1_i2 len=367 path=[1231:0-54 1305:55-81 1324:82-94 1312:95-139 1301:140-147 1330:148-153 1308:154-214 1297:215-230 1279:231-240 1280:241-246 1281:247-366] [-1, 1231, 1305, 1324, 1312, 1301, 1330, 1308, 1297, 1279, 1280, 1281, -2]
GGTGGTTCTAAAGGAAAGCCTGGAAAGAATGATGGGTTGACCCCTGAACAACGTAGAGAA
AGGTTGTGTTAATCTATTTTTGTCAAGTATATTTTTGAAAACACCGACACTTCTTAACGA
ATGTGTGTCTCTTGTCTAACACACGACACCGATATGACACCTACACATTTGATTGGATTG
AGTTATATCATTTTCTGAAGTTATTATCGGTGTCGGTGTCCGGTGTCTTTACATTATTCA
ATTTTTTATAGATATCTTAGTTAAATGTTTTAATTGTATTAACTTTGTCTTTTTCCTTAT
TTTTTAGGGATGCAAAGGCACTGCAGGAGAAAACAGCTAAGAAAGCAGGTCAGGATGCAG
GAGGGAA
>TR106|c0_g1_i1 len=224 path=[674:0-55 675:56-223] [-1, 674, 675, -2]
TCATGTCGAACTATTTCCGCTGCGCATTTCCAGACTTTTATGATGTTGAACCTGGAAGGA
TATTTATTAATATCTATTTTATGACTTTAAAGTAGTATGTGACATTCCCTTTATGATTTA
AATACTCTGATTTAATATGACATTTTTATGTTGGAAAAGCGGGGTGTTACAGCGGTGACG
CTTATTGGTGGTTGATTTGTATTGAGAAACATTTTGATGTCGTG
>TR106|c0_g2_i1 len=302 path=[676:0-109 677:110-133 678:134-301] [-1, 676, 677, 678, -2]
CTTTTATGAACTTTTTATGAATAAGTATTGAACCAAATTATGAGATTTTCTGATAAGGCC
TGCGTGCCAAGACTTTGTTCATGTTGAACTATTTCCGCTGCGTATTTCCATACTTTTATG
ATGTTGAACCTGGAAGGATATTTATTAATATCTATTTTATGACTTTAAAGTAGTATGTGA
CATTCCCTTTATGATTTAAATACTCTGATTTAATATGACATTTTTATGTTGGAAAAGCGG
GGTGTTACAGCGGTGACGCTTATTGGTGGTTGATTTGTATTGAGAAACATTTTGATGTCG
TG
>TR107|c0_g1_i1 len=1010 path=[2390:0-438 2410:439-517 2408:518-587 2406:588-611 2394:612-621 2395:622-645 2405:646-777 2401:778-801 2409:802-830 2407:831-854 2404:855-911 2381:912-935 2382:936-1009] [-1, 2390, 2410, 2408, 2406, 2394, 2395, 2405, 2401, 2409, 2407, 2404, 2381, 2382, -2]
CCAGCGATAAATTTGCTTAGATAGATAATAGAATCTCACCTTTAATAATACATAGTATGC
AATTTTCAGGTTTCAATAAAGCAATCTATGAACGTTTTACGAACAGAGTAATTCTCAATA
ACGAGGCTAAATTTCAATAATGATTTCATGATAAATAAGGAATACAGTATACAACAGCCA
AATACTCGATTAGAACTTCAGCATTGGCGCACAGCTAAAATACTCTAAACAGGTAGAACA
CGGGCAAAGGACCTTGAATTTTGAAGGCAGTTGGAGAACATGGCACGGACAAAATCAGTG
TCGGACAAACTCGTTTAGCTCCCCATTTTTATATGGATTCCATCCTTGATTTTGAGGAGG
AGATTTGTGGTGTAACTAATTTCTTTGCACTAGCATATTTGCACTGATTACATGTAAAAT
GATCAGTGCGTACCAAGTGTACATAAAGTTCTTAATACGTTAAACCAAACAAAAAGTTCT
GAACACCATCTCTGTAAATCACACTAAAACAAAATTGCAAATCACATCATTCTTCGGCAC
CCTGGCCTCGAATCATCAATTTCTAGTTTTCTTCTTGCCTCTTTTCTTTATACTAGTTTC
AGGCCCCTCGGCCTCTTCAGCTTTCTGCTCAGCTTCTAATAAAGCCAGCTCGTCAAGAAT
AGGTTTTAGCTCCCTGTATCGTGTTTCTGCAAGATCAAAACCATCCTTGCGGAGTTCTTT
TCCAGTGTGCTGAGTGTGTTCATGGGCTGCCATTTGCCAATACAAATTTGTACGCTTATA
GAAATCTCTCAAGGACTCACCTGCCAATGGTGTTCTCTGTGAATCTGACAAACCAAGGCT
AGCTCTGATTTGCTCTATCCGTGACCTTCTTTCTTTCCTACGCAGATTCTTTACCCCTCC
CTTGATTAAAGCAACAGCATCTCCCACTTGATCTGATGCATTCAGAACCTCCTCATCATC
ATCATCATCTTCGTTCTCCTCACTTGTACCATCACTATTCGATTCATCAT
>TR108|c0_g1_i1 len=2031 path=[4201:0-87 4202:88-103 4214:104-1108 4199:1109-1132 4215:1133-1650 4211:1651-1674 4213:1675-1765 4205:1766-1789 4206:1790-2030] [-1, 4201, 4202, 4214, 4199, 4215, 4211, 4213, 4205, 4206, -2]
CAAACATTTCCTTATACCTGCCTCAGCAGAACAGTATTCAACCCTGAACCCCCTCTCTTA
TTAAGCAATTTTTATAAGAAGAAAAAAATCATGGTTTTAAAACTTATTGGTTTCTCAAAA
CATGTCATATTTTCATTTACCAAAACCATTATAATTCTAATACTTAATTTTATACTTTAC
AAAGCTGACTCAGGCTGCAACAATTCTGTTACAACTTCATTAGTTCAAATTCCACCCTAT
GATGTTATCATATCACTACAATCACAATCCTTTGATGGCCATTTGAGCTTAAAGGACAAT
GAACATGCTGCTAATGACTTTGGCAACATACACCATTTTCCTCCTCTAGCAGTGTTACAT
CCAAAAACTGTTTCGGATATTTCACGTGCCATAAAACATATTTTTGAAAAGGGGTCTGAT
TCAGAGCTGAAGGTAGCTGCTAGAGGCCATGGACATTCTTTTCAAGGTCAAGCACAAGCA
CATCAAGGACTAGTCATCAAAATGGAGTCACTTCAGAGTCCTGAAATGAAAATTCATACC
GGTGAATTTCCTTTTGTCGATGTCTCAGGTGGTGAGTTGTGGATAAACATTCTGCATGAG
ACTCTAAAACATGGATTGGCACCAAAATCTTGGACAGATTACCTTCATCTCACTGTTGGA
GGCACTCTTTCAAATGCTGGAATTAGTGGACAAGCTTTTAGGCATGGACCTCAGATTAAT
AACATCTTCCAGCTGGAAGTTGTCACAGGAAAAGGAGAGGTGGTAACTTGTTCAGAAAAC
CGAAATGCTGACCTTTTTCACGGTGTTCTCGGAGGGCTTGGTCAATTTGGCATCATCACC
AGGGCTAGAGTTTCTCTTGAACCAGCACCAAAGATGGTGAAATGGATTAGGGTGCTCTAT
TCAGATTTCTCTATATTTACAAGGGACCAAGAGTACTTGATATCACTTAAGGACAAAATT
GATTATAATGAAGGATTTGTAATCATAAATAGAACTGGCATCCTTAACGGTTGGAGATTA
TCTTTTGACCCCAAAGACCCTCTTAAAGCCAGCCAATTCAATTCAGATGGAAAGACTTTC
TACTGTCTTGAGATGGCAAAATACTTCAACCCTGATGAAGCTGAAGTCATGAATCAGGAT
GTTGATCACCTACTGTCACAATTGAGTTATATTCCACCCACACTCTTCCTATCAGAAGTT
TCTTACGTGGAATTTTTAGACAGGGTGCATGTTTCTGAGAAGAACCTAAGAGCACAAGGC
TTATGGGAAGTTCACCATCCTTGGCTGAACCTTATGATCCCAAGGAGTGAGATTCATGAC
TTTGCTAAAGAAGTGTTTGGCAATATTCTCAAGGACACAAGTAATGGTCCCATACTCATT
TACCCTGTCAACCAAACTAGATGGAACAGTAAAACATCTTTTGTCACCCCAGAGGAAGAT
GTTTTCTACCTAGTGGCATTCCTAACATCAGCAGTCCCATTTTCTACTGGTGAAAACAGT
TTAGAATACATTCTAAACCAAAACAAAAGGATTCTAGATTTCTGCACCCATGCTCAACTA
AATGTGAAGCAATACCTTGCACATTACGACACACAGGAAGAATGGCAAGTTCACTTTGGG
TCACAATGGGGGGCATTTGTGGAAAGAAAAAAAGCCTATGACCCACTAGCACTGCTTGCC
CCTGGCCATAGAATCTTTCAAAAGGCAGTGTCTTCCTCCATTTAGTTTTAGTCTTTTAGA
ATTAAGGTTGTAAAATATTGATTATTAACCTTATATGTTTTCATGCTCTCAATAATTGTA
AATTTGTAATCATGGCCATTGAATTTTCACTTCAAAAAGATATGAATGCTCACTTTTTGG
GCCATAACTACAAAATTGACTAAGGAAAACACCAACAATTCGTTAGTGGGACTATGAGCA
TTTGGAAAAAGGGGTCCTCTATTTAGTATGCAACAAATTTGAGTTTACATCTTTGCACCA
CCTTTGTAAGGAAAAATAAAAGCAAAGAAAGGGAATATGAGCATTAGGAAG
>TR109|c0_g1_i1 len=935 path=[2807:0-428 2920:429-467 2941:468-511 2951:512-520 2944:521-560 2950:561-590 2948:591-614 2952:615-616 2939:617-636 2928:637-651 2947:652-685 2942:686-709 2938:710-748 2953:749-756 2913:757-772 2901:773-846 2792:847-869 2793:870-934] [-1, 2807, 2920, 2941, 2951, 2944, 2950, 2948, 2952, 2939, 2928, 2947, 2942, 2938, 2953, 2913, 2901, 2792, 2793, -2]
TCTCTCTCCGTACGCTGAAACTGAAACACAACTATGATGAACTCAATCGAGAAAACCCTA
ATCATTCAAAGTAATCTTTTTTCCCTCGCTTTCTTCTTCAATCGAGAATTGAATACTATG
CATGAAATACCCACATCGTGCTTTCTTCCTTCCATTGGCAGTTCTCAACAAAATTCAATC
TTTCCTTTTTCTCATGGCTAGGATGAACAAGTGGCCCAACGTGAAGTTCACCAGCCAAAG
TGGCTTCAGGATTTTTTGGGGAAAAAGTTTTTCAAGGCATGTTCTGCTCATTCAGATCGA
AGGAATGAGTTGAATATATACTGTATAAATTGCAAAGAATCTGCTTGTCAGTATGATCTA
TCATCAGGATTTCATCATGATCACAAAATACTTAAAATTTATAAATATATGCACAAGGAT
GTTGTCTGCCTTACTACTATGCAGTCATATATCAACTGCTCCAAGATTAAGCAATACAAA
TGCAACAACCGGCGGGTTCTGCATCGTCTCCCACGATGTGGATCAGCATTGGATGACACA
TCATCATGCGGCTTTGGCAGCAGAAACTCAAATGGAGCTGATTCATATCAGTACTGCTCC
ATTGCTTGCAAGGTCAAGGATATGTCAAGAAAGTCTGAAGATTCAATTCCTACTCGGGAA
TCACAAGGGGAAACTTCTGAGCCTCAGAAAAGGAAACGAAAAGGAACACCACACAGAGCT
CCTTTCTTCTGATCAAAGAAAGTGTAGCGATATATATCTTTGCTGTTGCGGAAGTTGTAG
GGTGATGCTTTGTGTAAACATGCTTTCTCATAATTCTGTTTTAGCATATTGTTCAAATCA
TTTAATAGCTTTTTTACTTGAAGGAGTTTGCGTTAGTTGGGGGTTGGAATAATTGGTTGA
ATAATGCATTTTGCTTAAACATATTAAAAGGAGAA
>TR109|c0_g1_i2 len=266 path=[2776:0-54 2951:55-63 2945:64-103 2950:104-133 2948:134-157 2952:158-159 2939:160-179 2923:180-190 2906:191-218 2872:219-265] [-1, 2776, 2951, 2945, 2950, 2948, 2952, 2939, 2923, 2906, 2872, -2]
GCTTGGACTGGCTGCAATACAAATGCAACAAACGGCGGGTTCTGCATCGTCTCCCACGAT
GTGGGTCAGCATTGGATGATGCATCATCATGCGGCTTTGGCAGCAGAAACTCAAATGGAG
CTGATTCATATCAGTACTGCTCCATTGCTTGCAAGGTCAAGGATATGTCAAGAAAGTCTG
GTGATAGAGTGTAATATGAAACATTGGTTTGGTTCCATAATTCTTTGGATTGAATGTTAG
AGGTGACTAAATTTTTCAGATGTGTT
>TR110|c0_g1_i1 len=1329 path=[2999:0-140 3056:141-156 3062:157-164 3069:165-165 3065:166-180 3072:181-189 3068:190-225 3064:226-249 3058:250-465 3030:466-489 3063:490-893 3007:894-912 3057:913-1017 3015:1018-1041 3048:1042-1186 3046:1187-1210 3047:1211-1328] [-1, 2999, 3056, 3062, 3069, 3065, 3072, 3068, 3064, 3058, 3030, 3063, 3007, 3057, 3015, 3048, 3046, 3047, -2]
GGAAAGAGGGGTAAGTGTGGAAATTCATAGAAGAAACTTCTTCATTGTCCTCATCGCCAT
TCACATTCACATTCCCTCGAGAGACTTCTCTCTTCTCTCCTCCTTCTTCTTCTTCTTCCT
CCAAAAAGAAGACGAAGAAAAGGAAGAATTCTTCAGTTGAAACTGAGGATTGGAAAAATT
TGAATTCCAATACTGATTTTGAATTATTGCGTGATTTTTCTGCGGATAATGATGTTCAAA
ATGTTGTTACTGGTGTTGCTTCTGGTTCCTCTTTATTTTATCCTGATGATATGCCGTTGC
CGGAACCTCCCACCGGGTTTGCCATTGACGAAAACGGTGAAATTCTGCTTACTTCAACAA
ATCGGCTTATCACCATAGTTGATCCTATGAATAACCTTCCGTTGGAGTGTGTGGTTCGGA
GAATGTTCAAGAGTTCTGATAGAGATGAATGTATGTTGCTTTGCCCGGTTGACACGCCTG
TGCAAATATTGAAGAGCACACCTGATGGATGGTCAGCTATCAGCGAGGAGGAAGTTGAAT
CTATTCTGCCTGCTGCAGCGTATGCGCTCGCCAAGATACACATGCATCTTGTTTACAGCG
GGTACTGTTACACAGCACGTGGCGGTTTTTGCTACACAGAACAAGATATACTTGACTTCC
ACACAGATGATGGTAATGAAGTGGATGGCTTGCCAAGTGATGGTGTAGAAATTACATATT
TTGATCTGGAAGATACTCGCTACATGATTTATACACCATCTGAACCACTTCAGTTTGTTG
TTGTGAAGGGTGAGAATGGGATGTTTCAAATGGCTGATGATGACTTGCTGGATGATCCTG
CTGTCATTGACGCCATAGACGAGGAGACTGAATTTAATGCCTTGGTGGAAGAAGAAGCTG
CACTTATTGAAGCAATGATGGATGAAAGCAATGATGATGAATGAAAACTAACCCGATATA
CTTTTTTAGCTGTAGAGTTGTCACTCTGTTTAGTTAGAGAGTATGTTTAGTTAGTATTTG
TTGTTATCTGGAAAGTAGAGATAGATAGAACGTCCCTTGTTAGTAATTGTTGTAATCTGG
AAAGTATTGATAGAGTGCCCCTCTATGTATATGATCAATTTTGTAAGGACCTGTAAAATT
ATAGGGAAATAGATTGACTGTGCTCTTGGACTGTGCAACGCCAATTTTCTCATTGACCTG
AGCACGGTTGATTTTACCGATCTCATCTATCTTTGTTTTTTAGTTTTGATTGTTTTTCAG
TTTTGGTTAATGACATTGACGTTAAATCAGTTTTACATGTCATTGTTTAGGAGTTGCTTC
CAAAATAAA
>TR111|c0_g1_i1 len=862 path=[2350:0-300 2351:301-324 2434:325-339 2425:340-387 2417:388-489 2378:490-513 2379:514-532 2380:533-556 2442:557-609 2443:610-633 2445:634-645 2429:646-660 2420:661-669 2437:670-684 2428:685-699 2419:700-723 2435:724-749 2427:750-773 2418:774-819 2368:820-861] [-1, 2350, 2351, 2434, 2425, 2417, 2378, 2379, 2380, 2442, 2443, 2445, 2429, 2420, 2437, 2428, 2419, 2435, 2427, 2418, 2368, -2]
ATGACAAGGCAAAGCAACGATAAATCAAGAACTTCAAAAATCTACTGATTGGCCAAATAA
ATGGTAGACCACTCTTACACTATACTATAGTATAATTTATCTATGTGGAGTACATATCAG
TTACAATATTTGAAAGAATACAAGGAAGTGAAACTAATGCAGTACTTACTTTTATTGAGT
CATATAATATATACATGGTTGATGGTACCTTTGTTTCCAAGAACCTACTTTCCTTTATTT
CACTTCAATCAACCTAATACATACCTATAAGTAACTATTACATACCTAGACTACACAACT
TTACATGTAACATACACAACTGAGAGACTGACTTTACATGAAAGAATCAATGGGTTTAGA
TGCTCTTTACTACCAACTACAACTTGGATCCTACTATGCACACTCCCTATCACAAAAACA
ATATTCTAAACCAGGGATCTTTCATAAACAGCACAAAATTTAAAATGATTTGAGTCAAAA
AGGTAAATAATGAACCAGTTCAATATTTCCTCCCTTTTGTGAGACGATGAGATAGATAAC
ATTCTTCACAGAAATACCAAAACTTTTCTGTTTCTTTTCAAGATGACAGGAAAAACCGAG
AAACTTCCCGATAAAGTTGTTCGGCTTCAAATGGTTTTGAAACATATCCATCCATTCCAC
ACCTTAGGCATTTCTCATGTGTAGCCTGAATTACATCTGCAGTCATCGCTAAAATCGGCA
CATGCCAGTTTATAGATACTTCTGTGTTTACATTCTGTTCCATCTCTCTGATTCTACCTG
TAGCTTCAAAACCATCCATTTCTGGCATTTGAATATCCATGAAACATGCGTCGAACTGAT
GAGGTGGCTTCAGCGATGAGAT
>TR112|c0_g1_i1 len=624 path=[1947:0-107 2039:108-123 2051:124-147 2048:148-192 2044:193-200 2055:201-243 2028:244-278 2054:279-295 2050:296-319 2056:320-334 2058:335-349 2033:350-358 2053:359-381 2049:382-422 2046:423-474 2057:475-486 2013:487-542 1938:543-623] [-1, 1947, 2039, 2051, 2048, 2044, 2055, 2028, 2054, 2050, 2056, 2058, 2033, 2053, 2049, 2046, 2057, 2013, 1938, -2]
TCATACATTGATTTCAGCTCTTGATAAAACCAAAAAGAGTGTCGCGGCTGAACTTGAGTC
TACTAGCAGCTCTCTACTTAGCTGATTGGAAATAAATATGACGAGCCAACTCCGTTCCTA
GCAATGTCTTTCCGAATAACCACCGAAGCAATTCTCATGGAAACTGAACATCATACATTG
ATTTCAGCTCTTGTTAAAACCTCATAGAGTCTAAATGAGCAACTTTCAAGAGATGGGTAT
CCTTCTCCATTCTTAGAGCACCAACACCAACTCCAAAATATTACCACATAGCACTTGTGT
GGTATGAGAAAGCTTTTATTTGGAATGAATAGATTCTTTCTCTCAAGAGAGTATTGTTCA
TGGGTGTTTAATTTTGAGCTTGTGAATTGAAATGTGAAGAGAAAGAAAAATGGAGAAGGT
TCTCGAAACAGAGAAGAAAGGGGTAATTGAGAGTTGGGACAAGTGAGAGAAAAATAATTA
GGTAAAAGGGGTGGGGTTCCGTGGTTAACTTATTATTATTTTTTTTTATTTTATTTTACT
TTTACAAAAACTTAGTATTATTATAATATATATATTTAAATGAAACGGTACGTTACAAAG
AGCACTAACTTTCAGAGTCAAAAT
>TR112|c0_g1_i2 len=279 path=[1947:0-107 2039:108-123 2051:124-147 2048:148-192 2044:193-200 1902:201-257 1903:258-278] [-1, 1947, 2039, 2051, 2048, 2044, 1902, 1903, -2]
TCATACATTGATTTCAGCTCTTGATAAAACCAAAAAGAGTGTCGCGGCTGAACTTGAGTC
TACTAGCAGCTCTCTACTTAGCTGATTGGAAATAAATATGACGAGCCAACTCCGTTCCTA
GCAATGTCTTTCCGAATAACCACCGAAGCAATTCTCATGGAAACTGAACATCATACATTG
ATTTCAGCTCTTGTTAAAACCAAAAAGAGTGACACAGCTGAACTTCAAATCTACTAGCAG
CTTTCTACTTCGCTGCTTGGAAATAAATATGACGAGCCA
>TR113|c0_g1_i1 len=640 path=[1713:0-26 1714:27-50 1715:51-68 1735:69-166 1711:167-190 1734:191-246 1736:247-270 1737:271-279 1723:280-318 1731:319-452 1726:453-476 1727:477-491 1728:492-515 1733:516-586 1718:587-627 1719:628-639] [-1, 1713, 1714, 1715, 1735, 1711, 1734, 1736, 1737, 1723, 1731, 1726, 1727, 1728, 1733, 1718, 1719, -2]
CTTTCATGTATTTGATAGTGTCCACTAATACAGAAAACTTGTCCATCTTTTTAAGGTTGG
GAACAAGAGCTGCAAGAGCAATGAAGCTTTGGGTGAGTTTCTCTCTTCGCTTTCTCTCTG
CCATGATATGATCCTCACCATTATTAGCACGAGACCTTTTGCTTTTTGAGGTTTTTGTTG
AATGATTCTTATTTTCCAATTCAGTTGGAGACACTGAAACTGTTTCATTTTGTTTTGAGT
TTAAGGTGGGGTCAAATCCAGAAAATTGTTGGGAACTAGTAGTAGGTGAATTTGGAGGGC
TGTCAAAAGATGGGATTTGAACTTGGAAAGATGAAGAAAGTTTTTGTGTAAAGGTTTCAT
TGATTTTGTCACTATGATCAATAGTTTTCATCTCCATAATTGTCTTATCAATATCGAAGT
CAAAACAATCCAACTTTGTTTCATCACTAAATGCGTTGCTGAGAGTTGTGCAAGTGGACC
CCGAAGTTAAACGTTGTTGTTTATTTTGTTCTTGGAAGACATTAGCTATGTCATGTGAAA
GAAAATCTTCCACACCAGTATCAAGGAAATTCAGGTTGCATTCCTCAGCAAATAAATTCT
GTTCCTCCATTTCCAAATCAGATAACCAGCTGCTGCTTGA
>TR114|c0_g1_i1 len=425 path=[1960:0-52 1961:53-106 1980:107-111 1977:112-112 1979:113-190 1981:191-251 1976:252-324 1974:325-325 1971:326-349 1954:350-361 1955:362-385 1956:386-424] [-1, 1960, 1961, 1980, 1977, 1979, 1981, 1976, 1974, 1971, 1954, 1955, 1956, -2]
CCTCAATTATGTTTTGCCCCTCTCTGTGGCTAAAGAGCTTCAGCATCTCCAAGAGCTTTA
TATAGAAGAATGTGGCATAGAGATTATTGTAGCACAGGATGAAATGGCTGACACAGTTCC
AATACTTATATTCCCAGAACTAACATCTTTGAGTTTTCAAGATTTGACACAACTTCAAAG
CTTCTACCGTGGATCACATATCTTGGATTGTCCTGTTTTAAGATATGTGGATATCCTTCA
TTGTGACAAGCTTGAGCTATTCATGCCGAAGTCTCTAAATTATCGAGACAATATTCCAGT
TGATACACTGCCCCTTCTCTCAATTGAAAAGGTTGTCACCAATGCAAAGGAGCTGATTCT
GAACTGCAAGGATGTCACCATGTTATGCAATGGTCAACTTAATGGTGAGCTGATCTACAC
AGTAA
>TR114|c0_g1_i2 len=413 path=[1960:0-52 1961:53-106 1980:107-111 1977:112-112 1979:113-190 1981:191-251 1972:252-312 1966:313-313 1967:314-337 1968:338-349 1969:350-373 1970:374-412] [-1, 1960, 1961, 1980, 1977, 1979, 1981, 1972, 1966, 1967, 1968, 1969, 1970, -2]
CCTCAATTATGTTTTGCCCCTCTCTGTGGCTAAAGAGCTTCAGCATCTCCAAGAGCTTTA
TATAGAAGAATGTGGCATAGAGATTATTGTAGCACAGGATGAAATGGCTGACACAGTTCC
AATACTTATATTCCCAGAACTAACATCTTTGAGTTTTCAAGATTTGACACAACTTCAAAG
CTTCTACCGTGGATCACATATCTTGGATTGTCCTGTTTTAAGATATGTGGATATCCTTCA
TTGTGACAAGCTCAAGCTATTCATGCCGAATTCTCTAAATTATCGAGACAATACACTGCC
CCTTCTCTCAATTGAAAAGGTTGTCACCAATGCAAAGGAGCTGATTCTGAACTGCAAGGA
TGTCACCATGTTATGCAATGGTCAACTTAATGGTGAGCTGATCTACACAGTAA
>TR115|c0_g1_i1 len=616 path=[1945:0-47 1946:48-56 1991:57-89 1994:90-97 1987:98-165 1983:166-172 1978:173-270 1989:271-279 1985:280-288 1981:289-312 1976:313-408 1974:409-432 1975:433-615] [-1, 1945, 1946, 1991, 1994, 1987, 1983, 1978, 1989, 1985, 1981, 1976, 1974, 1975, -2]
GTTCAACATCACTACTTATTTTATAGAAAATACATCATGAAACCAACACAAAAGTAATTG
TGCGCCTAATCAACCAAATAGAAATCGAAACGACCAAAGATACAACCAAAAGCATTAGGA
CTAGGAGTATTAAGAAAATAAAGCAAGACACATAAGTGATTATAAGGGGTTTGTATTCCT
TATTAATCATAAAAGCATAAGGTTCCAATGTTGCATTTGCACCAACTATATATAAAAGTT
AACAACGCTTTTTGCAGAAGCAACGTCTACGGAATCCCCTGCAATTACCACCTGGAAAAC
CTTCAACATGACAAACTGAAGCACAGTTATGATCACTCATACACATTCCTTTGAATCGAT
GGCTCTTTGACTCACAGTGTCTTCCTTCAGTTTGTACCATCATCTGAGAAGCAAGGAGAA
TAAGCAAAATGAAGAAAAATCCAAAGCGTGTCTTGTTCATGATTACTGCTTGCTACAATC
TTCACCTAGATTTATTATCCTGTTAATGAACAAACTTGTATTGGACACTCGTATCTATTT
ATAGAGGTAGAGGGAGTAAACATGAAAAAACTAAGTAAGAAAGCACACTCTTTTCCGTCA
AAAAAGAAAGAAAGAG
>TR115|c0_g1_i2 len=687 path=[1950:0-94 1993:95-103 1992:104-170 1994:171-178 1990:179-240 1986:241-247 1982:248-326 1966:327-350 1985:351-359 1981:360-383 1976:384-479 1974:480-503 1975:504-686] [-1, 1950, 1993, 1992, 1994, 1990, 1986, 1982, 1966, 1985, 1981, 1976, 1974, 1975, -2]
TAAAATGAAAATGGTTTAACATCACTACTTATTTTATTCCTTCAAAAAAAAAAAATCACT
ACTTATTTTATGGAAAATACATCATGAAACCAACACAAAAGTAACATTAGATAATTGTGC
GCTAGATCAAAGCCAACCTAGAGCGCCCAATCAACCAAATAGAAATCGAAACGACCAAAA
ACACAACCAAAAGCATTAGGAGTATTAAGAAAATAAAACAAGACACATAAGTGATTATAA
GGGGTTTGCATTCCTTATTAATCATAGAAGCATAAGGTTCCAATGCTGCATTTGCACCAA
CTATAAAAGTTAACAACGTTTTTTGCAAAAGCAACGTCTACGGAATCCCCTGCAATTACC
ACCTGGAAAACCTTCAACATGACAAACTGAAGCACAGTTATGATCACTCATACACATTCC
TTTGAATCGATGGCTCTTTGACTCACAGTGTCTTCCTTCAGTTTGTACCATCATCTGAGA
AGCAAGGAGAATAAGCAAAATGAAGAAAAATCCAAAGCGTGTCTTGTTCATGATTACTGC
TTGCTACAATCTTCACCTAGATTTATTATCCTGTTAATGAACAAACTTGTATTGGACACT
CGTATCTATTTATAGAGGTAGAGGGAGTAAACATGAAAAAACTAAGTAAGAAAGCACACT
CTTTTCCGTCAAAAAAGAAAGAAAGAG
>TR116|c0_g1_i1 len=1034 path=[4515:0-45 4516:46-61 4536:62-150 4498:151-174 4543:175-268 4546:269-271 4549:272-272 4550:273-292 4551:293-313 4542:314-336 4537:337-690 4452:691-714 4530:715-857 4547:858-868 4506:869-887 4507:888-892 4522:893-977 4483:978-1033] [-1, 4515, 4516, 4536, 4498, 4543, 4546, 4549, 4550, 4551, 4542, 4537, 4452, 4530, 4547, 4506, 4507, 4522, 4483, -2]
CGTTGAATCACCACATCATCATACAAAAAGACTACCTTGTCAAGGTTTGGGAAAAGCTGT
TTAACAAAACAATACATATATAATTACCATAAGTATATGAAACAAAACTTAATTAACATC
TCCAGAAAATGACAAGAAAAATAATTCCTCCGTCATAAAATGCCATTGTTAAAGTTGACA
ATATCAGCTATATTCGGTATGTAAGTTCTGAATGTTGCTTTACTGATGAATGAAAGCAAT
TTAAAATTTACAATTATTTATCTACATGCCAAACAACAAAAGGAGAGATGGTCAGAGGGG
AACATCACTCCATTCATTTTTTTTTCAAAAACACACAAGCAAGGAAGCTGAAAAATAAAG
AACAGATATACATTTAATTTGTTGAATCTTAGGCAGAAAAAGGAGAGGATGCTCCTATCA
ATGGTTTTCCTTCCAATAAAGGGTTTTCCCTTAAACAACTATGCTAACATTTAATTTTCC
AATATTAACAAATTCAGAAATCAGATAACCTCTTTTATGTTCTTCCCCTCTATTTAAGCT
GGAAACAGATAAATACAAGCAACACACTCAATTTGGCATTCAATGAATCGTTTCATTTCA
TACATGCTAAACACAATTTTTTAAAAGAGATGAATCTACAAGACAATGCAATTTATTTTT
CAAAATAATAAACTAATCACAAAGAGTGTGTTGCCGATACTGTCAATTAAGCTAAGCTTC
TGCTAGTATCTCTTTCACCTGTCTAACCACCTAACAGTATTAACTGTCCACCCAACCATC
ACTTTCATTATGTAACAATCAACACAAAATATATTCTGTAAAATGGAAAATTGCATCAAA
CATAAGATGACAAAAGTTTAAAAATTGCACTATCATTTATTTCACAAATTAAGATTTGAA
AAGTATCTACGATAATGAGTGAGATATGAAGAAAGAAAACAGGAAGAGTATCATTGTTGA
ATCCAACCTACCTGTGGTAGGTATATGCGCAGATGGTTGAGTAAAGATATGTACTTTGGG
CTTCTGGCTTGCAA
>TR116|c0_g2_i1 len=234 path=[4471:0-177 4472:178-233] [-1, 4471, 4472, -2]
GAGAAAATGAGAACATGATGTGAGTATGAGAGATAAAGTTGTCATAAAATGGTTGTTCAA
ATATCATTTCTTTCACAAATTATGATTTGAAAAGTATCAACGATAATGAGAGAGATAGAG
AGGTATGAAGAAACAAAACAGGAAGAGTAATCATAGTTGAATCCAACCTACCTGTGGTAG
GTATATGCGCAGATGGTTGAGTAAAGATATGTACTTTGGGCTTCTGGCTTGCAA
>TR116|c0_g3_i1 len=970 path=[4512:0-45 4513:46-61 4541:62-285 4459:286-286 4535:287-408 4545:409-432 4548:433-433 4533:434-844 4526:845-855 4538:856-874 4531:875-930 4524:931-954 4511:955-969] [-1, 4512, 4513, 4541, 4459, 4535, 4545, 4548, 4533, 4526, 4538, 4531, 4524, 4511, -2]
CGTTGAATCACCACATCATCGTCCAAAAAGACTACCTTGTCAAGGTTTGGGAAAAGCTGT
TTGACAAAAGAAGACATATATACTTAGCATAAGTATATGAAACAGAACTTAATAAACATT
TCCAGAAAATAAAAATAAGAATAATATTTTCTCCATCAAAAATGTTATTGTTGAAATTAA
CAATATCAGCTATATTTGATATGTAAGTTCTGAATGCAGCATTACTGATGAAAGCAATGC
GAAGCAAAAGCAATTTAAAATTAACAATTATTTATCTACATGCCAAAACAACAAAAGGAT
AGAGGGTCAGGGGGAACATCACTACATTCATTTTTATTCGAACACTCACAAGCAATGAAG
CTGAAAAATAAAGAAAAAATATAAAGAGACCAAAGCTATATAAATTTATAGAAACTTGGC
CAAAAAAGGAGAGGATGCTTCTTTTAAAGGATCAATCTACAAGACAACGCAATTTATTTT
TTAAAATGATAAACTAATCATAAGGAGTGTGTTGCCGATATTTCTCATTTCAGATAAGCC
CCTGCCACTATCTCTTTCACCCGTCTAACCAACTAACAGTATTAACTGACCTACTATCGC
TTACACATGGTTTTACGTTCTCTTCAATTACTGGTTTGTGGAAAATTCAGAGACACTTGG
TCCCAATAGCAACTTTTACCACAGTAAATTGAATTCGTTGAAGAATTCAAAAACATAAAA
TGCAGAATTTTACAGATAAATAGTAATCTTGGAATGACCAGTTAATCACTCATTCCCTAT
GTTACATTCAACACAATATATTCTGTGAAATGGAAAATTACGTCAAACATAAGATGACAA
AAGTTTAAAAATTGCACTATCATTTATTTCACAAAGAGGAATGTTATTTGAACAACCATT
TTATAGGACAACTTGTGGGACAACCGAAAAATACAAAGAAGTGTATGTCTTTGCACAAAA
ATCAAAGCAA
>TR117|c0_g1_i1 len=370 path=[1490:0-225 1518:226-231 1510:232-244 1521:245-246 1514:247-295 1505:296-302 1454:303-369] [-1, 1490, 1518, 1510, 1521, 1514, 1505, 1454, -2]
GGAATAGCTTTGAAGGAAATATACCTTCATCAATTGGTAAGATGAAAGAACTTGAATACT
TGGACTTCTCTTATAATCATTTTTCAGGTGAGTTACCAAAGCAACTGGCCACAGACTGTG
ATGATTTAAAATTCTTAATCCTCTCCAACAACTTACTAAGTGGTAATATTCCTAAACTCT
CTAATTTAGTGAATATGTCAGCTTTATTGCTCAATAATAACAACTTTAGTGGAACACTTG
AAGATATACTGGGAAATAATACAGAATTAACAATGCTTGACATATCCAATAACTCAATCA
CAGGCAAAATTCCAAGTTCAATTGGGATGTTTTATATCATGGAAGTTCTGCTTATGTCTA
AAAATCAATT
>TR117|c0_g2_i1 len=282 path=[1496:0-77 1517:78-97 1526:98-129 1529:130-137 1528:138-143 1525:144-156 1523:157-175 1511:176-210 1502:211-214 1466:215-281] [-1, 1496, 1517, 1526, 1529, 1528, 1525, 1523, 1511, 1502, 1466, -2]
TGAGTTGCCTAAACAACTGGCCACAGATTGTGATAATTTACAATCCTTGAAGCTCTCCAA
CAACTTTCTACATGGGAATATTCCTAAATTTTGTAATTTAGTGAATTTGTTTGGGTTATT
GCTCAATAATAACAACTTTAGTGGAACACTTGAAGATGTATTGGGAAATAATACAAGATT
AGCAATGCTATCCATATCCAATAACTCAATCACAGGCAAAATTCCAAGTTCAATTGGGAT
GTTTTATATCATGGAAGTTCTGCTTATGTCTAAAAATCAATT
>TR117|c0_g3_i1 len=236 path=[1417:0-42 1418:43-88 1522:89-101 1515:102-103 1506:104-164 1435:165-168 1436:169-235] [-1, 1417, 1418, 1522, 1515, 1506, 1435, 1436, -2]
TCCAACAACTTTCTACATGGGAATATTCCTAAATTTTGTAATTCAACAAATATGTTTGAG
TTATTTCTCAATAATAACAACTTTAGTGGAACACTTGAAGATATTTTGGGCTGCAATACA
GGATCAGGATTATTATCAATGTTATCCATATCCAATAACTCAATCACAGGCAAAATTCCA
AGTTCAATTGGGATGTTTTATATCATGGAAGTTCTGCTTATGTCTAAAAATCAATT
>TR118|c0_g1_i1 len=591 path=[1497:0-261 1498:262-265 1499:266-289 1556:290-318 1551:319-322 1560:323-342 1559:343-365 1558:366-389 1557:390-436 1548:437-466 1539:467-560 1516:561-584 1517:585-590] [-1, 1497, 1498, 1499, 1556, 1551, 1560, 1559, 1558, 1557, 1548, 1539, 1516, 1517, -2]
TGAGACAGTAAAATTATCATTAAACCGAGCAATAAAAAGCCTCTATATCCAAGATTTCAA
TCCGCAAATTGCAGCAACTAAAATTTTGAAAATATTTCAAAAGAAACATGAATTCTTGGA
TAGTACCCAAAAAATAGTTTCAATGAAGCACAAGATGGTGAATATCAACAAAACTAATGG
CAAAAACTTGCCACCTATTAACCAAGATTAAGGGGAGTTGTACACAAATAATTCCTCAAA
TTTGCAGAACATCCAAATTGTGCATCTAACACAGTAATGCTTTACCCAAAGCCTATATCC
TCCAAAAAATTACATGGCAAAAAGTATGCATTTCCACCCCCATTGCTATTCAAGGGTAAA
TTTCCTATATACGCCGAGAGAACTCAAACAATAGACTCAGATTTGTTCTGCAGAAGAACC
TTTTTATTCATCATATTGATCAACCTGGTACCACTAAATTTCCTATTTATGGCAAAGCAG
CTCTCACTTCTTTCCTGTCAGCACCAAATGCCTCAACGCCATATCCTTTAACATATACAT
TGGTAAATAGATCAGATGGCTTTGGCATTGGACTCTCCTTTGCTTTAGCAA
>TR119|c0_g1_i1 len=485 path=[1803:0-208 1850:209-225 1870:226-292 1862:293-302 1843:303-316 1872:317-326 1871:327-337 1869:338-361 1866:362-388 1852:389-416 1839:417-460 1823:461-466 1787:467-472 1788:473-478 1789:479-484] [-1, 1803, 1850, 1870, 1862, 1843, 1872, 1871, 1869, 1866, 1852, 1839, 1823, 1787, 1788, 1789, -2]
AAAGTATTTAAGACGTGTGGGTTGGAAAATTAAATTCAGCTTGATTTGGTTAGTAATAAT
AAATCTGGACCGTTTGTTTATTTTAAACGGGATCCAATGGCAAATATTAACCTCCGTGTT
ATTTTAGACGCCAACCTGAAAATCCATTCATTCAGTGGATTGAACACTACCATACAGCAG
CCGCCGCCGTCGTCTCCATTCTCAGGTTTAGAGACTTGAATATTTTACCTTGATACTTTA
AGCAATACAATGAGTGATCCAAATCATCATAGTGATGATGATGAATTCAACAACGATGAA
GACGAAGACAACAATGATGTTTTCATTGATGACTCTGATATCATCCATGAAGTTCCCTCT
GACGATGAACTTCTTCCTGATGCACCTGATGACCATCCAGATGGTGGCCCTGATCCTCCT
GGCGGCTCTCCCGATCCAGATGGTGATGGTGATGGTGATGGTGATGGTGATGGTGATGGT
GATGG
>TR119|c0_g1_i2 len=683 path=[1754:0-208 1860:209-308 1865:309-332 1868:333-380 1858:381-398 1864:399-405 1857:406-419 1846:420-423 1870:424-490 1862:491-500 1843:501-514 1872:515-524 1871:525-535 1869:536-559 1866:560-586 1852:587-614 1839:615-658 1823:659-664 1787:665-670 1788:671-676 1789:677-682] [-1, 1754, 1860, 1865, 1868, 1858, 1864, 1857, 1846, 1870, 1862, 1843, 1872, 1871, 1869, 1866, 1852, 1839, 1823, 1787, 1788, 1789, -2]
AAAGTATTTAAGACGTGTGGGTTGGAAAATTAAATTCAGCTTGATTTGGTTAGTAATAAT
AAATCTGGACCGTTTGTTTATTTTAAACGGGATCCAATGGCAAATATTAACCTCCGTGTT
ATTTTAGACGCCAACCTGAAAATCCATTCATTCAGTGGATTGAACACTACCATACAGCAG
CCGCCGCCGTCGTCTCCATTCTCAGGTTTCCAAATTCCACTTAATTCACAGACACTCTTG
TTGCTTGCTTTTCCCACTGCTTCATATTCTTCTCCTTTCCAACTTCTACAAAGCTGAACC
AGTTTACTGCTTATTTCCTTCTATAAGGGGCAAGATAATTAAGATTTTAATTTATAACTT
AGTTATTCAATAATTTTGTCTGTCTTTGTTTGTCTTATTATAGGTTTAGAGACTTGAATA
TTTTACCTTGATACTTTAAGCAATACAATGAGTGATCCAAATCATCATAGTGATGATGAT
GAATTCAACAACGATGAAGACGAAGACAACAATGATGTTTTCATTGATGACTCTGATATC
ATCCATGAAGTTCCCTCTGACGATGAACTTCTTCCTGATGCACCTGATGACCATCCAGAT
GGTGGCCCTGATCCTCCTGGCGGCTCTCCCGATCCAGATGGTGATGGTGATGGTGATGGT
GATGGTGATGGTGATGGTGATGG
>TR120|c0_g1_i1 len=668 path=[1737:0-228 1738:229-252 1871:253-274 1881:275-285 1877:286-309 1885:310-335 1879:336-364 1887:365-371 1857:372-411 1883:412-444 1878:445-467 1886:468-469 1863:470-546 1853:547-667] [-1, 1737, 1738, 1871, 1881, 1877, 1885, 1879, 1887, 1857, 1883, 1878, 1886, 1863, 1853, -2]
ATCCGAACAAGCCACCCACTGTACGATTTGTCTCCCGAATGTTTCATCCAAACATTTATG
CAGATGGAAGTATTTGTCTGGATATATTGCAAAATCAGTGGAGTCCTATATATGATGTTG
CTGCGATTCTCACTTCTATCCAGTCATTGCTTTGTGATCCCAACCCAAATTCTCCTGCAA
ACTCTGAAGCGGCTCGAATGTTCAGTGAGAACAAGCGTGAGTACAATCGTAGAGTGCGGG
AAGTTGTGGAGCAGAGTTGGACAGCTGACTAAGGTCATCTTGATATGCTTGTTGGCGGCC
TGTGAAGGCAGGATTTGGATTGCATTGCTACCTATGAGAGTCATGCAAACTCATTCCTTG
TTATGAATGTTAGGTTCATCTTATCTTTCATTCATGGTAGTTTATGCATCTTCCAATGTC
AGTTCATGTAATATAAAATTGTATCAATGTGCACCGGATTGTTGTCAACACTGTTCAATG
TATAAGTTGTACTTGTCTGAATTGGTTATGATCATAAGGATTATTTAAACCGGGTTGAAT
TCTGTTTGCACTGTATAATTTCCAACATTCAATGTTTGATTGATTTTTGTTATGTATGAA
TGGATATTAGTTAAAATGAGGAATAAATCTGGTTTTGTTCTAATAAAATCATTGAATTTT
GGTGTTGG
>TR120|c0_g1_i2 len=323 path=[1731:0-96 1732:97-98 1733:99-121 1878:122-144 1886:145-146 1863:147-223 1804:224-297 1805:298-299 1806:300-322] [-1, 1731, 1732, 1733, 1878, 1886, 1863, 1804, 1805, 1806, -2]
TTAAACCGGGTTGAATTCTGTTTACACTGTATAATTTCCAACATTCATTGTTTGATTGAT
TTTTCTTATGTATGAATGTGCACCGGATTGTTGTCAACATTCATGTAATATAAAATTGTA
TCAATGTGCACCGGATTGTTGTCAACACTGTTCAATGTATAAGTTGTACTTGTCTGAATT
GGTTATGATCATAAGGATTATTTAAACCGGGTTGAATTCTGTTTACACTGTATAATTTCC
AACATTCATTGTTTGATTGATTTTTCTTATGTATGAATGTGCACCGGATTGTTGTCAACA
TTCATGTAATATAAAATTGTATC
>TR121|c0_g1_i1 len=342 path=[1341:0-92 1340:93-101 1339:102-102 1338:103-162 1329:163-196 1342:197-209 1331:210-242 1327:243-261 1323:262-285 1293:286-341] [-1, 1341, 1340, 1339, 1338, 1329, 1342, 1331, 1327, 1323, 1293, -2]
CTAGTCCATCCAAATTGGCACTGAGAAGAATCGAACCTGAGACCTTGAGGAGGAGCACAC
TCCCAAGTCTCAAGCCAATACCACCAGGTCAACCCAAGTGGGTTGAGTTGTTTCTACATT
GAAAACAATATTGATTTTTTTTTTCTCTCTTTTTTCAGCCTCTAGGGAGGGAGAATTCAA
TCAGCATTTTGTGCAATCAATTTGAATTTTTTGTGCTTCTGACTTCATTTTCTCTATATG
TCTACAAGTTCTGGCATTTAGTTGCACCATCGATTCTAGAATAGTTTTGACAAAGGAGGA
TAAATACCTGTATTAAAGTGGTGGTGACATCATCCTCTGTCA
>TR121|c0_g2_i1 len=225 path=[1303:0-93 1304:94-94 1305:95-224] [-1, 1303, 1304, 1305, -2]
CCGAAATTGGCACCGAAGAGAATTGAACCTGAGACCTTGAGAGGGAGCACACTCCAAGGT
CCCAAGCCAACACCACCAGGTCAACCCAAGTGGGTATAATACTTCAGTTATTATTTATTA
GGTACTACTACTAAATATATATAAAGTCAACCCAATTCTAACAATGAGTCTTTCTCCAAA
AGAGCCAACGACCGAATCACCTCCTAGCCAGCACAACAGCAATAG
>TR121|c1_g1_i1 len=458 path=[871:0-457] [-1, 871, -2]
ATACATTTGGCTGGGTTTTATGTCTTTGCAGCCACATAAGGAAGAAAGGTTACATCGTCT
TCTTTTACGAATTTAAACTTACTGTGTTATTGACAGCACTATTAAAATGGATATCAATCT
CTTGTTTCCACTACTTTTGGTTTATACAAGTATGTGTCCTATTATTTGCAATCTGCAAGA
TTGCTTCTCCCCTTGTTAAGGAACTTGGAACCTTATTAGTTGATGGGCTAGCTTACATTG
AATGAGGCACTAAATTTTTAAAGTTGCTTCTCCCCATTCAATGTTCTTGGGAATTAGTTG
ATCACACCTTTTTTTCCACTTTTTGAGAGGGGGGTTTTGCTCTCTTTTTGGGTAAATCTA
TGCTAGTTACTGTAACCTGGATTTGATGGTCATGGTTTAGTTATGTTCTGCATTGGAGTA
GTAATTGTTAAGTTAACCCACTTGGGTTGACCTGGTGG
>TR122|c0_g1_i1 len=1106 path=[2501:0-117 2502:118-141 2521:142-183 2515:184-207 2518:208-530 2483:531-554 2514:555-642 2489:643-666 2520:667-711 2517:712-735 2513:736-865 2522:866-889 2519:890-953 2512:954-972 2500:973-1105] [-1, 2501, 2502, 2521, 2515, 2518, 2483, 2514, 2489, 2520, 2517, 2513, 2522, 2519, 2512, 2500, -2]
TTTTGACTTTGAAAACTTCACAAAGTGGTTTTGGATTGTGAAAACTTCATAGCTCAAAAC
TGATCGATTTTAGAACATCCTTAAGAAAATGGAAGAAGCCCTTGGAGAATTGGAACGATT
CCAAACCCAGCTCCTCCAACGCATATCAAAACTAGAACAAAATTCTCATCTTCCACCTAA
TCCCTCTCTCACCAACGACCCTCACACTGACACTGAAGCAGAAACAGAAACAGTTTCTCG
CCTCTCTTCCATTCTACACACCAACAACGTTAACGATTTCTCCTTCAAGAGAGTCGCTTC
CGATTACTACGATTGGCCTCTCGAAGCTCGTCGTGATGCTCTTAACGCCGCATCGATTCA
TCATCTTTGTAAAAGCATTGTTTTAGTCAACACGCAAGCACCTGCAAATGTTGTTGATTG
TTCTGATCGAAATAATTCTAAGTACTATGTTGTCGTTGTTCAGTATACTGCTCGGTTCAA
TGCTGAAGCTGTGAGAAATTTTCTATACTCGCTCAACAATGGAGCTATAGCTAAGAAGAA
ATTCAACTTGAGGCTGGCTCCTGAGGAAACATCGGCAGAGTTAACTGGATATGGGCACAA
TGCAGTGACTTGTATCGGCATGAAAACAGACATTCCGGTGATTCTGGATGAAGCTATTGT
AAAACTAACTCCTGATTTCTTTTGGCTGGGTGGTGGTGAGGTGGATCTGAAGCTAGGGAT
CCGGACATCCGAACTCATCAGATTTATCAACCCATTCATTGTCAGCTGTAGCAGTAATTG
ATTTTGTTGGTTAGGAACAGGGGTCCGGATAAATCAAAGGTTACAGGATAGCTGCCATTT
TCAGCTTTCCATTATTGTTTTTTATCCGATTTTTGAATTGTTGTCCACGGAGGAAGCCAT
ATTCATTTTTATAGCGAATTTTGTACGCTGATGAAGATATTATCCTTTATGAGATTTAAA
TCCAGCCAACATCATGGCTTCATATTTCATTTTATATTTGGTGAAAGTTAATAACATCAT
CAGAAAGAAAAGGATAAGTTTTGCCTTTCGATTTTGATTGACTTTCTTACAAGTTTAACA
CATGAAGTGAAAAACACAGGTCTAAG
>TR123|c0_g1_i1 len=444 path=[1507:0-59 1508:60-83 1509:84-105 1550:106-131 1549:132-182 1546:183-219 1542:220-244 1539:245-318 1548:319-333 1551:334-353 1552:354-361 1532:362-372 1523:373-396 1475:397-443] [-1, 1507, 1508, 1509, 1550, 1549, 1546, 1542, 1539, 1548, 1551, 1552, 1532, 1523, 1475, -2]
AGTCACTAGTCAAACTATTTTCATGTAAGTTATTAGTTGTTTTCATAAACTATTCTAAAG
CGCTTGTGAAAATAAGCTAAAAACAACTTATTTATAAGTTGTTTCTATAAAAAACAACTT
ATTTGATATATCAATTCACAGATTTTTAAGCTGTTGTGTTATTTAGTGTATGTTTGGATT
GGCAGTGAATTTAGCAAAATCACTTTGGCACTTGAATTTGTTAAGCTATGTCCTCTTGTG
AAAGTACTTGATCTTAGTTATGAAATTGTAGGCAAGTATTTAACTTTTCTAGGAACAAAT
GTATCATAAATTTGAAGTTATTATTGAAAGTGTGTGATTAATTTTCTCTCAAAAACAGAA
AGTTGATTGATTTGTTGTATTTACAGATTAAGGAATTGAAATCAAAGCTTGGAGAAGAAG
AAAAAAGCACAATCAATGTTTTGG
>TR123|c0_g1_i2 len=473 path=[1492:0-59 1493:60-83 1547:84-105 1536:106-130 1549:131-181 1528:182-347 1548:348-362 1551:363-382 1552:383-390 1531:391-414 1524:415-425 1488:426-472] [-1, 1492, 1493, 1547, 1536, 1549, 1528, 1548, 1551, 1552, 1531, 1524, 1488, -2]
AGTCACTAGTCAAACTATTTTCATGTAAGTTATTAGTTGTTTTCATAAACTATTCTAAAG
CGCTTGTGAAAATAAGCTAAAAACAACTTATTTATAAGTTGTTTCTCTAAAAACAACTTA
TTTGATATATCAATTCACAGATTTTTAAGCTGTTGTGTTATTTAGTGTATGTTTGGATTG
GCGGTAAATTTAGCAAAATCACAATGGCACGGTGAATTTGTGAAGCTATGCACTCATGTG
GTTATGCCAAACTTGGCGTGAAATCAAACATGCTCTTGATCTTAGTTCTGAAATTGTGGG
CAAGTATTTAACTTTTTCTAGGAAAAAATGTATCATAAATTTGAAGTTATTATTGAAAGT
GTGTGATTAATTTTCTCTCAAAAACAGAAAGATGATTGATTTATTGTATTTACAGATTAA
GGAATTGAAATCAAAGCTTGGAGAAGAAGAAAAAAGCACAATCAATGTTTTGG
>TR124|c0_g1_i1 len=1130 path=[2688:0-351 2749:352-376 2744:377-400 2739:401-419 2753:420-452 2751:453-504 2737:505-540 2746:541-578 2742:579-602 2736:603-786 2732:787-810 2741:811-840 2735:841-864 2695:865-1129] [-1, 2688, 2749, 2744, 2739, 2753, 2751, 2737, 2746, 2742, 2736, 2732, 2741, 2735, 2695, -2]
ATTTATTTTACTTTTAAATCAAACCTGCTTACAAAGGAAAAACATCCGAACAAAACACAC
ATTACTTCAAGCTCAATCAGAACCAAATCAACTTCGACAATAATTCTATTGAAACTTACA
CTTGGCTTATTTTATACGACGACTAAAAATGGTATCATTTAGGAAAACAGAACATGTGCT
AGTTGCTACCTTCAAAAACGCATAGTGATTTGCTCAAAGAGAACCAACTGTACACGCAAT
AAATTGGAAAATATTTAACAATATTTACGGTTGCATATAAGCACAAGCATTATCGATTTT
CAAAAATGATCTGATATTTAAATTTTATCATTTACCACAGCAATCTGAAGACTAAATAAG
CAAGACTGTACCATATATGAACCTGCACAGCAGTCAATTGTTCAATGGTCAAACTAAAAA
TGGAACCCCTCCAAATTCAAAAGATTCGCTTCAGAAGCTAAAATTACTCTTCAACGACAT
TGACCAATTCATATTCAACTAATGAGAGATTGTTATCTTCCCTAACTTCAAAATTTGCAG
GTTCTGTGACCTCTATACGCCCCCACCTATCAACTGCCAACCTCATAGATCCCTTGAACA
TGTCAATCTTAGCATTACGCAGAATTAAAGTTGCACCAGGGTTCATGAGGTCCACTTGTT
CATTGCGAGCAGTGAAGATTATGCTAGCAGTTTCATCACCAATGAGACATTCAGCAATGC
GGGAAGGACGAGAAGCAATCACCGCCGATCGACCACCGCGGTTAGGAACCGTCTTCACCG
GCGAAGAATTAACCACCTTCACTGTCAGAGTGTGTCCATTGGTTCCAGGTTTCAGCTGAT
CGACCTTCACGAACACTGGTTTTCGCTTTGCAGTTTGTGTCGCCATAGATTCAAAGCTTC
GTGTTTGAGAGAATCGATCAATTGAAAATTGAACAAGGAATCAATGTTAGAGAATACCCT
AACCTAGTTTCTCTCTGGTTTTGATTTTGGATTTGAGGTTTTGTAAATATTGGGCTTATT
ATTTTCTGTTGGATGAGCCCATACTTCGAAATTGCTCTATCAGCCCCTCTGTTTGCTCCC
CATGACACAAATCTATCGGAAGACACGTTTTGATCGCGTAAAGAGGTGAG
>TR125|c0_g1_i1 len=1479 path=[4204:0-348 4231:349-349 4229:350-793 4202:794-817 4226:818-1068 4218:1069-1092 4219:1093-1478] [-1, 4204, 4231, 4229, 4202, 4226, 4218, 4219, -2]
AGTTGGTACGTATCCGCCACTTAATTTGGTTGATAGTTGGTACTTCCAACTCATCTCATA
CTTTCAAACTAAGGGCCATGGCGGGTGATTCCAAGAATAATAATGTGCTTATTATTATTC
ATGTCGTGTTATTTTGCACATGTTTGGAAGTGGCAAATTCAGTTGAGTTCAATTTTCCAG
CAGTTTTCAACTTAGGTGATTCAAATTCGGACACAGGTGAACTTACAGTTGGGTTGGGCT
TTCAGCTTGTTCCACCTTATGGACAGAACTACTTCAAAACTCCAAACGGAAGGGCATGTG
ATGGCCGTCTCATTGTTGACTTCCTAATGGATGCATTGGATTTGCCATTCTTAAATGCAT
ATTTGGATTCATTGGGTTTGCCAAATTTTAGGAAAGGTTGTAACTTTGCAGCAGCTGGTT
CAACTATCCTTCCAGCCACTGCATCATCCCTCTGCCCTTTCTCCTTTGGGATTCAGGTGT
CTCAGTTCCTCAAGTTCAAAGCTCGCGCTCTTGAATTGCTTGCAGGAAAAGGTAGAAAAT
TCGATAAGTATGTCCCGAGCGAAGATATTTTTGAGAAAGGATTATACATGTTTGACATTG
GCCAGAATGATCTTGCTGGTGCATTTTATTCAAAAACTTTGGACCAAGTACTTGCCTCCA
TTCCAACAATTCTTTTAGAATTTGAATCTGGAATTAAGAGACTATATGATGAGGGGGCTA
GATATTTCTGGATACACAATACAGGTCCTCTGGGATGCTTGGCTCAGAATGTAGCCAAAT
TTGGAACTGATCCATCAAAGCTTGATGAACTAGGATGTGTTAGTGGGCATAACCAAGCTG
CTAAAACCTTTAACCTACAACTTCATGCTCTGTGTAGTAAATTGCAGGGTCAATATCCAG
ATTCAAATGTCACATATGTTGATATCTTCACTATAAAATCAAACCTCATTGCAAATTATT
CTAGATACGGGTTTGAACAACCTATTATGGCATGTTGTGGATATGGAGGTCCACCATTGA
ACTATGACAGTAGAGTGACTTGTGGGAACACAAAGACCTTCAATGGAACCACAATTACAG
CAAAAGGTTGTAATGACAGTTCTGAGTATATCAACTGGGATGGAATTCATTACACTGAGA
CTGCAAATCAATATGTTGCATCACAGATTCTCACTGGAAAATACTCTGACCCTCCTTTCT
CAGACAAAATGCCATTCCTTCTCAAGCTCAAGTTCTAAATAATTTGTTTAGTGTTTTAGC
GAAATTGATTTTATTCTTTATGTGCTTGTATTGTATGGTGAAAGCAATATCAGATTGTAT
CTTTGAATGACAGTCAAGTACTTGTTACGAAATCACTAATGTCAAATTGACATGGTAACA
TTGTCCGTGTGATGATGTTAAAGAATTTGTACATTAATACATTCAGGAGGCTTCATGGTT
CACATGTCTATGATAAGGACATTTATGTTCTATTTTTAA
>TR125|c0_g1_i2 len=1588 path=[4209:0-316 4210:317-340 4232:341-391 4230:392-415 4233:416-435 4223:436-457 4231:458-458 4229:459-902 4202:903-926 4226:927-1177 4218:1178-1201 4219:1202-1587] [-1, 4209, 4210, 4232, 4230, 4233, 4223, 4231, 4229, 4202, 4226, 4218, 4219, -2]
TGCAATGTTGTTGAATCAATAAACTTATAACAATGACTTGCTTGCACTACAAGTATGACC
CACCAAACATACAAAGAAACATCAATTGTTAGATAGAAAAATAATGGATAGCTAACTGTA
CAGCAGATCTATGTTTCAAAAACAAGCAAACCCTGGAAGGCTTAAAACACATACTTGCAG
TAACAAATAATCAATTAATTAGCCATGGCCACCATCATATGTATAATTTGCATAATCACT
ACCATATTCTTATTACCTTGTGCCGAATCCATCCATTTAGATTTTCCAGCAGTTTTCAAC
TTTGGTGATTCAAATTCTGACACCGGCACCCTTGTTACCGCTGGTTTTGAAAGCCTTTAC
CCACCAAATGGACACACTTACTTTCATCTACCGTCAGGGAGATACTCTGATGGCCGTCTC
ATCATTGATTTTCTTATGGATGCATTGGATTTGCCATTCTTAAATGCATATTTGGATTCA
TTGGGTTTGCCAAATTTTAGGAAAGGTTGTAACTTTGCAGCAGCTGGTTCAACTATCCTT
CCAGCCACTGCATCATCCCTCTGCCCTTTCTCCTTTGGGATTCAGGTGTCTCAGTTCCTC
AAGTTCAAAGCTCGCGCTCTTGAATTGCTTGCAGGAAAAGGTAGAAAATTCGATAAGTAT
GTCCCGAGCGAAGATATTTTTGAGAAAGGATTATACATGTTTGACATTGGCCAGAATGAT
CTTGCTGGTGCATTTTATTCAAAAACTTTGGACCAAGTACTTGCCTCCATTCCAACAATT
CTTTTAGAATTTGAATCTGGAATTAAGAGACTATATGATGAGGGGGCTAGATATTTCTGG
ATACACAATACAGGTCCTCTGGGATGCTTGGCTCAGAATGTAGCCAAATTTGGAACTGAT
CCATCAAAGCTTGATGAACTAGGATGTGTTAGTGGGCATAACCAAGCTGCTAAAACCTTT
AACCTACAACTTCATGCTCTGTGTAGTAAATTGCAGGGTCAATATCCAGATTCAAATGTC
ACATATGTTGATATCTTCACTATAAAATCAAACCTCATTGCAAATTATTCTAGATACGGG
TTTGAACAACCTATTATGGCATGTTGTGGATATGGAGGTCCACCATTGAACTATGACAGT
AGAGTGACTTGTGGGAACACAAAGACCTTCAATGGAACCACAATTACAGCAAAAGGTTGT
AATGACAGTTCTGAGTATATCAACTGGGATGGAATTCATTACACTGAGACTGCAAATCAA
TATGTTGCATCACAGATTCTCACTGGAAAATACTCTGACCCTCCTTTCTCAGACAAAATG
CCATTCCTTCTCAAGCTCAAGTTCTAAATAATTTGTTTAGTGTTTTAGCGAAATTGATTT
TATTCTTTATGTGCTTGTATTGTATGGTGAAAGCAATATCAGATTGTATCTTTGAATGAC
AGTCAAGTACTTGTTACGAAATCACTAATGTCAAATTGACATGGTAACATTGTCCGTGTG
ATGATGTTAAAGAATTTGTACATTAATACATTCAGGAGGCTTCATGGTTCACATGTCTAT
GATAAGGACATTTATGTTCTATTTTTAA
>TR125|c0_g1_i3 len=1676 path=[4209:0-316 4210:317-340 4232:341-391 4230:392-415 4233:416-435 4227:436-546 4229:547-990 4202:991-1014 4226:1015-1265 4218:1266-1289 4219:1290-1675] [-1, 4209, 4210, 4232, 4230, 4233, 4227, 4229, 4202, 4226, 4218, 4219, -2]
TGCAATGTTGTTGAATCAATAAACTTATAACAATGACTTGCTTGCACTACAAGTATGACC
CACCAAACATACAAAGAAACATCAATTGTTAGATAGAAAAATAATGGATAGCTAACTGTA
CAGCAGATCTATGTTTCAAAAACAAGCAAACCCTGGAAGGCTTAAAACACATACTTGCAG
TAACAAATAATCAATTAATTAGCCATGGCCACCATCATATGTATAATTTGCATAATCACT
ACCATATTCTTATTACCTTGTGCCGAATCCATCCATTTAGATTTTCCAGCAGTTTTCAAC
TTTGGTGATTCAAATTCTGACACCGGCACCCTTGTTACCGCTGGTTTTGAAAGCCTTTAC
CCACCAAATGGACACACTTACTTTCATCTACCGTCAGGGAGATACTCTGATGGCCGTCTC
ATCATTGATTTTCTTAGTAACAACTAAATCTCCGTAAATTAAAAAGTTTGCATTTTTTCT
GCTTTTCATTTTCCTAATGATGTTGTCTTGGTTGTTGTTTGCAGTGGATGCATTGGATTT
GCCATTCTTAAATGCATATTTGGATTCATTGGGTTTGCCAAATTTTAGGAAAGGTTGTAA
CTTTGCAGCAGCTGGTTCAACTATCCTTCCAGCCACTGCATCATCCCTCTGCCCTTTCTC
CTTTGGGATTCAGGTGTCTCAGTTCCTCAAGTTCAAAGCTCGCGCTCTTGAATTGCTTGC
AGGAAAAGGTAGAAAATTCGATAAGTATGTCCCGAGCGAAGATATTTTTGAGAAAGGATT
ATACATGTTTGACATTGGCCAGAATGATCTTGCTGGTGCATTTTATTCAAAAACTTTGGA
CCAAGTACTTGCCTCCATTCCAACAATTCTTTTAGAATTTGAATCTGGAATTAAGAGACT
ATATGATGAGGGGGCTAGATATTTCTGGATACACAATACAGGTCCTCTGGGATGCTTGGC
TCAGAATGTAGCCAAATTTGGAACTGATCCATCAAAGCTTGATGAACTAGGATGTGTTAG
TGGGCATAACCAAGCTGCTAAAACCTTTAACCTACAACTTCATGCTCTGTGTAGTAAATT
GCAGGGTCAATATCCAGATTCAAATGTCACATATGTTGATATCTTCACTATAAAATCAAA
CCTCATTGCAAATTATTCTAGATACGGGTTTGAACAACCTATTATGGCATGTTGTGGATA
TGGAGGTCCACCATTGAACTATGACAGTAGAGTGACTTGTGGGAACACAAAGACCTTCAA
TGGAACCACAATTACAGCAAAAGGTTGTAATGACAGTTCTGAGTATATCAACTGGGATGG
AATTCATTACACTGAGACTGCAAATCAATATGTTGCATCACAGATTCTCACTGGAAAATA
CTCTGACCCTCCTTTCTCAGACAAAATGCCATTCCTTCTCAAGCTCAAGTTCTAAATAAT
TTGTTTAGTGTTTTAGCGAAATTGATTTTATTCTTTATGTGCTTGTATTGTATGGTGAAA
GCAATATCAGATTGTATCTTTGAATGACAGTCAAGTACTTGTTACGAAATCACTAATGTC
AAATTGACATGGTAACATTGTCCGTGTGATGATGTTAAAGAATTTGTACATTAATACATT
CAGGAGGCTTCATGGTTCACATGTCTATGATAAGGACATTTATGTTCTATTTTTAA
>TR126|c0_g1_i1 len=1037 path=[2504:0-275 2505:276-299 2506:300-302 2519:303-614 2512:615-638 2524:639-658 2522:659-682 2526:683-713 2525:714-737 2527:738-785 2517:786-820 2489:821-1036] [-1, 2504, 2505, 2506, 2519, 2512, 2524, 2522, 2526, 2525, 2527, 2517, 2489, -2]
AACATTTTGGTCCTCCTCTATTCTGTGGTTCTTGAGGATACAAATCATACAAATTCTACT
TCATTTTACCAAAGATTTTCATTCCAACTTGCTCTACCCCACACCTTCCACACGCCCTCT
AATTCTTCTTATAAAAAGGACCAAGCATTGCTTCCTCTCTTCAAAATCGCCTCTTCCTTA
AGCCTTATTCTTTACACAAAACCTTCAACATTTTGAATAGCCTACAAGTTTTGTTAACTT
CCACAACCATCAAAGTCTTAAGGGCTCATTTATTGTTCAACATAACAAAAACAAGAAATT
TGTTTGGACTTAGTTTTGAACCTTGGTTTCAAGAAATGGCATCAATGTCAGCATCTGGTT
CATGGAGTGCTAAGGACAATAAAGCATTTGAAAGGGCACTAGCTGTTTTTGATAAAGACA
CACCTGACCGTTGGTCCAATGTTGCTCAAGCTGTTGGTGGTGGAAAGACTCCTGAGGATG
TTAAGAGACACTATGAACACCTTCTAAGGGATGTTAGGCATATTGAATCAGGTCATGTTG
CATTCCCAAATTACAAGAACATTGGAGGCTATGATGAGGAAAAAAGGTTGAGAAACCTGA
AGCTCCAGTAACCAAATGGTGTCAACAACAAATAATTTCTGATTCTCATTTTCAAGCAAC
TTTTGTTTTTATTTTTAGAATCATTGGATTAGGTAACTATGATGTTACATAACATGTAGT
GCCAGTGATGTAGCATTAGTGAAACTATTTGTCATAAGAATCATATATCCCATGATTCCA
TGTCCCACTTTCTTGTCTTTTGGAATATCAACGGTTCTGTTTTTGTTCCCAACCTTAATA
AAATTATAGCTTTATGAGCTCCATTTATTACCACATGTGTACCTTACTATAATCTCTTTT
CATCATTTTTACATATATTAAAAAAATAGATAATGTTGTACCAAAAAAAGAAGATAATGT
GTTTTATGTGACAATTATTATGTATTTGTATCCCTAAAATAGTTCTTATGTATGGATGTG
TATAACTTTGATTTCCA
>TR127|c0_g1_i1 len=573 path=[1725:0-158 1774:159-225 1787:226-260 1763:261-297 1794:298-330 1792:331-343 1789:344-396 1797:397-418 1784:419-429 1768:430-453 1756:454-505 1687:506-529 1688:530-572] [-1, 1725, 1774, 1787, 1763, 1794, 1792, 1789, 1797, 1784, 1768, 1756, 1687, 1688, -2]
GAAGCACTCGTATATCAAACAAAACCAAGCCCAACTCTTGATAAAATTGTACTAAGTAAG
AGGATTATAAAGAAATTAACAGTAATTTGAAGGTCTAAAACTAGCATTTTTGCCTTTCAA
AAAAATAAAAAACTAGCATTTATGAATTTGTTGATGTTGATGGCATCTAACATGGACCAC
GCTACATTATTTTCATTTATGAATACTTAATTTTACTCCGGCAAAAAATAAATGTTCACA
CATTCCAATAGGGTAAAAACTAAGAGAAGAAGAGTTTTATTTTCTTGATGATTTCTGTTT
GTACCCCCAGTTGTGGCCTTCTAATAACTCCTAGTGGTCCTTGTTTGAGCTCAGGCTGAT
TCCAATTTCTTGAAGAACTTTTTAGTCTGTTCTAGTGTTAAAAACATGATCACATTCCAA
GATCCTAGCCTTCCGAAATTTGGTATGAACCCCTTATAAAAGGCTAAAGGTCCATCATTT
TTTAATGTTTTGACGAAACAATCAATGGTGCTTTTGTAACTAGAATCTCCCATCATTCTT
GACTTAACCACATCAACTGGAGAGCCAATACAG
>TR128|c0_g1_i1 len=1223 path=[2864:0-126 2865:127-150 2898:151-240 2858:241-284 2895:285-407 2868:408-431 2890:432-516 2861:517-540 2897:541-579 2894:580-603 2899:604-609 2873:610-636 2896:637-1005 2900:1006-1029 2901:1030-1061 2887:1062-1107 2856:1108-1222] [-1, 2864, 2865, 2898, 2858, 2895, 2868, 2890, 2861, 2897, 2894, 2899, 2873, 2896, 2900, 2901, 2887, 2856, -2]
TCTGTTCATGATCAGGATAGTAAAATCACATGATTTTGATATTTTTACTGCAAAGATTTC
AATAAAAATTGTCTGCAAAATACTTTATCTACCAAAATTCAATATTGCATGAACCATACC
ATGTCTAAGAGAGACATAGAATAAACTCTAATCCAGCGTCTCCTGAAAGGAAAATTTTTA
CCAATTTTTCTAAATAATTGAACATATACTCGCCGACAATCCTACTGACTAACAATTTGA
TGATACTAATAAATACGAAGAAAAAAAAAAAAGTTCTGGCCAAAGAAAATCCCATGAGGA
AGACCAAAACAGAAAATGGGAATGGCACCTATGTTCAAAATTTCACCCAAATGATGATCA
TTCTAAAATTTCCCAAGACTCCAACTCCATATAGTTGAACATTGCTTAGCACACACACTT
AGGGTCTTGATGCATCAAAAAGACTCCAATCATAAACCTTGAAGCTTGTAACAGCAAGTT
TAAAGACCTCATCCATTGACATGCATCCAGCTTGTGATGCAGGAACAGCCATGCCCGCAC
CAACTGTGTCCGCACTTTCACTAAAAGGGTTGATAACAATGGGCTCATATGCAGTGATTA
GTACATCAGTGTCAACTCCTTTAACACGCAAATTAGCCAAATAAACTTTCACAATATTTT
GTGCTTCCCGTCCTTGTCGTCCCTTAGAAATCGCCATTTGGCCTACTGCAGTTGTTACAA
CAGCCGGTATATTATTATACATCAAACCAGGTGCTTCAAGAACTCCTGATTGCTCAATAA
CCACAGTTCCTTCTGCATCCTGCTCCCTGGCAAGGTCTTGAAGAAACCATGCAGCACTTC
CATTGTCAGCAACATCAGGCTTAAACTCTAAAAGCTCAATGATCAAGCTTTCATCACGGC
TAGGATCCGCAAACACCTCCTGATGATCAGGAACTTGTCGTATATCACTGACATCCTGGA
ACCTGTTGGGGAACGTGCTTGATATTTTTCCACCAAACAAAGGGCGTTGATAAACAACAT
CTTGTGACATTTTTGCACTGGTAAATTATATGAAACGAATTGATTGCGCGAGAGTGTGAC
TATGAGAGTGAGAGTGAAAGTGCTGAAGGAGGAAGAAGAACGTTCGATCACTGCTGAATA
AATAGTATTTAATCTGCTTCAATTTTAAGCTCTCAATTACTCTGCTTTAAATTTACGCTA
AATTACTCTGCTTCAAATTTAAG
>TR129|c0_g1_i1 len=431 path=[1381:0-69 1397:70-206 1408:207-224 1407:225-269 1401:270-280 1409:281-281 1387:282-293 1399:294-305 1393:306-317 1384:318-346 1347:347-350 1348:351-430] [-1, 1381, 1397, 1408, 1407, 1401, 1409, 1387, 1399, 1393, 1384, 1347, 1348, -2]
GCCCATAAGCTGTTTTCAGCATATTTTCATAAGTTCTCCATGTAACTTATGAAAACAGCT
TATAGCTTAAATGAAAACTGTTTGATTTTATTTTATATTTCGTTTATATATAAGCATATG
TTTATCATACTATAAACTGATGCTTATCAGTACTTTAAGATCAATCAACTTAGTCTGGAA
ATTGTATGTTTATCATACTATAAACATTTAATTAAGGTGTTTGATGGATGCTTATTAGTA
CTTTAAGATCAATCAATTTAGTCAGGAAATTGTCCTTGAAGACTAATGCGTTTGATGATT
TTATTCTAGAGATTACTTCCTTGGTCACTAAATTGACCAGTGATTGAACAAAATCTAAGC
GATTCAAAAAATGCAGGTTTCCTGAGGCAGCTGAACTTGTATGTGTGTGTTGGTTTGAAA
TCCGGGGCTGG
>TR129|c0_g1_i2 len=365 path=[1366:0-69 1398:70-140 1408:141-158 1410:159-160 1406:161-203 1401:204-214 1409:215-215 1400:216-239 1392:240-251 1383:252-280 1319:281-284 1320:285-364] [-1, 1366, 1398, 1408, 1410, 1406, 1401, 1409, 1400, 1392, 1383, 1319, 1320, -2]
GCCCATAAGCTGTTTTCAGCATATTTTCATAAGTTCTCCATGTAACTTATGAAAACAGCT
TATAGCTTAAGTGAAAATTGTTTGATATTATTTTTTATTTTGTTCACACATAAGCATATA
TGTTTATCATACTATAAACATTTAATTAAGGTGTTTGATCCGTGCTTATTAGTATTTTAA
AATCAATCAATTTAGTCAGGAAATTGTCCTTGAAGAATAATGCGTTTGATGATTTTATTC
TAGAGATTACTTTCATATTCACTAAATTGACCAGTGATTGAACAAAATCTAAGCGATTCA
AAAAATGCAGGTTTCCTGAGGCAGCTGAACTTGTATGTGTGTGTTGGTTTGAAATCCGGG
GCTGG
>TR129|c0_g1_i3 len=355 path=[1366:0-69 1398:70-140 1408:141-158 1410:159-160 1388:161-204 1402:205-205 1394:206-217 1385:218-274 1358:275-354] [-1, 1366, 1398, 1408, 1410, 1388, 1402, 1394, 1385, 1358, -2]
GCCCATAAGCTGTTTTCAGCATATTTTCATAAGTTCTCCATGTAACTTATGAAAACAGCT
TATAGCTTAAGTGAAAATTGTTTGATATTATTTTTTATTTTGTTCACACATAAGCATATA
TGTTTATCATACTATAAACATTTAATTAAGGTGTTTGATCCATGCTTATTAGTTCTTTAT
TATAGTCAGGAAATTGTCCTTGAAGACTAATGCGTTTGGTGATTTTATTCTAGAGATTAT
TTCCTTAGTCATTAAATTGACCAGTGATTGAACAAAATCTAAGCGATTCAAAAAATGCAG
GTTTCCTGAGGCAGCTGAACTTGTATGTGTGTGTTGGTTTGAAATCCGGGGCTGG
>TR130|c0_g1_i1 len=634 path=[1772:0-157 1773:158-181 1814:182-192 1809:193-282 1790:283-306 1817:307-330 1808:331-354 1812:355-405 1819:406-429 1816:430-518 1818:519-521 1815:522-570 1804:571-601 1760:602-633] [-1, 1772, 1773, 1814, 1809, 1790, 1817, 1808, 1812, 1819, 1816, 1818, 1815, 1804, 1760, -2]
TTTTACTGGAAATCCTATGAAACTCTATGGAAAAGATGTTTCTTCTCTTAAACATGTAGA
TATTTATGCAAATGCAAATCCATATCAAAAGGAGCCTCCATTGTTTCTATTCAGCTGGCT
ACTAGAGTTTCCTAATATAAAGTCATTGACGGTCTCTGGCTCTACTCTTCAGGTTCTCTA
CTTAGTTCCTGATTTGTTGAAGATTGATCTTCCTTCATTGGGTAACTTGAGCTCATTGAA
AGTGAAAATGGAATCAAATTCAGATGGATTGATAGTGGGACATCTCCTCTATCAAAAATT
CCACTCAAAGAAAGAAGCTGATAATTTACGAAGAGCATTTAAAGAAGGATTGGAACCATT
TCCACTCATACCTGATGGAATAGTGAACTACTTGCTTCAAAAATCCCCCTTGGCAAAAGT
TGACTTCATAGATTGCTCAAGGCAACCTCTAAGACTGACATATATATAATTTTCTATTTT
ATCTCTTTCTATGTTTCTGTTTTTTTGGTCAAGTAGTTTAACGGTTAAAATTCATCTTTT
TCAAGGTGAATAAGTGGGGTGTCCGGGGTTCAAATCCCAGCTCCTGCATAACCCCTGCTC
CTGCATATAATAATACATGTCCCTGCCAACTGAG
>TR130|c0_g1_i2 len=769 path=[1783:0-157 1784:158-173 1813:174-302 1809:303-392 1790:393-416 1817:417-440 1808:441-464 1812:465-515 1819:516-539 1816:540-628 1811:629-631 1806:632-653 1818:654-656 1815:657-705 1805:706-736 1771:737-768] [-1, 1783, 1784, 1813, 1809, 1790, 1817, 1808, 1812, 1819, 1816, 1811, 1806, 1818, 1815, 1805, 1771, -2]
TTTTACTGGAAATCCTATGAAACTCTATGGAAAAGATGTTTCTTCTCTTAAACATGTAGA
TATTTATGCAAATGCAAATCCATATCAAAAGGAGCCTCCATTGTTTCTATTCAGCTGGCT
ACTAGAGTTTCCTAATATAAAGTCATTGACGGTCTCTGACTCTACTCTTCAGGTACCTTA
AGCGTACATGTTAATAGGCTATTTTTATTTTCTTCTTAAGATCACTATTTGTTTATTTCA
AAATTTGATCAACTTGTTGAACTTGTTGAACTTATTGCTTAGGTTCTCTACTTAGTTCCT
GATTTGTTGAAGATTGATCTTCCTTCATTGGGTAACTTGAGCTCATTGAAAGTGAAAATG
GAATCAAATTCAGATGGATTGATAGTGGGACATCTCCTCTATCAAAAATTCCACTCAAAG
AAAGAAGCTGATAATTTACGAAGAGCATTTAAAGAAGGATTGGAACCATTTCCACTCATA
CCTGATGGAATAGTGAACTACTTGCTTCAAAAATCCCCCTTGGCAAAAGTTGACTTCATA
GATTGCTCAAGGCAACCTCTAAGACTGACATATATATAATTTTCTATTTTATCTCTTTCT
ATGTTTCTGTTTTTTTGGTCAAGTAGTTTAACTGTTTTTTTGGTCAAGTAGTTTAACGGT
TAAAATTCATCTTTTTCAAGGTGAATAAGTGGGGTGTCCGGGGTTCGAACCCCTGCTCCT
GCATAACCCCTGCTCCTGCATATAATAATACATGTCCCTGCCAACTGAG
>TR130|c0_g1_i3 len=659 path=[1772:0-157 1773:158-181 1814:182-192 1809:193-282 1790:283-306 1817:307-330 1808:331-354 1812:355-405 1819:406-429 1816:430-518 1811:519-521 1806:522-543 1818:544-546 1815:547-595 1805:596-626 1771:627-658] [-1, 1772, 1773, 1814, 1809, 1790, 1817, 1808, 1812, 1819, 1816, 1811, 1806, 1818, 1815, 1805, 1771, -2]
TTTTACTGGAAATCCTATGAAACTCTATGGAAAAGATGTTTCTTCTCTTAAACATGTAGA
TATTTATGCAAATGCAAATCCATATCAAAAGGAGCCTCCATTGTTTCTATTCAGCTGGCT
ACTAGAGTTTCCTAATATAAAGTCATTGACGGTCTCTGGCTCTACTCTTCAGGTTCTCTA
CTTAGTTCCTGATTTGTTGAAGATTGATCTTCCTTCATTGGGTAACTTGAGCTCATTGAA
AGTGAAAATGGAATCAAATTCAGATGGATTGATAGTGGGACATCTCCTCTATCAAAAATT
CCACTCAAAGAAAGAAGCTGATAATTTACGAAGAGCATTTAAAGAAGGATTGGAACCATT
TCCACTCATACCTGATGGAATAGTGAACTACTTGCTTCAAAAATCCCCCTTGGCAAAAGT
TGACTTCATAGATTGCTCAAGGCAACCTCTAAGACTGACATATATATAATTTTCTATTTT
ATCTCTTTCTATGTTTCTGTTTTTTTGGTCAAGTAGTTTAACTGTTTTTTTGGTCAAGTA
GTTTAACGGTTAAAATTCATCTTTTTCAAGGTGAATAAGTGGGGTGTCCGGGGTTCGAAC
CCCTGCTCCTGCATAACCCCTGCTCCTGCATATAATAATACATGTCCCTGCCAACTGAG
>TR131|c0_g1_i1 len=449 path=[2093:0-84 2112:85-92 2107:93-224 2114:225-305 2111:306-342 2106:343-359 2100:360-398 2066:399-448] [-1, 2093, 2112, 2107, 2114, 2111, 2106, 2100, 2066, -2]
CGCTTACTTTACTCTCGTGTTGGCTCTTAACCGCCCAACACTCCGTACCATACAACATTG
CCGAAAGGTTGAAAGTAAGTGATATGAAAATAAAGATGCATTGTTTGCACAATAATTGTA
ATTGGTTTAAGACATTGTTACAAAGAACACTTAAAAATTGTAGCAGCGCCACACACATTT
AAGGACTAAAGTTATTGTTCTAGAGAAAATCTATTGAAATTCTTTTGTTGAGTGTCAACA
ACAACCGAGTCTTATTCTACAATGTAGGGTTAACTACATAAATTAAACGATGTCATAGTG
TTTTATCGTATTGAAATTCATCTGTTAAGTTTCATACATAAATAATGAATTAATAAAGTT
TGTGACGGTTCTGTTAGAGCTTGCATACCTTGAACCAAACTGCTTCAGGACCACAGTTGG
CTCCATATTTGTTGAAGGCCTCAGGAATG
>TR131|c0_g1_i2 len=721 path=[2077:0-56 2109:57-197 2119:198-198 2102:199-293 2118:294-311 2117:312-319 2116:320-338 2115:339-356 2112:357-364 2107:365-496 2114:497-577 2111:578-614 2106:615-631 2100:632-670 2066:671-720] [-1, 2077, 2109, 2119, 2102, 2118, 2117, 2116, 2115, 2112, 2107, 2114, 2111, 2106, 2100, 2066, -2]
GATGGGGATGGGCTTTCCGAAGTAGTTCAACGTACCCCCGTCAAGAAGAAGAGCTCCTGT
CTACATTGATTGAAGATAGAGACTCGTTAGAGTTTATAAAGAATGGCATCTACAAGTCGG
TTTTGTAAGGATGGGTTAGACTCGGTATAAAAACATAATATGGTATCAATGTATTGAAAA
ACCAAGTTCCACATTGATTAAAGATAGAGCCTCAGCCTAATATAAAAACCTAATGACAAA
GTTTCAATAAAGAGTTTAAGAAATATGCTATATAATCTTGGGTTAAATTGAAAGGTTGAA
AGTAAGTGATATGAAAATAATCTTGGGTTAAATTGAAAGGTTGAAAGTAAGTGATATGAA
AATAAAGATGCATTGTTTGCACAATAATTGTAATTGGTTTAAGACATTGTTACAAAGAAC
ACTTAAAAATTGTAGCAGCGCCACACACATTTAAGGACTAAAGTTATTGTTCTAGAGAAA
ATCTATTGAAATTCTTTTGTTGAGTGTCAACAACAACCGAGTCTTATTCTACAATGTAGG
GTTAACTACATAAATTAAACGATGTCATAGTGTTTTATCGTATTGAAATTCATCTGTTAA
GTTTCATACATAAATAATGAATTAATAAAGTTTGTGACGGTTCTGTTAGAGCTTGCATAC
CTTGAACCAAACTGCTTCAGGACCACAGTTGGCTCCATATTTGTTGAAGGCCTCAGGAAT
G
>TR131|c0_g1_i3 len=496 path=[2071:0-56 2104:57-151 2119:152-152 2108:153-266 2114:267-347 2110:348-384 2105:385-401 2099:402-445 2062:446-495] [-1, 2071, 2104, 2119, 2108, 2114, 2110, 2105, 2099, 2062, -2]
GATGGGGATGGGCTTTCCGAAGTAGTTCAACGTACCCCCGTCAAGAAGAAGAGCTCCGGT
CTACATTCGTTTCAAAAAGAAAATGAAATTAAATTGACTAATAATGTAAACAATGCAATC
AAAATATTGGAAAAACCAAGTTCCACATTGATTGAAGATAGAGACTCATTAGAGTTTATA
AAGAATAGCATCTACAAGCCGGTTTTGTAAAGATGAGTTAGACTCTACTAAAGTTATTGT
TCTCGAGAAAATCTATTGAAATTCTTTTGTTGAGTGTCAACAACAACCGAGTCTTATTCT
ACAATGTAGGGTTAACTACATAAATTAAACGATGTCATAGTGTTTTATTGTATTGAAATT
CCTCTGTTAAGTTTCATACATAAATAATGAATTAATAAAGTTGACACTGCGACGGTTCTG
TTTGAGCTTGCATACCTTGAACCAAACTGCTTCAGGACCACAGTTGGCTCCATATTTGTT
GAAGGCCTCAGGAATG
>TR132|c0_g1_i1 len=957 path=[2908:0-59 2909:60-83 2910:84-89 3002:90-182 3022:183-191 2949:192-223 3018:224-401 3000:402-443 3019:444-482 3017:483-562 3023:563-578 2997:579-677 3015:678-740 3004:741-773 2995:774-845 2986:846-869 2976:870-956] [-1, 2908, 2909, 2910, 3002, 3022, 2949, 3018, 3000, 3019, 3017, 3023, 2997, 3015, 3004, 2995, 2986, 2976, -2]
CTTTTGCACTACTTCATCTGTTGGATAATATAAGGAGACATAGTCTTGGACCCATGCCTT
AATAGCATCCCATATTTCTAGTCCATCAACAGCATAAGGGTAGTCTTCTAACACAAGACG
AAGTCCATGGGGGGAAGACGGGTCCTCAACAGCTAGTCCCCTCTTGATAAGATCAGCTGG
TAATGCTTGGTCTGTGAAAATCCAATCCTTGTAAACTATTGAAGAAATCTCGACTGAATT
TGGTCCTGGCAAAAATGTTTGCTCTATAATGCCACCAGCATTGATTAGAGATTGTCGAGC
AAGTCCATTGATATTTATTGTATCACGGAAATGAGGAAATAAAAGTTTATTAATTGGGTG
AAGAACACTTAGATGCCTATTTGTTGCTATGATGAATGGTTCAACCACTGCATGAGTATT
TAACCAATGGCTCATGAGTTGATGATAGCATGAGTCATTTACAATGACATGAGCCTTTGC
CAATAGCCAAATTGTACTTTCAACACCTTGGTCAGCAGGCAAGTATACTTTGCTTTCAGA
ACCATATTGGACCCCATTTGAGTGTGGCAAACTTAATTCAATTGCTATTGGTTTCAAGGT
CCCATCATCTTTCAAGAACAAGATTGTTCTTGTGGCATAAGCCTTTGCATTTATGTTTAT
CCTCTCCAAATATGGCATGAATGCATCATGGTAATCTAAGAGGAATAATCTCTTTCCATT
AAGTGCCTCTTCTACTGTGATTTCACCAAGGTTAGTCTCTAAGTGTTCTTTTGTTATTGT
ACTATTTTGATCACCATAGACAGTGGTATCTAGTGTGCTTTTTGGTGGAAACTCTTGAAG
AAGGCGAATCACATTAGGATTTACACCAGCAACCATCTCTCTTCCAAATTCTTCATCAGT
CATCCATGCAGACTTGCTAACTTTGATTACATGAGGTGGTGGAAACTTGAGGACTTG
>TR133|c0_g1_i1 len=532 path=[1625:0-136 1626:137-170 1697:171-171 1696:172-260 1698:261-279 1689:280-380 1699:381-385 1683:386-409 1693:410-427 1688:428-431 1681:432-471 1670:472-531] [-1, 1625, 1626, 1697, 1696, 1698, 1689, 1699, 1683, 1693, 1688, 1681, 1670, -2]
TGAATTTAGAGGACCACCTAAAAAACAAATGGTTACTATTTTTTGGTAAGTCGAATCTAT
TATCTCCCCCTTTTCCATGGCTCACCAATATTGAACCTTTTTTAAACCAAACCAATGCTA
ATAATGCATGCAATATTTATGTGGAGGCTGCAATTCTGTGAGAGGAAAAGGTTATTTTAT
TTTAGAAATATAAAATGGATTTTAACATGTTTAGGTGTTCTTAAGTAGATTTGCGTACAT
TCTAACTTGAAGTTGAGATTAAAGGCTTTTGCTTCCAAACGTGAATTTTAGTTTTAAATT
TATTGTTTAAATCATTTTCACGTGAATGTATCAAAATATAAATCGATTTACGTTCAACTC
ACTTTTAACCAAAATAAATTTATTCAGAACCAATTTCCGCTTGTTGTAGAATCAAACACA
CACTAATATCAAGGTATTGATATGTTTGCGACATTTGTTTGTGTTGTATTTGACAGGTTT
AGCTTTTCAACAATGTTCTTTTCACATAGGGAAAATACAGTGAGCACATTTG
>TR134|c0_g1_i1 len=1003 path=[2245:0-176 2246:177-200 2256:201-270 2232:271-294 2253:295-521 2249:522-545 2255:546-677 2235:678-701 2252:702-750 2257:751-774 2254:775-812 2251:813-836 2244:837-1002] [-1, 2245, 2246, 2256, 2232, 2253, 2249, 2255, 2235, 2252, 2257, 2254, 2251, 2244, -2]
GAAGATGTCAAGAACTGGATACTCTCAAAGCTTCCTAACGGACCAGCTTATTATCCAAAG
GCATGTTTAAAGTCAAAAATTTTGTTTCCCTTGTTTAAATGTCCATTGTTGCATTATCAC
GGTCTCATTTCACTTATATATAGAGATAAAAGAAGGAAGCCCATTAGACAGCGAAAGAAT
TATTTATTTTTCTATTACGCTCCTGAATATGGAAAGAGTAATTGCATTTGATTTTACAGT
TTAAATTTAGAGTGAACTTTAGTCAAACCTTTCTAGTACCCTTGGGCTTATGGTGAACCT
CAATAAGGTATAGCAGACCGGATATATGAACGTGAACAACAGTCACAAATACACATACTA
TTGATTACTTGATTTTAACAATACCAGTTAATTTGCTCATTGTGTAAAGATATGATATGA
AACTAACTGCTTTGTATTCATATTGTATTTTTTGTAGTCATATTGTATTTTTTGAATTTG
TCTATCAAGTATAAACTAACTGCTTCATATTCTTTTTATCAACCTTTGAGCATGTAAATA
CGTGATATGGTTAACCGCCTAACGACATGAGATGCATCAATGTTATTGTGGAGACTGGAG
AAAGATTTCAGCGCATGTTGCAACCAGTGTGTAATCACACCTGTATCGTGATTTGTGAAT
GTTATATTTCCTGTACTGCCAAACTGGAAAAAGAAAGCCTTCAAGTGACAGCGTACATTA
GAAACGACATACTCTTTAATGCTCTAATAGTACAAATAGTCTGTGCAGACACTGCACCAA
CACTGACATGCTACTATTGAACATACCACAGCTATCACTATAACATGATATCATCAACTG
TTAATATTACAAGCACCTGAATATATCTTAGTTACGCTTCTGCATACTGGTTTCATTTAT
ATGCAATGCTTAGTTGCTTACCTTAATGTTGTTCCTGAATTCACAGGATGCTGTGAGTGA
GCATCCAGAAAGATTTTTTGTCGCTGAAATTGTTAGAGAGAAG
>TR135|c0_g1_i1 len=830 path=[1783:0-261 1829:262-334 1825:335-354 1830:355-358 1828:359-388 1824:389-412 1820:413-661 1809:662-685 1810:686-829] [-1, 1783, 1829, 1825, 1830, 1828, 1824, 1820, 1809, 1810, -2]
AAAAAAAAAAAAAAATAGTGACCACATATTTCCAATTTTAAATTACCCAGAGGGGGATTT
ACAAAGGAAATGTTTTGATTAAAGACATTTATAGAATGCCTGATCTAAGTTTTCACATAG
GACACCACAATGCTCCAGGTAAAAGCAAAAATTTGAGTTCGCAAAAGCAAAATTCAATAA
GAATAGTATTTACATCAATGAATGAAATTCATTTCTACTCTAGTTACAATTGCATTGCCT
ATGTACAACACAAACATAAAAACTACTATAAATACACCAAAGAGGACGTCAAGCTTACAC
CATCTTCTACTTTTCTATACATAGATTACTGGAATATGCTGGTTTAGCTAGGTAATTTGT
GGGGTAAATTACAAACCAACCAAGATCGTTACTCTTCTACCTTTGACATCATGACTAGCA
ACTGCACAAAGTGATAGCTGAAATCCAGAGTTGAAGTATTAATCTAAATGTCAAGCTTCA
GTGACGACCAAGAAATTGTAAGTCAACTACTGCTGATGTGAATTAAGAAACTGTGCGCAA
GAATATTCAGACACGAATACTGGGAGATCAATCTCGTCCAGATCTATAGGAGGGATTGCC
ATATCTACATCTTCGGCAGAGAAAGGAATGCTCAGATCATCATCTAATAGGAAAGAATTA
GAGGGCATATTCTGATTGTCTTTGTTAACCATTTCCCTCATTACACTAACTACCTCATTG
GACACACTCTGTGTTCCATACTTGTCATCCCAGTACATAGTACTGATTCGATAGATTTGT
CTGACAGTCAATGCCGGACAAAGGTCCTGTCGAATCTCTTCCAATGATTT
>TR135|c0_g1_i2 len=759 path=[1800:0-261 1826:262-283 1830:284-287 1828:288-317 1824:318-341 1820:342-590 1809:591-614 1810:615-758] [-1, 1800, 1826, 1830, 1828, 1824, 1820, 1809, 1810, -2]
AAAAAAAAAAAAAAATAGTGACCACATATTTCCAATTTTAAATTACCCAGAGGGGGATTT
ACAAAGGAAATGTTTTGATTAAAGACATTTATAGAATGCCTGATCTAAGTTTTCACATAG
GACACCACAATGCTCCAGGTAAAAGCAAAAATTTGAGTTCGCAAAAGCAAAATTCAATAA
GAATAGTATTTACATCAATGAATGAAATTCATTTCTACTCTAGTTACAATTGCATTGCCT
ATGTACAACACAAACATAAAAAATATGCTGGTTTAGCTAGGTAATTTGTGGGGTAAATTA
CAAACCAACCAAGATCGTTACTCTTCTACCTTTGACATCATGACTAGCAACTGCACAAAG
TGATAGCTGAAATCCAGAGTTGAAGTATTAATCTAAATGTCAAGCTTCAGTGACGACCAA
GAAATTGTAAGTCAACTACTGCTGATGTGAATTAAGAAACTGTGCGCAAGAATATTCAGA
CACGAATACTGGGAGATCAATCTCGTCCAGATCTATAGGAGGGATTGCCATATCTACATC
TTCGGCAGAGAAAGGAATGCTCAGATCATCATCTAATAGGAAAGAATTAGAGGGCATATT
CTGATTGTCTTTGTTAACCATTTCCCTCATTACACTAACTACCTCATTGGACACACTCTG
TGTTCCATACTTGTCATCCCAGTACATAGTACTGATTCGATAGATTTGTCTGACAGTCAA
TGCCGGACAAAGGTCCTGTCGAATCTCTTCCAATGATTT
>TR136|c0_g1_i1 len=723 path=[1940:0-312 1979:313-375 1986:376-405 2005:406-429 2004:430-478 1996:479-503 2007:504-504 2000:505-528 2002:529-561 1989:562-588 1998:589-615 1994:616-639 1987:640-671 1969:672-702 1877:703-722] [-1, 1940, 1979, 1986, 2005, 2004, 1996, 2007, 2000, 2002, 1989, 1998, 1994, 1987, 1969, 1877, -2]
GTCCCACCATGACCAAGTACATCATTGCCGTCCTCGCCATCGGCGCCATCCAGGCTGCCA
CCGCCGCACCCGAGCCTCTCATCTCTCCCCTGGGAGTGACTCGAGGCTTCCTCGACGCGG
CGAAGACCAAGGTGGGCGCTGCTCAGGGCATCACCAACGCCGCCATCCAGGCCGGCAGCG
ACGGCATCAACCTGGGTCTGGATGCCGTTCAGGGCGTGGAAGCTGTCAAGTCCAACGCCC
TCCGCGGGGCCGTCAACATCACCAGAAACTTGGGCACTGAGGTCATCACCCAGACCCGAA
ACATCGCCAACCACCTGCCCTCCGCCCTCGGCATCCGCGGCGTTGCCAACCTCGGCCTTA
GTGGTGCTCAGGGCGCCCTGGACCTTGGCGCCAACGCTGCCACCGGCGTCTTTACCGGAG
CTCAGGCCCTCGTCAACGGCACCCTCGAAGCTGGCCGCACCGTGAGCACCGGCGTGTCTA
ACGCTGCTCAGACCGGCGTCAACTTTGCCGGCAACGTCGTCGGAGGTGTGATTGGAGCCA
AGTCCAACGCCATTGGTGCCGCCCAAAACGCCGCCGGCAGAGTGGCCAACACTCTCACCG
GAGGCCTCGCGGGCCGTCTTGGACTTACCGGCAACGGCGGCGCCTCCGGAGGCATCAGGC
TGGGCTAGAGATCTGGACCAACGACACCCTTGGGCGTCGAAGCCCAATGCCACGAAAGTG
AAA
>TR137|c0_g1_i1 len=327 path=[2330:0-83 2389:84-84 2378:85-99 2368:100-110 2384:111-123 2375:124-124 2365:125-154 2382:155-178 2390:179-215 2373:216-239 2392:240-287 2394:288-288 2242:289-326] [-1, 2330, 2389, 2378, 2368, 2384, 2375, 2365, 2382, 2390, 2373, 2392, 2394, 2242, -2]
TCAACCACCATATGTGCCAATAACACCACCAAAAACACCATCTCCTATTATAAATCCTCC
TAATGTTCCTTATACTCCTCCAAAAGCACCTTCTCCTGGAAATCAACCACCATATGTGCC
AATAATACCACCAAAAACTCCTTCTCCAATCTATACTCCTCCTAATACTCCTTATACACC
TCCCAAAAGTACTCCCCCCTCTCCTAATCAACCTCCCTATGTTCCTACACCTCCAAAAAC
TCCTTCTCCTATTTACAATCCTCCAAATGTTCCTTATACTCCTCCAAAAACACCATCTCC
TCGCAATCAACCACCTTATGTACCAAT
>TR137|c0_g2_i1 len=815 path=[2250:0-414 2251:415-441 2388:442-681 2351:682-705 2366:706-723 2383:724-736 2374:737-737 2364:738-798 2275:799-799 2276:800-814] [-1, 2250, 2251, 2388, 2351, 2366, 2383, 2374, 2364, 2275, 2276, -2]
ATACAACGGTAACCAAAAAAAAGTTTCTCTTTATATCTCACTCTCTTCTCCATCACTTTT
CCAAACCTCACTTTCTACAACTCTTCTACTTCTCACTCACATTCATCTCTAGCTAGCACC
ACTCAAAAAAAGTCTTGAACCTTTTTGTGAACATAGTGGCACATCAAGCTTATGTACAAT
ATTATTATTGTTATATAGTGTACTATATGTATAGAACTTGTTGATTAGTCATGAAGCTTC
ATAAACATATTTGCATCTTCTTGTTTCTCTTTAGTTTAATTTCAAGCTCCCAAGCATATA
CATTCTATGTTGGTGGAAAAGATGGATGGGTTGTGAATCCCTCGGAGAGTTACAGTCAAT
GGGCAGGGAGGAATAGGTTCCAAGTCAATGATATTCTTGTTTTTAAGTACAAGAAGGGAT
CAAACTCAGTGTTAGTGGTGAACAAGGAAGATTATGATAAGTGCAACAAGAAGTATCCGA
TCAAGAAATTTGATGATGGTGATTCTGAGTTCCAATTTGATAGATCTGGTCCTTTTTATT
TCATTAGTGGAAAAGATGATAATTGTGAAAAAGGTCAAAAACTAATTGTTGTGGTGCTGG
CTGTGAGAAAAACATCTCCTCCCTATGTTCCAATTATACCTCCAAAAACACCTTCACCTA
TCTATAGTCCTCCCAATGTTCCGTATACTCCTCCAAAATCGCCTTCTCCTGGAAATCAAC
CACCATATGTGCCAATAACACCACCAAAAACACCATCTCCTATTATAAATCCTCCTAATG
TTCCTTATACTCCTCCAAAAGCACCTTCTCCTGGA
>TR138|c0_g1_i1 len=543 path=[7942:0-367 7943:368-542] [-1, 7942, 7943, -2]
GAGAAGATTGCAAGAGAGAGAAGGAAAAAAAGGGGAAAAAAAATTGTGTTTTTTTTTTCT
TCTGTGGGGTGTTGAAAATTGCAATGGTTGAAGTGGAAATCGAATTCGAAACAAGGGTAT
GAGAAGAAAAAATTGTATCTTTTTTTGATGGGTTTGTTTGAAATTATGATCTTGTGAAAA
CCCAGAAAGGAAATCTTCGATGTGTTGATAGATAGAGAGATTTTGAGGATTTTTTGTGTG
GTCCGTTGATTGAAAAATGAACGGTGGCGATGAGGTTGTTGTAGCTCCGGAGGAACCAGT
GCAACCGTTGGAGTGGAAATTCTCGCAGGTTTTTGGTGAACGTGCGGCTGGAGAGGAAGT
TCAGGAAGGTAATTGTTTGCTTCACATGTTGTAGTGTGTTTTTTTGATGGGTACTATGTT
GTTGGATCCACTTAATTGTGTTTGGATTAGGGTTTGGTTCCATTTTGCTTTGGATCCGTT
TTGGATCGTGTTTGTATAAAATAATGTTTTTTTTTTTTTTTGCATTGTTAAGTTTTACTT
GGT
>TR138|c0_g2_i1 len=2167 path=[7947:0-367 7963:368-471 7966:472-473 7920:474-494 7957:495-936 7937:937-960 7950:961-1751 7923:1752-1775 7924:1776-2166] [-1, 7947, 7963, 7966, 7920, 7957, 7937, 7950, 7923, 7924, -2]
GAGAAGATTGCAAGAGAGAGAAGGAAAAAAAGGGGAAAAAAAATTGTGTTTTTTTTTTCT
TCTGTGGGGTGTTGAAAATTGCAATGGTTGAAGTGGAAATCGAATTCGAAACAAGGGTAT
GAGAAGAAAAAATTGTATCTTTTTTTGATGGGTTTGTTTGAAATTATGATCTTGTGAAAA
CCCAGAAAGGAAATCTTCGATGTGTTGATAGATAGAGAGATTTTGAGGATTTTTTGTGTG
GTCCGTTGATTGAAAAATGAACGGTGGCGATGAGGTTGTTGTAGCTCCGGAGGAACCAGT
GCAACCGTTGGAGTGGAAATTCTCGCAGGTTTTTGGTGAACGTGCGGCTGGAGAGGAAGT
TCAGGAAGTGGACATAATATCTGCTATTGAATTCGACAAGTCTGGTGATCATCTTGCGAC
CGGTGATCGTGGTGGCAGAGTAGTTCTCTTTGAGCGCACAGATTCAAAAGATCATGGATC
AAGAAGTGATTTGGAGAGGATGGACTATTCGGTTAATAGGCATCCCGAGTTCCGTTACAA
AACCGAGTTTCAGAGTCATGAGCCTGAGTTTGACTATCTTAAGAGCTTGGAAATAGAAGA
GAAAATTAACAAAATCAAATGGTGCCAAACAGCTAACGGGGCTGTATTCCTTCTATCTAC
AAACGACAAAACAATCAAGTTTTGGAAGGTTCAAGAAAAAAAGGTGAAGAAAATTTCTGA
CATGAATATTGACTCTTCAAAAGCAATGGGAAATGGATCTATTGCTAGTTCAAGTAATTC
CAGTAGCTCTAAGCCACATCTTGCAAATGGAGGACCTTCAGATAAATCATATAGCTATCT
AAGCAATGATTTCTCATTTCCACCTGGAGGCCTGCCTTCGCTAAAATTACCCTCGGTAGT
AGTTAGCCATGAGACCAGTCTGCTGGCTCGATGTCGTAGAGTATATGCACATGCTCATGA
CTATCACATCAATTCTATTTCAAATAACAGCGATGGAGAAACTTTCATATCGGCTGATGA
CTTGCGAATAAATCTTTGGAACTTAGAAATTAGCAGTCAAAGTTTTAATATAGTCGATGT
AAAGCCTGCAAATATGGAGGATCTGACTGAGGTTATAACATCAGCAGAATTTCACCCTAC
ACATTGTAATACATTGGCATATAGCAGCTCAAAGGGCTCAATTCGTCTTGTTGACTTGCG
GCAATCAGCTTTATGCGATTCTCATGCCAAATTATTTGAGGAACAGGAGGCCCCTGGGTC
CAGATCCTTTTTCACTGAGATTATTGCTTCTATCTCAGATATAAAATTTGCAAAGGATGG
AAGATATATACTTAGTCGCGATTACATGACTCTGAAGTTATGGGACATAAATATGGATTC
TGGCCCAGTTGCAACTTACCGTGTTCACGAGCATTTAAGGCCAAGGCTATGTGATTTATA
CGAAAACGATTCAATTTTTGATAAGTTTGAATGTTGTCTCAGTGGTGATGGATCGCGTGT
TTCAACCGGTTCTTACAGCAATCTATTCCGTGTGTTTGGTTGCGCCCCTGGAAGTACTGA
GGCCACAACTTTGGAAGCCAGTAAAAATCCAATGAGACGACAAGTTCCAACGCCTTCAAG
GCCTTCTAGATCGATCGGGAACAGCATCACAAGAGTTGTAAGACGCGGAGCTGAGAACAC
CAGTGTCGACGCAAATGGAAATTCTTTTGATTTCACAACAAAGTTACTACACTTAGCATG
GCACCCAAGTGAAAACTCAATTGCTTGTGCTGCTGCAAATAGCTTATACATGTACTATGC
ATGAAAGAAAGATGGTTGAAAGACATACATTTGCTTGGTTAACCTGTTTCCGTGGTTGCT
ATGAAGAAGTCTTCTTACCAACCATTAAGTTGGAGGCTACATTAACTCACACACTACAAA
GTGCCCTTCAAAATATTTAGCAGGAGTTCATAGAAAAAACGATCCAGAAGTGGCATATTT
TTTTTCTTTTCAAATTTCATCCTTCTTCTGACCCTAATATTCTTTCCCCTCCTTTTTGTG
TATCTTTTTGTGAAAAGAAGGTGCAGTCAATGGTTCATACTGTATTTGGCTTGCAAATGA
AGAAGAAAAATGTGATTGTAGCTCTCCTACAACAGATAAAGATAAAAGATAAAAATTGTA
GTTTATT
>TR138|c0_g2_i2 len=1120 path=[7947:0-367 7963:368-471 7967:472-472 7958:473-494 7964:495-567 7960:568-593 7949:594-902 7940:903-905 7941:906-1119] [-1, 7947, 7963, 7967, 7958, 7964, 7960, 7949, 7940, 7941, -2]
GAGAAGATTGCAAGAGAGAGAAGGAAAAAAAGGGGAAAAAAAATTGTGTTTTTTTTTTCT
TCTGTGGGGTGTTGAAAATTGCAATGGTTGAAGTGGAAATCGAATTCGAAACAAGGGTAT
GAGAAGAAAAAATTGTATCTTTTTTTGATGGGTTTGTTTGAAATTATGATCTTGTGAAAA
CCCAGAAAGGAAATCTTCGATGTGTTGATAGATAGAGAGATTTTGAGGATTTTTTGTGTG
GTCCGTTGATTGAAAAATGAACGGTGGCGATGAGGTTGTTGTAGCTCCGGAGGAACCAGT
GCAACCGTTGGAGTGGAAATTCTCGCAGGTTTTTGGTGAACGTGCGGCTGGAGAGGAAGT
TCAGGAAGTGGACATAATATCTGCTATTGAATTCGACAAGTCTGGTGATCATCTTGCGAC
CGGTGATCGTGGTGGCAGAGTAGTTCTCTTTGAGCGCACAGATTCAAAAGATGCCATCGA
ATACCACCGTCAAATCCACCATTGTTCACCCCTAATGGTGGAAACATCGACGCCGCCAAT
CAGAGGATGGAGGCCATCTTTCGTTTAGGTGTGTTTTCATTTCTCATCTTCTCGGTGAGT
TTTTTGGTTCTCATGTCAAAATTAAAGAAACAACATGAATTAAAGATTGCAGAAATCAAC
CATGTTTTCTGCAAGGTACTTTTTGTTATGTTAAATCTAGGGTGGGTTAATATGTTTCCC
AGGATATGTTTCAAAAATTTCTATAAGTATCGTGTGTGGATTATGATTATCTTTATCTTC
GATATGATTATCAACATGGTCGCAACTTCTTTGATTACTGGGCTCACCAATATAACGGTG
TGTATGATTTGAGTTCTAGCTTATTTGGTATTGTTGTTTGTTAGTCACAAGGACGAAGAG
GAAGAAGACATGTTGAATGCCGCATGGGTAAAATTAATATTTCATATGAGCAGATTCTCT
TTCCTTAGTTTCATTGCAACTTCTTCAATTCTCACAACAAAATTCAGGGAGAATTACGAA
ATCAAACTTAATAAAGAAAACATTTATGTACCAAAATATATGTGTTATTTAACCTCATGG
TTCTTGTGTTCGTTTATCTGATGTCTGCAAAACATGTGAG
>TR138|c0_g2_i3 len=1941 path=[7947:0-367 7963:368-471 7967:472-472 7954:473-1309 7965:1310-1315 7964:1316-1388 7960:1389-1414 7949:1415-1723 7940:1724-1726 7941:1727-1940] [-1, 7947, 7963, 7967, 7954, 7965, 7964, 7960, 7949, 7940, 7941, -2]
GAGAAGATTGCAAGAGAGAGAAGGAAAAAAAGGGGAAAAAAAATTGTGTTTTTTTTTTCT
TCTGTGGGGTGTTGAAAATTGCAATGGTTGAAGTGGAAATCGAATTCGAAACAAGGGTAT
GAGAAGAAAAAATTGTATCTTTTTTTGATGGGTTTGTTTGAAATTATGATCTTGTGAAAA
CCCAGAAAGGAAATCTTCGATGTGTTGATAGATAGAGAGATTTTGAGGATTTTTTGTGTG
GTCCGTTGATTGAAAAATGAACGGTGGCGATGAGGTTGTTGTAGCTCCGGAGGAACCAGT
GCAACCGTTGGAGTGGAAATTCTCGCAGGTTTTTGGTGAACGTGCGGCTGGAGAGGAAGT
TCAGGAAGTGGACATAATATCTGCTATTGAATTCGACAAGTCTGGTGATCATCTTGCGAC
CGGTGATCGTGGTGGCAGAGTAGTTCTCTTTGAGCGCACAGATTCAAAAGATGTAAGTCT
GACTGTTGCTTCTCCCAATTTTTATTTCAAAGCAAACATATCTACTTAGTTTTGAATGAT
TCCTTGTAACAAACTTGGTATTGATAATATCTATGTATTTACTGTATAATATAGCAGCAT
GGAATGTATTTACTGTATTATTTATTAATTGGAATTTATATGTCTCATTGTTCTTTATTT
GGTTTTGTTTTTTACAATGAACTTTATTATTGACAACAATATAAGGGATGAATGAGTAAG
TGAATGTGTTTGTGTGTTACATTGTGAAAGGCACAATTAATTTATTTATAAATTTAATGT
AAGTTGTAACATATGATATAAAGTTTATGTAAGAAAAACATAGAATATAAAGCCAATAAA
CGTCGTTGTAGTAAAATAAAAAATATAAGAAAAAAACATGAATTTACATAAAAAAAAAAA
GTGTAAGGAATGAGTAAACGAATATATTTCAAGCGTGACAAATTAAAAATATTATGACAT
GACAAAATCATGATTATATGTCTAAATAATGATAACGAGTCAATAATAAATCTATAACTC
TATTTTAATAAATTATACAAACAAACTCTATGTTTTTTACGTTTTGCTAAAATTGAAACA
AAACACGTATATATCCAACACTAAGTAGTTTTAATTATTCTTATTTTTTTTACAGAAGAT
TTAAGTATTCTTATATTCATCACCATTATTGTATTACACGAACACAAAAATAATCACAGT
GAATTCAAATATTTACATTAACTAGTCATCAGCGTATATAATTTGCCATTTTAGAATGTA
TATAACTAATCTCATACTCCGCCGAAGTTTCAGGCCATCGAATACCACCGTCAAATCCAC
CATTGTTCACCCCTAATGGTGGAAACATCGACGCCGCCAATCAGAGGATGGAGGCCATCT
TTCGTTTAGGTGTGTTTTCATTTCTCATCTTCTCGGTGAGTTTTTTGGTTCTCATGTCAA
AATTAAAGAAACAACATGAATTAAAGATTGCAGAAATCAACCATGTTTTCTGCAAGGTAC
TTTTTGTTATGTTAAATCTAGGGTGGGTTAATATGTTTCCCAGGATATGTTTCAAAAATT
TCTATAAGTATCGTGTGTGGATTATGATTATCTTTATCTTCGATATGATTATCAACATGG
TCGCAACTTCTTTGATTACTGGGCTCACCAATATAACGGTGTGTATGATTTGAGTTCTAG
CTTATTTGGTATTGTTGTTTGTTAGTCACAAGGACGAAGAGGAAGAAGACATGTTGAATG
CCGCATGGGTAAAATTAATATTTCATATGAGCAGATTCTCTTTCCTTAGTTTCATTGCAA
CTTCTTCAATTCTCACAACAAAATTCAGGGAGAATTACGAAATCAAACTTAATAAAGAAA
ACATTTATGTACCAAAATATATGTGTTATTTAACCTCATGGTTCTTGTGTTCGTTTATCT
GATGTCTGCAAAACATGTGAG
>TR138|c0_g2_i4 len=1625 path=[7947:0-367 7963:368-471 7967:472-472 7954:473-1309 7965:1310-1315 7964:1316-1388 7951:1389-1407 7900:1408-1410 7901:1411-1624] [-1, 7947, 7963, 7967, 7954, 7965, 7964, 7951, 7900, 7901, -2]
GAGAAGATTGCAAGAGAGAGAAGGAAAAAAAGGGGAAAAAAAATTGTGTTTTTTTTTTCT
TCTGTGGGGTGTTGAAAATTGCAATGGTTGAAGTGGAAATCGAATTCGAAACAAGGGTAT
GAGAAGAAAAAATTGTATCTTTTTTTGATGGGTTTGTTTGAAATTATGATCTTGTGAAAA
CCCAGAAAGGAAATCTTCGATGTGTTGATAGATAGAGAGATTTTGAGGATTTTTTGTGTG
GTCCGTTGATTGAAAAATGAACGGTGGCGATGAGGTTGTTGTAGCTCCGGAGGAACCAGT
GCAACCGTTGGAGTGGAAATTCTCGCAGGTTTTTGGTGAACGTGCGGCTGGAGAGGAAGT
TCAGGAAGTGGACATAATATCTGCTATTGAATTCGACAAGTCTGGTGATCATCTTGCGAC
CGGTGATCGTGGTGGCAGAGTAGTTCTCTTTGAGCGCACAGATTCAAAAGATGTAAGTCT
GACTGTTGCTTCTCCCAATTTTTATTTCAAAGCAAACATATCTACTTAGTTTTGAATGAT
TCCTTGTAACAAACTTGGTATTGATAATATCTATGTATTTACTGTATAATATAGCAGCAT
GGAATGTATTTACTGTATTATTTATTAATTGGAATTTATATGTCTCATTGTTCTTTATTT
GGTTTTGTTTTTTACAATGAACTTTATTATTGACAACAATATAAGGGATGAATGAGTAAG
TGAATGTGTTTGTGTGTTACATTGTGAAAGGCACAATTAATTTATTTATAAATTTAATGT
AAGTTGTAACATATGATATAAAGTTTATGTAAGAAAAACATAGAATATAAAGCCAATAAA
CGTCGTTGTAGTAAAATAAAAAATATAAGAAAAAAACATGAATTTACATAAAAAAAAAAA
GTGTAAGGAATGAGTAAACGAATATATTTCAAGCGTGACAAATTAAAAATATTATGACAT
GACAAAATCATGATTATATGTCTAAATAATGATAACGAGTCAATAATAAATCTATAACTC
TATTTTAATAAATTATACAAACAAACTCTATGTTTTTTACGTTTTGCTAAAATTGAAACA
AAACACGTATATATCCAACACTAAGTAGTTTTAATTATTCTTATTTTTTTTACAGAAGAT
TTAAGTATTCTTATATTCATCACCATTATTGTATTACACGAACACAAAAATAATCACAGT
GAATTCAAATATTTACATTAACTAGTCATCAGCGTATATAATTTGCCATTTTAGAATGTA
TATAACTAATCTCATACTCCGCCGAAGTTTCAGGCCATCGAATACCACCGTCAAATCCAC
CATTGTTCACCCCTAATGGTGGAAACATCGACGCCGCCAATCAGAGGATGGAGGCCATCT
TTCGTTTAGTCACAAGGACGAAGAGGAAGAAGACATGTTGAATGCCGCATGGGTAAAATT
AATATTTCATATGAGCAGATTCTCTTTCCTTAGTTTCATTGCAACTTCTTCAATTCTCAC
AACAAAATTCAGGGAGAATTACGAAATCAAACTTAATAAAGAAAACATTTATGTACCAAA
ATATATGTGTTATTTAACCTCATGGTTCTTGTGTTCGTTTATCTGATGTCTGCAAAACAT
GTGAG
>TR138|c1_g1_i1 len=852 path=[2137:0-136 2138:137-160 2183:161-212 2179:213-236 2181:237-366 2184:367-390 2185:391-395 2182:396-464 2180:465-470 2176:471-494 2172:495-607 2142:608-631 2143:632-656 2144:657-680 2171:681-793 2158:794-817 2159:818-851] [-1, 2137, 2138, 2183, 2179, 2181, 2184, 2185, 2182, 2180, 2176, 2172, 2142, 2143, 2144, 2171, 2158, 2159, -2]
AGAAGAAAAAAAAAAACACAATTTTGAAAAATTGGTTCGGTTCGGGTCAAATATCAAGTA
CTGGTTTTGAATTCAGTAAACTTTTCTTTCTGAACCGAACATGGAAGCAGCGCGGCGGCT
GGTGTGGCGTTTACGTTCTTTTCCGATGCCGGTGCTCTCAAACGGTGTCGCATCACTCTC
TTCTTCATTTTCTAGTTGTAACACCAAAATTGAACTATTCAATACCAAATTTTCCAAGTT
CGGTTCAACATTATCATCACCTTCTTCTTCAGAAACAGCATTACTAAGGAAAACTGTGAA
CAAATTGCCTTACATTGTAAAAGCAGGTGATCCAGTTCTTCATGAGCCTGCACGTGAGGT
TGATCACTGTGAGATTAAATCAGACAAGATTCAGAATATTATTGATGATATGATTCTTGT
CATGAGAAAAGCCCCTGGAGTTGGTGTTGCTGCCCCACAAATTGGTATCCCTTTAAGGAT
AATAGTTTTGGAGGATAAAGAAGAATATATTAGTTACAACACAGAGGAGGAGACCAAAGC
ACAAGACAGAAGACCTTTTGATCTTTTGGTGATTCTGAATCCCAAATTAAAGAACAAGAG
CAACAGGACTGCCTTCTTTTTTGAAGGGTGCTTGAGTGTTGATCGATTTCAAGCTGTGGT
AGAGCGATACCTTGATGTTGAGGTTACAGGTTTTGATCGATATGGTGAGCCAATCAAAAT
AAATGCTTCTGGTTGGCAGGCTCGAATTTTACAGCATGAGTGTGATCACCTAGATGGAAC
ACTATATGTCGATAAGATGGTACCTAGAACTTTCAGAAGTTGGAAAAACGTGGATCTGCC
TCTTGCCCATGG
>TR139|c0_g1_i1 len=1713 path=[4720:0-448 4721:449-472 4781:473-511 4773:512-527 4790:528-658 4744:659-704 4786:705-886 4741:887-906 4769:907-1270 4706:1271-1294 4707:1295-1312 4708:1313-1336 4787:1337-1466 4775:1467-1529 4767:1530-1571 4759:1572-1595 4760:1596-1712] [-1, 4720, 4721, 4781, 4773, 4790, 4744, 4786, 4741, 4769, 4706, 4707, 4708, 4787, 4775, 4767, 4759, 4760, -2]
TTTTTTTTTATTCGAGCGTTGTGTACAAAGCGCATGGACGTAGTCAGCACGAGCTAATGA
CTCGCGCTTACTATGGATTCCTTGTTGAAAAGATTTCTCCGTAAACTTGGACACAGCAAG
TAGTCTCAATTAAAAACACTTGTCTAACATATGACCGTTATGCTACTGAGTAGTGACAAT
GCCTCAGCTACATGGTCAAAGACTGAATTATCCTGTAGAGTCATGAACTGTATATACAAG
CTCAGACAATAGTCAAGCTCTTTCTGGTGCATAACCATACAAATATGTTCAAATGACTTA
CTTAAGCATACCTCAACTATATATACAAGTTTACTTTATCCTTGAAAATTAAACCTACTT
TGCAGGGTTACATCACTTGTCCTTTTTCTCTTCATAAAGGATCCTTCACACACGAAGTCT
CGGAAATCGCTAACCCGTTCAACTATAACCAAAGCCATTCACATTCTGCTTGCATAAGAT
ATGACCAGGGTAACACCGAATGGAATTTTTTTCGAAACTTGAACGTGTACCAGGAGCCAG
GAACACAGTATATCCAACTTCCGTTATAGATCTGAAACATTGATAGAATTCTCTATAATA
TCAATGCAGGATCCTACAGAACTTCCCAGAGACATGGCCTCGGCAAGCTTAGACCGAGCT
GCTTCATGCCGACGCAGGAGTGAGACTGTGTTTAGCACAGACCATCTAACTTGAGAATCT
GCCTTCTTCTGTGTGAAGCCCAGTCCGTTGAGCAAAGAATCTAACTTTCTTATGTCATCC
AAACCTCCTTCAGAAAATCCATATATAAGATACTCGGTGCATACCCCGGCCAAGGCTATA
CATGAAAATTTGTTCAATGTTGTAGCTGATACTTTCCCCGAGTTAACTTCTTCGAGAAAC
TCAAAATCCACAAAGGCTGTGCCAGCTTGAATATTGAGAGAACCCTCCTTCATCAGACCA
TCCAAACTAGAAAGTGTATATCCTTTAGGAAGTATTCCAACCAGATAAGCAATTAAAAAA
TGGCCAGCTTCATGTTGAGTAACCCTGTTGTGGTATTTCTGACTGAATTTGTGACCAATT
GTATCAACAACCAAGCTACCAAGACCTCCACCAAAAGAGACCAAATCCAGAGTCCACAGA
AACAGCAATCCCAAAGATATGTAAAAGATTTGTTGTTGGGAAATTCCAAAGACATTCCAA
GCAGCAACCCCTCCAACAATAGCAGCAATCAACAAATTTCTCTCAATTGAACCAAGAGTT
GTATCCACAGGTGATAGAAGAGACATGGCTTCTATTCCATTTAGCTTCAATTCATCCAAT
GTATAAAGCCTTTGAGGAACCTGTCTAGCCGCGCCGAAACACTGAAGCCCGTTGGGTTTG
CCTTGTAAATCCTTAACAAGTGCAAGAGCAGCTCTATCATCCCCTTTTGTTAGCTCCTTG
TCTACACTTTCAAGCAATTGTTGTCTGCTGCTAGAAACCTTGGTTGAGCATTGGATTCTC
ACCCTTGCAAGTTTAGGTTGCCCGAGGGATGATGGGAGACCCACGCCCACACAGACACCA
TGCATCAGACTCGAACCAATCATTTAATCAAATTCTTTGGATGAATGAAATAAAAATCAT
GGTATTATTTTGTTTTCCACGCCATGCGACCATGTCTGTCAAAGGCTGTTGTTGTATTTC
CATTCAATTTTGTTCTCCACCACATAAAATAGG
>TR139|c0_g1_i2 len=2035 path=[4720:0-448 4721:449-472 4781:473-511 4773:512-527 4790:528-658 4744:659-704 4786:705-886 4791:887-888 4779:889-1070 4701:1071-1094 4771:1095-1113 4785:1114-1137 4778:1138-1176 4788:1177-1186 4784:1187-1210 4777:1211-1228 4769:1229-1592 4706:1593-1616 4707:1617-1634 4708:1635-1658 4787:1659-1788 4775:1789-1851 4767:1852-1893 4759:1894-1917 4760:1918-2034] [-1, 4720, 4721, 4781, 4773, 4790, 4744, 4786, 4791, 4779, 4701, 4771, 4785, 4778, 4788, 4784, 4777, 4769, 4706, 4707, 4708, 4787, 4775, 4767, 4759, 4760, -2]
TTTTTTTTTATTCGAGCGTTGTGTACAAAGCGCATGGACGTAGTCAGCACGAGCTAATGA
CTCGCGCTTACTATGGATTCCTTGTTGAAAAGATTTCTCCGTAAACTTGGACACAGCAAG
TAGTCTCAATTAAAAACACTTGTCTAACATATGACCGTTATGCTACTGAGTAGTGACAAT
GCCTCAGCTACATGGTCAAAGACTGAATTATCCTGTAGAGTCATGAACTGTATATACAAG
CTCAGACAATAGTCAAGCTCTTTCTGGTGCATAACCATACAAATATGTTCAAATGACTTA
CTTAAGCATACCTCAACTATATATACAAGTTTACTTTATCCTTGAAAATTAAACCTACTT
TGCAGGGTTACATCACTTGTCCTTTTTCTCTTCATAAAGGATCCTTCACACACGAAGTCT
CGGAAATCGCTAACCCGTTCAACTATAACCAAAGCCATTCACATTCTGCTTGCATAAGAT
ATGACCAGGGTAACACCGAATGGAATTTTTTTCGAAACTTGAACGTGTACCAGGAGCCAG
GAACACAGTATATCCAACTTCCGTTATAGATCTGAAACATTGATAGAATTCTCTATAATA
TCAATGCAGGATCCTACAGAACTTCCCAGAGACATGGCCTCGGCAAGCTTAGACCGAGCT
GCTTCATGCCGACGCAGGAGTGAGACTGTGTTTAGCACAGACCATCTAACTTGAGAATCT
GCCTTCTTCTGTGTGAAGCCCAGTCCGTTGAGCAAAGAATCTAACTTTCTTATGTCATCC
AAACCTCCTTCAGAAAATCCATATATAAGATACTCGGTGCATACCCCGGCCAAGGCTATA
CATGAAAATTTGTTCAATGTTGTAGCTGATACTTTCCCCGAGTTAACCTGCATGACACCA
AAGGTAATAACAATCAACATATATAATCGTCAACTAACCCCAGTTTATGGTCTACTCGAT
AAGCAAACAGTTCAAAGCGAGTTAAAACATGTATTCTATCATATACATAAATATTATGGA
GTCACTGGACTAAAATAGATGCGAAAAGACAAGGTCTTGCTGCTAAATTGCAACGAGGGT
CAAACTCAGACTACTAGGACAGGTATTCATGCAAAGGACATATTCCTAGTAGATACTTTT
TCTCTCTTTCTAGTACCTTTGAAAGTAAAAATAGTGCATTAAATATATGGAACAAATAAA
GCAACCAACTTCTTCGAGAAACTCAAAATCCACAAAGGCTGTGCCAGCTTGAATATTGAG
AGAACCCTCCTTCATCAGACCATCCAAACTAGAAAGTGTATATCCTTTAGGAAGTATTCC
AACCAGATAAGCAATTAAAAAATGGCCAGCTTCATGTTGAGTAACCCTGTTGTGGTATTT
CTGACTGAATTTGTGACCAATTGTATCAACAACCAAGCTACCAAGACCTCCACCAAAAGA
GACCAAATCCAGAGTCCACAGAAACAGCAATCCCAAAGATATGTAAAAGATTTGTTGTTG
GGAAATTCCAAAGACATTCCAAGCAGCAACCCCTCCAACAATAGCAGCAATCAACAAATT
TCTCTCAATTGAACCAAGAGTTGTATCCACAGGTGATAGAAGAGACATGGCTTCTATTCC
ATTTAGCTTCAATTCATCCAATGTATAAAGCCTTTGAGGAACCTGTCTAGCCGCGCCGAA
ACACTGAAGCCCGTTGGGTTTGCCTTGTAAATCCTTAACAAGTGCAAGAGCAGCTCTATC
ATCCCCTTTTGTTAGCTCCTTGTCTACACTTTCAAGCAATTGTTGTCTGCTGCTAGAAAC
CTTGGTTGAGCATTGGATTCTCACCCTTGCAAGTTTAGGTTGCCCGAGGGATGATGGGAG
ACCCACGCCCACACAGACACCATGCATCAGACTCGAACCAATCATTTAATCAAATTCTTT
GGATGAATGAAATAAAAATCATGGTATTATTTTGTTTTCCACGCCATGCGACCATGTCTG
TCAAAGGCTGTTGTTGTATTTCCATTCAATTTTGTTCTCCACCACATAAAATAGG
>TR139|c0_g1_i3 len=1766 path=[4720:0-448 4721:449-472 4781:473-511 4773:512-527 4790:528-658 4728:659-704 4786:705-886 4791:887-888 4735:889-907 4788:908-917 4784:918-941 4777:942-959 4769:960-1323 4706:1324-1347 4707:1348-1365 4708:1366-1389 4787:1390-1519 4776:1520-1582 4768:1583-1624 4748:1625-1648 4749:1649-1765] [-1, 4720, 4721, 4781, 4773, 4790, 4728, 4786, 4791, 4735, 4788, 4784, 4777, 4769, 4706, 4707, 4708, 4787, 4776, 4768, 4748, 4749, -2]
TTTTTTTTTATTCGAGCGTTGTGTACAAAGCGCATGGACGTAGTCAGCACGAGCTAATGA
CTCGCGCTTACTATGGATTCCTTGTTGAAAAGATTTCTCCGTAAACTTGGACACAGCAAG
TAGTCTCAATTAAAAACACTTGTCTAACATATGACCGTTATGCTACTGAGTAGTGACAAT
GCCTCAGCTACATGGTCAAAGACTGAATTATCCTGTAGAGTCATGAACTGTATATACAAG
CTCAGACAATAGTCAAGCTCTTTCTGGTGCATAACCATACAAATATGTTCAAATGACTTA
CTTAAGCATACCTCAACTATATATACAAGTTTACTTTATCCTTGAAAATTAAACCTACTT
TGCAGGGTTACATCACTTGTCCTTTTTCTCTTCATAAAGGATCCTTCACACACGAAGTCT
CGGAAATCGCTAACCCGTTCAACTATAACCAAAGCCATTCACATTCTGCTTGCATAAGAT
ATGACCAGGGTAACACCGAATGGAATTTTTTTCGAAACTTGAACGTGTACCAGGAGCCAG
GAACACAGTATATCCAACTTCCGTTATAGATCTGAAACATTGATAGAATTCTCTATAATA
TCAATGCAGGATCCTACAGAACTTCCCAGAGACATGGCCTCGGCAAGCTTAGACCGAGCC
GCTTCATGCCGACGCAGGAGTAAGACTGTGTTTAGCACAGACCATCTAACTTGAGAATCT
GCCTTCTTCTGTGTGAAGCCCAGTCCGTTGAGCAAAGAATCTAACTTTCTTATGTCATCC
AAACCTCCTTCAGAAAATCCATATATAAGATACTCGGTGCATACCCCGGCCAAGGCTATA
CATGAAAATTTGTTCAATGTTGTAGCTGATACTTTCCCCGAGTTAACCTTTGAAAGTAAA
AATAGTGCATTAAATATATGGAACAAATAAAGCAACCAACTTCTTCGAGAAACTCAAAAT
CCACAAAGGCTGTGCCAGCTTGAATATTGAGAGAACCCTCCTTCATCAGACCATCCAAAC
TAGAAAGTGTATATCCTTTAGGAAGTATTCCAACCAGATAAGCAATTAAAAAATGGCCAG
CTTCATGTTGAGTAACCCTGTTGTGGTATTTCTGACTGAATTTGTGACCAATTGTATCAA
CAACCAAGCTACCAAGACCTCCACCAAAAGAGACCAAATCCAGAGTCCACAGAAACAGCA
ATCCCAAAGATATGTAAAAGATTTGTTGTTGGGAAATTCCAAAGACATTCCAAGCAGCAA
CCCCTCCAACAATAGCAGCAATCAACAAATTTCTCTCAATTGAACCAAGAGTTGTATCCA
CAGGTGATAGAAGAGACATGGCTTCTATTCCATTTAGCTTCAATTCATCCAATGTATAAA
GCCTTTGAGGAACCTGTCTAGCCGCGCCGAAACACTGAAGCCCGTTGGGTTTGCCTTGTA
AATCCTTAACAAGTGCAAGAGCAGCTCTATCATCCCCTTTTGTTAGCTCCTTGTCTACAC
TTTCAAGCAATTGTTGTCTGTTGCTAGAAACCTTGGTGGAGCATTGGATTCTCACCCTTA
CAAGTTTAGGTTGCCCGAGGGATGATGGGAGACCCACGCCCACACAGACACCATGCATCA
GACTCGAACCAATCATTTAATCAAATTCTTTGGATGAATGAAATAAAAATCATGGTATTA
TTTTGTTTTCCACGCCATGCGACCATGTCTGTCAAAGGCTGTTGTTGTATTTCCATTCAA
TTTTGTTCTCCACCACATAAAATAGG
>TR140|c0_g1_i1 len=514 path=[1037:0-299 1038:300-322 1039:323-513] [-1, 1037, 1038, 1039, -2]
TTCACGACGTGTGCATAAATCACCAGGTTGAACATCAGGCTCAATGACCTGAAAAGCTGA
TTTTGTAAGGATGAGTTAGACTCAATACAGAGATGGTATCGGAGTCCATTGATGCGGTCC
ACTTGCCATATTATCCACGCATCCAGCCCAATAGTGTTGGACGTGAGAAGGTGTATTGGG
AAAAATTGAAGTTAACATTGAAAAGAGATAATGCCTGAAAGGAATTTATAAGGAGTGGCA
CCCTTCCCTTTACAAGCCTGTTTTGTAGGGTTGAGTTTGGCATAACCCAAATTTTAAGAG
TATTTAAGTTCTATTGAAAACTTGGATTAGAACTACTTTGCAGCTCATTTTATATATACA
TTGTGTGTAAATTTCGAAATACAGGACTAGATATAAAAACCTGTTAAAAATAATAGTAAA
TGCACACAGCATCATAGTCATCTTGACTTGAAATATGTGAATGAGACGAAGTATTTACCT
TTAAAACTTGCAATGCAGCTAGTGCATGTCCCTG
>TR140|c0_g2_i1 len=518 path=[1040:0-299 1041:300-326 1042:327-517] [-1, 1040, 1041, 1042, -2]
TTCACGACGTGTGCATAAATCACCAGGTTGAACATCAGGCTCAATGACCTGAAAAGCTGA
TTTTGTAAGGATGAGTTAGACTCAATACAGAGATGGTATCGGAGTCCATTGATGCGGTCC
ACTTGCCATATTATCCACGCATCCAGCCCAATAGTGTTGGACGTGAGAAGGTGTATTGGG
AAAAATTGAAGTTAACATTGAAAAGAGATAATGCCTGAAAGGAATTTATAAGGAGTGGCA
CCCTTCCCTTTACAAGCCTGTTTTGTAGGGTTGAGTTTGGCATAACCCAAATTTTAAGAG
GTCTTATTTAAGTTCTATTGAAAACTTGGATTAGAACTACTTTGCAGCTCATTTTATATA
TACATTGTGTGTAAATTTCGAAATACAGGACTAGATATAAAAACCTGTTAAAAATAATAG
TAAATGCACACAGCATCATAGTCATCTTGACTTGAAATATGTGAATGAGACGAAGTATTT
ACCTTTAAAACTTGCAATGCAGCTAGTGCATGTCCCTG
>TR140|c1_g1_i1 len=245 path=[1530:0-24 1531:25-25 1546:26-110 1548:111-138 1549:139-169 1518:170-244] [-1, 1530, 1531, 1546, 1548, 1549, 1518, -2]
GAAGGGAAGAGAGAAAATCAAGAAGGGTGAGAAATGATCTTTTTTCTTTAATCATGGTGA
CTTTTTTCTTGTTAACAGTTTTGAATTGGTACTCAATACTAAATTTACTCAATTTTATGT
GTGTATGTACATGGTATGAAGTATACCGGTTCTGTCTAATTTGTGATCTACTGCATGCTT
TAACAGATGGCCAAATAAGCAACCTGAAGAAGCCAAAAGAAGAAAAATTAAGCTTCAGGA
AACCT
>TR140|c1_g2_i1 len=518 path=[1527:0-381 1547:382-427 1545:428-455 1542:456-488 1526:489-517] [-1, 1527, 1547, 1545, 1542, 1526, -2]
CGTGCTTAAAAACATTGGATTTTGTTTTATAACATTTAAGAGTAATTTCGAATCTTTGAT
TATCTTTTGTTAATTTTTCTGTAACATATTCTGAATTAAAGCAATGATTTCCTTACATTT
CTTATCAATATTATTTCTTATAACATGATTAGTATCTTACTTGTTATAAGTAGTACTTTA
TATATCTGTGTAATGAAAGGTAATCGTATATATGCCATGTACAAATGATTATTAAAGCTA
GTGTGAAATATATAGAGGACAGTTAATGTTGACAAGATGGAGTAACTAAAAACGAATATA
GAAGAAGAAGAGTTGGAAGAAAGGTTGAAATATAAGAAGAGAAGAGAGAAATGATCTTTT
TTCCTTAATCATGGTGACTTGTTTCTTGTTAACAGTATTGAATTCGTACTCAATACTAAA
TTTACTCAATTTTATGTGTGTATGTACATGGTATGACAGATGGCCCAATTTGTGATCTAA
TGCATGCTTTAACAGATGGCCCAGTTAGCAACCTAAAT
>TR140|c2_g1_i1 len=409 path=[2976:0-36 3043:37-78 3029:79-91 3061:92-94 3040:95-110 3087:111-111 3093:112-112 3025:113-135 3060:136-177 3048:178-230 3022:231-267 2909:268-408] [-1, 2976, 3043, 3029, 3061, 3040, 3087, 3093, 3025, 3060, 3048, 3022, 2909, -2]
CTTCTTTTAAGAGAGTTCTTTTAAGAGAGTTTTGAATTAAGAGAGTTTTGAATTGGTACT
TGTTGAAATTTGGGGTCTAACTCATCCTTACAAAACCGACTTGTAAGGTGAGGGCAGATT
AGCACAAAATAAAATATCCACAGGTTAGCACAAAATAAAACAAAAAAGAGCATACATATA
GGCAAGGGAGTGCCCATTTCCATGCTAGTATACTATACTCCCTCCGTTCATATCGCAGTT
TAACAATGTGCATTATTAACACCAGCGTTTAGACAGTTTAGATGGGCACTTTGTGCCAGT
CTGACCACTTTTCTTATTGCGCTAATGAATATAAAAATACAAACAGTTAACTTTCTTTAT
ATATAGTATAGATAACCTACTTTGACAATATTTTTTTACTAATATATAA
>TR140|c2_g1_i2 len=345 path=[2941:0-32 3042:33-113 3048:114-166 3022:167-203 2909:204-344] [-1, 2941, 3042, 3048, 3022, 2909, -2]
GGGACTCTAAGTAACCGTCTCAGATTTTATATTAGGTCTAACTCATCCCTACAAAACCGG
CTTGTAAGGTGAGGGCAGGTTAGCACAAAATTAAAACAAAAAAGAGCATACATATAGGCA
AGGGAGTGCCCATTTCCATGCTAGTATACTATACTCCCTCCGTTCATATCGCAGTTTAAC
AATGTGCATTATTAACACCAGCGTTTAGACAGTTTAGATGGGCACTTTGTGCCAGTCTGA
CCACTTTTCTTATTGCGCTAATGAATATAAAAATACAAACAGTTAACTTTCTTTATATAT
AGTATAGATAACCTACTTTGACAATATTTTTTTACTAATATATAA
>TR140|c2_g1_i3 len=370 path=[2913:0-32 2914:33-55 3040:56-71 3087:72-72 3093:73-73 3025:74-96 3060:97-138 3048:139-191 3022:192-228 2909:229-369] [-1, 2913, 2914, 3040, 3087, 3093, 3025, 3060, 3048, 3022, 2909, -2]
GGGACTCTAAGTAACCGTCTCAGATTTTATATTGGGTCTAACTCATCCTTACAAAACCGA
CTTGTAAGGTGAGGGCAGATTAGCACAAAATAAAATATCCACAGGTTAGCACAAAATAAA
ACAAAAAAGAGCATACATATAGGCAAGGGAGTGCCCATTTCCATGCTAGTATACTATACT
CCCTCCGTTCATATCGCAGTTTAACAATGTGCATTATTAACACCAGCGTTTAGACAGTTT
AGATGGGCACTTTGTGCCAGTCTGACCACTTTTCTTATTGCGCTAATGAATATAAAAATA
CAAACAGTTAACTTTCTTTATATATAGTATAGATAACCTACTTTGACAATATTTTTTTAC
TAATATATAA
>TR140|c2_g2_i1 len=470 path=[2880:0-85 3053:86-271 3082:272-297 3078:298-340 3073:341-341 3047:342-365 3065:366-366 3056:367-391 3046:392-434 3017:435-449 3001:450-469] [-1, 2880, 3053, 3082, 3078, 3073, 3047, 3065, 3056, 3046, 3017, 3001, -2]
CAGCATACTAAAAGCTTCATTGACCTCGACATCTGCTTTGACTAACGGCCTCAAACACTA
CTTAGATATATAAATTACTACTATAGAGGACAGTTAATGTTGAGAAAATATAGTAATTAA
AACCACACACAGAAAAAGAAGAGAAGGAAGAAAGATTGAAATGTAAGAAGGGAAGAGAGA
AAATCAAGAAAAGAAGGGTGAAAAATGATCTTTTTTCTTTAATTTTAATATTAATTAATC
ATGGTGACTTTTTGACTTTTTTCTTGTTAAGAAGGTTTGTTAAGGAGTTTCTTGTTAAGT
ACCAATTCAAAACTCCTTAACAAACCTTCTTAGAAAAAAAAAATTGTTAAGGAGTTTTGA
ATAAAAAAATTTGTTAAGGAGTTTCTTGTTAAGTACCAATTCAAAACTCCTTAACAAACC
TTCTTAGAAAAAAAATTTGTTAAGGAGTTTTGACTTTTTTCTTGTTAAGA
>TR140|c2_g2_i2 len=733 path=[2880:0-85 3053:86-271 3028:272-297 3052:298-340 3039:341-341 3026:342-356 3050:357-376 3082:377-402 3078:403-445 3073:446-446 3047:447-470 3065:471-471 3056:472-496 3046:497-539 3091:540-540 3097:541-564 3054:565-565 3044:566-585 3030:586-652 3015:653-665 2964:666-732] [-1, 2880, 3053, 3028, 3052, 3039, 3026, 3050, 3082, 3078, 3073, 3047, 3065, 3056, 3046, 3091, 3097, 3054, 3044, 3030, 3015, 2964, -2]
CAGCATACTAAAAGCTTCATTGACCTCGACATCTGCTTTGACTAACGGCCTCAAACACTA
CTTAGATATATAAATTACTACTATAGAGGACAGTTAATGTTGAGAAAATATAGTAATTAA
AACCACACACAGAAAAAGAAGAGAAGGAAGAAAGATTGAAATGTAAGAAGGGAAGAGAGA
AAATCAAGAAAAGAAGGGTGAAAAATGATCTTTTTTCTTTAATTTTAATATTAATTAATC
ATGGTGACTTTTTGACTTTTTTCTTGTTAAGAAGGTTTGTTAAGGAGTTTCTTGTTAAGT
ACCAATTCAAAACTCCTTAACAAACCTTCTTAGAAAAAAAAATTTGTTAAGGAGTTTTGA
CTTTTTTCTTGTTAAGAAGGTTTGTTAAGGAGTTTCTTGTTAAGTACCAATTCAAAACTC
CTTAACAAACCTTCTTAGAAAAAAAAAATTGTTAAGGAGTTTTGAATAAAAAAATTTGTT
AAGGAGTTTCTTGTTAAGTACCAATTCAAAACTCCTTAACAAACCTTCTTAGAAAAAAAA
AATTGTTAAGGAGTTTTGAATAAAAATTTGTTAAGGAGTTTTGAATGAGGAAGAATGAGG
AATTTTGAATGAGTTTTGAATGAATTTTAATACTTGTTGAAATTTGGGGTCTAACTCATC
CTTACACACCCAGCTTCTGTTAATAATGATCAGACAAGCATGGAGGACAGTATGGCTGAG
GACACATTTCAAG
>TR141|c0_g1_i1 len=1565 path=[3494:0-466 3495:467-490 3523:491-719 3507:720-743 3520:744-1110 3490:1111-1134 3491:1135-1142 3492:1143-1166 3525:1167-1224 3482:1225-1248 3526:1249-1274 3524:1275-1378 3528:1379-1404 3516:1405-1419 3517:1420-1564] [-1, 3494, 3495, 3523, 3507, 3520, 3490, 3491, 3492, 3525, 3482, 3526, 3524, 3528, 3516, 3517, -2]
TGGCGAAGCGGAGCAGACTACTTCAACTCCTACGACTGCCAATTACTCTCCAGAAGAAAT
ACAGTCTGACCTAAATCCGGTTCCTCTATCTTCCTCACCAGCGACAGAAGATGAAAGGCA
CCTAGCAGCTATCCCTGAGAACTCCGAGGAAGCAATGTCCCACATTATAACCACAGCTGA
TTGCTATAGCGATGCATGTAATGCTTCTGATGCACAACATCAGAGTTTAGAAGTACCGGC
TGCAGAGGAAGATCAGCTGTTAAACTTGGACATATTTGATAGCCCACGATTTGAGCTTGA
GCCATGGGATGATAAGTTATTCTCCCCAGCCCATGCACACTTTCCACCAGAATTTGGCTA
TCAGGCCAACAATGAATTAATTCAGTATGGTACAAACGGGACAGATGTTTCAGACTTTTT
CAACTCGTGTGTTAATTGGGACGAGTTCTCCAGTGAGGCGTCTATCAGTCTTGATCTGAG
CCCTACCATTTTTAAAATTCCAGAAAATGGGCCGTGCAGCGACTCGGATGTGGAAATGGC
CAATATGATGAATCTGCTAGCATCACATGATTATCCAGAGGGAGTGACTCCGCAAAATAG
TGATGTAGGGTTGTTTCAGAACAATTCCCAGATGACTCTTTCTAATGATAGCATTGGCCA
AATGACCACTGTGGTAAATGAATATGAGCAAATGTGGAATTCGGATACTGTTGTCGATGG
CGGCACTGGAATTAGGATAAGGTCTAGACAAGGACAAAGTGAACAACCAGACATGAACCC
GGTGATGCAAGCACAAGGAAGTGCACCAAGGAGAATACGATTGGGAGGATTTGTTGCGCG
TTGCCTTGTTTCTGAGGAGACGACGGAAGATGGGAGTCGTGCAGCAGAATATGAACAATC
GAGGATTTTGGATAGTGACACTGGTATAAGGATAAGGAGGACTCGACAAAGAAGAAATGA
AGAGCCAAACATGAACCCAGTGATTCAAGCACAAGGTAGTGCCCCGCGTAGAATACGATT
AGGAGGATTTGTCAAGCATTCCCTTGTTTCCGAGGAGACTACAAAAGATGAGAGTTTGCA
GGAGACGGAAGCTTCAGAAAACCATGCTGCTGCTGAGAGTGCTGCCGATCCAGAGAAGAC
ATCTCCCATGTCAGCAAGAGAGATCTGTGAGCAACATGTTACAACTGCAGAATCCAACTT
GGGGTCGAAAAACTTTCTGTTGGGCGGGGTTCGGTGCACTTCAAAGACATCTTCGATTAG
CGCGATGCGGTCTACTGTTCTTGCATATTCTGCCATTGTAATGGTTTCGCTAGTATTGCT
TGTTAATATTTGGGGATATCTTAGATTTAGAAATGCTTACTAGCCGATGATTCCTGTGTA
GAATTTGTCTCCATTACTTTTTTTTGGGCCAATTAAGGAGGCGTTGAGGGTTGGCTTTCC
TATATTTGTGGATAAGAACAATCATATAATAGTATGTGCATATCTGAAGTCGATTAAGAA
ATTTCACCGTTCAATTTTTGTTGAGGTTAAATTTAGCTCCCCTCTTGAAATTTATAGGAA
AAATA
>TR141|c0_g1_i2 len=1547 path=[3494:0-466 3495:467-490 3523:491-719 3507:720-743 3520:744-1110 3490:1111-1134 3491:1135-1142 3492:1143-1166 3525:1167-1224 3527:1225-1236 3487:1237-1274 3524:1275-1378 3498:1379-1400 3499:1401-1401 3500:1402-1546] [-1, 3494, 3495, 3523, 3507, 3520, 3490, 3491, 3492, 3525, 3527, 3487, 3524, 3498, 3499, 3500, -2]
TGGCGAAGCGGAGCAGACTACTTCAACTCCTACGACTGCCAATTACTCTCCAGAAGAAAT
ACAGTCTGACCTAAATCCGGTTCCTCTATCTTCCTCACCAGCGACAGAAGATGAAAGGCA
CCTAGCAGCTATCCCTGAGAACTCCGAGGAAGCAATGTCCCACATTATAACCACAGCTGA
TTGCTATAGCGATGCATGTAATGCTTCTGATGCACAACATCAGAGTTTAGAAGTACCGGC
TGCAGAGGAAGATCAGCTGTTAAACTTGGACATATTTGATAGCCCACGATTTGAGCTTGA
GCCATGGGATGATAAGTTATTCTCCCCAGCCCATGCACACTTTCCACCAGAATTTGGCTA
TCAGGCCAACAATGAATTAATTCAGTATGGTACAAACGGGACAGATGTTTCAGACTTTTT
CAACTCGTGTGTTAATTGGGACGAGTTCTCCAGTGAGGCGTCTATCAGTCTTGATCTGAG
CCCTACCATTTTTAAAATTCCAGAAAATGGGCCGTGCAGCGACTCGGATGTGGAAATGGC
CAATATGATGAATCTGCTAGCATCACATGATTATCCAGAGGGAGTGACTCCGCAAAATAG
TGATGTAGGGTTGTTTCAGAACAATTCCCAGATGACTCTTTCTAATGATAGCATTGGCCA
AATGACCACTGTGGTAAATGAATATGAGCAAATGTGGAATTCGGATACTGTTGTCGATGG
CGGCACTGGAATTAGGATAAGGTCTAGACAAGGACAAAGTGAACAACCAGACATGAACCC
GGTGATGCAAGCACAAGGAAGTGCACCAAGGAGAATACGATTGGGAGGATTTGTTGCGCG
TTGCCTTGTTTCTGAGGAGACGACGGAAGATGGGAGTCGTGCAGCAGAATATGAACAATC
GAGGATTTTGGATAGTGACACTGGTATAAGGATAAGGAGGACTCGACAAAGAAGAAATGA
AGAGCCAAACATGAACCCAGTGATTCAAGCACAAGGTAGTGCCCCGCGTAGAATACGATT
AGGAGGATTTGTCAAGCATTCCCTTGTTTCCGAGGAGACTACAAAAGATGAGAGTTTGCA
GGAGACGGAAGCTTCAGAAAACCATGCTGCTGCTGAGAGTGCTGCCGATCCAGAGAAGAC
ATCTCCCATGTCAGCAAGAGAGATCTGTGAGCAACATGTTACAACTGCAGAATCCAACTT
GGGGTCGAAAAACTTTCTGTTGGGCAGGGTTCGGTGCGCTTCAAAGACATCCTCGATTAG
CGCGATGCGGTCTACTGTTCTTGCATATTCTGCCATTGTAATGGTTTCGCTAGTATTGCT
TGTTAATATTTGGGGATATCTTAGATTTAGAAATGCTTACTAGCCGATGATTCCTGTGTT
TTTTTTTGGGCCAATTAAGGAGGCGTTGAGGGTTGGCTTTCCTATATTTGTGGATAAGAA
CAATCATATAATAGTATGTGCATATCTGAAGTCGATTAAGAAATTTCACCGTTCAATTTT
TGTTGAGGTTAAATTTAGCTCCCCTCTTGAAATTTATAGGAAAAATA
>TR142|c0_g1_i1 len=397 path=[1193:0-120 1317:121-124 1308:125-148 1323:149-187 1315:188-237 1306:238-252 1321:253-263 1312:264-315 1303:316-335 1291:336-396] [-1, 1193, 1317, 1308, 1323, 1315, 1306, 1321, 1312, 1303, 1291, -2]
AGCATAAAATGTTGTTGTTGTTGTTGTCGCTGTTGTTCTTGTATCAATAGTTGTTGTTGT
TGCTGTTGCTGTTGCTGTTGTTGCTGATGCAGTGCCTTTGCTTCTTCCATTTTTTCCAAA
AAAATTTAAATCTTGAGAAAATTCCGTGTGTGTATTGCAATCCCCTTTTTCGAATGAATG
AATCAAGAAAGAGAGAAGAAGAGAAGATAGATGAGTGTGTCTGTGTCCGTCTCTTTCTCT
CCAAAATCTAAATCTTCCTTGTTCTTCTCATCTCATCCTGCAATGCAATCACCAGTCTAT
GTGTGTTACTGTTTTTCCCTCTTTCAAGAGGAACTAAATCACTCGGGTCGGACTCTTCAA
CTCAGACAAACCCTCTTCCTCTTGTCTTGTGCACTAG
>TR142|c0_g2_i1 len=395 path=[1239:0-120 1240:121-124 1316:125-145 1326:146-148 1330:149-187 1322:188-209 1329:210-233 1331:234-235 1333:236-250 1302:251-261 1328:262-274 1324:275-309 1332:310-313 1334:314-333 1335:334-394] [-1, 1239, 1240, 1316, 1326, 1330, 1322, 1329, 1331, 1333, 1302, 1328, 1324, 1332, 1334, 1335, -2]
AGCATAAAATGTTGTTGTTGTTGTTGTCGCTGTTGTTCTTGTATCAATAGTTGTTGTTGT
TGCTGTTGCTGTTGCTGTTGTTGCTGATGCAGTGCCTTTGCTTCTTCCATTTTTTCCAAA
AAAATCTAAATCTTGAGAAAATTCCGTGTGTGTATTGCAATCCCCTTTTTCGAATGAATG
AATCAAGAGAGAGAAGAAAAGAAGATAGATAATTGTGTCTGTGTCCGTCTCTTTCTCTCC
AAAATCTAAATCTTCCTTGTTCCTCTCATCTCATCCTGCGATGTAATCACTAGTCTATGT
GTGTTACTGTTTTTCCCTCTTTCAAGAGGAACTAAATCACTCGGGTCGGACTCTTCAACT
CAGACAAACCCTCTTCCTCTTGTCTTGTGCACTAG
>TR143|c0_g1_i1 len=1730 path=[3718:0-407 3719:408-431 3736:432-807 3733:808-857 3738:858-876 3737:877-900 3735:901-1086 3722:1087-1111 3728:1112-1359 3701:1360-1383 3702:1384-1729] [-1, 3718, 3719, 3736, 3733, 3738, 3737, 3735, 3722, 3728, 3701, 3702, -2]
CCTAAACTGAATACCTCGATATTTATAAGTTACAACACTCACACACGTTGTGCATCAACC
ACTAATGGTGTATAATTAGTTGTTTATGTGTATATAACTAAATTGATGAGCGCCATATTT
TTCCCTCAAAGGAGATGATGACAATTGAAATGTCATCATGATAAAGACGACGTTCCCCTT
GTGGAATATCTAGCAACTCATGAAAATCCATACCAGCTTTTTTGGCAGCTCTACATAATG
CTTCTTTAATGAGAAGTTGTGCAGGGTCTATATCTGGTGATAAAGTGATGAATGACTCCA
CTATAGCAACCGTTTCTTCATTGGTGAAATATTGGTGAAGTCCATCAGAACACAATATCA
AGAATTTGTCACTAGGGTTTAGCCTATGGTGGTGGAGTGAAGGGGAACATGTGATGTATG
GAGAGTCACCAATGTAGTTAACTTTGAAAGCCTCTAATATTGCATTATTTTGTTTAGGCT
GCTTCAGAAACCCAGCCCCAAAAGCCCTTGTTACATTCAAGTAACCTTTCACTCTGCCTT
TACTTATTGCAGAAGGGTCATCTGGATGCTCCTTTCTGATTCTACAAATCTCCTCTTTGA
TTAGAGTACTATGTTCCATGGTAAGCTGAAGTGACTTGAGAGAATCATGATGAGTAGCTA
AAACAGCGCGACTATCTCCAACATTCATCAAGTAAACATCTTCACCTTTCATCAACATCA
CCAAAACACATGAACCCATCATAGCTAACACAGAATTATTGTTTATCATTTCATCAACAC
TCTTCATAAATGCTTCCTCAGTTTTCCTTAATGCCTCAGAAAGACCAAACAACAAAGAAT
CCAAATTTGGATACTTTTCATCTAATTCTAAGAGAATCTCCTTGAGTTGATCATAAACAG
AAAAGAAGAGATTTTCAAGAAGATAATCAGTAGCATCTGGACCGTTAAAACCATCATAGA
TTCCAACAAAAACCCATTTATGCTTCTCTGATATCACAATATGTAAACGATCTTCACCAG
CTCTACCTTGTGCCCATTGAAGATTCTCACTTCCCATCAAAAACAAACCACCACCTTCAT
CATCATCGACATCAACATCATCTTCCATATACTTTTCACCATCAACTTCATGCAAACTCA
CATCACAGACATTAACAATAGCATTTTTCTTCTTCTTAGAAACTGAAACTACCCTTTTGA
GAATCTTCTTCAGCAAGTTTCTTCTTGGAAACTTCTTGGCGGGGCTACACCATACGGCGC
TACAGCTTCCAGCAGAGGAACCAGCATGTTGCTGAAGAGGTATAGGTGAAGATGTGAAGG
AAGTGGAGCTTTCAAACGAAGCAGATGAGTCCATTTCGGTTGTTGTTATGGTGGTGACTG
TGGAAGGTGGGGTGGAGGAGTTGGCACTGACGGAGGCGCCGGAGAGTGATTGGAAAGTTG
TGAAGTCGTCGTCAGAAAATGTGTCTAGTGGTCGGATGTAGAAGATTGAGTTTCCAAAAG
GGTTGTTGTTTTGGTGCCGGCGGGAGATATTACCGGCGCCGGTGGAACAGAGGCAGAGTT
TTCCGATGCCGTTACCCATTGAAGAGAGTATTAATAAAGACTTAGTAGTATTAAACTTTT
ATATATATTCTACTAATTAAGAGCTAATGGACCAATATATATAATACAAGAGTGAAGAAA
GAGTAAGAAAAGTAAGGGAACAAAGAAGAAGATGAAGAAGAAGAAGGAGG
>TR144|c0_g1_i1 len=703 path=[1821:0-120 1822:121-144 1846:145-219 1847:220-243 1848:244-262 1840:263-330 1845:331-395 1842:396-419 1838:420-475 1811:476-499 1812:500-518 1813:519-542 1837:543-625 1819:626-649 1820:650-702] [-1, 1821, 1822, 1846, 1847, 1848, 1840, 1845, 1842, 1838, 1811, 1812, 1813, 1837, 1819, 1820, -2]
GGATTATAACTGGTTTCTCATTATCAACACTTCCTAATACTTTGATTCTTGGAATTCCAT
TGTTAAAAGCAATGTATAAGGATGAAGCTGTTGCTCTCTTAGCTCAGATTGTTTTCTTGC
AAAGTATGATTTGGTACAATTTGCTTTTGTTTCTTTATGAGTTTGATGCTGCCAAGAACA
TGCTATCTGCACCTCCATCACAAGACACAGGAGAATCGGACACGGCTAGTGAAATACAGT
CAAAAGAAGAAGAAGATGAAGAACCAGTTGGAACAAAAAGGAAAATGAAGATCGTTCCTA
TTCTTGTCACAGTGGGGAAGAAGCTAATCAGAAATCCAAATACATTTGCCTCTTTAATAG
GCCTCATTTGGTCAAGCATACAGTTCAGGTGGGGAACACATATGCCTGAAGTGATTAATC
ATTCAATAGAACTATTGTCCAATGGAGGTCTTGGTATGGCAATGTTCAGCTTAGGTCTGT
TTATGGCATCACAGTCAAGCATCATAGCATGTGGGCCAAGGAATACAATGGTTGCAATTG
GACTGAAAGTGTTGGTAGGACCTGCTCTAATGGCTTTGGCATCCATTGTCATTGGTTTAA
GAAACACATTGTTTAAAGTTGCAATAATTCAGGCAGCTCTACCACAAGGAATTGTTCCTT
TTGTTTTTGCTAAAGAATATAATGTCCATCCATCCATCTTAAG
>TR145|c0_g1_i1 len=475 path=[1282:0-143 1283:144-167 1380:168-203 1384:204-215 1372:216-227 1378:228-239 1386:240-303 1370:304-305 1381:306-329 1388:330-344 1389:345-347 1367:348-371 1357:372-384 1281:385-474] [-1, 1282, 1283, 1380, 1384, 1372, 1378, 1386, 1370, 1381, 1388, 1389, 1367, 1357, 1281, -2]
AAGAAAGTAAGAATGTGTAAAGTGTTAGTTTAACATAAACATGCAAGAAGGCATTGTATT
AACCACAGCAATGCCCTCTTCATCTTCATCTTCCTCTTCATCATTACGCCACCATTGCAA
CAATCTCTGCAACTGCAAACATGCCCCATCCGCCACCCTCGACCTCCTCATCCTCCTCCT
CGTTCTCTTCTCCGGCGCGTTCCTCCTCTCTTCCTACATCCTCTACATCTTCAACTCCCT
CTCTCTCCTCCTCCCTTCCTTCTCTCTCCCCATCCCTTACATCCTCGCATTCATCATCTT
CTCCATCGGTTTCGTCTTCGGTTTTGAGATATGTTGCGGTGCTCGATCAAGGAAGTGTGA
GCGGAAAGGGTGTAAAGGGTTGAAGAAAGCGACGGAGTTTGATTTGAAGATAGAGAGATT
AGGGTTAGGGTTTGGTGAATATGAGAAACTTCCTTGGAAAGGTGGGAGTGAAGGG
>TR146|c0_g1_i1 len=933 path=[2224:0-250 2225:251-274 2226:275-275 2227:276-299 2236:300-361 2216:362-398 2237:399-508 2204:509-525 2233:526-581 2230:582-605 2209:606-619 2210:620-643 2232:644-758 2198:759-782 2229:783-854 2222:855-878 2223:879-932] [-1, 2224, 2225, 2226, 2227, 2236, 2216, 2237, 2204, 2233, 2230, 2209, 2210, 2232, 2198, 2229, 2222, 2223, -2]
ACTCCTTGGATGAAAATCAAATTCGATCTCTCATTCATGTGCTCGACGTGGTATTTTATT
TTCATTTTTTTTCTCATTATAAATTGTGAATTTATGACGATGATCGATCAAAATGCTATT
CTGTAAATATTATTGATGAATTTAATTCCAGTTTTAGACAATATTGTTTTCTTAGCCTTT
TGAGGGAAGTACTTCAGGGGAAGAATACAGTAGATCATGATCATGATGTTGTTTGGATCA
TAAGTGCTTTTCTGTAAACTACTTCTCTCACAAAAGTTAAAATCAAAGCAATTTATTTGT
ATATATGCGATAAACTATTTTCAAAAGCTATCCTAAAAAGCTTATGATAGTTAGTTGAAA
GCAGATTATGAACATATCATAAGTTTTGTTTTCATAAGCTCTCCCAAACACTCTCACAAG
TGCACATGGTAAGAGATAAGCTCAAAGTCCCAAATTGGTACCTCTTGGATTTGCTAAAAA
ACAGGAGATTGAGTTGAACAACTTTTTTTTGTACCTATTTGATTTAGAAACTGATCATGA
GACGAGAGAAAACATGTAGCTAAGGACTGGACAAAAACAAGATTTTTTGTCTGGGACAAC
TTTTTGTCCCTAGACTATTATAAATATCAAAATACCCTTTTTATTTTCCAAGAAAAAATA
TATTATCTCTCTATCTCTCTCCAATACAGTTATGTATTGTCTTGTACTATTCTGTCATGT
CCTATACTGTTATGTCTAGTACTGTTATGCAAATCAAACACACTCCGAGTGTGTTGTCAA
CCTGGTTTCAAGGGATGAACATAACTCCATGTACAATAGGCAAGGAGGATGGAATTGAGA
CGATGTTTGCCTGTTTGGTTTATATTGTTGATGAACTTGATATTTTTGTATCATTGTAAG
ACTATCTAGGAAATGAAAACCTTAAGACCTTTG
>TR147|c0_g1_i1 len=1113 path=[2497:0-139 2498:140-179 2499:180-203 2526:204-293 2529:294-317 2530:318-338 2507:339-368 2523:369-519 2492:520-543 2525:544-752 2495:753-776 2522:777-1044 2489:1045-1078 2490:1079-1112] [-1, 2497, 2498, 2499, 2526, 2529, 2530, 2507, 2523, 2492, 2525, 2495, 2522, 2489, 2490, -2]
AAAAAAACAAACAAAAAAAGGCGCAATGAAAACCAAAAAGCAGAACTAGCCGTTAAGGCG
CTTCCCCTACAAGTTTCTTTCCAACTCGAATCCCTATTTTATTATCCTCTTTTCTCTCAT
TTTCGATTCACTTCATTCTTCTACTCTTCCAATTCCAACTACCAAAATTTCGCTTTCATT
GCACTTGATCATGGCATCAAAAACAGTTACCAAAGACATAATCACTCTTCGTGGTTCTGC
AGCAATCGTTAGCGAGTTCTTCGGATATGCTGCTAACAGCATCCTTTACAATCGAGGTGT
TTATCCAGAAGAAAGCTTTGTGAAGGTGAAGAAATATGGCCTTCCGATGTTGCTTACTGA
AGATGAGGGTGTTAAGTCCTTTATAACCAATTTAACCGCTCAGCTTTCTGAATGGCTTGA
AGCTGGCAAGTTACAGAGGATTGTCCTTGTTATAATGAGCAAGTCCACTGGTGAAGTCCT
TGAAAGGTGGAATTTCAGCATTGAGACTGATAACGAGGTTGTCGAGAAGGGCGAGTCAAG
GGAGAAGAGTGACAAGGAAATCATGAGAGAGATACAGGCCATTATGAGGCAGATTGCTTC
GAGTATCACCTATTTGCCATGCTTGGATGAACCTTGTGTGTTTGATGTGTTGGCATATAC
TAACACAGATGTGGAAGTTCCATTCACTTGGACTGAGAGTGATCCAAAGCTGATTGCTAA
TCCACAAATGGTGAAACTGCATTCCTTTGATACTAAGATTCACAAGGTTGACACACTTGT
ATCATACAAGAACGACGAATGGGATGAGCAGTAAAGCTTAGCCGCCTGTGTCCTTTTCTT
GTCATGGTTCTGTTTCTGTTATTTTTTCCAAATCAAGTGGATTGTGCCAGTTGTGAATTT
TCTATTCACATGGTTAGATGTGTACTGATGTGGATGAATGTATTATTCCTCGCTTTTGTA
TGTTTTCCTTTTGGCAAGGATATCAAAAAACTTCCCTAATCTTTTCAGAATTATGGTTGA
TTGTACTCAGTTTTATGAAATAGTGAATCATCCCTAGTACTCAGTTTTATGAAATAGTGA
ATCATCCCTAGTACTCAGTTTTATGAAATAGTG
>TR148|c0_g1_i1 len=676 path=[1674:0-70 1675:71-94 1689:95-97 1683:98-121 1693:122-161 1691:162-185 1688:186-307 1685:308-346 1692:347-354 1690:355-378 1687:379-395 1680:396-444 1673:445-675] [-1, 1674, 1675, 1689, 1683, 1693, 1691, 1688, 1685, 1692, 1690, 1687, 1680, 1673, -2]
GCAGCCGCGGAAAGAAATATGACTGATGCCACACAGTTGAACTATGATTTCCGAAACCCA
TTTGTTATTTGCGGTGCAACCTATGTGCCAATCTATCGTGGACAGAAGGATGTTGCTTGC
CCCTATTGTACTTCACGTTTTGTGCCAAGCCAGGAGGGGCAGCTTTGTACTGTTTGTGAT
ATTTCAGTGGTAGGTGCTGATGCTTCTGGACTGCTCTGCTCACCTTCCCAGGTACGCTGA
TTGAGCTATATGGGACCAGGAGCATTTTCTCAAATTTTGTTTCAGGTCAATTTTCAGCAC
TAGATAGATCCCTATTGTTCAGTTAAAATTTTCATGGGACTGTGGTAGAAGCATGAAATA
GTCAAGTGGAATTACTTTTTGCTCTTCAGCTTACTCTTTTGTTCAGTTAGAAGTGATTTT
CAATGTAATAAATCAATTTCGTATCTTTGAGGGTTGTTAGTTTTTCATACACAAGAAAGT
GAAAGGTTGTACTTGGATCAAATTTATGGTTATAGGCTATATTCAAGACTTGATTTTGCA
TTTTTGTTTGTCAAAGTACATATCATGCTTGTTCAATCGGGGGCTTCAGTGACTTGGTTG
CAAGAAACATGTTTCTTTTGTATATTTTTTATTTGATCGGCAGTCGATGCAATTTACTCA
TGGCTTTTAGGTAAGG
>TR148|c0_g1_i2 len=659 path=[1674:0-70 1675:71-94 1689:95-97 1683:98-121 1693:122-161 1691:162-185 1688:186-307 1649:308-329 1692:330-337 1690:338-361 1687:362-378 1679:379-427 1670:428-658] [-1, 1674, 1675, 1689, 1683, 1693, 1691, 1688, 1649, 1692, 1690, 1687, 1679, 1670, -2]
GCAGCCGCGGAAAGAAATATGACTGATGCCACACAGTTGAACTATGATTTCCGAAACCCA
TTTGTTATTTGCGGTGCAACCTATGTGCCAATCTATCGTGGACAGAAGGATGTTGCTTGC
CCCTATTGTACTTCACGTTTTGTGCCAAGCCAGGAGGGGCAGCTTTGTACTGTTTGTGAT
ATTTCAGTGGTAGGTGCTGATGCTTCTGGACTGCTCTGCTCACCTTCCCAGGTACGCTGA
TTGAGCTATATGGGACCAGGAGCATTTTCTCAAATTTTGTTTCAGGTCAATTTTCAGCAC
TAGATAGAAAATTTTCATGGGACTGTGGTAGAAGCATGAAATAGTCAAGTGGAATTACTT
TTTGCTCTTCAGCTTACTCATTTGTTCAGTTAAAAGTGATTTTCTATGTAATAAATCAAT
TTCGTATCTTTGAGGGTTGTTAGTTTTTCATACACAAGAAAGTGAAAGGTTGTACTTGGA
TCAAATTTATGGTTATAGGCTATATTCAAGACTTGATTTTGCATTTTTGTTTGTCAAAGT
ACATATCATGCTTGTTCAATCGGGGGCTTCAGTGACTTGGTTGCAAGAAACATGTTTCTT
TTGTATATTTTTTATTTGATCGGCAGTCGATGCAATTTACTCATGGCTTTTAGGTAAGG
>TR149|c0_g1_i1 len=1647 path=[3547:0-258 3548:259-282 3568:283-1031 3541:1032-1055 3571:1056-1157 3555:1158-1181 3574:1182-1484 3573:1485-1545 3570:1546-1547 3566:1548-1569 3560:1570-1646] [-1, 3547, 3548, 3568, 3541, 3571, 3555, 3574, 3573, 3570, 3566, 3560, -2]
GTGAAATGCTCTTTAACAATCAGAAAATTCCAAGTGATTTTGATAGACATCAGAAAGTTC
CATGTGTTTGTATTACTTTCTGTTGACAAATGAACCTCTGAATACAGGAAATGCATGATT
TCAATACCAACCACAAAGTGCAAAACTAGAGCAATAACACATCTGCACACATGCTACATA
AATTGAATAACAAACTTTTGTAATTCAAGAATATCAAAACTTGAATAGTGGGTTTTTCTC
CACAGGTTATATGGACTCCTAATATTCCCTGATCAAATCCAATTCTTTCTAATCAAATTC
TCATATATGCAAATGTCATTTTTCCTTCTAAATAAACCCTCTGTCCATCACATGTTATGA
ATGAACGAAGGTAAGAACCATATATTGCAAATCACAAACTAAATCACAACACTCCTACAA
TAATAACGATGCACAAGCATGTATGCCAGACTCTTCTGCCTCGAGAACTGACAATTATCC
CTCGCTGATTCCTCCCGTTACAGACATCTCCTCGCCGTTTGTCAATTCGTGTATTCAGAT
ATAGAAACAAAGAAATCTGGTTTATAAGAAGTAGTCTGGTGCTGGTTTCTTGGCAGGTGC
ACCTCTTGATTCCTGTGGGGCAGCATCAAACACACGAAACTGCTTATTAAGATTACCGTC
TAACTCCAGAATCGCAGCTACATTACCACATCTGTAGCAATAATTTGGAGCTGACCAGAC
AGTAACTATCTGATTATTGAACATCCATTTATATCCTTCCATTACCAACTGATGAGCTCG
GCATATATAGTCAATGTTATTGGTGTGGTTAAAACCAGTAACAACACTGCCACCAAACAA
GAAACCAGCACCACGGGGACTCAAACCCCAGCCATCCACAATATCTTCAGGATCTGACCA
TAGGAGGTCACACATGGCACCGTCATGAGGTACCTCTTGCTTTCTATCAATAGTTCGTAT
CTGATCCAATGTTGAAATAGCAGGAGAAAGACCACCATGAACACTGAAAATCTTGTTTTC
AATTAGAGCAGACAAGCTTAAGTAATCAAATATGTCAGTACAATATCTCCAAACATTTAC
TGAACCATATTTCCGAAGGCACTCGTCATAGAAACCGTATACCTGTGTGATCTGACGACT
TTCATGGTTTCCCCTAATGAGCGTTATCCGATCTGGATATCTCACCTTGAGAGCGAGCAA
AAGCAGAAACGTTTCGACAGAGTAAAATCCTCTATCAACAAAATCCCCAAGGAACAAATA
ATTTGTTTTAGGGCAATCACCACCAACTTTAAAAAGCTCCTTCATGTCATAAAACTGTCC
GTGAATATCCCCACATATGGTGACAGGGGCATCGACCCTTTGAACATTACTTTCTTCAAC
AAGGATTTCGATGGCTTTGAGACAGAGAGATTTGACTTCAGATTCCTTCAATGGTTCGCA
TCTCTTCAGTTGCTCTATCTGCCTGTCTAGGTCTGACATCTCTCTCACACTCTACTGCTA
CTACTCTGTAGAGAGTGTCTCCGCTTCTTCTTCTTCAATTTGCTTTTCTTTTCGCAGTTC
CTCTTTATTTATTTTCAAATCATTCAATTATACTTCTTGGTTTTTGTGTGTCGGACCAAC
AAGGGAAGCTCCTCTCCTCACATCAAT
>TR149|c0_g1_i2 len=1648 path=[3547:0-258 3548:259-282 3568:283-1031 3541:1032-1055 3571:1056-1157 3555:1158-1181 3574:1182-1484 3572:1485-1551 3569:1552-1553 3565:1554-1570 3564:1571-1647] [-1, 3547, 3548, 3568, 3541, 3571, 3555, 3574, 3572, 3569, 3565, 3564, -2]
GTGAAATGCTCTTTAACAATCAGAAAATTCCAAGTGATTTTGATAGACATCAGAAAGTTC
CATGTGTTTGTATTACTTTCTGTTGACAAATGAACCTCTGAATACAGGAAATGCATGATT
TCAATACCAACCACAAAGTGCAAAACTAGAGCAATAACACATCTGCACACATGCTACATA
AATTGAATAACAAACTTTTGTAATTCAAGAATATCAAAACTTGAATAGTGGGTTTTTCTC
CACAGGTTATATGGACTCCTAATATTCCCTGATCAAATCCAATTCTTTCTAATCAAATTC
TCATATATGCAAATGTCATTTTTCCTTCTAAATAAACCCTCTGTCCATCACATGTTATGA
ATGAACGAAGGTAAGAACCATATATTGCAAATCACAAACTAAATCACAACACTCCTACAA
TAATAACGATGCACAAGCATGTATGCCAGACTCTTCTGCCTCGAGAACTGACAATTATCC
CTCGCTGATTCCTCCCGTTACAGACATCTCCTCGCCGTTTGTCAATTCGTGTATTCAGAT
ATAGAAACAAAGAAATCTGGTTTATAAGAAGTAGTCTGGTGCTGGTTTCTTGGCAGGTGC
ACCTCTTGATTCCTGTGGGGCAGCATCAAACACACGAAACTGCTTATTAAGATTACCGTC
TAACTCCAGAATCGCAGCTACATTACCACATCTGTAGCAATAATTTGGAGCTGACCAGAC
AGTAACTATCTGATTATTGAACATCCATTTATATCCTTCCATTACCAACTGATGAGCTCG
GCATATATAGTCAATGTTATTGGTGTGGTTAAAACCAGTAACAACACTGCCACCAAACAA
GAAACCAGCACCACGGGGACTCAAACCCCAGCCATCCACAATATCTTCAGGATCTGACCA
TAGGAGGTCACACATGGCACCGTCATGAGGTACCTCTTGCTTTCTATCAATAGTTCGTAT
CTGATCCAATGTTGAAATAGCAGGAGAAAGACCACCATGAACACTGAAAATCTTGTTTTC
AATTAGAGCAGACAAGCTTAAGTAATCAAATATGTCAGTACAATATCTCCAAACATTTAC
TGAACCATATTTCCGAAGGCACTCGTCATAGAAACCGTATACCTGTGTGATCTGACGACT
TTCATGGTTTCCCCTAATGAGCGTTATCCGATCTGGATATCTCACCTTGAGAGCGAGCAA
AAGCAGAAACGTTTCGACAGAGTAAAATCCTCTATCAACAAAATCCCCAAGGAACAAATA
ATTTGTTTTAGGGCAATCACCACCAACTTTAAAAAGCTCCTTCATGTCATAAAACTGTCC
GTGAATATCCCCACATATGGTGACAGGGGCATCGACCCTTTGAACATTACTTTCTTCAAC
AAGGATTTCGATGGCTTTGAGACAGAGAGATTTGACTTCAGATTCCTTCAATGGTTCGCA
TCTCTTCAGTTGCTCTATCTGCCTGTCTAGGTCTGACATCTCTCTTCTCTCTCAGTTCAC
ACTCTACTACTGCTACTACTCTTCTTCTTCTTCTTCTTCTTCAATTTGCTTTTCGCAGTT
CCTCTTTATTTATTTTCAAATCATTCAATTATACTTCTTGGTTTTTGTGTGTCGGACCAA
CAAGGGAAGCTCCTCTCCTCACATCAAT
>TR150|c0_g1_i1 len=230 path=[1345:0-55 1494:56-65 1479:66-66 1461:67-68 1490:69-92 1509:93-100 1508:101-110 1506:111-124 1503:125-128 1496:129-133 1481:134-157 1464:158-191 1443:192-215 1267:216-229] [-1, 1345, 1494, 1479, 1461, 1490, 1509, 1508, 1506, 1503, 1496, 1481, 1464, 1443, 1267, -2]
AGGAATTCAGCCAGATATGTGTACATACACTATACTTGTTGATGGACTATGCAAAAATGG
AAGACTTAAAGATGCACAAGAGATTTATCAAGATCTTTTGATTAAGGGCTATCGTTTAGA
TGTTTGGATGTATAATGTGATGGTTAATGCGCTTTGTAAAGAGGGCTTGTTTGATGAAGC
ATTGTCCTTGCTATCAAAAATGGAAGACAATGGCTGCACCCCAAATGCGG
>TR150|c0_g2_i1 len=229 path=[1370:0-54 1495:55-64 1480:65-77 1501:78-89 1491:90-91 1475:92-99 1456:100-101 1507:102-123 1505:124-127 1502:128-132 1482:133-156 1465:157-190 1444:191-214 1297:215-228] [-1, 1370, 1495, 1480, 1501, 1491, 1475, 1456, 1507, 1505, 1502, 1482, 1465, 1444, 1297, -2]
GGAGTTCAGCCAAATATGTGTACATACACAACACTTGTTGATGGACTATGCAAAAATGGA
AGACTAAAGGATGCACAAGAGATTTATCAAGATCTTTTGAATAAGGGCTATCGTTTAGAT
GTTTGGATGTATACTGTGATGGTTAATGCGCTTTGTAAAGAGGGCTTGTTTGATGAAGCA
TTGTCCTTGCTATCAAAAATGGAAGACAATGGCTGCACCCCAAATGCGG
>TR151|c0_g1_i1 len=666 path=[1742:0-60 1877:61-110 1862:111-134 1885:135-167 1876:168-191 1861:192-263 1899:264-317 1893:318-341 1902:342-390 1892:391-400 1857:401-423 1895:424-445 1890:446-468 1898:469-477 1894:478-501 1886:502-533 1847:534-549 1878:550-574 1863:575-598 1845:599-632 1818:633-665] [-1, 1742, 1877, 1862, 1885, 1876, 1861, 1899, 1893, 1902, 1892, 1857, 1895, 1890, 1898, 1894, 1886, 1847, 1878, 1863, 1845, 1818, -2]
ACAATTGCTCTCCCAGAATCTGCTACAGCTCTCTCTGTCAAACATGGTTTTGATGCCCAG
GTATGAATACAATTCACTTTTTCTTGAATTGCTTATGAAAAATATGCTTCTAAAACAATT
GTATAGATAACTCATGAATATCTGCTGCTGCTTTTTAAGTCATGGATTTTATGTTTTCTT
ATGCTAAAACATTTCAGAAAGTGAATCACACATTTCTTAACTTGTTTCCACCAATGTTTA
ACAGGAAGTGAAATTACTTGGTTTAAGCTAGACAATTGTTTCCAACAATGTTTAACGGGA
AGTGAGATCACTTGATCCGAACCCTCTCTTTTGAGTTGGCAGGACCGAAATATGGATTGA
ATGATCGTATAAGAATGATTATAGCAAACTGTAAAAACACTATCTCTTTTTTCACTCTTT
CCTAACTAGGGGACAATTAATCTTTCCTTTTTCTTGTATGGTTGTTGTCTATCAAATTAT
CGTCGGAATCTATGAGCTTGGATTGGTTAAACGAGATGGCACAACAGTTTTTTTCCTCTG
CATTGAAACTTATTTCTTATTTAAGCTATGGTATTCGTTGGTCTCATGATTTTAAGTTTA
CTTGTCTCAGGCTTTCTGCTTTTGTGCTTATAAAGAACAATTAAGAGAACCTCGAGTTGT
GAGGGT
>TR151|c0_g1_i2 len=482 path=[1801:0-60 1802:61-79 1899:80-133 1893:134-157 1902:158-206 1892:207-216 1857:217-239 1895:240-261 1890:262-284 1898:285-293 1894:294-317 1886:318-349 1847:350-365 1878:366-390 1863:391-414 1845:415-448 1818:449-481] [-1, 1801, 1802, 1899, 1893, 1902, 1892, 1857, 1895, 1890, 1898, 1894, 1886, 1847, 1878, 1863, 1845, 1818, -2]
ACAATTGCTCTCCCAGAATCTGCTACAGCTCTCTCTGTCAAACATGGTTTTGATGCCCAG
GAAGTGAAATTACTTGGTTTAAGCTAGACAATTGTTTCCAACAATGTTTAACGGGAAGTG
AGATCACTTGATCCGAACCCTCTCTTTTGAGTTGGCAGGACCGAAATATGGATTGAATGA
TCGTATAAGAATGATTATAGCAAACTGTAAAAACACTATCTCTTTTTTCACTCTTTCCTA
ACTAGGGGACAATTAATCTTTCCTTTTTCTTGTATGGTTGTTGTCTATCAAATTATCGTC
GGAATCTATGAGCTTGGATTGGTTAAACGAGATGGCACAACAGTTTTTTTCCTCTGCATT
GAAACTTATTTCTTATTTAAGCTATGGTATTCGTTGGTCTCATGATTTTAAGTTTACTTG
TCTCAGGCTTTCTGCTTTTGTGCTTATAAAGAACAATTAAGAGAACCTCGAGTTGTGAGG
GT
>TR151|c0_g1_i3 len=262 path=[1801:0-60 1802:61-79 1899:80-133 1893:134-157 1902:158-206 1858:207-228 1826:229-261] [-1, 1801, 1802, 1899, 1893, 1902, 1858, 1826, -2]
ACAATTGCTCTCCCAGAATCTGCTACAGCTCTCTCTGTCAAACATGGTTTTGATGCCCAG
GAAGTGAAATTACTTGGTTTAAGCTAGACAATTGTTTCCAACAATGTTTAACGGGAAGTG
AGATCACTTGATCCGAACCCTCTCTTTTGAGTTGGCAGGACCGAAATATGGATTGAATGA
TCGTATAAGAATGATTATAGCAAACTGCTTTCTGCTTTTGTGCTTATAAAGAACAATTAA
GAGAACCTCGAGTTGTGAGGGT
>TR151|c0_g1_i4 len=495 path=[1801:0-60 1802:61-79 1899:80-133 1893:134-157 1902:158-206 1892:207-216 1883:217-253 1901:254-275 1900:276-297 1898:298-306 1894:307-330 1886:331-362 1847:363-378 1878:379-403 1863:404-427 1845:428-461 1818:462-494] [-1, 1801, 1802, 1899, 1893, 1902, 1892, 1883, 1901, 1900, 1898, 1894, 1886, 1847, 1878, 1863, 1845, 1818, -2]
ACAATTGCTCTCCCAGAATCTGCTACAGCTCTCTCTGTCAAACATGGTTTTGATGCCCAG
GAAGTGAAATTACTTGGTTTAAGCTAGACAATTGTTTCCAACAATGTTTAACGGGAAGTG
AGATCACTTGATCCGAACCCTCTCTTTTGAGTTGGCAGGACCGAAATATGGATTGAATGA
TCGTATAAGAATGATTATAGCAAACTGTAAAAACACTTTCATTTCTCATTCATCTCTTTT
TTCACTCTTTCCTAACTAGGGGACAATTAATCTTTCTTTTTCTTGTATGGTTGTTGTCTA
TCAAATTATCGTCGGAATCTATGAGCTTGGATTGGTTAAACGAGATGGCACAACAGTTTT
TTTCCTCTGCATTGAAACTTATTTCTTATTTAAGCTATGGTATTCGTTGGTCTCATGATT
TTAAGTTTACTTGTCTCAGGCTTTCTGCTTTTGTGCTTATAAAGAACAATTAAGAGAACC
TCGAGTTGTGAGGGT
>TR151|c0_g1_i5 len=679 path=[1742:0-60 1877:61-110 1862:111-134 1885:135-167 1876:168-191 1861:192-263 1899:264-317 1893:318-341 1902:342-390 1892:391-400 1883:401-437 1901:438-459 1900:460-481 1898:482-490 1894:491-514 1886:515-546 1847:547-562 1878:563-587 1863:588-611 1845:612-645 1818:646-678] [-1, 1742, 1877, 1862, 1885, 1876, 1861, 1899, 1893, 1902, 1892, 1883, 1901, 1900, 1898, 1894, 1886, 1847, 1878, 1863, 1845, 1818, -2]
ACAATTGCTCTCCCAGAATCTGCTACAGCTCTCTCTGTCAAACATGGTTTTGATGCCCAG
GTATGAATACAATTCACTTTTTCTTGAATTGCTTATGAAAAATATGCTTCTAAAACAATT
GTATAGATAACTCATGAATATCTGCTGCTGCTTTTTAAGTCATGGATTTTATGTTTTCTT
ATGCTAAAACATTTCAGAAAGTGAATCACACATTTCTTAACTTGTTTCCACCAATGTTTA
ACAGGAAGTGAAATTACTTGGTTTAAGCTAGACAATTGTTTCCAACAATGTTTAACGGGA
AGTGAGATCACTTGATCCGAACCCTCTCTTTTGAGTTGGCAGGACCGAAATATGGATTGA
ATGATCGTATAAGAATGATTATAGCAAACTGTAAAAACACTTTCATTTCTCATTCATCTC
TTTTTTCACTCTTTCCTAACTAGGGGACAATTAATCTTTCTTTTTCTTGTATGGTTGTTG
TCTATCAAATTATCGTCGGAATCTATGAGCTTGGATTGGTTAAACGAGATGGCACAACAG
TTTTTTTCCTCTGCATTGAAACTTATTTCTTATTTAAGCTATGGTATTCGTTGGTCTCAT
GATTTTAAGTTTACTTGTCTCAGGCTTTCTGCTTTTGTGCTTATAAAGAACAATTAAGAG
AACCTCGAGTTGTGAGGGT
>TR152|c0_g1_i1 len=945 path=[2418:0-290 2457:291-397 2395:398-428 2468:429-462 2462:463-503 2471:504-532 2467:533-547 2464:548-592 2470:593-610 2466:611-634 2463:635-713 2392:714-735 2452:736-822 2442:823-846 2443:847-944] [-1, 2418, 2457, 2395, 2468, 2462, 2471, 2467, 2464, 2470, 2466, 2463, 2392, 2452, 2442, 2443, -2]
AGAGAGAGAGAAATTTTCCACCTTAGTTTCGAGAATGTTTTTGTAGTGAATGATAAAAGA
ATGCTTATGATTAATATATTTTTAATGTTGAGTATTATAAGTTATAACAACAAAAAAAGG
ATATGAAGAATTTATCGAAGTCCTCCAGAAACCCCTCCAATACAGTTTTTGAGTTCTCCA
TATCAAGGAGATTTTTTATTATGAAGAGAAATAAACTTTCCATTGAAGTTGAAAGACTAT
TTTTCTTTTCTTTTTTGTCAATGTTTTCCCCTCCCCTCCTAAACTCTTTGGCAGTGTTTG
GGAGTTTAGAAGGGGAGAGAATGAGAGGGTTTGAAAGAAAGGAAGGACGAAGGGAAAAGA
ATGGAGAGCTTTGGGAGGCGATGACTTTAAGGACTTTAGTTTTCTTCATAATACAAAATT
CCTCTAATTCGGAGGAACTAAAAAATTGCATTGGAGGAGGATTTTAGAGGACTTAAATAA
ATTTTCCTAATTCGATCTATGATTTTATAATACTCTCGATATTCAAAATCTATTGATAAT
AAATATTCGTTTATCATTCTTTACAAAAACACACTTTTAAAATAGGTGAAAAATTTCTCT
ATTTTCCCCTCTACTTCCCTCCCTCCAAAGTCATAATGCTAGTAGTTATCAGGGTTTAAT
TCTGGACCCCACTTAAAACACCTTCTGTCTCTTAATCTCTTAGTTCACTGACCAGCTATC
TACTTGAGACTTTGGTTATAATTGGGTTATTTAGTACGTGACAGTTGATGTTAGAGTTCA
GGGCTTGATACAGCCATCTTAATTTGATTTGTATCTTCTACTTGACTATTTTTGGTGTTT
TGTGTGGTGTTCAATCTTTGTGTCTTGTGTGGTGTTCAATTTCAGGTGAAAGAAAATCCT
GGTCCAGTAACTGGAGGACTAGCACCTATATATGGTGCCGCTGGG
>TR153|c0_g1_i1 len=622 path=[1472:0-226 1521:227-250 1527:251-293 1515:294-314 1524:315-415 1481:416-441 1530:442-460 1528:461-484 1525:485-530 1517:531-547 1495:548-554 1496:555-571 1497:572-621] [-1, 1472, 1521, 1527, 1515, 1524, 1481, 1530, 1528, 1525, 1517, 1495, 1496, 1497, -2]
GCTGCAAAGAATCATAGTTAAACTAATCTAATAGAAAACAGATAATCAGATAGACAGATC
AAGAGAAACAAACTAACAAACTAGTACAAAATTATCTAAACATAATTAACATCTAATTCT
GCAAGGTTTCTTAAAAGCAGCAAACAAATGAACAAAACAAACAATCCCTAACCTTGCTAT
ATATATTCTTACAACAAAAGCAGTCAGAAGTAGAACATACTGCACACGACACAAGTACTA
GCTTAGTCAGTAATTAAGATTAAAACATGATTAATTAACAAGGTTCCTAGCTAACTCTTT
CAGAAAGAAGGAGGAGGACGAGGAGGTGGAGGACCCCAAAACACATCATGAGGCATTTGA
GTACCATTATGCAACAAATTTGGAGGCAAATTATACATAGGCATTGAAACCTGTTGTAAT
TGTTGATGATGCTCACCCAATTCCAAACCTTGAGAAGAAGAGCTAGTAACTGCAGCTGCA
ACAGTTGCTGAATCCACACCAGATTGTTGAACTTGCATTTCCTCTTGATCACCACCACCT
TGTTCATCTTCCAAGGGCAACCTCTCATAAGTAGCATTAGCAAAAGTAGCAGCAATAACC
ATAACAGGTCCAGAAGCAACCA
>TR154|c0_g1_i1 len=732 path=[1765:0-189 1766:190-213 1778:214-289 1769:290-306 1780:307-336 1777:337-360 1774:361-445 1747:446-469 1779:470-522 1759:523-546 1776:547-657 1781:658-681 1782:682-699 1752:700-731] [-1, 1765, 1766, 1778, 1769, 1780, 1777, 1774, 1747, 1779, 1759, 1776, 1781, 1782, 1752, -2]
GCGGTAAAGGGTATAGAATAGAAGCAAAATATAAAAGCGGAAGCATATTCCTCCTTTCCC
AAGAAACCTTCTAGGTATTTAAATTGAAACACCCTTCGGTCTCTTCACGCAGCCCCCATT
CATTCACTGCACTGATCCAACGTTCTTCTTATTCTCTTTCTCTCGCTGCGTTTTCCTGTT
CTAGGGTTTTCATTCAACAACAAGTAGCAAAAATGCATTCAAGTAACTTGCTTATCGAAG
AACCTATTCGGATGATCTCAATCCTTGAGCCAGCCAAAACCAGCTTTTTTCCTGCAATGA
CAAGGATCGTTGGTACCTTGGGACCTAAATCTCGTTCTGTTGATGTTATTTCTTCTTGTC
TCAAAGCCGGAATGTCTGTGGCTCGTTTCGATTTCTCTTGGGGTGACTCCGAGTATCACC
AAGAGACTCTGGAGAATTTGAAGACTGCTATCAAAACTACTAAGAAGCTCTGTGCTGTTA
TGCTGGACACAGTTGGTGCTGAGATGCAGGTTGTTAACAAAAACGAGACATCGATTTCTC
TTCTGGCTGATAGTCAGGTTATTCTGACTCCTGATCAGGGGCAAGAAGCTTCTTCAGAGA
TACTGCCTATCAATTTTGATGGACTCGCCAAGTCAGTGAAGGCGGGAGACACCATTTTCG
TTGGTCAATACTTGTTCACAGGAAGTGAAACTACTTCTGTGTGGCTAGAGGTAGCTGAAG
TTGCAGGGCAGG
>TR155|c0_g1_i1 len=818 path=[2955:0-196 2956:197-220 2967:221-289 2951:290-313 2965:314-450 2969:451-461 2945:462-474 2968:475-478 2966:479-481 2964:482-505 2961:506-621 2935:622-645 2958:646-734 2942:735-817] [-1, 2955, 2956, 2967, 2951, 2965, 2969, 2945, 2968, 2966, 2964, 2961, 2935, 2958, 2942, -2]
GTTCAACATCATTGATTCATATCCATGTCTTCGTCTTTATTTACACCAAAATAAAACCTC
TTACTCATCACAATTTTCCCACGTTATCACCAATCCCACCGTTGAATTTTCTCCCATTTA
TTTATAGATCAACGCGTCAACACCTTCCAATAAGTCATTTCCTTAAAAGTGCTTTTCCAA
ATCTCTTCTTCCTTCGTTCTCACACCACATCAACATTCAACAACTTACCACTCCCTCAAA
ATTCCCTATTCTCTTCTTAATTTTCTCTCATTTCCTCAAAAGTGTTTCCACTTCACTAAA
AATAAATGGCTTTTCACGAGCATCTCCAACAAGAAATAGCTTTCCAGCGTTTCACAGAAG
AAGAAGATGAAGAAAGGGCATCCTGGCACAACAACAACAACAGCAGTGTAAACGCACGTC
AACAGAATTTCATGCAAATGGAACCAGAAAGGAGGGAAAAAAGCATGGATCGGAACCACC
GGAATGACAACAATTGCGAAACGGAAGAATTAAGAGAATACAAAGCAGAGATATTAGGAC
ATCCACTCTATGATCAATTATTATCTGCTCATGTTTCGTGTCTCAGAATTGCGACACCGG
TTGATCAGCTTCCAAGGATTGACGCTCAGCTTCAACAGGCACAACGTGTTCTTCAAAAAT
ATTCTTCTGTTGGAATTGGAAATATGGATCCCAAGGAGCTTGATCACTTTATGACACATT
ATGTTCTTTTGCTTTGTGCCTTCAAAGAACAGTTGCAACAACATGTCCGTGTTCATGCCA
TGGAGGCAGTGATGGCTTGTTGGGATCTTGAGCAGTCT
>TR155|c0_g2_i1 len=572 path=[2917:0-133 2918:134-159 2919:160-173 2963:174-183 2960:184-488 2954:489-571] [-1, 2917, 2918, 2919, 2963, 2960, 2954, -2]
TAGTTAACTTTGCTTTGGAAAAAAAAAAGATTTATTATGTCAAAGTTTTATATATCCCAC
TCCTCTTTTTTAGTGTGATTTAATATATAATCGTAAATTGATGATTTTCAACATTGTTTC
TGGCTTTTACTCAAAAAAAAAAAAATTGTTTCTGGTTTGATATATTCAAATTCAAATAAT
GATCGGAGGCAGATAAACACATGAGGGAAAGTCTTTCATAGACACAACCCTAAATAAATA
TTATTTGGACACACTCACATAAAACTAACAAAATTAAATAAAATATATTTAGTCACATCA
ATTGAGGTTTGATTTCAGAAAATATTTTTCTTAGTATTTTGTGTGTCCAAATATTTTTAT
TTGAGTTTGTGTCCAACCAAGTGTGCCTCAATAAACACATATATTGAGGCATTATTTAAG
CATGGCTAATTGGGTTTTCTCTTTTCGATCTTTGTTTGTTGTTGTAGACACATTATGTTC
TTTTGCTTTGTGCCTTCAAAGAACAGTTGCAACAACATGTCCGTGTTCATGCCATGGAGG
CAGTGATGGCTTGTTGGGATCTTGAGCAGTCT
>TR156|c0_g1_i1 len=1642 path=[3613:0-235 3614:236-259 3622:260-512 3600:513-536 3618:537-598 3597:599-622 3625:623-725 3591:726-749 3621:750-854 3626:855-878 3627:879-920 3620:921-959 3616:960-1082 3611:1083-1106 3612:1107-1641] [-1, 3613, 3614, 3622, 3600, 3618, 3597, 3625, 3591, 3621, 3626, 3627, 3620, 3616, 3611, 3612, -2]
ACTGGTTCCTCAGAAACAACCTCAACAACACCAACAACAACAAAACCAACAACAAAACCA
AACCAACAACAAGATCTACCTCAACAAACAAGAAACTTTAACATCCCACCAATCAAAACA
GCACCAAAGAAACAAGGTTTCAAATTATATGAAAGAAGAAACAGTCTCAAAAACAGTGTT
CTTATGCTGAACACCCTTATGCCAAATTTTTCACAGAATTCCAATTTCTCACCAAGAAAA
CAACAACAAGAAATTCTCTCTCCAAGCTTGCTTGATTTTCCTTCTCTTGCTCTTAGCCCT
GTCACACCATTGAATGATGACCCTTTTGATAAATCTTCACCTTCATTAGGAAACTCATCA
GAGGAAGACAAAGCAATTGCTGAAAGAGGTTACTATTTGCACCCCTCTCCTATTACTACA
CCAAGAGATGCAGAGCCACAACTTCTTCCTTTGTTTCCTCTTTCTTCACCTAGAGTTTCA
CAATCAAATTCTTGAAGAGGAAATAATTGATTGGTGTGTAAAAGATTGAAACTTGCTATG
TGGGTCATTTAGATTGAGGATTGAGAATTTTACTACATGGGTTTTGAAACAAGGTACAAT
ACATAGCTTGGTTTCATTTGTAATAGTGGATTTCTTAGTCTTAACCATGAAATGGTCAAG
ATCCTTTTTCTCTTCTTTAATTATCTTATGTTTTGTCTTTAATCTATAATTATTTGCTAT
CATTTTCATTTCCATAAATGAAAGAAGAAGAAAAAAGTCACTTTGTCTAATGAATTTTGT
TTTATTTTCCTTATTCATATTTCATGAATAGTTACTTCTTCAATTATTATTTTTGTTATA
AAATCACATCTTAGGAATAATTATAAGATGAGATGTCTTTTTAATTAATTCATTATATGA
TGAATTTAATCAATAAGGTTCATCAAAGTTTATGTGCGTGTGATTCATGTTTCACACCAA
CCACACCACATGTGAAGTTGTGTTGAGAGATGAACAAAATTCAAAGAGAAGGCAAAGAGA
AGAAAAGAGATTTTTTTTGAGAAAAATAAGGAAGCTTTGAGGGGGACACTGACACATTGT
ACTAGAAATCAGTCTTCAGAAAGACTTAGCAAAACCATGTACTATGTGGTCATCATCATA
TAAAGCTGAACCAACAAGAAGGTGGGGTGTTTAGCTTGGTGAAGGTTGAGGGGGTCCATC
TTCTTTTTATGCCACTATCTAAGTTTAAGGCTAAAGGCGAATCATTCTGAAGAATTCGAG
TTCGAATAGTGGTCAGAACAATTATTGATCAAACTTTATTGACTTTTTAGTCGGACTCTG
ATTACCATGTCCTCTTTTGGTGGGAACTGGAGGGTTAAGACCTATCTTAGACATATATCT
ATGATCATATATGTTTTAGTTTTTCTTCTTTTTATTTTTTTTTTTAATTTTTTGTTGTTT
TTGTATTCCATATGACTCCTTTTTGAAAGAAAAAAAACCGTATATTTCTGTATCAATTTT
CAATATCCCTTTCTGATGAAGAAATATTGCAAAGACTTTCCTGTCTTTGCATCCTTTTTA
AGTGCAGAACATGTATGCATAATAATGTTACCAACTTGTACTTCTTACAATCTAGACAAG
GGACCTATGTATGAGACTATGA
>TR157|c0_g1_i1 len=1715 path=[3477:0-260 3478:261-284 3489:285-802 3469:803-826 3486:827-1394 3448:1395-1426 3491:1427-1442 3490:1443-1466 3488:1467-1579 3492:1580-1590 3481:1591-1603 3487:1604-1614 3484:1615-1618 3480:1619-1666 3476:1667-1714] [-1, 3477, 3478, 3489, 3469, 3486, 3448, 3491, 3490, 3488, 3492, 3481, 3487, 3484, 3480, 3476, -2]
AAAAAAAAAAAAAAAAAAGACTCTAGATTAAGTGCCGTTGTCCAAATCAACATATTCAAC
TAACTACAGAAGATACCTCTTTCACTAAAACACTGCTTATCTAAGAGTCCTTCTTCACCT
CTCTTAACCTTGCTCGAACAAAAACATATTCACCATCTAACCATAGCAATGACAGGGTCA
TCCAGCACACTAAAGGATGCTAGAAAGCACCTCAATTTTCAACCAAAAAGAAAAAAAAAA
GAAAACGGCTGAAGCCAAAAAAATTCTCATTATCTTCAGCAAAAATATTAGTCTTCTGAA
TCATCAGTCATTTTAATCTCATGATTCAATTGTTGCAGGAATTGCCATCTCTCACTCAAT
CTATGGTCCTGTCTTTGAGAATTTCATTCAGAGGTTTGGGATCCTGGAAACCAGCTGACG
AGCTTTCACAATGTGAACTTTCACCGGACTTTTTCTTCTCTTCTTTTATTTCTGCAAGAG
TCTTGGGCCCTGAAAATGCATTGGATTTCTGAATAGATCTCTGTTGCTTCACAATTGGTT
TCCTGGATTCTTTAGAAGGAGGAAATGGCCGTTTAGCTGGTTTTTCTTTATAGTGCTTTC
TTGGCCTACTTTGCTGGTAAGGCCTGAATAACCTTTGCTTGTTGGCAATTGAAAGATCTT
CAACTTCTCTGATTGAACTAAATCCTACTTGTGATGTTAATCTTCTACTTTGCCGCTGAC
CAATGTCTTGCCTTTGATGCCTTTCCCGGTTTTGAACCATCAAAGAAGACGACTCATGTC
TTCTTAAGAGACCTGTGTCAGGAGGACTATTGACCTCCCTGCGTCTTCTCAGATGGTGAC
GTAGATCTAAGTCAGAGTAGTCACAAGCAGCCATCTCAGAAGTGGACATTCGAATCCTTT
TCCTGGAAAATATAGTATCTAAGACCATCTCTCTGGGATAACCACAAACTTTCCTTTCAC
TAGGACTAGTAAAATCCCTATCAAAACATCTGTAATCATCATATGTTTCCTGTTCATAAA
GAATATCAGCGCCTGAGCACATAGTGTCGTAATCATTTGTGTTTTTAAATTCATACCCCA
AGTATTGCTCATTCAGTTCATGGTCATCCATATCAAGCACTGGCAAATATTCAGAACCGC
CCTCATAACCCAGGTTGTTCCCAGATTCATCATGAACAAGAACATCAAATCCAGGGGAGG
ACCGTTCCTCAGGCTCTACTTGACTATTTTCTTGCTCCTCTGAACTCTGCTCAGTGAATG
AAGGAGACATGTTATGAGCAACGCCGTCGTCTGGTAATGGAGAGTCTGACCGAGTCACAG
CAGCTTCTTTATAGTCCAAAGAAGAAATTTTGAAGCAATCACCTTGCTGTTTAATATTTT
CGGGTAATGGTAGCAGAAGATCTTCCTTAGGCTGAGGTTTAATATCGGACAAAGCTTTTG
GAGCAGATAAAGATTGGTTTAAATGTGTATCCCTTGGTGTGGACGATGCTACACTTGTTT
TATTTCCCGATGCAGTTCCATTTTCTAAGTTGGGTTTATTAATGCTTCCATTGTCATTCT
TCAAAGGCTTCACAGTGTCAATCTTCAAAGGCTTCACAGTGTCAATCTTCAAAGGTTTTG
CAGAGCCATTCTTCAAAGGCTTTGCAGTGTCAATCTTCAAAGGTTTTGCAGAGCCATTCT
TCAAAGGCTTTGCAGTGTCAATCTTCAAAGGTTTT
>TR157|c0_g1_i2 len=1691 path=[3477:0-260 3478:261-284 3489:285-802 3469:803-826 3486:827-1394 3448:1395-1426 3491:1427-1442 3490:1443-1466 3488:1467-1579 3492:1580-1590 3454:1591-1594 3455:1595-1642 3456:1643-1690] [-1, 3477, 3478, 3489, 3469, 3486, 3448, 3491, 3490, 3488, 3492, 3454, 3455, 3456, -2]
AAAAAAAAAAAAAAAAAAGACTCTAGATTAAGTGCCGTTGTCCAAATCAACATATTCAAC
TAACTACAGAAGATACCTCTTTCACTAAAACACTGCTTATCTAAGAGTCCTTCTTCACCT
CTCTTAACCTTGCTCGAACAAAAACATATTCACCATCTAACCATAGCAATGACAGGGTCA
TCCAGCACACTAAAGGATGCTAGAAAGCACCTCAATTTTCAACCAAAAAGAAAAAAAAAA
GAAAACGGCTGAAGCCAAAAAAATTCTCATTATCTTCAGCAAAAATATTAGTCTTCTGAA
TCATCAGTCATTTTAATCTCATGATTCAATTGTTGCAGGAATTGCCATCTCTCACTCAAT
CTATGGTCCTGTCTTTGAGAATTTCATTCAGAGGTTTGGGATCCTGGAAACCAGCTGACG
AGCTTTCACAATGTGAACTTTCACCGGACTTTTTCTTCTCTTCTTTTATTTCTGCAAGAG
TCTTGGGCCCTGAAAATGCATTGGATTTCTGAATAGATCTCTGTTGCTTCACAATTGGTT
TCCTGGATTCTTTAGAAGGAGGAAATGGCCGTTTAGCTGGTTTTTCTTTATAGTGCTTTC
TTGGCCTACTTTGCTGGTAAGGCCTGAATAACCTTTGCTTGTTGGCAATTGAAAGATCTT
CAACTTCTCTGATTGAACTAAATCCTACTTGTGATGTTAATCTTCTACTTTGCCGCTGAC
CAATGTCTTGCCTTTGATGCCTTTCCCGGTTTTGAACCATCAAAGAAGACGACTCATGTC
TTCTTAAGAGACCTGTGTCAGGAGGACTATTGACCTCCCTGCGTCTTCTCAGATGGTGAC
GTAGATCTAAGTCAGAGTAGTCACAAGCAGCCATCTCAGAAGTGGACATTCGAATCCTTT
TCCTGGAAAATATAGTATCTAAGACCATCTCTCTGGGATAACCACAAACTTTCCTTTCAC
TAGGACTAGTAAAATCCCTATCAAAACATCTGTAATCATCATATGTTTCCTGTTCATAAA
GAATATCAGCGCCTGAGCACATAGTGTCGTAATCATTTGTGTTTTTAAATTCATACCCCA
AGTATTGCTCATTCAGTTCATGGTCATCCATATCAAGCACTGGCAAATATTCAGAACCGC
CCTCATAACCCAGGTTGTTCCCAGATTCATCATGAACAAGAACATCAAATCCAGGGGAGG
ACCGTTCCTCAGGCTCTACTTGACTATTTTCTTGCTCCTCTGAACTCTGCTCAGTGAATG
AAGGAGACATGTTATGAGCAACGCCGTCGTCTGGTAATGGAGAGTCTGACCGAGTCACAG
CAGCTTCTTTATAGTCCAAAGAAGAAATTTTGAAGCAATCACCTTGCTGTTTAATATTTT
CGGGTAATGGTAGCAGAAGATCTTCCTTAGGCTGAGGTTTAATATCGGACAAAGCTTTTG
GAGCAGATAAAGATTGGTTTAAATGTGTATCCCTTGGTGTGGACGATGCTACACTTGTTT
TATTTCCCGATGCAGTTCCATTTTCTAAGTTGGGTTTATTAATGCTTCCATTGTCATTCT
TCAAAGGCTTCACAGTGTCAATCTTCAAAGGTTTTGCAGAGCCATTCTTCAAAGGCTTTG
CAGTGTCAATCTTCAAAGGTTTTGCAGAGCCATTCTTCAAAGGCTTTGCAGTGTCAATCT
TCAAAGGTTTT
>TR158|c0_g1_i1 len=412 path=[2338:0-53 2473:54-99 2472:100-129 2459:130-169 2445:170-170 2413:171-176 2430:177-177 2443:178-192 2407:193-193 2468:194-194 2462:195-221 2455:222-314 2475:315-329 2477:330-338 2479:339-339 2436:340-343 2419:344-372 2397:373-392 2378:393-411] [-1, 2338, 2473, 2472, 2459, 2445, 2413, 2430, 2443, 2407, 2468, 2462, 2455, 2475, 2477, 2479, 2436, 2419, 2397, 2378, -2]
ATTTGAAAAAGATGAATTGATCAAGCTTTGGATGGCAGAAGGTTTGTTGAAGTGTTGCGG
ATCAGACAAAAGTGAAGAAGAGTTTGGTAATGAAATTTTTTGTGATCTTGAGTCTATTTC
ATTTTTCCAAGAATCATATAAGCAGTCATATGTCATGCATGATCTTGTCAATGATTTAGC
AAAATCAGTGTCAGGCGAGTTTTGTAAGCAAATAGAGGGTTCTATGGTGGAAGGTACCCT
TGAAAGGACACGTCATATTTGGTTCTCTCTTCAATCAAACAATGTTGATAAATTACTAGA
GCCAATATGTGAGCTTAAGGGACTACGAAGTCTGATACTAGAAGACTATAAGAGTTTGTC
GATAAGCAACAGTGTGCAACATGATCTGTTTTCAAGACTAAAATGTTTGAGG
>TR158|c0_g1_i2 len=460 path=[2338:0-53 2473:54-99 2472:100-129 2416:130-183 2458:184-185 2452:186-191 2463:192-192 2457:193-216 2474:217-218 2476:219-219 2478:220-220 2406:221-245 2449:246-303 2424:304-322 2466:323-338 2460:339-339 2454:340-363 2448:364-377 2435:378-386 2418:387-387 2396:388-440 2180:441-459] [-1, 2338, 2473, 2472, 2416, 2458, 2452, 2463, 2457, 2474, 2476, 2478, 2406, 2449, 2424, 2466, 2460, 2454, 2448, 2435, 2418, 2396, 2180, -2]
ATTTGAAAAAGATGAATTGATCAAGCTTTGGATGGCAGAAGGTTTGTTGAAGTGTTGCGG
ATCAGACAAAAGTGAAGAAGAGTTTGGTAATGAAATTTTTTGTGATCTTGAGTCTATTTC
ATTTTTCCAAAAATCATTTGATCCTTATCATCTATATGAGAACTATGTCATGCATGATCT
TGTCAATGATTTAACAAAATCAGTGTCAGGAGAATTTTGTATTCAAATAGAGGGTGTTAG
GGTGGAAGGTCTTGTTGAAAGGACACGTCATATTCAGTTCTCTTTTCAATTACATTGTGA
TGATGATTTTTTTTTTAAGAAGCCAAAAGGTCTTGATAACTTATTACAGCCAATTTGTGA
GCTTAAGGGACTACGAAGTCTGATACTAAAAGTCTATAAGAGTGTGTCGATAAGCAAGAG
TGTGCAACATGATCTGTTTTCAAGACTAAAATGTTTGAGG
>TR158|c0_g1_i3 len=427 path=[2338:0-53 2473:54-99 2472:100-129 2446:130-178 2415:179-183 2458:184-185 2452:186-191 2463:192-192 2457:193-216 2474:217-218 2476:219-219 2478:220-220 2461:221-236 2455:237-329 2426:330-353 2404:354-354 2439:355-358 2422:359-387 2400:388-407 2337:408-426] [-1, 2338, 2473, 2472, 2446, 2415, 2458, 2452, 2463, 2457, 2474, 2476, 2478, 2461, 2455, 2426, 2404, 2439, 2422, 2400, 2337, -2]
ATTTGAAAAAGATGAATTGATCAAGCTTTGGATGGCAGAAGGTTTGTTGAAGTGTTGCGG
ATCAGACAAAAGTGAAGAAGAGTTTGGTAATGAAATTTTTTGTGATCTTGAGTCTATTTC
ATTTTTCCAACAATCATTTGATCGTTATCATACATGTGAGCACTATGTCATGCATGATCT
TGTCAATGATTTAACAAAATCAGTGTCAGGAGAATTTTGTAAGCAAATAGAGGGTTCTAT
GGTGGAAGGTACCCTTGAAAGGACACGTCATATTTGGTTCTCTCTTCAATCAAACAATGT
TGATAAATTACTAGAGCCAATATGTGAGCTGAAGGGACTACGAAGTCTGATACTAGAAGT
CTATGAGAGTTTGTCGATAAGCAACAGTGTGCAACATGATCTGTTTTCAAGACTAAAATG
TTTGAGG
>TR159|c0_g1_i1 len=714 path=[1753:0-296 1754:297-320 1794:321-404 1797:405-428 1799:429-462 1791:463-486 1787:487-489 1796:490-554 1795:555-578 1798:579-611 1778:612-659 1745:660-713] [-1, 1753, 1754, 1794, 1797, 1799, 1791, 1787, 1796, 1795, 1798, 1778, 1745, -2]
TATATATATATATAACGAAGTGGCTGGCTGGATGCCAATTCTGTGCCACTCACTCACATC
GCTGGCTTGCTGGCCCTAACTCACAAACAAACATTATTATTCTCCTCTTCTCTTCTCTTC
AATTCATCTTTTACTTTCCATATTCAAAATTCAAAATCTCAAACATATTCCACACTTTTT
GGATTCTAATTCCAAAAACAATACAGACCTGTTTCAACTCTATTCTCTTGTTTCATTTTC
TCTCATTCTTTAAGGTGTAAAAATCAACATGGTTGCAACTGCTGCAACATCTTCGTTTTT
TCCTGTTACATCATCATCTTCATCTGACAGTGTTGGAAAATCCTCCAAACATGGAGTTAG
TTCTGCTAACCTTGGAGGATTCAAATCCAAGCAAAGCTCTAATGGATTAAACATTAAAGC
AAATGCAGCACCTTCCAAAATCAACGGAACTGCGGTTACAACTACGACGGTGAAGGTTGA
AAATGATTCACCATCACAACATCACCCAAGGACATTCATCAATCAGTTGCCTGATTGGAG
CATGCTTCTTGCTGCTGTTACCACCATTTTCCTTGCTGCTGAGAAGCAGTGGATGATGCT
TGATTGGAAGCCTAGACGACCTGATATGCTTGTTGACCCTTTTGGTATAGGGAAAATTGT
TCAGGATGGTCTTGTGTTTCGCCAAAACTTTTCGATTAGATCGTACGAAATAGG
>TR160|c0_g1_i1 len=332 path=[1005:0-114 1094:115-131 1079:132-138 1085:139-155 1091:156-163 1075:164-188 1099:189-202 1096:203-234 1072:235-293 1034:294-331] [-1, 1005, 1094, 1079, 1085, 1091, 1075, 1099, 1096, 1072, 1034, -2]
TGCAAAAGAAGATAAAGTTATTAAGGATAGTAGGGATTTTAAGGTGAAATTTTCAGCTTC
TTCAATTTGTGTACAATCCACTGAATGGAAATTAGGTGATAGGGATACTAAGAGTGGAAG
AAGGGTTATTATAGCTGGAAGTGATGGTAGTTATTTTAGAATTGAAAAGGCTGAATTTGG
AGGTATTTATAATATTAGGTTTTGTCCCACGGATACATGTTCCTTTTGTAGATTTGATTG
TGGTTTCGTTGGTGGTTTACGTGAGAATGGCAAGATTTTATTGGCTTTGGATGGTAGTGT
TCTCCCAGTTGTGTTTGTGAGAGCATAATGAA
>TR161|c0_g1_i1 len=444 path=[1724:0-58 1817:59-213 1809:214-249 1816:250-282 1811:283-305 1806:306-318 1798:319-369 1786:370-443] [-1, 1724, 1817, 1809, 1816, 1811, 1806, 1798, 1786, -2]
GAGAAGAGATGTAAGAGAGGAATAGGTGAAGATTGGCATAAGATAGCTCACATTCCTGAA
TTTTATTTTCAATCTGATGCAAAACCACCAACATTTTGTGCGAATATCATATCAACATGG
AAGCAATTCTGGGACCCCCCTCAACAAGGTTACCCTGTCACGAGTGATTTTGACTGGATG
ATATAACGCTGTTGTCTTCATTCTTCATTCTTACGTTGTCACACCGCAGAAATTGTAGAC
TCATGGACATCTTTCTCAAGCTTCATCATCAGGATGTTCTTCATCACAACAACTTACTCA
CTCATTGGAAGGAATGAGTAATCGAATTTTTCATGCATTTTAACACAAGTATTGGTTTGT
AAGGTTATTGAGTAGTGATTTGGATGGGAGAGAACCAAGCTCTCGAAACTTAGTGAAACT
GTGTCTGTTTTCTTTGTAATATTT
>TR161|c0_g2_i1 len=437 path=[1787:0-72 1788:73-85 1789:86-122 1790:123-123 1802:124-248 1820:249-250 1818:251-252 1815:253-285 1810:286-305 1805:306-318 1797:319-362 1729:363-436] [-1, 1787, 1788, 1789, 1790, 1802, 1820, 1818, 1815, 1810, 1805, 1797, 1729, -2]
TCACATTCCTCGTTTTGTATTAAATTACATATTGCAATCTGATGCAGAACCAACAAAACC
AACAATTTGTGATAATATCATATCAGTGTTACCAAAAAAAGATAATATCATATCAGCATG
GAAGAAGCAATTCTGGGACCGCCCTCAAAGCGGTTACCCTAAAAGGAGTTATTTTGACTC
GATGCTTTAAAACGAGGATAATTCTTCATTCTTATGTGTTGTCGCCCCGAAGAAATTGTA
GACTCATGGACATCTTTCTCAAGCTTCATCATCAGGATGTTCTTCACAACAACTTACTCA
CTCATTGGAAGGAATGAGTTATCGACTTTTAACAGAAGCTAGTATTGGTTTGTAAGGTTA
TTGAGTAGTGATTTGGATGGGAGAGAACCAAGCTCTCGAAACTTAGTGAAACTGTGTCTG
TTTTCTTTGTAATATTT
>TR162|c0_g1_i1 len=2195 path=[5006:0-1091 5007:1092-1115 5025:1116-1193 4989:1194-1234 5023:1235-1310 5012:1311-1334 5028:1335-1504 5026:1505-1585 5024:1586-1836 5019:1837-1962 4992:1963-1968 4993:1969-1992 4994:1993-2194] [-1, 5006, 5007, 5025, 4989, 5023, 5012, 5028, 5026, 5024, 5019, 4992, 4993, 4994, -2]
GATCATTTTACTTTCCCATTTGTACTTAAAGCATGTTCTTTTATTTATGATCAAGTTAGT
GGAAAATGTGTTCATAGTTGTGTATTGAAATCTGGGTTTGAAGCAAATGTTTATGTTGCA
ACTGGGTTGTTGAATATGTATGTGGAATGTAAAAATATGGAAGATGGGTTGAAGGTGTTT
GATAAAATTCCTAAGTGGAATGTTGTTGCTTGGACTTGTTTGATTAATGGGTATGTGAGT
AATGATCGACCTCGTGAAGCTTTGGAGGTGTTTAAGGAAATGGGTTGTTGGGGTGTGGAG
GCTAATGAGGTTACGATGGTGAATGCTTTGATTGCGTGTGCTCGTTGTAGGGATGTTGAT
ACTGGGAGATGGGTTCATGAGAGGGTTTGTAAGGCGGGGTATGATCCTTTTGTGTTTGCG
TCTGATAGTAATGTTATTCTTGCTACTGCTATTGTTGGAATGTATGCAAAATGTGGTTGG
TTAAATGTTGCGAGAGACTTGTTTAACAAAATGCCAGAGAGAAACGTTGTTGCTTGGAAC
TGTATGATTAATGCTTATAATCAATATGAGAGGTATAACGAGGCGCTTGGTCTGTTTTTT
GATATGTTGGCCGATGGATTTTGTCCTGATAAGGCTACTTTTCTGAGTGTGTTGAGTGTT
TGTGCCAGTCGGTGTGTTTTGGCATTGGGAGAAACGGTTCATGCCTATCTATTGAAAAGC
AACATGGCAACGGATATTGCCCTTGCAACTGCTCTTTTGGATATGTATGCCAAAAATGGT
GAATTACGAAGTGCGCAAAAGATTTTTAATAATAGTTTGGAAAAAAAGGATGTAGTGATG
TGGACTAGTATGATAAATGCTTTAGCCATACATGGTCATGGAAATGAAGCATTGAGTTTG
TTTCAAATAATGCAAGAGGATAGTTCTCTAGTCCCTGATCATATTACTTACATTGGAGTT
TTATTTGCATGTAGTCATGTTGGATTGGTCGAAGAGGCTCAAAAACAATTTAACCTTATG
ACAAAGAGGTATGGTATACTGCCAGAAAAAGAGCACTATAGTTGCATGGTTGATCTTTTG
AGTCGGGCAGGTCATTTCAGAGAGGCGGAAAAACTAATGGAGACAATGTCAATACGACCA
AATATTGCCATATGGGGTGCTCTTTTAAATGGTTGCCAGATTCATGAAAACATCCCTGTT
GCTAGTCAAGTGAAAGTACGATTAGCAGAGCTGGAACCTGTTCAAAGTGGAATTTATGCT
CTTCTATCTAATATATATGCTAATGCTGGAAAATGGGAAGAGGTAAATAGGACTAGAAAA
ATGATGAAGCATAAAAGGATTGCAAAGACAATTGGTCATAGTTCAGTTGAAATGAAGCCG
TTAACCTTATGATTATCTCAAGATTCATTGATTGTCTCAAATTATAAAGTAGTGTTTGAT
GGAGTAGCTTCAACAAATTAGTGTTTTGAAATGAAAATCAAAACCATCCTGGAGCATCAG
TTCATTTCCTTTCACTTGCCTTGGTCAGTTTGTTCCAATTAACATCAAGGTCATGTTAAC
TCTGGCATTGATGAGATTCTTGAGAGTGTTTGGATGGGGGATCTCTCTGTGACCTAGTTC
TCTCTCGCGCCCACTCTCTGCAACTCACTTCCACTGCTCCTCTTGTGCTGCTCCATCTGT
CCCTGAAAACTTTCCCCTGAAATTTTGTTTGAAAAAATATGTACAAACTACGCCTAATCC
ACACTGACCTGAAGCCAGAATATACTGTTTGTTTCTTCCTAATATGTGAAGTTTCCTAAA
TGCAAGGGGTACAGAAAAATATTTCAAACAGGGATCACAACTAAGATGACCTGAAGGAGC
TATTTCGAGGGAGAGCATAAATGCAGTGAAGAAGTGTGATCATCTAAAGGTTGGTTTAGT
TGTGTTTCCCTATTAGTAGTTTGCTGGCCACTGATTAATCTAACCCAAAATTATGATGGA
AGGCCATCTGTTTAATCCAGCGTTCAGAGGATTCAACTGCATGTATATTATTAGTGCATT
CAGTATGTGTAGTTAGGGACTGTAGCATGTTACCCTCGTAGTGGTAAAGGAACTGTAAAG
TTCGATGTATTACAATTTCTCATATATAAGAGACCTAATTACCAAAGTTATGAAATATCA
GTTGCTATGTTATAAATGGAGATGAGTGCTAGCTG
>TR163|c0_g1_i1 len=808 path=[2049:0-238 2050:239-264 2098:265-284 2114:285-313 2112:314-343 2110:344-367 2115:368-380 2101:381-394 2113:395-399 2111:400-423 2109:424-542 2093:543-638 2066:639-657 2067:658-683 2068:684-807] [-1, 2049, 2050, 2098, 2114, 2112, 2110, 2115, 2101, 2113, 2111, 2109, 2093, 2066, 2067, 2068, -2]
CGGGAAGGGGTCCCACCATTTGGTGTATTGTACGCAGCCTTACCCTGTTTTTACTCAAGA
GGCTGTTTCCAGGAGTAAGTAGTGGTTTAATACTTTAAAAAAATGTGGCATTGCGACAAC
GTTAATATGTTGCAGCTATGGTATGGTCAATTTAACTTTCCTCATGTTTTGGTTTACTTC
TCAATCTATTTTAATTTCTTGAGAGCCATTATCGGTTAGTATTTTTCCTTTCAATTTTGG
TAGTATATACTGCTGAGGTGGCATAGTGGAGTTTGTTAGAATGTAGTAGCCGAGAGAATA
TTATTTCTGCTACAAATGACAATACCTCTTTGACTGAGGTGCCCCGGCTAACTTAATACC
CCTCAATACATAAGAGAGAGATGAATAAACAACCTTCTATTGAACAACACTACCCATACC
ACCTCAGTAGAATATACTAATAAACTTCAAAGTTAAAATGGTGACCAAAAGCGGTTCTCA
GGATATTTAAATAGTTTGCAAAATGAACCTAAACATGAGGAAAGGTAAACCAAGCGATGT
TTGGCGTTTAGCAGAGTACAACTAATTTTGTGTTTGCTCTTTAGTTTCCTTGACCAGTAC
TTGAACATTTCTCTTTATTGAGTGTCAAATGTTGAACCTTCCTAAGCCCAACTTACTACT
TGTTGGAAGCAACATGTTAAAACCTAAAGAAACCCCCATAGTAGGCATTTTAAATTTCCT
AGTCAATTTCATTTGATTAACTATTGACAGGTATGTACATGGTTTGTGCACATTGGGGTT
GAGATTGCAGCTTATTCTTCAATGGTTG
>TR164|c0_g1_i1 len=1010 path=[2310:0-401 2311:402-425 2334:426-462 2339:463-504 2340:505-656 2331:657-712 2337:713-756 2335:757-780 2330:781-806 2328:807-830 2329:831-1009] [-1, 2310, 2311, 2334, 2339, 2340, 2331, 2337, 2335, 2330, 2328, 2329, -2]
GTGGATACTAAATTTATTTGATATTCGCTAAAAATATATACGACATTAGATTAAAAATCA
TCATTATAGATGTGATAGTTACACCCTACAGAGTAGACTTGTAACAACTAACAAGTAGCA
GACGAAACACGATATGTCAACTGCACTTAACGGTTTAACATATCTCAAAGCAACCATGTA
TTTCCTTCCCATTCACCTGTGTTAAGCAAGGATGAAGAAGAACCTTTACATTAAGCAACA
ACCATTCCACACTAGTTTGATAATGATTTAGAAATACCTTCTAGCTGTGGTGATCACAGA
AATGATAACAGATGGCTTAAATTCTTCAGATATAATGCCCTTTAATAACACATTATTAGT
TTACCAAACTCATCCAAAAATAGGAAAGGCAAAATAAGTTATTCCAGAATCGTCTGGGGA
TAAAATGAACTAACTCAATGAGTAAGCAACATAAGTTGCATTATATGTTCGTCAAAGATA
TTAGTAAAGGATCCTATGTCAAAAGGCCACAAGATTACAAAAAAATGAAAACATCGACAT
TAGCCAAAGTCTGCCATCACATGGAAATGCTAGTTGAATCAACTAACCGCAGATCAACAC
TGTCATAAAGGCATGGAAATACCTTGAGGAACTAAACCCCAACCAAGAGATTCAATGGAC
AAGCTTGAAACTAATCTCGCTGACGCGACAGCGCTATACAAGGGCAGCATTGATTCCAAG
CTACTCAACTCCACCGGTAACCGAGAAGTGAGAGAGAGGCGTGGAACAGTTGCAGATTGA
GGTTTGAGTTTGAAATGGATAGAGAATGATGATTGTTTAGTGTTGGTATTATGAACAAGA
GCTTGTAATCGACAGGATAACCTACCCAAAGCCTTACACGACGATGTTGCCATTCTTCTT
CTTCAGCTCGGCACCTAAGCGACACTGTCACCCCGCTTTTCTTTCAAAGCCTCTTCCTTC
GATGCTAGGACCATACGATGCCGTTTTACCTTAAACTAACACGAAAAAAA
>TR165|c0_g1_i1 len=577 path=[2732:0-57 2795:58-68 2793:69-92 2791:93-112 2786:113-136 2778:137-173 2794:174-197 2796:198-230 2776:231-254 2766:255-275 2789:276-346 2783:347-370 2775:371-474 2797:475-516 2725:517-522 2726:523-546 2727:547-576] [-1, 2732, 2795, 2793, 2791, 2786, 2778, 2794, 2796, 2776, 2766, 2789, 2783, 2775, 2797, 2725, 2726, 2727, -2]
CACCTAAAACGACACTCATTTTGAAACGGAGGGAGTATGTTTTTTTAATACTATAAATCC
CAAATCTTTGTATTCGCTGCAATGAATGATGTATGAAACTTCTAGCATTTAGCTTGAGGC
TGAGTTGAGTTAAATTAGTTTTACTTCAGAGAGATGAAGGTGAACTAATTTCAGATTTGA
GAACATGCACATATAGCTTTCCCAAGCTCTAAGGAATTTTACATTTTTGTTGATTCCAAA
TGATATCGGTCCAATGAATGCCGGACCATTAAACTTGTAGATCCTTAATCCAACTCCTTC
TACGCATAGGTGTACAAATCTTCTTACGATTTCCATTTGAAAATTAAAGACAACTTGTAT
TCTTTGATGATTGTAGATTATTTCGAATGACTTAATTTGATCCTGCAAATTTGAATTAAT
TTCTTTTGATCTATTTTGGAATTTTATGATGAAGCAAGGAGTGGCGCTTCGGTTGCCATA
TGCCTCTCCTCAAGCTTTTGGGTGTCTGTGATTGGAGTGAAGTGGATGGATCAGATGATG
AATATGATAATGGAAATGAGAGAACTTGTTCCTGTGC
>TR165|c0_g1_i2 len=1068 path=[2760:0-58 2782:59-142 2755:143-166 2773:167-281 2795:282-292 2793:293-316 2791:317-336 2786:337-360 2778:361-397 2794:398-421 2796:422-454 2784:455-475 2739:476-478 2766:479-499 2789:500-570 2783:571-594 2775:595-698 2797:699-740 2759:741-1067] [-1, 2760, 2782, 2755, 2773, 2795, 2793, 2791, 2786, 2778, 2794, 2796, 2784, 2739, 2766, 2789, 2783, 2775, 2797, 2759, -2]
GTGCAGTGGACAGATGCTTGCGGTAGTGAGCTTGTTGAAATACGAGAATTTGAGCCCAGG
TATTTGAATATTTTATTTTCGATATCAGCTGTAATAAAAGGAAGAACCTTTCTCTTCGTA
CTATTATACAATTTTAGATTAGAGGTCTTGTTTACCCGATTTTATTTTATTGTCAGGACA
CATGGGCTCCTGATACTTTATTTTGTTTGATTGATATTAGTGTATGAATGAGATATGCTA
GGATGGCCTTTTAAAAATATATGTTTTTTTAATACTATAAATCCCAAATCTTTGTATTCG
CTGCAATGAATGATGTATGAAACTTCTAGCATTTAGCTTGAGGCTGAGTTGAGTTAAATT
AGTTTTACTTCAGAGAGATGAAGGTGAACTAATTTCAGATTTGAGAACATGCACATATAG
CTTTCCCAAGCTCTAAGGAATTTTACATTTTTGTTCATTCCAAATGATATCGGTCCAATG
AATGCCGGACCATTAAACTTGTAGATCCTTAATCCAACTCCTTCTACGCATAGGTGTACA
AATCTTCTTACGATTTCCATTTGAAAATTAAAGACAACTTGTATTCTTTGATGATTGTAG
ATTATTTCGAATGACTTAATTTGATCCTGCAAATTTGAATTAATTTCTTTTGATCTATTT
TGGAATTTTATGATGAAGCAAGGAGTGGCGCTTCGGTTGCCATATGCCTCTCCTCAAGCT
TTTGGGTGTCTGTGATTGGAGGTGAATAATAATAAATTTTGGGAATTTCAGCATTTCACT
CACACTTTTATATGATGTTTGATTAATGGCCATTGTAATCTGGTTTCTTGGAACTCGATT
TAGAACTAGGAAGGATTTGTTATTTTGATTTTATTTTCCGATTTGTTTGGTTTTTGTTTT
TGACCTTTATAATTAGAGGATGCCTTGCCCTCTATCATTGTTCCTATTCTATTATGATCA
TTTTTTTTTTTGTCCTCAAGAAGTTTATAAACAACAAAAAAATCTTAATTTTCCTCCTTC
TTCTTTCTAGGTATGCTATCACTTAGTTTATGCAAAAAAAAAAAAAAA
>TR165|c0_g1_i3 len=801 path=[2760:0-58 2782:59-142 2755:143-166 2773:167-281 2795:282-292 2793:293-316 2791:317-336 2786:337-360 2778:361-397 2794:398-421 2796:422-454 2776:455-478 2766:479-499 2789:500-570 2783:571-594 2775:595-698 2797:699-740 2725:741-746 2726:747-770 2727:771-800] [-1, 2760, 2782, 2755, 2773, 2795, 2793, 2791, 2786, 2778, 2794, 2796, 2776, 2766, 2789, 2783, 2775, 2797, 2725, 2726, 2727, -2]
GTGCAGTGGACAGATGCTTGCGGTAGTGAGCTTGTTGAAATACGAGAATTTGAGCCCAGG
TATTTGAATATTTTATTTTCGATATCAGCTGTAATAAAAGGAAGAACCTTTCTCTTCGTA
CTATTATACAATTTTAGATTAGAGGTCTTGTTTACCCGATTTTATTTTATTGTCAGGACA
CATGGGCTCCTGATACTTTATTTTGTTTGATTGATATTAGTGTATGAATGAGATATGCTA
GGATGGCCTTTTAAAAATATATGTTTTTTTAATACTATAAATCCCAAATCTTTGTATTCG
CTGCAATGAATGATGTATGAAACTTCTAGCATTTAGCTTGAGGCTGAGTTGAGTTAAATT
AGTTTTACTTCAGAGAGATGAAGGTGAACTAATTTCAGATTTGAGAACATGCACATATAG
CTTTCCCAAGCTCTAAGGAATTTTACATTTTTGTTGATTCCAAATGATATCGGTCCAATG
AATGCCGGACCATTAAACTTGTAGATCCTTAATCCAACTCCTTCTACGCATAGGTGTACA
AATCTTCTTACGATTTCCATTTGAAAATTAAAGACAACTTGTATTCTTTGATGATTGTAG
ATTATTTCGAATGACTTAATTTGATCCTGCAAATTTGAATTAATTTCTTTTGATCTATTT
TGGAATTTTATGATGAAGCAAGGAGTGGCGCTTCGGTTGCCATATGCCTCTCCTCAAGCT
TTTGGGTGTCTGTGATTGGAGTGAAGTGGATGGATCAGATGATGAATATGATAATGGAAA
TGAGAGAACTTGTTCCTGTGC
>TR165|c0_g2_i1 len=449 path=[2719:0-58 2720:59-79 2721:80-121 2722:122-448] [-1, 2719, 2720, 2721, 2722, -2]
GTGCAGTGGACAGATGCTTGCGGTAGTGAGCTTGTTGAAATACGAGAATTTGAGCCCAGC
AAGGAGTGGCGCTTCGGTTGCCATATGCCTCTCCTCAAGCTTTTGGGTGTCTGTGATTGG
AGGTGAATAATAATAAATTTTGGGAATTTCAGCATTTCACTCACACTTTTATATGATGTT
TGATTAATGGCCATTGTAATCTGGTTTCTTGGAACTCGATTTAGAACTAGGAAGGATTTG
TTATTTTGATTTTATTTTCCGATTTGTTTGGTTTTTGTTTTTGACCTTTATAATTAGAGG
ATGCCTTGCCCTCTATCATTGTTCCTATTCTATTATGATCATTTTTTTTTTTGTCCTCAA
GAAGTTTATAAACAACAAAAAAATCTTAATTTTCCTCCTTCTTCTTTCTAGGTATGCTAT
CACTTAGTTTATGCAAAAAAAAAAAAAAA
>TR166|c0_g1_i1 len=1041 path=[3365:0-149 3410:150-300 3394:301-388 3326:389-407 3401:408-408 3390:409-969 3411:970-970 3371:971-989 3372:990-1013 3373:1014-1040] [-1, 3365, 3410, 3394, 3326, 3401, 3390, 3411, 3371, 3372, 3373, -2]
GGAAAATATTATATCATCATCCTTAGGAAACTGTTCCTCAATATTTGAGCTTACTTTCTT
GAAAGTATCATCATTCCGAGAAACTTGATCATTAGTCTCTGTAATTTCAATGGAAAAAGA
AGTCGTGGCTATTTGGCCATCACCATCTTCTCTTTCTTCATCTATTTGAGAAGGGTCCCC
TTTGTAATCATTAGTGTTACTTGTTTCCTGCCAGTTTTTAACATCAACATCTTGAGTGGG
AAGAGGCTTTGTTATTGCAATTGAAGGATAATGTATGGTTATTTGGCCATCAGCAACTTC
CCATTGGGGGTTCAGTCTAGCCGAAGAAGCTAAACTCCCACAGTGTAGCGAACCATGATT
CGAATCTCCGTTGAGAGATGTATCCACCTGAGAAGGTTTGATGGTAGAACCAATTTCTCC
AACTGATTGCTGTCTATCTGTTGATTGTTCATTCTTTAACATCTGTGAAGAAGTAAACTC
ATGTCGTAATGCTTCTTCAACTTCAACCACAGCTGCAAAATCTTTGGTGGTTTTTGCACT
TGGGTATTCATTACCAGTATCTTGGCCTTTGGACTCTTCTTGTAATTGTCTATATAGGTT
CAACACCATTTCATAGTCTATGCCGAAACTTAATCTGAAAATGTCACGGTAACTATCGGG
TGTTACAGCTGAAGTCAGAGATAGTTTTTGACAGTTCTGTACAAAACGATGTTTTACATC
CTGAAATTGAATTCCCTGTGCATGGATGAGGCTTGGTAGGTTGAGAAATGCTACAACATT
CAAATGTGGAATTTTGACTTTCTGATTATCACCCAATCCACTTTTGAATATTTCTACTAG
CCCATCTGCTTCTCTTATCATCATAAACCTTAGCTCAGGAAACTCTTTACACATGGACAT
TGGGAAGACACATTTCAACTTGTCACACTTTACTATACCAAGTATTTCTAGCTTTGGGAA
GCATGTGTTTGAAGACTGAGAAATTTTACTTTCCAAATCGTCTTCAATGATATGCTTCAA
CTCTTTGCATTCTTGTACTTC
>TR166|c0_g1_i2 len=1142 path=[3365:0-149 3410:150-300 3394:301-388 3408:389-483 3401:484-484 3390:485-1045 3411:1046-1046 3293:1047-1047 3294:1048-1141] [-1, 3365, 3410, 3394, 3408, 3401, 3390, 3411, 3293, 3294, -2]
GGAAAATATTATATCATCATCCTTAGGAAACTGTTCCTCAATATTTGAGCTTACTTTCTT
GAAAGTATCATCATTCCGAGAAACTTGATCATTAGTCTCTGTAATTTCAATGGAAAAAGA
AGTCGTGGCTATTTGGCCATCACCATCTTCTCTTTCTTCATCTATTTGAGAAGGGTCCCC
TTTGTAATCATTAGTGTTACTTGTTTCCTGCCAGTTTTTAACATCAACATCTTGAGTGGG
AAGAGGCTTTGTTATTGCAATTGAAGGATAATGTATGGTTATTTGGCCATCAGCAACTTC
CCATTGGGGGTTCAGTCTAGCCGAAGAAGCTAAACTCCCACAGTGTAGCGAACCATGATT
CGAATCTCCGTTGAGAGATGTATCCACCTTGATACGTTTGGAATAGGATTACCTTCAACA
AAAAGAACTTATGGGAAACAAAAAAATATATTACATTATTTACCTGAGAAGGTTTGATGG
TAGAACCAATTTCTCCAACTGATTGCTGTCTATCTGTTGATTGTTCATTCTTTAACATCT
GTGAAGAAGTAAACTCATGTCGTAATGCTTCTTCAACTTCAACCACAGCTGCAAAATCTT
TGGTGGTTTTTGCACTTGGGTATTCATTACCAGTATCTTGGCCTTTGGACTCTTCTTGTA
ATTGTCTATATAGGTTCAACACCATTTCATAGTCTATGCCGAAACTTAATCTGAAAATGT
CACGGTAACTATCGGGTGTTACAGCTGAAGTCAGAGATAGTTTTTGACAGTTCTGTACAA
AACGATGTTTTACATCCTGAAATTGAATTCCCTGTGCATGGATGAGGCTTGGTAGGTTGA
GAAATGCTACAACATTCAAATGTGGAATTTTGACTTTCTGATTATCACCCAATCCACTTT
TGAATATTTCTACTAGCCCATCTGCTTCTCTTATCATCATAAACCTTAGCTCAGGAAACT
CTTTACACATGGACATTGGGAAGACACATTTCAACTTGTCACACTTTACTATACCAAGTA
TTTCTAGCTTTGGGAAGCATGTGTTTGTAGACTGAAAATTTGAGGATTCTCCGTAATTTT
CCAAATCATCTTCAATGATATGCTTCAATTCTTTGCATTCTTCTATTCTTAATATATGCA
AT
>TR166|c0_g1_i3 len=1066 path=[3365:0-149 3410:150-300 3394:301-388 3326:389-407 3401:408-408 3390:409-969 3411:970-970 3293:971-971 3294:972-1065] [-1, 3365, 3410, 3394, 3326, 3401, 3390, 3411, 3293, 3294, -2]
GGAAAATATTATATCATCATCCTTAGGAAACTGTTCCTCAATATTTGAGCTTACTTTCTT
GAAAGTATCATCATTCCGAGAAACTTGATCATTAGTCTCTGTAATTTCAATGGAAAAAGA
AGTCGTGGCTATTTGGCCATCACCATCTTCTCTTTCTTCATCTATTTGAGAAGGGTCCCC
TTTGTAATCATTAGTGTTACTTGTTTCCTGCCAGTTTTTAACATCAACATCTTGAGTGGG
AAGAGGCTTTGTTATTGCAATTGAAGGATAATGTATGGTTATTTGGCCATCAGCAACTTC
CCATTGGGGGTTCAGTCTAGCCGAAGAAGCTAAACTCCCACAGTGTAGCGAACCATGATT
CGAATCTCCGTTGAGAGATGTATCCACCTGAGAAGGTTTGATGGTAGAACCAATTTCTCC
AACTGATTGCTGTCTATCTGTTGATTGTTCATTCTTTAACATCTGTGAAGAAGTAAACTC
ATGTCGTAATGCTTCTTCAACTTCAACCACAGCTGCAAAATCTTTGGTGGTTTTTGCACT
TGGGTATTCATTACCAGTATCTTGGCCTTTGGACTCTTCTTGTAATTGTCTATATAGGTT
CAACACCATTTCATAGTCTATGCCGAAACTTAATCTGAAAATGTCACGGTAACTATCGGG
TGTTACAGCTGAAGTCAGAGATAGTTTTTGACAGTTCTGTACAAAACGATGTTTTACATC
CTGAAATTGAATTCCCTGTGCATGGATGAGGCTTGGTAGGTTGAGAAATGCTACAACATT
CAAATGTGGAATTTTGACTTTCTGATTATCACCCAATCCACTTTTGAATATTTCTACTAG
CCCATCTGCTTCTCTTATCATCATAAACCTTAGCTCAGGAAACTCTTTACACATGGACAT
TGGGAAGACACATTTCAACTTGTCACACTTTACTATACCAAGTATTTCTAGCTTTGGGAA
GCATGTGTTTGTAGACTGAAAATTTGAGGATTCTCCGTAATTTTCCAAATCATCTTCAAT
GATATGCTTCAATTCTTTGCATTCTTCTATTCTTAATATATGCAAT
>TR166|c0_g1_i4 len=979 path=[3365:0-149 3410:150-300 3333:301-321 3390:322-882 3411:883-883 3293:884-884 3294:885-978] [-1, 3365, 3410, 3333, 3390, 3411, 3293, 3294, -2]
GGAAAATATTATATCATCATCCTTAGGAAACTGTTCCTCAATATTTGAGCTTACTTTCTT
GAAAGTATCATCATTCCGAGAAACTTGATCATTAGTCTCTGTAATTTCAATGGAAAAAGA
AGTCGTGGCTATTTGGCCATCACCATCTTCTCTTTCTTCATCTATTTGAGAAGGGTCCCC
TTTGTAATCATTAGTGTTACTTGTTTCCTGCCAGTTTTTAACATCAACATCTTGAGTGGG
AAGAGGCTTTGTTATTGCAATTGAAGGATAATGTATGGTTATTTGGCCATCAGCAACTTC
CTGAGAAGGTTTGATGGTAGAACCAATTTCTCCAACTGATTGCTGTCTATCTGTTGATTG
TTCATTCTTTAACATCTGTGAAGAAGTAAACTCATGTCGTAATGCTTCTTCAACTTCAAC
CACAGCTGCAAAATCTTTGGTGGTTTTTGCACTTGGGTATTCATTACCAGTATCTTGGCC
TTTGGACTCTTCTTGTAATTGTCTATATAGGTTCAACACCATTTCATAGTCTATGCCGAA
ACTTAATCTGAAAATGTCACGGTAACTATCGGGTGTTACAGCTGAAGTCAGAGATAGTTT
TTGACAGTTCTGTACAAAACGATGTTTTACATCCTGAAATTGAATTCCCTGTGCATGGAT
GAGGCTTGGTAGGTTGAGAAATGCTACAACATTCAAATGTGGAATTTTGACTTTCTGATT
ATCACCCAATCCACTTTTGAATATTTCTACTAGCCCATCTGCTTCTCTTATCATCATAAA
CCTTAGCTCAGGAAACTCTTTACACATGGACATTGGGAAGACACATTTCAACTTGTCACA
CTTTACTATACCAAGTATTTCTAGCTTTGGGAAGCATGTGTTTGTAGACTGAAAATTTGA
GGATTCTCCGTAATTTTCCAAATCATCTTCAATGATATGCTTCAATTCTTTGCATTCTTC
TATTCTTAATATATGCAAT
>TR166|c0_g1_i5 len=954 path=[3365:0-149 3410:150-300 3333:301-321 3390:322-882 3411:883-883 3371:884-902 3372:903-926 3373:927-953] [-1, 3365, 3410, 3333, 3390, 3411, 3371, 3372, 3373, -2]
GGAAAATATTATATCATCATCCTTAGGAAACTGTTCCTCAATATTTGAGCTTACTTTCTT
GAAAGTATCATCATTCCGAGAAACTTGATCATTAGTCTCTGTAATTTCAATGGAAAAAGA
AGTCGTGGCTATTTGGCCATCACCATCTTCTCTTTCTTCATCTATTTGAGAAGGGTCCCC
TTTGTAATCATTAGTGTTACTTGTTTCCTGCCAGTTTTTAACATCAACATCTTGAGTGGG
AAGAGGCTTTGTTATTGCAATTGAAGGATAATGTATGGTTATTTGGCCATCAGCAACTTC
CTGAGAAGGTTTGATGGTAGAACCAATTTCTCCAACTGATTGCTGTCTATCTGTTGATTG
TTCATTCTTTAACATCTGTGAAGAAGTAAACTCATGTCGTAATGCTTCTTCAACTTCAAC
CACAGCTGCAAAATCTTTGGTGGTTTTTGCACTTGGGTATTCATTACCAGTATCTTGGCC
TTTGGACTCTTCTTGTAATTGTCTATATAGGTTCAACACCATTTCATAGTCTATGCCGAA
ACTTAATCTGAAAATGTCACGGTAACTATCGGGTGTTACAGCTGAAGTCAGAGATAGTTT
TTGACAGTTCTGTACAAAACGATGTTTTACATCCTGAAATTGAATTCCCTGTGCATGGAT
GAGGCTTGGTAGGTTGAGAAATGCTACAACATTCAAATGTGGAATTTTGACTTTCTGATT
ATCACCCAATCCACTTTTGAATATTTCTACTAGCCCATCTGCTTCTCTTATCATCATAAA
CCTTAGCTCAGGAAACTCTTTACACATGGACATTGGGAAGACACATTTCAACTTGTCACA
CTTTACTATACCAAGTATTTCTAGCTTTGGGAAGCATGTGTTTGAAGACTGAGAAATTTT
ACTTTCCAAATCGTCTTCAATGATATGCTTCAACTCTTTGCATTCTTGTACTTC
>TR166|c0_g1_i6 len=1117 path=[3365:0-149 3410:150-300 3394:301-388 3408:389-483 3401:484-484 3390:485-1045 3411:1046-1046 3371:1047-1065 3372:1066-1089 3373:1090-1116] [-1, 3365, 3410, 3394, 3408, 3401, 3390, 3411, 3371, 3372, 3373, -2]
GGAAAATATTATATCATCATCCTTAGGAAACTGTTCCTCAATATTTGAGCTTACTTTCTT
GAAAGTATCATCATTCCGAGAAACTTGATCATTAGTCTCTGTAATTTCAATGGAAAAAGA
AGTCGTGGCTATTTGGCCATCACCATCTTCTCTTTCTTCATCTATTTGAGAAGGGTCCCC
TTTGTAATCATTAGTGTTACTTGTTTCCTGCCAGTTTTTAACATCAACATCTTGAGTGGG
AAGAGGCTTTGTTATTGCAATTGAAGGATAATGTATGGTTATTTGGCCATCAGCAACTTC
CCATTGGGGGTTCAGTCTAGCCGAAGAAGCTAAACTCCCACAGTGTAGCGAACCATGATT
CGAATCTCCGTTGAGAGATGTATCCACCTTGATACGTTTGGAATAGGATTACCTTCAACA
AAAAGAACTTATGGGAAACAAAAAAATATATTACATTATTTACCTGAGAAGGTTTGATGG
TAGAACCAATTTCTCCAACTGATTGCTGTCTATCTGTTGATTGTTCATTCTTTAACATCT
GTGAAGAAGTAAACTCATGTCGTAATGCTTCTTCAACTTCAACCACAGCTGCAAAATCTT
TGGTGGTTTTTGCACTTGGGTATTCATTACCAGTATCTTGGCCTTTGGACTCTTCTTGTA
ATTGTCTATATAGGTTCAACACCATTTCATAGTCTATGCCGAAACTTAATCTGAAAATGT
CACGGTAACTATCGGGTGTTACAGCTGAAGTCAGAGATAGTTTTTGACAGTTCTGTACAA
AACGATGTTTTACATCCTGAAATTGAATTCCCTGTGCATGGATGAGGCTTGGTAGGTTGA
GAAATGCTACAACATTCAAATGTGGAATTTTGACTTTCTGATTATCACCCAATCCACTTT
TGAATATTTCTACTAGCCCATCTGCTTCTCTTATCATCATAAACCTTAGCTCAGGAAACT
CTTTACACATGGACATTGGGAAGACACATTTCAACTTGTCACACTTTACTATACCAAGTA
TTTCTAGCTTTGGGAAGCATGTGTTTGAAGACTGAGAAATTTTACTTTCCAAATCGTCTT
CAATGATATGCTTCAACTCTTTGCATTCTTGTACTTC
>TR167|c0_g1_i1 len=728 path=[2199:0-91 2211:92-202 2172:203-234 2215:235-237 2214:238-261 2213:262-336 2217:337-345 2166:346-369 2212:370-375 2209:376-462 2177:463-492 2178:493-507 2179:508-727] [-1, 2199, 2211, 2172, 2215, 2214, 2213, 2217, 2166, 2212, 2209, 2177, 2178, 2179, -2]
GTTTGATAACAATCCTGAAGTGCAACAAAAAGTAATCCGGGGAGATAAGGACTATTTTAC
AAATAAGAAACAACTATTTTACATATCAGTTTCAAGTTGTAATGTAATGAAAACAACAAG
GATACCGACTAGTATATTGTATACTTGTACTTTCTAACACAGTAATAGTGACTAAGAGAA
ACTTAACTCATAAAAGTTATGAAGTTCTAGTAACAAATTTTACACCATATATCTTAAGAA
ATTATCTAGGAAAATTTACAGGAGGTTCCAAGCCACCTACTAAAATTCCAAGATCTAGAT
CTTTATCTTCAAACTTTTTTATGAATGGATGATCCAAAAGCTCCAGCGACGTTGATCTTT
CGCGAGGATCCTTTTTTATGCAGGATGACACAAATGAACAAAACTCCGGCGAGAACTGGT
CAGGAGGAGCAGAAGGTGGTGGACTTTCAACAATTGCTTGCAAAAGCTCGTAGAAACTTG
GCCATGCTTGCTGATCTTCAGACTGAATATAAGGAAACCGTCCTATGGCACACTCAAGTA
CTACCATCCCCAAACTCCAGATGTCACAGCTATAATCATAAGTACTCCCACTGATTCTTT
CTGGCGACATGTAATTATAAGTTCCAACAAATGTATCTCTTTGGCCCATTGTGCTTGCCA
GCATAGCACTAACACCAAAATCAGTAATCTTCACCTCCCCTTTGTGGTTTACTAAGAGAT
TGGATGGT
>TR168|c0_g1_i1 len=403 path=[1502:0-43 1503:44-67 1558:68-122 1562:123-135 1552:136-159 1563:160-165 1564:166-181 1557:182-221 1551:222-284 1554:285-311 1550:312-335 1544:336-338 1537:339-362 1519:363-402] [-1, 1502, 1503, 1558, 1562, 1552, 1563, 1564, 1557, 1551, 1554, 1550, 1544, 1537, 1519, -2]
GCATGATGGCATCACATCAAAAAGGCTATGGCCTATCTTTTATTCGGAGGGTCGAGAAAG
GTATATTGTTGTGTTTGAATACTCATGTATTTTGTTGGAAATATCAATGTGTTCAATTTC
CTTCCAAGCAGCATTTTCCAGATGGGGTGAGATTAAGAGGTAATATCAATGTGTTACTTC
TCAGGGATCCATCTATAGCAAAGTCGCAGGTTATTTGTTTGCATTTTTCCTTTAGAATGG
TTCTTTAGTTACTGTGTGACAGTTGAGTTGAGTTATTAAAAGCTTCCCACCAATGGCAAG
ACGTGGACTGGGGTCTAAACTGCCTCTGCTTACAAATCAATTTAAAGTGAATGTTACTAA
CACTGATGGCTATATCTTGCAGTACAGTGTTGCTCTTTTTTAT
>TR168|c0_g1_i2 len=451 path=[1502:0-43 1503:44-67 1558:68-122 1561:123-159 1563:160-165 1564:166-181 1556:182-221 1551:222-284 1539:285-302 1481:303-326 1482:327-450] [-1, 1502, 1503, 1558, 1561, 1563, 1564, 1556, 1551, 1539, 1481, 1482, -2]
GCATGATGGCATCACATCAAAAAGGCTATGGCCTATCTTTTATTCGGAGGGTCGAGAAAG
GTATATTGTTGTGTTTGAATACTCATGTATTTTGTTGGAAATATCAATGTGTTCAATTTC
CTTGCAAGCAGCATTTGCCAGATGGGGTGAGATTAAGAGGTAATATCAATGTGTTACTTC
TCGGGGATCCATCTATAGAAAAGTCGCAGGTTATTTGTTTGCATTTTTCCTTTAGAATGG
TTCTTTAGTTACTGTGTGACAGTTGAGTTGAGTTATTAAAAGCTTGAGTTTACTGTTGTT
CTTAAAGATGTCACTTCAAACAGGTTGAAATGTGTGGATGTATGTTGTTGTAATTTGTGT
TACATGGTTTTTATGTTTATGATATTTAAGATCATATGTTTTTTTTTTGCTCTGAACCAT
GCTACATAATTGTGGAATTTCAATAACCTCT
>TR169|c0_g1_i1 len=1579 path=[3389:0-208 3390:209-226 3413:227-316 3384:317-340 3409:341-668 3381:669-692 3412:693-1005 3396:1006-1029 3414:1030-1109 3415:1110-1133 3416:1134-1180 3406:1181-1205 3379:1206-1578] [-1, 3389, 3390, 3413, 3384, 3409, 3381, 3412, 3396, 3414, 3415, 3416, 3406, 3379, -2]
AGATAGAGTAGCTTACCCCAATCAATCATAAAAAAGCTCTCAAAACATTGACACCAAAAC
CCAGAAAGACACCAACATGGGTAGAGCTCCTTGTTGTGACAAAGCAAACGTGAAGAAAGG
TCCATGGTCTCCAGAAGAAGATGCTAAACTCAAATCTTACATAGAACAACATGGTACTGG
TGGTAACTGGATTGCTCTTCCACAAAAAAATTGGCTTGAAGCGTTGTGGAAAGAGTTGTC
GTCTCCGGTGGCTAAACTATCTTCGCCCTAATCTCAAACATGGTGGTTTTTCCGAAGAAG
AAGATAACATTATCTGCGGCCTTTACATTAGTATTGGAAGCAGGTGGTCGATAATTGCAG
CTCAATTGCCAGGAAGAACTGATAATGACATAAAGAACTATTGGAATACAAGGTTGAAAA
AGAAGCTTTTGGGGAAACACCGTAAAGATCAGCAGCAACAAGCTCGTAATAGAGGCAATA
ATGGTGTTATTATTAAGCAAGAAAGCAATAACAATAGAGTGATGAGTAGTAGTGAATTTT
CCTTATCAAATTTGGTTCAAGAACAACCATATTTACCACATGTCATGCAACCTTTGCTAT
CAACACCCCCACCTCCACTACCATCAATGTTGTCATACACAAACCAACAAGGCTTCAATG
ATCAAGATTCTATTAGAAAACTTCTTATGAAGCTTGGAGGAAGATTTTCAGGTGATTATC
ATCCTAATACTACTTTTGATGGTTGTAATCTTCAATTTTCAAATGCTACTTCTTCAACTC
ATGAACAAGTTTATGATCAAGAACATGTGGGTTCTTCTACTTGTGTTAATTCTTCCAATG
ATAACAACCACAACCAAGTACAATTCGCAACAAATGGTCAATACTTTGACTCGGTGCAAG
AAGAGCAAGGTAAATTCATTCCAGAAATTGATCATATGGTATCTACTAATTATCCACCAA
GATTTGATGGGTTGGAATTCTTTTATGGTGAAGAAGACTTGAATATTGATAATAATAAGA
TACAAGGTTCTAGTATTAATTGGGGTGAAGCTACCACTTCAAGTTATCATCATCCTCTTG
ATTCCAAATACCAAGGTTAAATTGTGATTTCTGAGGTAAGAGTAGTGGTTTTAAATTACG
GTTACGCTGTGAACCTTCATATTGCAAGAAAATGCAATTGAATAATTGATGCAGTCAAAA
TTGCAGTTACTATGTCGTTGCGGACACCTCAAAATCCTTTATGTTGTGGCTGCAATTGTG
ATTTGCAATTTCAAAGAATGAGGTCACAAAATTCAGAGTAACTAATAACATTGTGTACAT
TATTGTTCATTTCTGGTACTAGTCATTATTTTGTTTGAAGTTTATTATTACAGACAATAA
GGTTGGATATATGTCTACTCATATTTCTTTTTTATGAGTCTTTGAACCGTTGGTGGCAAT
GTGTTTTCTTGGATTATTGTTTTGTATATTTTTGTTGGTTGCTATTACATTATCCTTTGT
GTCTTATAATTTGAAATGTTGGCAACAGTAACACCATATACAAGGGAATTGCTTGTATGA
AAATTACGATAAAACACAG
>TR170|c0_g1_i1 len=228 path=[2364:0-65 2405:66-73 2432:74-78 2418:79-80 2401:81-116 2428:117-118 2441:119-140 2436:141-142 2422:143-163 2408:164-187 2392:188-202 2376:203-216 2377:217-227] [-1, 2364, 2405, 2432, 2418, 2401, 2428, 2441, 2436, 2422, 2408, 2392, 2376, 2377, -2]
AAAGTACTTGATTTTGAGAAGTCTTCGCTGAATTCTATTCCTGATAACTTGGGAAATCTT
TTCCACCTAAGGTACTTGAACTTGAGTCATACCAAAGTTACGGTTCTTCCAAGATCCATC
GGTAATCTAATTAACTTAGAAACCTTGGATCTAAGGCAAACTCATGTGCATGAATTACCG
AAAGAGATAAACAAGCTCACAAAGCTAAGGCTTCTTCCAGTTTATTAT
>TR170|c0_g2_i1 len=293 path=[2353:0-51 2443:52-87 2439:88-89 2431:90-96 2442:97-174 2444:175-175 2445:176-176 2425:177-199 2440:200-200 2435:201-225 2421:226-236 2407:237-259 2391:260-283 2289:284-292] [-1, 2353, 2443, 2439, 2431, 2442, 2444, 2445, 2425, 2440, 2435, 2421, 2407, 2391, 2289, -2]
AAGCTTTTGAGAGTACTTGACTTTGAGAGTTCAGTTTTGAATTATATTCCTGATAACTTG
GGGAGTCTTTTCCACCTAAGGTACTTGAACCTGAGTCGTACAAAAGTCACAGTTATTCCA
AGTTCTATTGGTAACCTAATCAATTTAGAAACCTTGGATCTAAGGCATACCAAAGTCGAT
GAGTTGCCAAGGGAGATAAACATGCTCACAAAGCTAAGGCTTCTTCCAGTTTATTATAGA
AAACATGAAGGACATTATTCTATTTTGAACTTTACAACAGGTGTGAAAATGCG
>TR170|c0_g3_i1 len=228 path=[2378:0-183 2379:184-188 2380:189-190 2381:191-197 2382:198-227] [-1, 2378, 2379, 2380, 2381, 2382, -2]
ATGACTTGAGAAACAATAGCAACTCAGGAATTCGTGCTATATTTGTCTTTGACAAAGGTG
AATTTCCTAAACAGTTCATGGATGGATTATCTGTCAAATTCAAGCTTTTGAAAGTGCTTG
ATTTTGAGAATTCTTCGTTGAATTCTATTCCTGATAACTTAGGAAATCTTTTCCACCTAA
GGTACTTGAACCTGAGTCATACAAAAGTTACGGTACTTCCGAGATCCA
>TR170|c0_g4_i1 len=228 path=[2316:0-65 2406:66-73 2433:74-78 2419:79-80 2438:81-116 2429:117-140 2415:141-142 2399:143-163 2423:164-178 2409:179-187 2393:188-202 2278:203-216 2279:217-227] [-1, 2316, 2406, 2433, 2419, 2438, 2429, 2415, 2399, 2423, 2409, 2393, 2278, 2279, -2]
AAAGTACTTGATTTTGAGAAGTCTTCGCTGAATTCTATTCCTGATAACTTGGGAAATCTT
TTCCACCTAAGGTACTTGAACTTGAGTCATACCAAAGTTACGGTTCTTCCAAGATCCGTC
GGTAATCTAATTAACTTAGAAACCTTGGATCTAAGGCAAACTCAAGTGCATGAATTACCG
AAAGAGATAAACAAGCTCACAAAGCTAAGGCTTCTTCCAGTTTATTAT
>TR170|c0_g5_i1 len=311 path=[2290:0-148 2434:149-156 2420:157-161 2404:162-163 2430:164-199 2416:200-201 2400:202-225 2426:226-246 2412:247-261 2396:262-285 2265:286-299 2266:300-310] [-1, 2290, 2434, 2420, 2404, 2430, 2416, 2400, 2426, 2412, 2396, 2265, 2266, -2]
GAATTCGTGCAGTATTCGTCTTTGACAAAGGTGAGTTGCCTAAACAGTTCATGGATGTAT
TGTCTGTCAAGTTTAAGCTGTTAAAAGTGCTTGATTTTGAGAAGTCTTCGTTGAATTCTA
TTCCTCATAACTTGGGAAATCTTTTCCACCTAAGGTACTTGAACTTGAGTCATACCAAAG
TTACGGTTCTTCCAAGATCCATAGGTAATCTAATTAACTTAGAAACCTTGGATCTAAGGC
AAACTCAAGTGCATGAATTACCAAAAGAGATAAACAAGCTCACAAAGCTAAGGCTTCTTC
CAGTTTATTAT
>TR171|c0_g1_i1 len=2024 path=[4662:0-219 4663:220-230 4712:231-231 4707:232-255 4710:256-381 4698:382-402 4706:403-551 4676:552-575 4713:576-684 4693:685-706 4709:707-787 4701:788-957 4673:958-981 4708:982-1079 4704:1080-1098 4700:1099-1377 4658:1378-1401 4659:1402-2023] [-1, 4662, 4663, 4712, 4707, 4710, 4698, 4706, 4676, 4713, 4693, 4709, 4701, 4673, 4708, 4704, 4700, 4658, 4659, -2]
GCAGATCTTCATATGTATATATGCTAATATATTTCCACCCAATATGCAAGATGATGAACA
ACAATTGATTGCAAAATCATCAATTTTTTGGCAATATTTTACCAACTATTGCAGGCAATG
GCATTGCCTAATAAATCATGTCATTGTCAATTGTCATGGATATCTCACTTTATACAATTA
ATTTCATTTTATTATGAATGAAAGGTGCAAAAAAAAAAAATCATCATTATTCCATCTTCT
TAATTGTAATTAGGCCACTTTATTGTCTCCTCCATGCAAAGCCTTTTCTATCAAAAATTG
CTGAATGATGGCAAATCTAGTGAAGCTTTAGCAGTTGACTTGTATTCTTCAAGTTTATCC
ATTTCCATTGACCCAAGTTTCTTGTTATCCCATGATCTTATGTAGCCAACAAGACAGATT
TGCATCTTCTGCTCAGATGTAAGGTCAGTGTTTGCATCAATAAGCCAAACATCTATTTTT
TTGTAGGTAACACTGGAGAAGTCCAAATTAATGCTAGACAATATCTTGAACTTCCTATCT
GAATCAACTTTGGCCCAACCAAAGTAAATCCCAACAACTTGATCAGGAATAGCAAATGTT
GCATTCTCTGTGGTTCCAAAGAGAGATCCAGTAGCATACAAACCACTCAGATGAATTGGC
TCAATTGGCAATGTGTTACTTATCCCTTCGTTTTTGCAGCTGTAGCTGCCCTGACACCAA
CCAAGGAATCCTCAATCACAAGACAGTTAACTGCTTGCACACCCATTCTCTTGGCAGCTT
CTTGAAATCTGTAACAATTAGACTTGGTTAGAAGCTTGTAATACTGCGGGCTGATGAGGT
CAGAGACACTACCACAATCGTAATACTGCGATCGCATCACGTGACACTGTCCGCAATTTA
AAACCTGCTTGGAATAGGGGAGACTTTTTCTCTACTGTAAAAAGGTTGGTAGGTTACAGA
TACTCATTGCCATAGATCTAAATATTGTTTCCTAAAAGATAGTATTTGGAAGGTTAAAGT
TTAAAACTCCATTTATAAGTGAAATCATGGACATTACTTATAGCAGATAATCTTACAAAT
CTGGAGCAGGCTTCCCAAATTTAACCTGGTCGTTTCCTAGAATTACCGAGAAGCTTTCTT
TCCAACCTTTATGATGAGAAATTTTCGCATATATGTATTCTGTCGAGGAGTTTGAAGCAA
GAGCCATTGGCACACGATTTTTTGCGAGATGTTTGATAATTCGATTAGCACCAGGCAATG
CTTTGGCATCTCTCCACCTTTCAATATAAAGAGGATTGATTTCTTTGATAAATTGGTCAG
GTGTTAATGGGAGTTGATAGTCCCTAACAATAAAAGCTGCTGATTCCTTCTGTGTCAACC
CTAGCCTCTTGTTTTCTTCCCTTTCTCTATTAAGTTCCTTTCCATACTTTCCCAAAAACT
CACTCAATACACCCCTTGTAGCCCTTTCAGTATCCAAAAGTGTGCCATCTAAGTCAAAAA
TGACAGCCACAATATTGGCGTCATTGTTGCAACCTTGAAGTTGAAACTCACAACAGCAGC
TCATGGTAGCACCAAAGGTTTTTGATATAGTAAAAGAAATTGTTGCACTCCAATGGAACA
ATAACAGATTGCAATTGGTTGGTTAGAAAAATAGATGAATGGTAGTCTAAAAATCTAAAG
TTTGGTGCTCTCTATGTCTATGTGATCTCTATGACATGACATCAAACATAAATTTTGTGT
GATCGTTGGTTTGATATAGCGTTAGCGTCACAAAGCAGCATGTTCTTGTGAATATTCCAT
CCAAGACAAGCAAGAGTTTGAGGCTTTATTCTTCACGGAATTACATTCCACACATCAGAG
TCACACCACAATAATGTTTTGTCAAAATTACATCATGCCGCTCGTGCCTTCATGTTACCC
TCTCGTGACTCATATATAAATAATCATTAAGAATGTTACATAGTTACTACTGTCTCCGTC
ACAATTTAATTGACACAATTTTGTTTTTCACACATATTAAGAAA
>TR171|c0_g1_i2 len=1863 path=[4662:0-219 4663:220-230 4712:231-231 4707:232-255 4710:256-381 4679:382-414 4706:415-563 4676:564-587 4713:588-696 4711:697-833 4709:834-914 4670:915-937 4700:938-1216 4658:1217-1240 4659:1241-1862] [-1, 4662, 4663, 4712, 4707, 4710, 4679, 4706, 4676, 4713, 4711, 4709, 4670, 4700, 4658, 4659, -2]
GCAGATCTTCATATGTATATATGCTAATATATTTCCACCCAATATGCAAGATGATGAACA
ACAATTGATTGCAAAATCATCAATTTTTTGGCAATATTTTACCAACTATTGCAGGCAATG
GCATTGCCTAATAAATCATGTCATTGTCAATTGTCATGGATATCTCACTTTATACAATTA
ATTTCATTTTATTATGAATGAAAGGTGCAAAAAAAAAAAATCATCATTATTCCATCTTCT
TAATTGTAATTAGGCCACTTTATTGTCTCCTCCATGCAAAGCCTTTTCTATCAAAAATTG
CTGAATGATGGCAAATCTAGTGAAGCTTTAGCAGTTGACTTGTATTCTTCAAGTTTATCC
ATTTCCATTGACCCAAGTTTCTGTTCATGCAGCTTGTTATCCCATGATCTTATGTAGCCA
ACAAGACAGATTTGCATCTTCTGCTCAGATGTAAGGTCAGTGTTTGCATCAATAAGCCAA
ACATCTATTTTTTTGTAGGTAACACTGGAGAAGTCCAAATTAATGCTAGACAATATCTTG
AACTTCCTATCTGAATCAACTTTGGCCCAACCAAAGTAAATCCCAACAACTTGATCAGGA
ATAGCAAATGTTGCATTCTCTGTGGTTCCAAAGAGAGATCCAGTAGCATACAAACCACTC
AGATGAATTGGCTCAATTGGCAATGTGTTACTTATCCAATCATCAAAAGGCGGAAGGCCC
CATATCTCAGGTTGAAACTCTAAAAGTGAATTAAGAGTAACATTTGCCAGTTTACAACAA
TCCGATTCGCCTCGAGACGGTACGGCAACTACCTTCGTTTTTGCAGCTGTAGCTGCCCTG
ACACCAACCAAGGAATCCTCAATCACAAGACAGTTAACTGCTTGCACACCCATTCTCTTG
GCAGCTTCTTGAAATAAATCTGGAGCAGGCTTCCCAAATTTAACCTGGTCGTTTCCTAGA
ATTACCGAGAAGCTTTCTTTCCAACCTTTATGATGAGAAATTTTCGCATATATGTATTCT
GTCGAGGAGTTTGAAGCAAGAGCCATTGGCACACGATTTTTTGCGAGATGTTTGATAATT
CGATTAGCACCAGGCAATGCTTTGGCATCTCTCCACCTTTCAATATAAAGAGGATTGATT
TCTTTGATAAATTGGTCAGGTGTTAATGGGAGTTGATAGTCCCTAACAATAAAAGCTGCT
GATTCCTTCTGTGTCAACCCTAGCCTCTTGTTTTCTTCCCTTTCTCTATTAAGTTCCTTT
CCATACTTTCCCAAAAACTCACTCAATACACCCCTTGTAGCCCTTTCAGTATCCAAAAGT
GTGCCATCTAAGTCAAAAATGACAGCCACAATATTGGCGTCATTGTTGCAACCTTGAAGT
TGAAACTCACAACAGCAGCTCATGGTAGCACCAAAGGTTTTTGATATAGTAAAAGAAATT
GTTGCACTCCAATGGAACAATAACAGATTGCAATTGGTTGGTTAGAAAAATAGATGAATG
GTAGTCTAAAAATCTAAAGTTTGGTGCTCTCTATGTCTATGTGATCTCTATGACATGACA
TCAAACATAAATTTTGTGTGATCGTTGGTTTGATATAGCGTTAGCGTCACAAAGCAGCAT
GTTCTTGTGAATATTCCATCCAAGACAAGCAAGAGTTTGAGGCTTTATTCTTCACGGAAT
TACATTCCACACATCAGAGTCACACCACAATAATGTTTTGTCAAAATTACATCATGCCGC
TCGTGCCTTCATGTTACCCTCTCGTGACTCATATATAAATAATCATTAAGAATGTTACAT
AGTTACTACTGTCTCCGTCACAATTTAATTGACACAATTTTGTTTTTCACACATATTAAG
AAA
>TR171|c0_g1_i3 len=1851 path=[4662:0-219 4663:220-230 4712:231-231 4707:232-255 4710:256-381 4698:382-402 4706:403-551 4676:552-575 4713:576-684 4711:685-821 4709:822-902 4670:903-925 4700:926-1204 4658:1205-1228 4659:1229-1850] [-1, 4662, 4663, 4712, 4707, 4710, 4698, 4706, 4676, 4713, 4711, 4709, 4670, 4700, 4658, 4659, -2]
GCAGATCTTCATATGTATATATGCTAATATATTTCCACCCAATATGCAAGATGATGAACA
ACAATTGATTGCAAAATCATCAATTTTTTGGCAATATTTTACCAACTATTGCAGGCAATG
GCATTGCCTAATAAATCATGTCATTGTCAATTGTCATGGATATCTCACTTTATACAATTA
ATTTCATTTTATTATGAATGAAAGGTGCAAAAAAAAAAAATCATCATTATTCCATCTTCT
TAATTGTAATTAGGCCACTTTATTGTCTCCTCCATGCAAAGCCTTTTCTATCAAAAATTG
CTGAATGATGGCAAATCTAGTGAAGCTTTAGCAGTTGACTTGTATTCTTCAAGTTTATCC
ATTTCCATTGACCCAAGTTTCTTGTTATCCCATGATCTTATGTAGCCAACAAGACAGATT
TGCATCTTCTGCTCAGATGTAAGGTCAGTGTTTGCATCAATAAGCCAAACATCTATTTTT
TTGTAGGTAACACTGGAGAAGTCCAAATTAATGCTAGACAATATCTTGAACTTCCTATCT
GAATCAACTTTGGCCCAACCAAAGTAAATCCCAACAACTTGATCAGGAATAGCAAATGTT
GCATTCTCTGTGGTTCCAAAGAGAGATCCAGTAGCATACAAACCACTCAGATGAATTGGC
TCAATTGGCAATGTGTTACTTATCCAATCATCAAAAGGCGGAAGGCCCCATATCTCAGGT
TGAAACTCTAAAAGTGAATTAAGAGTAACATTTGCCAGTTTACAACAATCCGATTCGCCT
CGAGACGGTACGGCAACTACCTTCGTTTTTGCAGCTGTAGCTGCCCTGACACCAACCAAG
GAATCCTCAATCACAAGACAGTTAACTGCTTGCACACCCATTCTCTTGGCAGCTTCTTGA
AATAAATCTGGAGCAGGCTTCCCAAATTTAACCTGGTCGTTTCCTAGAATTACCGAGAAG
CTTTCTTTCCAACCTTTATGATGAGAAATTTTCGCATATATGTATTCTGTCGAGGAGTTT
GAAGCAAGAGCCATTGGCACACGATTTTTTGCGAGATGTTTGATAATTCGATTAGCACCA
GGCAATGCTTTGGCATCTCTCCACCTTTCAATATAAAGAGGATTGATTTCTTTGATAAAT
TGGTCAGGTGTTAATGGGAGTTGATAGTCCCTAACAATAAAAGCTGCTGATTCCTTCTGT
GTCAACCCTAGCCTCTTGTTTTCTTCCCTTTCTCTATTAAGTTCCTTTCCATACTTTCCC
AAAAACTCACTCAATACACCCCTTGTAGCCCTTTCAGTATCCAAAAGTGTGCCATCTAAG
TCAAAAATGACAGCCACAATATTGGCGTCATTGTTGCAACCTTGAAGTTGAAACTCACAA
CAGCAGCTCATGGTAGCACCAAAGGTTTTTGATATAGTAAAAGAAATTGTTGCACTCCAA
TGGAACAATAACAGATTGCAATTGGTTGGTTAGAAAAATAGATGAATGGTAGTCTAAAAA
TCTAAAGTTTGGTGCTCTCTATGTCTATGTGATCTCTATGACATGACATCAAACATAAAT
TTTGTGTGATCGTTGGTTTGATATAGCGTTAGCGTCACAAAGCAGCATGTTCTTGTGAAT
ATTCCATCCAAGACAAGCAAGAGTTTGAGGCTTTATTCTTCACGGAATTACATTCCACAC
ATCAGAGTCACACCACAATAATGTTTTGTCAAAATTACATCATGCCGCTCGTGCCTTCAT
GTTACCCTCTCGTGACTCATATATAAATAATCATTAAGAATGTTACATAGTTACTACTGT
CTCCGTCACAATTTAATTGACACAATTTTGTTTTTCACACATATTAAGAAA
>TR171|c0_g1_i4 len=1736 path=[4662:0-219 4663:220-230 4712:231-231 4707:232-255 4710:256-381 4698:382-402 4706:403-551 4676:552-575 4713:576-684 4693:685-706 4709:707-787 4670:788-810 4700:811-1089 4658:1090-1113 4659:1114-1735] [-1, 4662, 4663, 4712, 4707, 4710, 4698, 4706, 4676, 4713, 4693, 4709, 4670, 4700, 4658, 4659, -2]
GCAGATCTTCATATGTATATATGCTAATATATTTCCACCCAATATGCAAGATGATGAACA
ACAATTGATTGCAAAATCATCAATTTTTTGGCAATATTTTACCAACTATTGCAGGCAATG
GCATTGCCTAATAAATCATGTCATTGTCAATTGTCATGGATATCTCACTTTATACAATTA
ATTTCATTTTATTATGAATGAAAGGTGCAAAAAAAAAAAATCATCATTATTCCATCTTCT
TAATTGTAATTAGGCCACTTTATTGTCTCCTCCATGCAAAGCCTTTTCTATCAAAAATTG
CTGAATGATGGCAAATCTAGTGAAGCTTTAGCAGTTGACTTGTATTCTTCAAGTTTATCC
ATTTCCATTGACCCAAGTTTCTTGTTATCCCATGATCTTATGTAGCCAACAAGACAGATT
TGCATCTTCTGCTCAGATGTAAGGTCAGTGTTTGCATCAATAAGCCAAACATCTATTTTT
TTGTAGGTAACACTGGAGAAGTCCAAATTAATGCTAGACAATATCTTGAACTTCCTATCT
GAATCAACTTTGGCCCAACCAAAGTAAATCCCAACAACTTGATCAGGAATAGCAAATGTT
GCATTCTCTGTGGTTCCAAAGAGAGATCCAGTAGCATACAAACCACTCAGATGAATTGGC
TCAATTGGCAATGTGTTACTTATCCCTTCGTTTTTGCAGCTGTAGCTGCCCTGACACCAA
CCAAGGAATCCTCAATCACAAGACAGTTAACTGCTTGCACACCCATTCTCTTGGCAGCTT
CTTGAAATAAATCTGGAGCAGGCTTCCCAAATTTAACCTGGTCGTTTCCTAGAATTACCG
AGAAGCTTTCTTTCCAACCTTTATGATGAGAAATTTTCGCATATATGTATTCTGTCGAGG
AGTTTGAAGCAAGAGCCATTGGCACACGATTTTTTGCGAGATGTTTGATAATTCGATTAG
CACCAGGCAATGCTTTGGCATCTCTCCACCTTTCAATATAAAGAGGATTGATTTCTTTGA
TAAATTGGTCAGGTGTTAATGGGAGTTGATAGTCCCTAACAATAAAAGCTGCTGATTCCT
TCTGTGTCAACCCTAGCCTCTTGTTTTCTTCCCTTTCTCTATTAAGTTCCTTTCCATACT
TTCCCAAAAACTCACTCAATACACCCCTTGTAGCCCTTTCAGTATCCAAAAGTGTGCCAT
CTAAGTCAAAAATGACAGCCACAATATTGGCGTCATTGTTGCAACCTTGAAGTTGAAACT
CACAACAGCAGCTCATGGTAGCACCAAAGGTTTTTGATATAGTAAAAGAAATTGTTGCAC
TCCAATGGAACAATAACAGATTGCAATTGGTTGGTTAGAAAAATAGATGAATGGTAGTCT
AAAAATCTAAAGTTTGGTGCTCTCTATGTCTATGTGATCTCTATGACATGACATCAAACA
TAAATTTTGTGTGATCGTTGGTTTGATATAGCGTTAGCGTCACAAAGCAGCATGTTCTTG
TGAATATTCCATCCAAGACAAGCAAGAGTTTGAGGCTTTATTCTTCACGGAATTACATTC
CACACATCAGAGTCACACCACAATAATGTTTTGTCAAAATTACATCATGCCGCTCGTGCC
TTCATGTTACCCTCTCGTGACTCATATATAAATAATCATTAAGAATGTTACATAGTTACT
ACTGTCTCCGTCACAATTTAATTGACACAATTTTGTTTTTCACACATATTAAGAAA
>TR171|c0_g1_i5 len=2139 path=[4662:0-219 4663:220-230 4712:231-231 4707:232-255 4710:256-381 4698:382-402 4706:403-551 4676:552-575 4713:576-684 4711:685-821 4709:822-902 4701:903-1072 4673:1073-1096 4708:1097-1194 4704:1195-1213 4700:1214-1492 4658:1493-1516 4659:1517-2138] [-1, 4662, 4663, 4712, 4707, 4710, 4698, 4706, 4676, 4713, 4711, 4709, 4701, 4673, 4708, 4704, 4700, 4658, 4659, -2]
GCAGATCTTCATATGTATATATGCTAATATATTTCCACCCAATATGCAAGATGATGAACA
ACAATTGATTGCAAAATCATCAATTTTTTGGCAATATTTTACCAACTATTGCAGGCAATG
GCATTGCCTAATAAATCATGTCATTGTCAATTGTCATGGATATCTCACTTTATACAATTA
ATTTCATTTTATTATGAATGAAAGGTGCAAAAAAAAAAAATCATCATTATTCCATCTTCT
TAATTGTAATTAGGCCACTTTATTGTCTCCTCCATGCAAAGCCTTTTCTATCAAAAATTG
CTGAATGATGGCAAATCTAGTGAAGCTTTAGCAGTTGACTTGTATTCTTCAAGTTTATCC
ATTTCCATTGACCCAAGTTTCTTGTTATCCCATGATCTTATGTAGCCAACAAGACAGATT
TGCATCTTCTGCTCAGATGTAAGGTCAGTGTTTGCATCAATAAGCCAAACATCTATTTTT
TTGTAGGTAACACTGGAGAAGTCCAAATTAATGCTAGACAATATCTTGAACTTCCTATCT
GAATCAACTTTGGCCCAACCAAAGTAAATCCCAACAACTTGATCAGGAATAGCAAATGTT
GCATTCTCTGTGGTTCCAAAGAGAGATCCAGTAGCATACAAACCACTCAGATGAATTGGC
TCAATTGGCAATGTGTTACTTATCCAATCATCAAAAGGCGGAAGGCCCCATATCTCAGGT
TGAAACTCTAAAAGTGAATTAAGAGTAACATTTGCCAGTTTACAACAATCCGATTCGCCT
CGAGACGGTACGGCAACTACCTTCGTTTTTGCAGCTGTAGCTGCCCTGACACCAACCAAG
GAATCCTCAATCACAAGACAGTTAACTGCTTGCACACCCATTCTCTTGGCAGCTTCTTGA
AATCTGTAACAATTAGACTTGGTTAGAAGCTTGTAATACTGCGGGCTGATGAGGTCAGAG
ACACTACCACAATCGTAATACTGCGATCGCATCACGTGACACTGTCCGCAATTTAAAACC
TGCTTGGAATAGGGGAGACTTTTTCTCTACTGTAAAAAGGTTGGTAGGTTACAGATACTC
ATTGCCATAGATCTAAATATTGTTTCCTAAAAGATAGTATTTGGAAGGTTAAAGTTTAAA
ACTCCATTTATAAGTGAAATCATGGACATTACTTATAGCAGATAATCTTACAAATCTGGA
GCAGGCTTCCCAAATTTAACCTGGTCGTTTCCTAGAATTACCGAGAAGCTTTCTTTCCAA
CCTTTATGATGAGAAATTTTCGCATATATGTATTCTGTCGAGGAGTTTGAAGCAAGAGCC
ATTGGCACACGATTTTTTGCGAGATGTTTGATAATTCGATTAGCACCAGGCAATGCTTTG
GCATCTCTCCACCTTTCAATATAAAGAGGATTGATTTCTTTGATAAATTGGTCAGGTGTT
AATGGGAGTTGATAGTCCCTAACAATAAAAGCTGCTGATTCCTTCTGTGTCAACCCTAGC
CTCTTGTTTTCTTCCCTTTCTCTATTAAGTTCCTTTCCATACTTTCCCAAAAACTCACTC
AATACACCCCTTGTAGCCCTTTCAGTATCCAAAAGTGTGCCATCTAAGTCAAAAATGACA
GCCACAATATTGGCGTCATTGTTGCAACCTTGAAGTTGAAACTCACAACAGCAGCTCATG
GTAGCACCAAAGGTTTTTGATATAGTAAAAGAAATTGTTGCACTCCAATGGAACAATAAC
AGATTGCAATTGGTTGGTTAGAAAAATAGATGAATGGTAGTCTAAAAATCTAAAGTTTGG
TGCTCTCTATGTCTATGTGATCTCTATGACATGACATCAAACATAAATTTTGTGTGATCG
TTGGTTTGATATAGCGTTAGCGTCACAAAGCAGCATGTTCTTGTGAATATTCCATCCAAG
ACAAGCAAGAGTTTGAGGCTTTATTCTTCACGGAATTACATTCCACACATCAGAGTCACA
CCACAATAATGTTTTGTCAAAATTACATCATGCCGCTCGTGCCTTCATGTTACCCTCTCG
TGACTCATATATAAATAATCATTAAGAATGTTACATAGTTACTACTGTCTCCGTCACAAT
TTAATTGACACAATTTTGTTTTTCACACATATTAAGAAA
>TR171|c0_g1_i6 len=2151 path=[4662:0-219 4663:220-230 4712:231-231 4707:232-255 4710:256-381 4679:382-414 4706:415-563 4676:564-587 4713:588-696 4711:697-833 4709:834-914 4701:915-1084 4673:1085-1108 4708:1109-1206 4704:1207-1225 4700:1226-1504 4658:1505-1528 4659:1529-2150] [-1, 4662, 4663, 4712, 4707, 4710, 4679, 4706, 4676, 4713, 4711, 4709, 4701, 4673, 4708, 4704, 4700, 4658, 4659, -2]
GCAGATCTTCATATGTATATATGCTAATATATTTCCACCCAATATGCAAGATGATGAACA
ACAATTGATTGCAAAATCATCAATTTTTTGGCAATATTTTACCAACTATTGCAGGCAATG
GCATTGCCTAATAAATCATGTCATTGTCAATTGTCATGGATATCTCACTTTATACAATTA
ATTTCATTTTATTATGAATGAAAGGTGCAAAAAAAAAAAATCATCATTATTCCATCTTCT
TAATTGTAATTAGGCCACTTTATTGTCTCCTCCATGCAAAGCCTTTTCTATCAAAAATTG
CTGAATGATGGCAAATCTAGTGAAGCTTTAGCAGTTGACTTGTATTCTTCAAGTTTATCC
ATTTCCATTGACCCAAGTTTCTGTTCATGCAGCTTGTTATCCCATGATCTTATGTAGCCA
ACAAGACAGATTTGCATCTTCTGCTCAGATGTAAGGTCAGTGTTTGCATCAATAAGCCAA
ACATCTATTTTTTTGTAGGTAACACTGGAGAAGTCCAAATTAATGCTAGACAATATCTTG
AACTTCCTATCTGAATCAACTTTGGCCCAACCAAAGTAAATCCCAACAACTTGATCAGGA
ATAGCAAATGTTGCATTCTCTGTGGTTCCAAAGAGAGATCCAGTAGCATACAAACCACTC
AGATGAATTGGCTCAATTGGCAATGTGTTACTTATCCAATCATCAAAAGGCGGAAGGCCC
CATATCTCAGGTTGAAACTCTAAAAGTGAATTAAGAGTAACATTTGCCAGTTTACAACAA
TCCGATTCGCCTCGAGACGGTACGGCAACTACCTTCGTTTTTGCAGCTGTAGCTGCCCTG
ACACCAACCAAGGAATCCTCAATCACAAGACAGTTAACTGCTTGCACACCCATTCTCTTG
GCAGCTTCTTGAAATCTGTAACAATTAGACTTGGTTAGAAGCTTGTAATACTGCGGGCTG
ATGAGGTCAGAGACACTACCACAATCGTAATACTGCGATCGCATCACGTGACACTGTCCG
CAATTTAAAACCTGCTTGGAATAGGGGAGACTTTTTCTCTACTGTAAAAAGGTTGGTAGG
TTACAGATACTCATTGCCATAGATCTAAATATTGTTTCCTAAAAGATAGTATTTGGAAGG
TTAAAGTTTAAAACTCCATTTATAAGTGAAATCATGGACATTACTTATAGCAGATAATCT
TACAAATCTGGAGCAGGCTTCCCAAATTTAACCTGGTCGTTTCCTAGAATTACCGAGAAG
CTTTCTTTCCAACCTTTATGATGAGAAATTTTCGCATATATGTATTCTGTCGAGGAGTTT
GAAGCAAGAGCCATTGGCACACGATTTTTTGCGAGATGTTTGATAATTCGATTAGCACCA
GGCAATGCTTTGGCATCTCTCCACCTTTCAATATAAAGAGGATTGATTTCTTTGATAAAT
TGGTCAGGTGTTAATGGGAGTTGATAGTCCCTAACAATAAAAGCTGCTGATTCCTTCTGT
GTCAACCCTAGCCTCTTGTTTTCTTCCCTTTCTCTATTAAGTTCCTTTCCATACTTTCCC
AAAAACTCACTCAATACACCCCTTGTAGCCCTTTCAGTATCCAAAAGTGTGCCATCTAAG
TCAAAAATGACAGCCACAATATTGGCGTCATTGTTGCAACCTTGAAGTTGAAACTCACAA
CAGCAGCTCATGGTAGCACCAAAGGTTTTTGATATAGTAAAAGAAATTGTTGCACTCCAA
TGGAACAATAACAGATTGCAATTGGTTGGTTAGAAAAATAGATGAATGGTAGTCTAAAAA
TCTAAAGTTTGGTGCTCTCTATGTCTATGTGATCTCTATGACATGACATCAAACATAAAT
TTTGTGTGATCGTTGGTTTGATATAGCGTTAGCGTCACAAAGCAGCATGTTCTTGTGAAT
ATTCCATCCAAGACAAGCAAGAGTTTGAGGCTTTATTCTTCACGGAATTACATTCCACAC
ATCAGAGTCACACCACAATAATGTTTTGTCAAAATTACATCATGCCGCTCGTGCCTTCAT
GTTACCCTCTCGTGACTCATATATAAATAATCATTAAGAATGTTACATAGTTACTACTGT
CTCCGTCACAATTTAATTGACACAATTTTGTTTTTCACACATATTAAGAAA
>TR172|c0_g1_i1 len=1007 path=[2191:0-263 2207:264-316 2206:317-340 2204:341-517 2198:518-541 2205:542-837 2189:838-861 2203:862-927 2201:928-951 2202:952-1006] [-1, 2191, 2207, 2206, 2204, 2198, 2205, 2189, 2203, 2201, 2202, -2]
CAAATGGATTTCCGCCAAACGACGCAACTGGTTCCTGTGCTTGGATGTTCCTGTCAATAT
GCAACTCAATTAAAAACTACTGCATAGAATTGAATATATTGGCTTTCATCAAAATCTGGA
GAAAGAGAAGAAGATAGAGAGCCAATAGCCACATAGTGGGAAATTGGTCCATCAAACATT
ACATTATTCAGACACATCTGATGATCAATCAAAAAGATGAAATTTAAGATACATGTTTTG
GTCCCCGCAAATATACCACTTTTTGCTTTTAAATTTTTCATTTTTTTATCCTTGCTAATG
TACCACTTTTTTTTCAAGAAGCCAAACACAAATATATTAAAAGAGGAGCGTCCCAATCAA
GCACAAGATGTGCCTACAAGGAACCCATAACAAGATGTGCCTAATATACCACATACTGTC
TTTGGTCCATGTTGTTTTGTTTTGGTCCTTGTAAAACTAGTTCATATGGAAATTAGTCCA
TATGAAGAGTATTTGATTTTAGTCCCTCCAATACAAGCTACATAAGGACTAAGATAAATA
TTACATATTACCCGGGCTAATTTCACAGGAACTAAAACGAAAACAAAAATCAAAAGTAAA
CAGTGGTATATTTACAAGTATTAACAAAAATATTTTTTAGAAGGGCTAAGAGAAAAAGTT
GTGATTTCCATGACCAAAAATATACTTAACCGGCCCTACAAATAATCTTTGAAAAATTTA
AAAAGTTGATTCAGTGTCACTAAGCAGCCAACATTCCTATCTCAACATTGGTAAGGAATC
ATGTAACATCACATTCACGGACTACGTTTACAAATGCTAAATATTTCCAAAGTAAAACAA
TGCAATCACAAGGAATACACATGTCAATAGATTTCAACGAATTAGAACCACCATAAAGAA
GGGGGAATAAATAGCAGGGAGTAAGGGCCATGTATGCAATGCAACTTACTGTAATTGTGA
AGTTGGTGTGTGCACGGCCATGAATGAGAAACCACCTTCTGCAGATG
>TR173|c0_g1_i1 len=467 path=[1165:0-196 1183:197-213 1181:214-249 1179:250-273 1184:274-295 1180:296-340 1177:341-374 1159:375-416 1160:417-466] [-1, 1165, 1183, 1181, 1179, 1184, 1180, 1177, 1159, 1160, -2]
GTTTTGTTGTATCAAACAAACCACAAGATGGAAAACGTTTTATCCGATTGCTTGGGAAGG
TACTCTTTCATTCTTACCCTAGTTATTATTCATTTCATCTATATATTGATAACTTCCACT
AAAATATAGCTATACTCAAAGTCTTAAGTGTGTTTTTTCTTTAATGAGTTTTACATGCAT
GTCGCATCCATTTTTTTTACCCTCAGTATCCAAAATTTGCATCTGATTAACTCGAGTCGG
TTCAAGTGAAAGCGTATAAGAGTGCAAAGCTCTTTCAACGCCTAATTTTTCCATTCACAA
GATTCGATTCTGAGACATTTGTTTAAGAAAACCAATAATACATTTGAATTTGAAGTAAAT
GTATGATTTAGATGTATGTTGCCATGAATATTTGTATTCACTTGACAGGAACAACAAGAG
CTTGCTGAAAGAGTGATGTTGACTCGGCTTAACCTTTATGCTAAATG
>TR174|c0_g1_i1 len=1102 path=[2473:0-345 2474:346-369 2499:370-600 2500:601-624 2501:625-658 2492:659-698 2498:699-774 2489:775-798 2495:799-963 2462:964-989 2463:990-993 2464:994-1017 2465:1018-1101] [-1, 2473, 2474, 2499, 2500, 2501, 2492, 2498, 2489, 2495, 2462, 2463, 2464, 2465, -2]
GGGCTTTTCATAACATCCAATAAGATGATGCATGAGGTTGACATGTCTAGCCTCATACTT
TATCCTTAACCAACAACTTATTTATTTTTACTATATGAAATTAATTCTACAAAATCAACA
ATTTAAATATACAAAAACAACACATTTCCTTTTTGACAATTAAGGAAACTAAATTGAAAC
ATTCTTCTACAACAATGAAAGAATGAGGTGGCATTTGGTCCTTATCTACCTAAAATAAGC
ACAATCTAACGTCACCGCCACATGCATGTTGCTGGAATGTGACTAATGGTAGGGTAATGT
GACATGTTAAAGTAAATATATATAGCCACTGAAGGTGGTAATCTTCGTTGAGTTTCTATG
TCTCTTCGTCTTCCACTGATTTCGTTGCCCCATGGATTAATTTGAAAGCGTGTTAGCCTC
AATTTCTGCAAAATAGGGTTACCTTTAAGATATAATATCATATGCTTGATAATATACTTT
AAGGTGTCACCATTTTGCAATTTGAATGATATAAAAATCCCATGCACTTGGTTTTAAATA
ATAATATGTACACATGAATCACTCCACAGTGTTATAGATAGTCTTCTTAAACAAAGGCAC
AAAGTGATGAAATCAGCAAATACACAAACATCCAGTGGAATAAGCTTTGGTTTTCCTTTA
GTGATGCCTTTGTCCTAGTGGCAGAAGAGGTAAGAGAAATTGAAGTAGAAGGATTTGATG
ACTTTGCAAAAGAAGACAACCCAACATTGTAAGTCATACTTTCATCAGGCTCAAACAAAC
CATAGTTCCTTTCTGAGGTTGGTCCATTCTTCATATTTTCATTAAATAATGCAAACAAAT
ATGATTCCAATCTCATTCTAGGATTCAAAGGTGTTCCTTCATTCTTCATTTGTCTCCTCA
ATAAATTCTTGTTATAAATTTCAGCATTTTTCAATGATGCACCAATTTCATCAGAGTCAC
CTTTTGATGGCCAACCAGTCTCAGAAACCCTAACCTCTATCCCATTAAAACCTAATTTAG
CAATGGCAAATGTAACAGCATCTACCATAGCATAAAGCATGTTATCATAATGTAAATTTG
TATTAGGATCAACCATTCCTTG
>TR175|c0_g1_i1 len=544 path=[1650:0-134 1675:135-140 1686:141-164 1692:165-212 1690:213-238 1685:239-288 1693:289-316 1688:317-359 1691:360-367 1678:368-421 1687:422-472 1682:473-496 1676:497-514 1665:515-543] [-1, 1650, 1675, 1686, 1692, 1690, 1685, 1693, 1688, 1691, 1678, 1687, 1682, 1676, 1665, -2]
GCCGTTGGGCCCCACCTCGAGGAATTTCATCTCGAGCTCGAGGGAGATGACTTCACCCTT
CCTATCACTCTCTTCTCTTGCTCTAACCTACTCTCTCTCAGTCTCGATGGTTGCATCGAG
TTCGAATTGCAAGACACTTCCGGGATCTGTTTACCATCGCTGAAGGTGATGAAACTAGGA
TACAACTATAGCTTGGATATGAATTCCCTGGATATCCTTCTTTCTGGCTGCCCCATTCTT
GAAACTTTGGAACTTCTTTCCTTTGGTCTCGGTTACGATGAATTGGTCAATCTTCGGGTT
CCATCTTCCTTGAAGAGCTTGAAAATCACTGTTGAGGTTGGGTATGGGATTTGCCTTGAA
ATAGACGCACCTGCTCTCAAGTACCTTAGCCTCGCCGCTGTCACATTTCTCGATGCTGCT
GCTATCGGTGGGAACTTGCACAACGTGGAAGAAGCAGATCTTGACCTATTTTCCCATCCT
GATAGTGAATCTGTTGAACCTTTACTCAAACTCCTACGTGCTCTCTCTGGACTTAAACAT
CTAG
>TR176|c0_g1_i1 len=826 path=[2042:0-175 2043:176-220 2069:221-295 2065:296-319 2072:320-337 2075:338-361 2077:362-381 2076:382-405 2074:406-442 2063:443-486 2070:487-602 2056:603-626 2066:627-689 2053:690-724 2054:725-825] [-1, 2042, 2043, 2069, 2065, 2072, 2075, 2077, 2076, 2074, 2063, 2070, 2056, 2066, 2053, 2054, -2]
AAAAGTTTTAGCAATAATAGAAAAATCTGACTTCCTCAAAAAAATAGAAAAATCTGACTT
TTCATTCAATCAATTTAATTGAAAAAAAAATGTACATTTCATATTCATATGTAGCAAGCA
AGCAATTAGCAACGTTTTGGTGAAATTCTAATTAATTAAGTTCGTCTTACGGCGGGCCCT
AGGCTTTCTAGTTGCCTTTTTTCTTCTCTTCTGGTGGCTGTGGCAGAAACATAATAAGGA
ACAGTGAACAATCCATGGATGAAACACAAAATGCCACCTATGAATAGAAACCTATGATTA
AATAATATCCCACATGATTTTCTTGATCTTGAGTTTGCTAATGTTCCTATAATTAGCATG
GAGAATGCAACTGCCATCACGACCCAAGAGAAAATGAGAAAAGCCACAGATAATTGTCTA
TTGGCTGTAGCTGATCTATATTGGTCTTTAGAGCAAACACAAATGCAGCCTCCAAGCAAG
TTAGCAATTATATGAGCAAGAGACAAGAGAATAAGAGCTGCAAGTCCTAATTGGAAAGCT
TGATGGCTAGGATTCCTACAATCAAATATCCACATCTTCATAGGCTTCTCCTTGTTTTGA
GCTATCTCTGCTTGAATTCCAAGTATGCCTGCAACAATATCCATCACCATGACAAGTATG
CAAATAAGGAAGCCATAGTTTTTGGCCATGACGATTCCTTGTTTTAGTAATAGGTTTGTG
ACATAAAGAGGTATATCATGTTAATGGCTCTTGACTATTTAAATAGTGAATTCAGAAGCA
CTTGTAATGAAGGAATAAGAATAAAGTTTGTACCACGTTTGCTGTA
>TR177|c0_g1_i1 len=822 path=[2054:0-127 2174:128-146 2167:147-170 2177:171-177 2176:178-194 2175:195-206 2178:207-212 2162:213-248 2154:249-257 2143:258-337 2130:338-361 2161:362-408 2152:409-432 2142:433-517 2114:518-541 2115:542-821] [-1, 2054, 2174, 2167, 2177, 2176, 2175, 2178, 2162, 2154, 2143, 2130, 2161, 2152, 2142, 2114, 2115, -2]
TCTGATCTTGAAGGAACAGAAGAACGCAAAGAATTAGTAGACATGGTTTCCAAATTCGAG
GTTTCCATCGATAAGTTATTTGGTGACTTGAAGATTAACGATTTCAATCCAGATTTTGAT
GTGTATCTTCCTAACAACAGGTTTAGAAAGTCTTATCCCGGCGATCCACATTTTCTGCTG
CATTTGTCTAGGGGTCATCCTCCATCTGGAGCAGAAATTGAAGCTATTGAGAAATAATAT
GGTGGCATTCCATTGAAAATTTGTCTGGTCACAGAAGGAAGGGTCAGTTTCTTTTCTTCT
GACAAGGTTGAACTTCCTGTTCTGTCCTGAATTTTTGGAATCAATCCTGCATTTCCACTC
TGGCCTGATCTGAAAAGGTAGCTAAGGATTGTAATGATAAAAAAAGGTTGCACAATCCAA
TTATGTGCAAGATAAAGCTTCAGAGTCTGTTGCGGTTAACCTCTCTTTGCAAACGGACTG
GAGGGTGATCACAATGAGTGCTTGAACATATGATTACTTCATATGTTGTTCAATCTACTA
TTGTAATTTCATTTTGAAATCTTAGGATACATTAAACATTACAACTAATAGCAATTACTT
TCAATTCCTACTGATTTGGCATTCATGCTCTCAAATGTTATCAATCACTTATATGCTCTC
TTTTGATGAATGTTGTTTATGAAGTATTAACTCTTATATACTGAGGTATAGTTTAGTTTA
GTACAACCTAATGTTGGAAGAATTTGAAGGTGGTATGTAAGAGGATCTGTCCTTTAACGA
TGACAAGCTAGGACAGTGAGTAATTGCAATCTTATTAAGCTG
>TR178|c0_g1_i1 len=1480 path=[3792:0-217 3793:218-241 3837:242-356 3838:357-369 3832:370-516 3827:517-542 3834:543-613 3830:614-637 3825:638-915 3820:916-939 3821:940-1479] [-1, 3792, 3793, 3837, 3838, 3832, 3827, 3834, 3830, 3825, 3820, 3821, -2]
CTCAATCTTTTGAACCACGTGGTGTCTTCAGTTCACTGTTTGACTCACAACTGTACTTAG
AGCATTGTTTCAACTTATTACAATACCCCCACAACATTAATATCACATTTTGACCAAAAA
GAGGGACAATTGTAATTATGCCCTGAATACCATATTTTGATACATAGTATAAAGCTTTTG
TTTATTACATAGACATGCTTATCATATATTAAAAACTGAGGGACAATTGCATCCCAACTC
TCAAAACAATAAATACCATTGATATAGCCTAACATGTTTAGGAGGTCAGATATTCTGCTG
ACAAGTTCATAATCCGAATCAGAGCGAACACCCTATTTGAAGACAAGTTCTTAATCCGAA
TCAGCGTGAGCAACCTAGTTAAAGTAGTGAGCAGAAGAGAATGGAATCATTGCAAGCTTC
TACTTCCCGGTGGCCTAAGTTGTTTAAGATAACTGGCTTACAAAGGTGTTTGTCATATAA
TGCACAACTTGTTTCCTCTTCCAAATTACTTTAAGTAATCCGGAGAGTGCAAGAAGAATC
AAACTCTTTCTTCACCTGCAATGATTGTCTATGATGCTCAACTCGTTGAAGCTGCGACGA
CAGTTGTAGTAAATCGATGGTTGCATCATCTTCACAAGAAAGGCAGTCTTTCACATTCAC
AAAATCTGAATCATGGAAGATCCCGTCTTCCATTTCAAAGTTCACGATATCATTATTGTC
TGGTACCAATATAGGACTGAGATGACTTCCATCTGTAGGATTTAATTCGGATAAAAGTCT
ATCAGACACTCGGCTTGAGGAAGTCGCTTGTGATCTTATGCTGTAGACATGGCTATGGCT
GCTTGGAATAACCAAAGGGTTATCAAAGGGAATTTCCAAGGACTGGCTTGAAGTGTTATT
GGACTGAGATGACAGAAGAGAGAGAGCACAAGAGTCTGAAATTCCTGATAATCCTTGAAT
GCTTGGTGCGGTATGAAAAACATTGAAGTCTTCGCTTCCTAAGGAGGTGTAGCCAATGGC
ATGAGCATAATGGCTATTGTTTTCACTGAACTTACTGCCTGTAGTGGATGTGGCAACATT
TTCATGAAGAAAGGGAAATTGTTTTTCGTTGTACGAAGGAAACGGAGATCTTGATTGAAG
ATGTCCATTGGTGACAGGCACAGAAGAAAAATGCCTAAAGCCAGCTTCATGTTCTGCTTT
CATAGGTCTCCAGAAACCACTTTGGAAGACCTCTGGATAGAGAAAAGATGCTGCTGGTGG
CTTGGTTCCCTGGAATCTGATATCACCAAATGGCTGAAACAGTCTCCCAGAATTTGTAGA
GTGAACGCCTTGTGGTTTTCTTCGACGCTCATTATGGCCTGCAAGTCGTTTACGGCAACT
GCGCTTACCATCATCAAACTCAGACAGCAAATGAAACCTGCTACATTGTTGACAAAACCT
CTGCTCAATTCCATTCACAATGACTATAGGAGTCTTGGAG
>TR178|c0_g1_i2 len=1229 path=[3800:0-234 3801:235-249 3802:250-265 3827:266-291 3834:292-362 3830:363-386 3825:387-664 3820:665-688 3821:689-1228] [-1, 3800, 3801, 3802, 3827, 3834, 3830, 3825, 3820, 3821, -2]
AATTTCAAAGAGTTTTACACTGTCATTCAATAGTTTGATGTCATTGCAATATTATTTGAA
TTTGTACAAAATTTTTGTAAAAAAAGATAAATTCAAAGGTTTATTGCACATCTATAATGC
AGAAAATAAATGATTAAGAAAATATTTCTTTCCCTACACACAATCGAACTAGTCATTGGT
AATAGACTCTTCAAACTAGGGACAATAAAGTCGATTGAATTTTCATGAAGCAAGTACAAC
ATACCTCTTCCAAATTACTTTAAGTAATCCGGAGAGTGCAAGAAGAATCAAACTCTTTCT
TCACCTGCAATGATTGTCTATGATGCTCAACTCGTTGAAGCTGCGACGACAGTTGTAGTA
AATCGATGGTTGCATCATCTTCACAAGAAAGGCAGTCTTTCACATTCACAAAATCTGAAT
CATGGAAGATCCCGTCTTCCATTTCAAAGTTCACGATATCATTATTGTCTGGTACCAATA
TAGGACTGAGATGACTTCCATCTGTAGGATTTAATTCGGATAAAAGTCTATCAGACACTC
GGCTTGAGGAAGTCGCTTGTGATCTTATGCTGTAGACATGGCTATGGCTGCTTGGAATAA
CCAAAGGGTTATCAAAGGGAATTTCCAAGGACTGGCTTGAAGTGTTATTGGACTGAGATG
ACAGAAGAGAGAGAGCACAAGAGTCTGAAATTCCTGATAATCCTTGAATGCTTGGTGCGG
TATGAAAAACATTGAAGTCTTCGCTTCCTAAGGAGGTGTAGCCAATGGCATGAGCATAAT
GGCTATTGTTTTCACTGAACTTACTGCCTGTAGTGGATGTGGCAACATTTTCATGAAGAA
AGGGAAATTGTTTTTCGTTGTACGAAGGAAACGGAGATCTTGATTGAAGATGTCCATTGG
TGACAGGCACAGAAGAAAAATGCCTAAAGCCAGCTTCATGTTCTGCTTTCATAGGTCTCC
AGAAACCACTTTGGAAGACCTCTGGATAGAGAAAAGATGCTGCTGGTGGCTTGGTTCCCT
GGAATCTGATATCACCAAATGGCTGAAACAGTCTCCCAGAATTTGTAGAGTGAACGCCTT
GTGGTTTTCTTCGACGCTCATTATGGCCTGCAAGTCGTTTACGGCAACTGCGCTTACCAT
CATCAAACTCAGACAGCAAATGAAACCTGCTACATTGTTGACAAAACCTCTGCTCAATTC
CATTCACAATGACTATAGGAGTCTTGGAG
>TR178|c0_g1_i3 len=1393 path=[3810:0-217 3811:218-239 3837:240-354 3838:355-367 3828:368-397 3835:398-398 3831:399-413 3826:414-455 3834:456-526 3830:527-550 3825:551-828 3820:829-852 3821:853-1392] [-1, 3810, 3811, 3837, 3838, 3828, 3835, 3831, 3826, 3834, 3830, 3825, 3820, 3821, -2]
CTCAATCTTTTGAACCACGTGGTGTCTTCAGTTCACTGTTTGACTCACAACTGTACTTAG
AGCATTGTTTCAACTTATTACAATACCCCCACAACATTAATATCACATTTTGACCAAAAA
GAGGGACAATTGTAATTATGCCCTGAATACCATATTTTGATACATAGTATAAAGCTTTTG
TTTATTACATAGACATGCTTATCATATATTAAAAACTGGGACAATTGCATCCCAACTCTC
AAAACAATAAATACCATTGATATAGCCTAACATGTTTAGGAGGTCAGATATTCTGCTGAC
AAGTTCATAATCCGAATCAGAGCGAACACCCTATTTGAAGACAAGTTCTTAATCCGAATC
AGCGTGAGTGCAAGTTGATTGAATTTTCATGAAGCAAGTACAACATACCTCTTCGAAATC
ACTTTAAGTAATTCGGAGAGTGCAAGAAGAATCAAACTCTTTCTTCACCTGCAATGATTG
TCTATGATGCTCAACTCGTTGAAGCTGCGACGACAGTTGTAGTAAATCGATGGTTGCATC
ATCTTCACAAGAAAGGCAGTCTTTCACATTCACAAAATCTGAATCATGGAAGATCCCGTC
TTCCATTTCAAAGTTCACGATATCATTATTGTCTGGTACCAATATAGGACTGAGATGACT
TCCATCTGTAGGATTTAATTCGGATAAAAGTCTATCAGACACTCGGCTTGAGGAAGTCGC
TTGTGATCTTATGCTGTAGACATGGCTATGGCTGCTTGGAATAACCAAAGGGTTATCAAA
GGGAATTTCCAAGGACTGGCTTGAAGTGTTATTGGACTGAGATGACAGAAGAGAGAGAGC
ACAAGAGTCTGAAATTCCTGATAATCCTTGAATGCTTGGTGCGGTATGAAAAACATTGAA
GTCTTCGCTTCCTAAGGAGGTGTAGCCAATGGCATGAGCATAATGGCTATTGTTTTCACT
GAACTTACTGCCTGTAGTGGATGTGGCAACATTTTCATGAAGAAAGGGAAATTGTTTTTC
GTTGTACGAAGGAAACGGAGATCTTGATTGAAGATGTCCATTGGTGACAGGCACAGAAGA
AAAATGCCTAAAGCCAGCTTCATGTTCTGCTTTCATAGGTCTCCAGAAACCACTTTGGAA
GACCTCTGGATAGAGAAAAGATGCTGCTGGTGGCTTGGTTCCCTGGAATCTGATATCACC
AAATGGCTGAAACAGTCTCCCAGAATTTGTAGAGTGAACGCCTTGTGGTTTTCTTCGACG
CTCATTATGGCCTGCAAGTCGTTTACGGCAACTGCGCTTACCATCATCAAACTCAGACAG
CAAATGAAACCTGCTACATTGTTGACAAAACCTCTGCTCAATTCCATTCACAATGACTAT
AGGAGTCTTGGAG
>TR179|c0_g1_i1 len=604 path=[1451:0-99 1452:100-126 1511:127-219 1468:220-243 1520:244-402 1522:403-426 1523:427-434 1524:435-452 1525:453-458 1526:459-459 1500:460-484 1483:485-603] [-1, 1451, 1452, 1511, 1468, 1520, 1522, 1523, 1524, 1525, 1526, 1500, 1483, -2]
AAAGAATCATAGTTATTAGTTATACCTTTGAGTAAACAAATTTAATAACTAGAAAAATCA
TGGCAGGACCAGTATCAATGAGGTGTAAAGTTGCATTGGTTCTTCTATTGGTTGTGGCAT
TAGGGACCAAAATGGAAATGGGAGAGGCACAAACTACTTGTCCAACTCAGCTGTCCAATC
TGAATGTTTGTGCACCATTTGTTGTTCCTGGTTCACCCAACACTAACCCAAGTCCTGATT
GCTGCACTGCACTTCAATCAACCAACCCTGACTGTCTTTGTAACACTCTCAGAATTGCTT
CTCAACTTACTTCTCAGTGCAACCTCCCATCTTTTGGTTGCGTTCTAAATTAGAGCATGG
TGATGCGATCCACGAAGAATAAAAGATTGAAAGAAGACACACCAGTTTAGCATGTGATTC
TGTTTTGAATGTTTTGTGATGTTATTATCACAAGATGTAACCAGTGCTATGAAATAAAGA
AAGTTGGAAAGTTTCCTTCATATGGATAATAATACATGACATTTTGCATTTGATGCATGT
AATATCTATAATTTTATGTTTTTAACTTTTTTTTATATATTTAAGATGAAGTTTTCTAAA
AAAA
>TR180|c0_g1_i1 len=1013 path=[2502:0-290 2503:291-314 2519:315-404 2480:405-449 2528:450-456 2527:457-480 2524:481-559 2529:560-607 2530:608-632 2523:633-647 2515:648-652 2509:653-691 2501:692-1012] [-1, 2502, 2503, 2519, 2480, 2528, 2527, 2524, 2529, 2530, 2523, 2515, 2509, 2501, -2]
ATACACACAGCATTTGCACACGACAAATACATTTCTACAAGGAATCTAATTCAAACTCAC
TAGAACCGTCTTTACTAAGAATTCCACTATATTAATGATGAAATTTTCTACTAATTCAAG
TGCCTCTTAACACCTCTAATAACTTAATAACTACTTCAAAATATTTGAAAAAATGATCAA
AACATCACTTTTAGGGTTATTTTTGTTGATCTCCATCCTCACTTTTTCAGCTCAAGAGAT
CACAGCCACACAACAAATTGAAGGTTTTAGTACTTCAAAGCAACAAAGGGAACCTAAATA
CATGTATGGTATGGTATTGGAATCAAACAAACCAATACCAAACACTCAAAAAACAAATCA
AGGATTGCATGTTGTTCAACATGCAAAGGTGTCAAAGAGAGCAAAGACAGTTTATGGAGG
AGCCAACAACGTGAAGAGTCCACATAAGGGAAAAAGTGGTGCAAGCACCAATTCAATCAA
ATCTTCATCCTTATTCATGGCTTCACTAAGCCTTCCAGCAATGATTCTGGTTGGTGGCTT
CTTTTGATTCCAAGGCTTCATGCTAGAGGCTTGCATGATTTGTCGAAAGTATCCTTTTGA
TTTGTGGCATACACATACATATATAGTTGAATAGATAGATGTGTTGAATAGAGTATCATA
TATACATATATGATACTCCCTGGGTATCATAATATATGGATGTGTTTGATCATTTTTCAC
GAATTAAAGAAAGTATATGAATGAAATAAATTAATACTTTTACTACGTTATCTTTATCCA
GTATTGATATATGTATCATTACTATAAATGCAAAATAAGGATTTAAAAAACCTATCTGAC
CAAGGTGCTAAACTTGTAAGGGCACACGATCAACGTAAGAATGCATCATCTCAATATTTG
TAGACTAAACTTTGAACTGCCGTTAAAATGATTAGACGTAATTGTCAATTGTTTTGGAAA
AGTACTCTTGTAAGGTCCTCAAACATTACCATAGGTGTTATAACACTCTTTCG
>TR180|c0_g1_i2 len=1042 path=[2502:0-290 2503:291-314 2519:315-404 2480:405-449 2528:450-456 2527:457-480 2524:481-559 2529:560-607 2530:608-632 2523:633-647 2510:648-720 2466:721-1041] [-1, 2502, 2503, 2519, 2480, 2528, 2527, 2524, 2529, 2530, 2523, 2510, 2466, -2]
ATACACACAGCATTTGCACACGACAAATACATTTCTACAAGGAATCTAATTCAAACTCAC
TAGAACCGTCTTTACTAAGAATTCCACTATATTAATGATGAAATTTTCTACTAATTCAAG
TGCCTCTTAACACCTCTAATAACTTAATAACTACTTCAAAATATTTGAAAAAATGATCAA
AACATCACTTTTAGGGTTATTTTTGTTGATCTCCATCCTCACTTTTTCAGCTCAAGAGAT
CACAGCCACACAACAAATTGAAGGTTTTAGTACTTCAAAGCAACAAAGGGAACCTAAATA
CATGTATGGTATGGTATTGGAATCAAACAAACCAATACCAAACACTCAAAAAACAAATCA
AGGATTGCATGTTGTTCAACATGCAAAGGTGTCAAAGAGAGCAAAGACAGTTTATGGAGG
AGCCAACAACGTGAAGAGTCCACATAAGGGAAAAAGTGGTGCAAGCACCAATTCAATCAA
ATCTTCATCCTTATTCATGGCTTCACTAAGCCTTCCAGCAATGATTCTGGTTGGTGGCTT
CTTTTGATTCCAAGGCTTCATGCTAGAGGCTTGCATGATTTGTCGAAAGTATCCTTTTGA
TTTGTGGCATACACATACATATATAGTTGAATAGATAGATGTGTTGAAAATCAATATATA
GTAAAAAAAAGTAATTAGTCATTAATTAGTAATCTAAAATGATACTCCCTGGGTATCATA
ATATATGGATGTGTTTGATCATTTTTCACGAATTAAAGAAAGTATATGAATGAAATAAAT
TAATACTTTTACTACGTTATCTTTATCCAGTATTGATATATGTATCATTACTATAAATGC
AAAATAAGGATTTAAAAAACCTATCTGACCAAGGTGCTAAACTTGTAAGGGCACACGATC
AACGTAAGAATGCATCATCTCAATATTTGTAGACTAAACTTTGAACTGCCGTTAAAATGA
TTAGACGTAATTGTCAATTGTTTTGGAAAAGTACTCTTGTAAGGTCCTCAAACATTACCA
TAGGTGTTATAACACTCTTTCG
>TR181|c0_g1_i1 len=492 path=[1245:0-137 1246:138-161 1305:162-268 1313:269-273 1300:274-292 1312:293-317 1311:318-330 1310:331-357 1306:358-378 1286:379-408 1297:409-438 1291:439-462 1284:463-487 1266:488-489 1267:490-491] [-1, 1245, 1246, 1305, 1313, 1300, 1312, 1311, 1310, 1306, 1286, 1297, 1291, 1284, 1266, 1267, -2]
ACTATACAAGGAGCTTCGCAAAAAAGGTCATTTCTCTGAGAAACAAGCTGCAACGGTAAT
CCTTTATTTGCTTGTTGAATGTATGCCTATTTTGAAGAATTATCATCATGATGCTGTTTT
GAACTTTGTTTTAACTAGAGTCATGACTCATGACATGAGAATATGAAGGTTGTCTTTCCT
GCTTACCTTTTCATAGCTATTAGATGCCTTCCTGCTTTTTATGTCATTCTAACAAACTAT
TATCATTGCTTTGACCTGGCCTTGTTTTGGAGGATGCCTAACTGTATCTAAGTTATGGAG
GAACATTTTCATTGGTTCTAGGCATTTTGTTAGGTCATTTTGTTTGGTTTTGACTTTAAA
GAAAAGTTGCGAGAGAAAAGAAGTCATGGTTTGTTTTAGAGAAAGTTTTTTTTTGAGAGG
TTGTTTTAAGAGAAAGTTATTAACATAACTGTTGCTTTATAAACTACACACACACACACA
CACACACACACA
>TR181|c0_g1_i2 len=479 path=[1245:0-137 1246:138-161 1305:162-268 1296:269-292 1309:293-317 1304:318-330 1299:331-344 1306:345-365 1286:366-395 1297:396-425 1291:426-449 1284:450-474 1266:475-476 1267:477-478] [-1, 1245, 1246, 1305, 1296, 1309, 1304, 1299, 1306, 1286, 1297, 1291, 1284, 1266, 1267, -2]
ACTATACAAGGAGCTTCGCAAAAAAGGTCATTTCTCTGAGAAACAAGCTGCAACGGTAAT
CCTTTATTTGCTTGTTGAATGTATGCCTATTTTGAAGAATTATCATCATGATGCTGTTTT
GAACTTTGTTTTAACTAGAGTCATGACTCATGACATGAGAATATGAAGGTTGTCTTTCCT
GCTTACCTTTTCATAGCTATTAGATGCCTTCCTGCTTTTTATGTCATTCTAACAAACTAT
TATCATTGCTTTGACCTGGCCTTGTTTTGAAGGATGCCTAACTGTATCTAAGTTATGGAG
GAACATTTTCATTGGTTCTAGGCATTTTGTTTGGTTTTGACTTTAAAGAAAAGTTGCGAG
AGAAAAGAAGTCATGGTTTGTTTTAGAGAAAGTTTTTTTTTGAGAGGTTGTTTTAAGAGA
AAGTTATTAACATAACTGTTGCTTTATAAACTACACACACACACACACACACACACACA
>TR181|c0_g1_i3 len=464 path=[1245:0-137 1246:138-161 1305:162-268 1313:269-273 1308:274-289 1311:290-302 1310:303-329 1306:330-350 1286:351-380 1297:381-410 1291:411-434 1284:435-459 1266:460-461 1267:462-463] [-1, 1245, 1246, 1305, 1313, 1308, 1311, 1310, 1306, 1286, 1297, 1291, 1284, 1266, 1267, -2]
ACTATACAAGGAGCTTCGCAAAAAAGGTCATTTCTCTGAGAAACAAGCTGCAACGGTAAT
CCTTTATTTGCTTGTTGAATGTATGCCTATTTTGAAGAATTATCATCATGATGCTGTTTT
GAACTTTGTTTTAACTAGAGTCATGACTCATGACATGAGAATATGAAGGTTGTCTTTCCT
GCTTACCTTTTCATAGCTATTAGATGCCTTCCTGCTTTTTATGTCATTCTAACAAACTAT
TATCATTGCTTTGACCTGGCCTTGTTTTGGAGGAACATTTTCATTGGTTCTAGGCATTTT
GTTAGGTCATTTTGTTTGGTTTTGACTTTAAAGAAAAGTTGCGAGAGAAAAGAAGTCATG
GTTTGTTTTAGAGAAAGTTTTTTTTTGAGAGGTTGTTTTAAGAGAAAGTTATTAACATAA
CTGTTGCTTTATAAACTACACACACACACACACACACACACACA
>TR182|c0_g1_i1 len=1202 path=[2693:0-205 2694:206-262 2698:263-347 2691:348-371 2700:372-496 2671:497-520 2697:521-819 2674:820-843 2675:844-846 2676:847-870 2699:871-1020 2688:1021-1044 2696:1045-1186 2682:1187-1189 2683:1190-1192 2684:1193-1195 2685:1196-1198 2686:1199-1201] [-1, 2693, 2694, 2698, 2691, 2700, 2671, 2697, 2674, 2675, 2676, 2699, 2688, 2696, 2682, 2683, 2684, 2685, 2686, -2]
CCAAACTAAATACACTAAATATTATTATCAAAAGAAAACAAAAGTGTGAATGTGTATTTT
CTACATTGAACAACTTCTCTTTATAACCTAAGAAATCAGGTAATGTATCATCAATACTCA
TTCAAACTGTCAATGTTCAGATGTATAAAGTACAACGATAAGAGAGGATTGGAAAATCTC
ATTACTGGGATTAATGGAGAAAAGCGGGAAAAAAAATTAGATTACTCGAAATTGCAGCTT
CCGGGTCTCAGCATTGCATGTCATCAAGCTGCTTCAGTATATAAAAATATGCTGCAAACT
TCAATACTCTATCAAAAGAATTTGTTACAGCAAAGTGCAGATAATAGTGTCGGTGGAACT
AAAGTTAGCTCAAATTCAAATATGACATCAGAGTCGATTTTAACTTTACTATTGAGCCAA
TATTTCTCTTATTCCACTCATATTTGTTCCCGCTCCGAATGTCTGGTCCTGAATGTGAGG
AGGTGTATAAAGATCCAACACTGACTCAATAAATGTCACTATTAGATTCATCCTCGTGCT
TCTCATGATCGTCGAACAAATCCTCAGGAGGGTCATAGATGATCATATCCGGGAAAACCT
CCAAAAAGTCATCTTTTATTTTCTCTCTTAATTCGGGATATGGGATGAGTCCTTTTAATA
TTACACGAAAAGGTAACGACAGAGGAGGCTCAGGAGATTGTCTCATTTCTTCATATATGT
CCATGGCCTCTGAGGGCATACCACTATCAAGATAGGCTCTAATAATGTCTCCAAACGTAT
GCTGATCAAATAGAACTCCCTCTCCTTTCAAATCATCCCAAACCCTCTTTGTTTCATCCA
CCCTTTTGTTTCTTGCAAGCATCATAAGCATGTCCCTATAAAAGAACATGTCCGGCCGGT
ACCATATTTCTTTCCGTACAATATCGTACAACTTCATAGAGAGAAAGACATTGTCCTGTC
TATGGAACTCAAAGAGAACAGAAACAAGGTCGGATTTGAGCAAGCGAGAAACATTGGACC
GTACAAACCGGTCTAAACGAACCGGGTCGGTTTGGAGTCTCTTGAGCTCTTTGGTAATGA
TGAGACCTTCTTTACCCAACTCTTTCTTTCGCCTCCATATTGATAGGCTTGGTTTTGAAG
CCGAACCGGTAATGAACCGGGAACAAGAAGAAGAAGAAGAAGAAGAAGAAGAAGAAGAAG
AA
>TR183|c0_g1_i1 len=398 path=[1057:0-61 1058:62-85 1059:86-102 1060:103-119 1083:120-212 1084:213-236 1085:237-251 1082:252-275 1077:276-295 1070:296-340 1017:341-397] [-1, 1057, 1058, 1059, 1060, 1083, 1084, 1085, 1082, 1077, 1070, 1017, -2]
ATCATGGGTATTACACACCAAGGTGAAAAATAGTTCTTGTTGGGTTCTTCTTCAAGAATC
TGTATTGAAATCAAATAATGAGAATTTCACTTGCATAAAAAAAATTGATAACTTGATAAA
TTTGATATATCCAGTATATTACTTTTGGTATGATCAAATGCATACACATGAACCGACAAA
CATTATCTAGCTGAAAGGGTTAGAATCTCATAACGTGGCAAATCAAAGTTCAAATTTCAA
TCGGGAGAGGTCATTTCGGACACACCTCAAATCAGATTAAGTCAAACGGAGGGAACATAT
GAAGAAAAAAAGATGCACATCAAATTTCATACGTACCTTGAGTTCATAGCGCCTATTAAA
GAAAAGGCAGATCCCAAAGTGTTTGAAGAGCATATCCT
>TR184|c0_g1_i1 len=3113 path=[7789:0-144 8052:145-145 8042:146-169 8028:170-686 7749:687-710 8073:711-1334 8041:1335-1478 7917:1479-1493 7918:1494-1494 8030:1495-1688 8013:1689-2510 7787:2511-2534 7788:2535-3112] [-1, 7789, 8052, 8042, 8028, 7749, 8073, 8041, 7917, 7918, 8030, 8013, 7787, 7788, -2]
GTTAGATCTCATATCACTCCAATGTCAGTGACACCATCTTTCTACTTTTCTTCTTCATAA
ATATTCTTTGCTTCCACTTTTAGTTTTTGCAACTTCACACCTTTTTTTTGTTCTTCTTTC
AGTTACTAGATGTGAGTGACAAACATCTTCATACTTGGATCAGAGTGAGTGAAAATTGAT
CTTGGAAGCTACTGGAGTTGCCAATTAATTGGTGAAGATGAGATTTTTGGAGTTTGGGTG
TGTTCTGTTGATTGTTGTATTTGCTCTTGTGGTTTCTGTAAAAGGTGAGATTTATATAGT
AACTGTTGAAGGTGAACCTATCATAAGTTATACTGGAGGTATTGATGAGTTTGAAGCTAC
TGCTGTGGAATCTGATGAAAAAATTGATACTACTAGTGAACTGGTTACTTCATACGGTCG
TCATCTTGAAAAAAGACATGATATGATTCTAGGGATGTTGTTTGAGCAAGGGACATACAA
AAAACTATATAGCTATCGACATCTTATAAATGGTTTTGCTGTTCATATTTCACCGGAACA
GGCAGAAACTCTAAGACATGCTCCTGGAGTGAAATCTGTTGCGAGGGACTGGAAAGTGAA
GAGACTTACAACACATACCCCTCAATTTTTAGGGCTTCCAACTGGGGTATGGCCAACTGG
AGGTGGCTTTGATAGAGCTGGAGAAGACATTGTGATTGGATTTGTAGACTCGGGAATCTA
TCCTCATCACCCCAGTTTTGCAACTCATAATACTGAACCATATGAGCCAGTTCCAAGGTA
TAGAGGGAAATGTGAAGTTGATCCCGATACTAAAAGAAATTTTTGCAATGGGAAGATTGT
TGGAGCACAACACTTTGCCCAAGCTGCAATAGCTTCTGGAGCATTCAACCCTTCAATTGA
TTTTGCTTCTCCTCTAGATGGGGATGGACATGGAAGTCACACAGCCTCTATCGCAGCTGG
AAATAATGGAATTCCTGTGAGAATGCATGGCCATGAATTTGGTAAAGCAAGTGGGATGGC
TCCTCGTGCCAGGATTGCTGTATACAAGGCACTCTATAGACTCTTTGGAGGGTTTGTTGC
AGATGTAGTTGCCGCAATTGATCAGGCTGTATATGATGGAGTGGATATACTCAGCCTTTC
AGTTGGACCCAACAGTCCTCCAGCAGCTGCCAAAACTACATTTTTGAACCCTTTTGATGC
TACACTTCTTGGTGCCGTGAAAGCTGGTGTATTTGTTGCACAGGCCGCTGGAAATGGCGG
TCCTTTCCCTAAGACAATGGTTTCATATAGTCCATGGATAGCATCTGTAGCAGCTGCAAT
TGATGATCGTAGATACAAAAATCATTTAACGCTTGGAAATGGAAATATCTTAGCTGGAAT
CGGGTTATCACCTTCTACACATTTAAACCGAACATACACATTGGTTGCCGCAAATGATGT
GCTGCTAGATTCTTCGGTTATGAAGTACAGCCCAACAGATTGCCAGAGACCAGAATTATT
AAACAAGAAACTGATAGAGGGAAATATTCTTCTCTGCGGATATTCTTTCAACTTTGTTGT
TGGTACTGCATCAATGAAGAAAGTATCAGAAACGGCAAAGGCCCTTGGTGCAGCTGGATT
TGTTCTCTGTGTTGAAAATATTTCCCCTGGTGCAAAATTTGATCCTGTCCCTGTTGGCCT
TCCTGGGATTCTTATCACTGATGTCGGTAATTCGAAGAAACTTATAGACTATTATAATAT
CTCTACACCAAGAGACTGGACTGGACGGGTGAAGAGTTTCAAAGGTTTAGGTAAAATCGG
TGACGGTTTGATACCTATTCTTCACAAGTCTGCGCCGCAGGTGGCATTATTCTCTGCTAG
AGGGCCAAATGTAAAGGACTTCAGCTTCCAAGAGGCAGATCTTCTCAAACCAGATATATT
AGCTCCTGGTTCATTGATTTGGGCTGCTTGGAGTCCAAATGGAACTGATGAGGCAAATTT
TATTGGTGAGGGATTTGCGATGGTATCTGGAACTAGCATGTCTGCACCACATATAGCTGG
AATTGCTGCTCTTATAAAGCAGAAGCATCCACATTGGAGCCCTGCTGCCATTAAATCAGC
ATTGATGACAACTTCAACAACTCTAGACAGAGCAGGGAATCCTCTTCTAGCTCAGCAAAC
TTCTGAAACAGAAGCTATAAAATTTGTCAAAGCTACCCCTTTTGACTATGGGAGTGGACA
TGTTGATCCAACAGCTGCCTTGGACCCTGGCCTCATCTTTGATGCAGGATATGAGGATTA
TCTTGGCTTCTTATGTACAACACCTGGCATCGATGTTCATGAGATAAGGAACTACACTCA
TGTACCATGTAACACTAGTATGGGCAAACCATCGAATTTAAACACTCCATCCATCACAAT
TTCCCATCTCGTGGGAACTCAAGTTGTCCACCGCACCGTAACCAATGTAGCCGAGGAAGA
AACCTATGTGATCACAGCCAGAATGGAACCAGCAGTTGCCATTGAAGTCAACCCTCCTGC
AATGACTATCAACGCCGGCACATCACGTCAGTTTTCTGTGACACTGACGTCTCAATCAGT
GACAGGAAGTTATAGTTTCGGTGAAGTTTTAATGAAAGGGAGCAGAGGGCATAAGGTAAG
GATCCCTGTTGTGGCGAAAGGATTCCCACGATAGAGTCTTGTTTGGTTTGTTGACAAAGG
GCATGTAATATTCTTTGTATGTTGTGGGGAATAAGTTAAGGCATGGCGCTAGATTTGTTC
ATCCAAAAATATAATATATTATTATATGATATTGAATTATAAATAGGTGTAATGTAATGT
AAAGGGGGGGTGAAGCCAAGTTTGTTCCATTCCGCGTATAAAGTTTTGGTTATATTATTG
TCTAGTCATCATCATTTGTTAAATGCTTCTTTGTGAGAAGTTTTTACATGTATCTGTAAC
CATTCACCAACCGTTACTTGCTTCCTGCAGGTAGTATAATACATGAAATAATTATTATCT
TACTATAATGCTATTAGCTAGCTGAATTCACTCATGATTTTCCAGGGTATGTCTGTCTGT
GTAAGAAGGAAGTTAATAATTTCTTTGCAGGGAACTGATCTTTCGTGTTGAAT
>TR185|c0_g1_i1 len=293 path=[1050:0-69 1051:70-70 1244:71-117 1249:118-141 1254:142-142 1261:143-157 1264:158-166 1265:167-172 1251:173-189 1246:190-210 1226:211-227 1211:228-238 1113:239-292] [-1, 1050, 1051, 1244, 1249, 1254, 1261, 1264, 1265, 1251, 1246, 1226, 1211, 1113, -2]
GCAAGATGCACTTTAAGCTTTAAGCTTAAAAGATCAAACTATCTTAGTATTATGATCATA
TATTGTAACGTTCCAGATTTATCTTTATGAATTTTCTGAAGTTCAAAAAATTCAATTGAG
AATGATTTCTACTTGAATCATGTACATCTTAGATACACATTAATGCAAAAAAAAGAAGTA
TTGTTACAGACCTCACAATTTACACAAAAAAGTTAATAGTCTCCTCGCAAATGTCATTTT
AATATTTGTCATACCAATTTAACCTTTTTCTTAGAGTTAACCGGATGTCTAAC
>TR186|c0_g1_i1 len=764 path=[1791:0-212 1792:213-214 1793:215-238 1819:239-245 1825:246-280 1824:281-304 1823:305-356 1816:357-367 1811:368-498 1805:499-577 1789:578-601 1790:602-763] [-1, 1791, 1792, 1793, 1819, 1825, 1824, 1823, 1816, 1811, 1805, 1789, 1790, -2]
ACCTTGAAATAACCAATCTAAGAGTTCTGACCCATCAAAAGCAAGTAATTCTAGTTTTGG
TTTTCTTTGTTGTATGCGATGGTTTTGAACAAGTAAATAACAATTTCAGATTCTTGAATA
GATTAGGGTTTTGGCTTAAAGCCTACATTTATAGTACACTATTCTGAAGTTACATTTCTG
TCATTCATGGTCACCAAGTGACTTTAGGGAATTCAAATAAACAAGCCAAAAATAAAAGAC
TACTTAGTAATAAACTCCTTAAGCCAAAAAGGCTTCTTCACTTTCCAGGTTCGACCCATA
TCATTGTAGTTCCTCATAACATCTAAAACTGATCAAACCTTCGAAACCTGTTAATAAATT
TTTTAACTGCGGGAGAAATCAAAAGATTGACAATGTTATGGCTGGAAAAATAAGTTAAAG
AATTTAAATAGAATTATAATTTCTGGTGAAAAAGTTATAAGGAAATATTTATCAACCTAA
CGACGTCGACAATAAAGTGGGTAGCTACACTTTTGGTATGGGCATCTGGCGTCAACAATA
CATCCATTTCTTGCACTGACGACAAGAAATAGTGCAACAAAAATTATCAAAGCATAAATA
AATTTGTGAATTTTATCCATATCTCTTTCCTCCTCTGCATATATCGCATTGTATGATCAT
TTTATACTGAAAAATATCTCATTTTCTGTTCACATGAAGTAAATATTTTTTTACCAGTTA
CGGAGCTATGCAACTGTTTCTTGAATTAGAATCTTTATTAATTG
>TR186|c0_g1_i2 len=654 path=[1791:0-212 1792:213-214 1793:215-238 1819:239-245 1825:246-280 1824:281-304 1823:305-356 1816:357-367 1785:368-380 1810:381-388 1805:389-467 1789:468-491 1790:492-653] [-1, 1791, 1792, 1793, 1819, 1825, 1824, 1823, 1816, 1785, 1810, 1805, 1789, 1790, -2]
ACCTTGAAATAACCAATCTAAGAGTTCTGACCCATCAAAAGCAAGTAATTCTAGTTTTGG
TTTTCTTTGTTGTATGCGATGGTTTTGAACAAGTAAATAACAATTTCAGATTCTTGAATA
GATTAGGGTTTTGGCTTAAAGCCTACATTTATAGTACACTATTCTGAAGTTACATTTCTG
TCATTCATGGTCACCAAGTGACTTTAGGGAATTCAAATAAACAAGCCAAAAATAAAAGAC
TACTTAGTAATAAACTCCTTAAGCCAAAAAGGCTTCTTCACTTTCCAGGTTCGACCCATA
TCATTGTAGTTCCTCATAACATCTAAAACTGATCAAACCTTCGAAACCTGTTAATAAATT
TTTTAACTAACGACGTCGACAATAAAGTGGGTAGCTACACTTTTGGTATGGGCATCTGGC
GTCAACAATACATCCATTTCTTGCACTGACGACAAGAAATAGTGCAACAAAAATTATCAA
AGCATAAATAAATTTGTGAATTTTATCCATATCTCTTTCCTCCTCTGCATATATCGCATT
GTATGATCATTTTATACTGAAAAATATCTCATTTTCTGTTCACATGAAGTAAATATTTTT
TTACCAGTTACGGAGCTATGCAACTGTTTCTTGAATTAGAATCTTTATTAATTG
>TR187|c0_g1_i1 len=446 path=[2496:0-39 2614:40-76 2629:77-85 2621:86-98 2610:99-122 2637:123-140 2634:141-163 2631:164-208 2626:209-232 2617:233-269 2606:270-293 2527:294-445] [-1, 2496, 2614, 2629, 2621, 2610, 2637, 2634, 2631, 2626, 2617, 2606, 2527, -2]
ACAAAATACTATAAGGTTTTGTTGCATAAAAAGGGTCTCCTTCATTCTGATCAAGAGCTT
TTCAAAGGTGATGGTTCTCAAAGTGATAGATTGGTGCAATTATATAGTAAACATTCTCAT
GCTTTTGCTTATGATTTTGGAGTTTCTATGATTAAGATGGGTAACATAAAGCCACTTACT
GGGAAAAATGGTGAGATCAGGTGCAATTGCAGGAAAGTTAACCAAATATGAATGAAGAAG
AATAAAGATTGATTTATTGTTTAATATAAAATTGATTGTTGAGAATAAGAATACTAGATT
CAAAACAAAACCTTGAATAGTCAAGGAGTTAAAGTGAGATTTACTATTATGTTTTTCTTT
TTTTATTAATATTATTATGTTTTATTTTTGAGTAACAATATTAATATGTTTTAATAAATT
TTATTTGTGTGACTATTTGGCTTGTG
>TR187|c0_g1_i2 len=564 path=[2501:0-144 2613:145-195 2635:196-208 2638:209-238 2636:239-250 2634:251-273 2627:274-288 2618:289-312 2607:313-324 2625:325-356 2616:357-380 2605:381-438 2533:439-462 2534:463-563] [-1, 2501, 2613, 2635, 2638, 2636, 2634, 2627, 2618, 2607, 2625, 2616, 2605, 2533, 2534, -2]
ATGACACCAACATAGACACCAATTTTGCAGCCAATTTGCAGAAGACATGCCCTAGAATCG
GCGGCGACGATAATTTAGCACCATTTGATTCTACTCCTAACAAAGTTGACACATCATATT
ACAAGGCTTTGTTGTATAAACAAGGTCTCCTTCATTCTGATCAGGAGCTTTTTAAAGGTG
ATGGTTCTCAAAGTGATAGATTGGTGCAACTTTATAGTAAAAATTCTTATGCTTTTGCTT
ATGATTTTGGAGTTTCTATGATTAAGATGGGTAATTTGAAGCCTCTTACCGGGAAAAAGG
GTGAGATCAGGTGCAATTGCAGAAAAGTTAACCAGATATGAATGAAGAAGGATAAAGGTT
GATTAATTGTTTAATATAAAGTTGAGGCAATTTTTATATTTTCTAAAAATTATCAAAATA
TGTTGATTATTGAGAATAATAATTCTAGGTTCAAAACAGAATCTTGAATTGTCAAGGAGT
CTGTTAAATGTGAGATTTATTATTATGTTTCATTTCAAGAGTATTAAGTTTTATTTGTGT
GATTATTTGGATTGTGATTATTGG
>TR188|c0_g1_i1 len=3519 path=[7366:0-2174 7367:2175-2198 7384:2199-2633 7379:2634-2663 7376:2664-2734 7381:2735-2758 7383:2759-2821 7375:2822-2866 7380:2867-2877 7377:2878-2901 7373:2902-2952 7346:2953-2976 7347:2977-3518] [-1, 7366, 7367, 7384, 7379, 7376, 7381, 7383, 7375, 7380, 7377, 7373, 7346, 7347, -2]
CAAAACAACTGGTTTTACAGTTTGAAAACTTTGAAGCTGGAAAACTGTATAATTCAATCA
TGTGCAATTCCATCCAATATTCTTCCTTGCTTGAAGACCTTAAAAGAATTGGAAGTAAGG
GAATGCCACAGCGTAAAGAGAATTTTTGATATCAATGACGCTGAAATCATGAGAACTGTA
TCCCAACTGAAGAAAATGACTTTGGAAAAGCTACCTAATCTCACACAAGTATGGAAAGAT
AATCAACAAGTGAGTCACACCTGCCAAAATCTGCAACAAGTCATTGTAAGGGAATGTAAA
AATCTGAAAACTCTATTTCCCGTGTCCTTGGCTGAAAATCTGATGAAGCTCGAGGAACTT
ACTATAGAATCCTGCGATGAGATGTTAGGAATTGTTGGAAAAGAAACTGCTGGAAAGGAA
GTAACAAAAGAATTTGTGTACCCTTATTTAACCTCACTGCATCTTATTAGTTTGCCAAAA
CTTACTTTCTTTTACCCTGGATCATTCACTCTGGAATGCCCCGCCTTCAACACATTATCA
GTGTATTATTGTTTTGAGATAAAGCTATTTCAAACGGCGCATCTGGAAAATGATAGTGAA
GGCAGTAGTACTTCAATTTACAAACAACCCTTTTTCTTGGATCCGAGAGCCATTTCCAAC
CTGGAGGTGTTGGCACTCGATTGGAAGGACACTTCGGCATTAAGGTTTAGACAATTCACA
GAAAACCTCACAAATTTAGATACGCTTGCCCTGAATTTTTATGGTTGGAACAGTGAAAAC
AAACAGTCCAGTTTTCTCTTTGAAATACTTGAGAAGACACTAAATGTAAAGCAATTGTAT
ATACACCATTGCAGTAGACCTGAGATACTCCTCAGTCAAAACTCAAACTTTGATGAAGAG
ATGGTGCTTGGACACTTGCAAATGTTGTCACTGAACAATATAACTAATCTCCAATTTGTT
GGGTCAGAAGGATCATCACTTTTAAACACAATCTGTGAGAGGCTGCATCGACTAATTGTT
TCCAGTTGTCATGATTTGACAATATTAGTACATCCTGCTTCTTCTGTATCCTTCTCCTGT
CTAAAAGAATTGGATATTACCGAATGTCAAGGACTGGATTATTTATTCAAATCTTCGGTG
GCAAATAAGTTGATGTATCTTGTGGAGATCAAAGTCAAGAATTGTAATACAATGACAAGG
ATAGTGGAAAGGGACGACACTTCAGAAGAGGTCAAACTTGAGAAGCTAGGACGGATAGTT
CTAAATTCTTTATCAAGCCTGGAATGCTTTTATTCTGGCAGTGAAACTTTGCAATTACCA
ACTCTGGAACAAGTAGACATATTGGATTGCCCTAATATGGAAATTTTCTCTCAAGGATCA
ATAGATGCGGAATCTATTAAAAAAATTCAAATTGATGATGATGTGGTCATTTATGATGAT
CTTAACGTGTCTCTAAAAATGATGTATCTGCAACGGGTCAAACAAGATCATTTAGTTATC
GGTGATTCCCTTCTGTTTCAAAAGAATTGGCTTCTATCTATGCCAGTCACAGATTCTTTT
CTCTGCAATCTAAAGTCTATAATAATGGAAGGATGTGGATTTTTAACAAATGCAACAATA
CCTTATCACTTACTTCCCTCCCTTAGTAACTTGGAAGAGCTGCAAGTGCGGAACTGTAAC
TCTGTTTTGGCAATATTCAATCAAACGAAAATGAATAATATGGGACCTGCTTTTGATTCA
CTACAAATTCGTCTTAAAAGACTGATTTTGGAACAGTTGCCAGTTCTGGAGAATGTTTGG
AATGAAGATCCACAAGGAAGTCTTACCCTTCCATATCTGGAGGAACTTTTAGTTGATGGA
TGTGAAAGCATAAAAAGTCTGTTTCCTGCATCCGTGAAAGTGGATCGACTACAAATTCTT
CATGTGAAAAAATGTGACAAGTTAGTGGAAATCGTTGAAAAGGAAAACATAGCTGCAGAA
AAAGCTAATGACAAGCGTTTCCCCAGTGTAACTTCGTTGAAGTTATGGAATTTGCCAAAA
TATCCTGGGATGGGCATTCTAGAATGGCCTAAGTTAAAAGAATTGGATATTTTACATTGT
CAAACTCTGCAGTTTTTCTTAACAGAACGGAAAGCTTGTGTCTCAATTACAAAGGTCACT
CCCCATTTGAAGCTACTGTCGCTTGGTATGGAAGAAGTCAGGATGATTGGGAATGGAACA
CTTTATGTTGATCTCCTAGAACTACAGTCCCTCAAATTACAGTGCTTCATTGATGGATCA
GACGTATTTGAATTTGTTTTCAATTCAAGCATACCGCCAAGTATTGAAAATCTTGTGGTG
GTTCATAGCAGCTTCAAAGAGATATTCCCTTCACAGGTAAAACAATACCATAGCATGAGT
AAACTTCTTTTACAGCTTAAAGGATTGAATCTTCAGAGTTTACCCCAGCTTAAATCCATA
GGGTTAGAGCACTCCTGGATGGAACATTTTGTTGGAAAACTAGAAACCATATTGGTTAAG
GAGTGTGCTTGTTTGACAAATTTGATCCCATCCATTATGCGAGTGTCTTTCTCCAATCTG
ACAGAGCTTAAGGTAGAGGATTGTTATGGATTGGAATACTTGTTTTCATCCTCAGCCGCC
AAAACCTTGCATGCACTAAAGGAGATGCATGTAACCAACTGTGGATCAATACAAAATATA
CTGGCCAATGAAAATAAAAATGAAGATGGAAATAGCATCACATTTGGGGAGCTTAAGTTG
TTGAATCTCTTCTCGTTACCAAAACTTGAAAGCTTTTACTCAGGCAGCTCCACTTTGAAT
TTCCCATCCTTGAGAAAAGTGTCTATCAGTAAATGCTACAACATGAACGAATTCTGTTGT
GGTGAGGCAGTAACCGAAGAATTGGAGTTGACAATAGATGGAGTCTCTATGGACGGTGAT
TTGAATTATACGATGAGTGAGCAATGGTCTGAGGAAGAAGAAAGCCCGATTTAGCATAAT
ATTGGCAGGTTCCCGTGATGTGAAATTGTTGTCTGGTGAGAGAAGTTAATTGCTATTGGA
TTCGTGATTGGCAACCATTAGTTGAGAAATACTCTTTTTTTTCAACGAACCAGAGAGCAA
AAATCGTCATGGACTGATAGAAAAAAAAAAAATTGCTGTCAAGGTTTGGTGGTACTCGAA
GAATGTAATAAGATAAGAAGTTCATAACATCATGGCAACAAATATTAACAAATCAAGGGC
TTTGTGTTGGAGTCTGCTATTCATGAATAAAGATTACTTTTACTGTGTGTGGTTCTCATG
TTATAAGTCTGTTAATTTGATGAATAAAGTTGAGGAGATATGTGTATGATTTTAAGTTTC
AAGAGAGTAGTGTCATCAATAAATTTGACAAGTATTCCTAATGGAGGCTTTGCATTGTTT
CCAATGGTGTCGTGTGTATATTCTAAAAGAATTGTTCTTCACTAAGAATGTTGACAACAT
GTGTATGCTTAACTCAAAGGATAAGTTTGTCAATGAAGG
>TR189|c0_g1_i1 len=248 path=[1515:0-61 1516:62-98 1517:99-127 1518:128-247] [-1, 1515, 1516, 1517, 1518, -2]
GCTGAAGCCAAATTCAAGCAAATCTCTGAAGCTTATGATGTTTTGAGTGATCAACCAAAG
AGAGAGGTGTATGATCAGTATGGTGAGATGTTTTTGAAATGTTGGGGAGTTGAATTTTGT
GTTTTCTTGTGATTTAGAATCATTTGGAATTGTTGGTTTTGCTAGTGATTTCGATTTGTG
AATAGGTTTTGAGTGATCCACAAAAGAGAGCTGTGTATGATCAATATGGTGAGGAGGGGT
TGAAGGGG
>TR189|c0_g2_i1 len=562 path=[1534:0-110 1535:111-130 1571:131-155 1579:156-158 1580:159-213 1581:214-214 1563:215-238 1578:239-251 1576:252-256 1574:257-280 1568:281-375 1582:376-412 1508:413-441 1509:442-561] [-1, 1534, 1535, 1571, 1579, 1580, 1581, 1563, 1578, 1576, 1574, 1568, 1582, 1508, 1509, -2]
ATTTTAGCTTATGGGGTGTTTGATTTTGTGATTTTGGATCATTTGGAATTGTGAAGTTTC
AGGGTTACAATTTGGAATTAAGGAGTGTGTTTAATTTTATGATTTTGGATAATTTGGAAT
TGTGGGTTTTTCCGGGTTACAATTTGGATTGGTTTTAATTGTGTTTTTCTTGTGATTTAG
GATTACTTGGAAATTTCGGGGTTACAATTTGGAATTATGAGGTGTTTAATTTTGTGTTTT
TGGATCAGTTGGATTTTTGGGTTACAATTTGAAATGTTGGGGGTGTTTAATTGTTATTTT
CTTGTGATTTAGGATCATTTGGAATTGTGTTTTTTTGTTTTGATTGTGATTAGGTTTTGA
GTGATCAACCAAAGAGAGAGGTGTATGATCAGTATGGTGAGATGTTTTTGAAATGTTGGG
GAGTTGAATTTTGTGTTTTCTTGTGATTTAGAATCATTTGGAATTGTTGGTTTTGCTAGT
GATTTCGATTTGTGAATAGGTTTTGAGTGATCCACAAAAGAGAGCTGTGTATGATCAATA
TGGTGAGGAGGGGTTGAAGGGG
>TR190|c0_g1_i1 len=292 path=[539:0-291] [-1, 539, -2]
TATGTCGATGCATATTGGACAACCTCTCACTGCATTGTTCTCAGATCCTTCAACTTTGCC
CATGAATATCTCATTGTTCATTGACGATATAAATTCTTTATCAGCAACCTGCGATGTTGC
AATGAAGTCTGTGACAATATATACATTTTCAGAATGAATGGGACTAGTTATTCCAATAAA
CTCACAAGTCAGATTTACAAATAGCATTTTCCCCCTTTACCATGAGCAGTGACGGGTTTA
TTTATCATCATTTAGCAGGCACAAACGATGTAAAAGACTTCAAACATTGTGG
>TR191|c0_g1_i1 len=319 path=[593:0-318] [-1, 593, -2]
GTTCAGTTAATATCAAATCTATCGACTAGTGAACATAATATTTCTTAAGATTCCATTCGT
AAATAGAAGTCATCCATAATCACAATTGACATGGCATCAATTGGTCATATATTATAATCT
TGACCATTTCATTCATTAATAAGGCAAGCCAACACATTTCATCTTCAAGGTTACATGTTC
GAGTTGTTGCAATTTTGAACGAAAATTGCTATTTCAAGCGACAGGTTTTGTCCCGAATAA
TCTCGAGCGTGTATTCCACACAGTCCCTTTTTTTGACTTCCTCCTTTTTCCATTTGACCT
ACCATGAATTGTGGAAAAA
>TR192|c0_g1_i1 len=321 path=[299:0-320] [-1, 299, -2]
AGCCTTATCCCACTAAGTGGGGTTGGCTACATGGATCAAACTAACGCCATAATAGTAGAT
ATTAGAGAATAATAAATAAAATTACAACTATAATAATATATACATACACGAGTTACTTAT
GTCAATCCTCTAAAGCTTGAGCCTTGATATAGTCGAACCTAATTCAAGCTTGAGCTTGTT
TGTTTAGGTAATAAAATAGCTTGGTCAAGTATTCAATGTTTTGAGCTCCACTAATTTAGG
AAATGCTCATCTCATATACCCAGTGTATAAAGTGTGGGGGCTTTATTAGCTATGTTTTGT
AACTTAATCTTTTTTTTTTTT
>TR193|c0_g1_i1 len=371 path=[697:0-370] [-1, 697, -2]
GTATATGACTTCTCAACTGTTTTAATTTAAAGATTCATGTGTAAATTTGTAACTATTGAC
TAGAAAAATTAGCATTTGGAAGTGAAACTATATCAAAAAGTAATTCGTCCTAATGGTGGT
TAGTAGAGAAATAGAGCGTCGATACATCAGGGTTTAATTGATAAGTAAATAAAGTTTAAC
AAAATATTGTTTCAATGAAGATGTATGCATGTACGCACTGAACTTTGTTTTCATGTTGTA
GAAGGTTTTTTCAAGGATTTTTTATTTTCATTGTTTTTAATTTCTGGGTTGAACAGATTC
TAATTATTATGTTTTTGTTGTTGAGATTTAAGAATGGTGATGAGTTTTTGTTGTGTACAA
GTGTTTGTTAG
>TR194|c0_g1_i1 len=795 path=[1545:0-794] [-1, 1545, -2]
GAGAATTTGGGAGAAACCAAACCTGAGGTGTAGAAAATCGATTTGTAGAAGCTAGGAATT
GGAGCTTCTTTGAAAATCGATTCTAAGTTGTCAAAAGCAAGGCGGCGGCGGAAGGGTGAA
GGAGAGCCAAACAACCTGAAAGTGCTTTTGAATAGATGGAAGCGCGTTTTCTCCTTTTCA
CCGTGTAACCAAACATGTTCTTAACAATTAGTAACACGTCTGCTTATAAAATCTTAAGGA
AACAATCCAATAGAAACAGAAATGCAATCTCATTCTTAAGCGGTCTTTTTTTCTTACAGA
ATTTTGCTACACTATCATTGTACTTCAAATTTCACAGTTAAGTGATCTTGTCCACCTATA
GTACTAAAGAGTGTTTGGAAGATGTGACAGTGTTAATACAAAACAAGAGAGAAGGACAAG
CAGAAAACACTCTGAGCTCTTGAACAAGTGAAAGCTCTCAATTCAGCGAAGTCAATCAGT
ACTAGAGTTTCCTTCGCGAAATGTGTGAACAAATACCAACTGCCAATCCAAGGATAGAGC
AGATCTAATCCACCAGAGTCCACCCATTGAAATCACTTATCACTACGATTTGCTTTCGAT
TTCCTTTGTTGAAGTGAAGGTTACATGTAAATGATAATGTTGCAGTTGGTTGAAAGTAGA
CAATTAGCATGTAACAAAGTAGTTGGTATTGTAGAATCATTGCAATGACAACGTCAGTTA
AGAGATTGAAACATCATTAATCTAGATCATACGCAAATTCGCAAAATACAGATTTCGTTA
CTGGAAGAATAAAAA
>TR195|c0_g1_i1 len=283 path=[521:0-282] [-1, 521, -2]
CTTTAGAGTGTTGGAGTGAAGAGATTGTTGAAAAGAAAGAGAGTGTCCTTAGCACTCCTC
TAAGGTTCAATAGCCTGACCGGGGTTGGACTGGGGTCCGACTGGTAATAGTTAAAACATT
TTTTATTAATTTTTAATATCTTATACCAAACAGAATACAAATACTAAGCTAAAAATGAAC
AATTCCCGGTAAGACTGTCTAATCCAATTTTGATTACCTTGGATTTTTATACTGCAAAAT
CTTAGAATTTGTGGTTGGACCTAACACAACCTCACAAAACCGG
>TR196|c0_g1_i1 len=294 path=[272:0-293] [-1, 272, -2]
ATGACGCCTGGCAAAACAGCAAGACAGGTTAGTACGAGGCAACCATAGATAATATAAAAA
TTTGACTTAAGCAAGACACTTTCAACACAGACAAGCAAATTATACATCACGAGGAACACT
ATAGGAGTGACAATCAAGTAGGCACTACTGATCCTGGAACCTTGTATCACTCATATTTGA
TCCACCCGCACTTGTAGAAAAAGGCCCCAAAAAGAAGGGGTCAAATGTGAGGAAGTAGTA
ATAAAGAAATGGTCACAGAAGCTTGTACCTGTGACGATCATAATCTCTAGAACG
>TR197|c0_g1_i1 len=383 path=[721:0-382] [-1, 721, -2]
CTATGAAGGGACAGTGGACATTGATAAAATCTCTGACCCCGTATGTCTCCTTTACATATC
CATATTTTCAACTCAATATTTTTGTTTGAGTATAACGCGTTCCCTTCACTATAAGTTTTG
AAGCACATGATAGTTACACTGAATCATAATTTATGTATGTATCCTATAACAAGTCTATCA
ATAATGCAATGCAATCCATGTTCAGAAAAATAGTTGGCCTTATTGTATCATCAATTCAAG
TTGTAGATGGAGTTGGTGAAAATTTAAGAGGCAAAGTCTTTTAGTTTATTGTTACACCAC
ATTCCTGCATTACAACACTTTATTAAGTGCGGTCAACGATATGAATCAAATAACACTAAA
ATGTCCTATCATGAATGAAAAAG
>TR198|c0_g1_i1 len=841 path=[1655:0-134 1662:135-784 1661:785-840] [-1, 1655, 1662, 1661, -2]
GGGAAACCTCGGATAGCCTTGGACAATCTTTTAGTATTAGCTTTTCAAGATTAGGCATAT
TCGAAAAGTCAGGGGTCTGTGTAAGATAATGGGAATGACCAAGATTGAGAATTTTCAGAT
TTTCCATCCTCTGCAAGAACAAAAACGTTATAGAGAGAACTTAGGTAAAAAGCTTAAATA
TAGGGAAGAAAAACAATTACAATGTATGAATAACCTTGAGAGTGGTAAGTAAAATATTTG
CATGGGTGTAGTCGCATTTTTTAATACTGATATACAACGGTTAAGTATTACTTTTGCTTT
CAAAACCTTCCAACCAAGGCTACATTTCCAGATATAATGTTCCATGTATGAGCATTCTGA
TGAGAATTTAATGATTTGGCTTAACAGATAAGTTTGAAATTTAAAATGAAAGCTTCTTTA
CTCAATACAAATGGTCAAACATTGCAATACCTTCATATGCCATCTTTTTACTATATCAAA
GTTTTAAAACAAAATTTAGGTGGTTGAAGGATCTTTCACGAAAATAAATGCTAAATATAT
AAATAGAACTCATTTGATAATTGGGTGGTCTCCTTGAAATTTGGTGTTGATTCATGCTTG
GTGTAGATCTTCACAGTATCATCCAATTATGAATTTCCAAATTATAAAGGAAGTTGCATT
GTCACAAACATTTCATAGGAAATATCCACACTATCAGATGAAAACTGTCTACATCAATAT
GAAAAGTGAAAACAACTCATAAAATGAACACAATAATAGCACCTGCATCTCTTTCCACAC
AAGTTTGATATTGCTGTTTTCTAACTCAATGGAAACTAAATTTCTTTGATAAAAATTTGT
A
>TR199|c0_g1_i1 len=309 path=[573:0-308] [-1, 573, -2]
ATCGGCACTTCATTTTGGAAGTGTTTCTGGTGTCTGGCATATGTCTTTATTTGACACGAC
ACTAGCATGTGGTTACATTCAATCGCTTCCATTTTCACAAATCATTACACGTGTCTACGT
GTTACCGTGTTAGTGTCAGTGTCGTATTTAGTGCTTCAAAAGATAAGAATGTTGTTGTTG
TAGTTATATATATTCTTTGATTAACTACTACAATCAATAAGTTATAGTTTGCAAGTTTCA
TTGGCTTTACATTCTTCAGTTACTAGAAAAGCTACATCAAACATGGAGTTCAGTGGAGAA
ACAACCATA
>TR200|c0_g1_i1 len=609 path=[1173:0-608] [-1, 1173, -2]
GTTTCATAAAAGTGGAAAGAAAAGCCACAAGAGGATAAGATGTTTTGTATGGCAAGGACA
CAATAATAAAGCACAATAAAAACAGCTCATCAACATAAAGCTTGTTATTCCCTCCATGAT
ATTTATACATCAACAAAAAACCCCGGAAAAAAACAACATAAACAGTATACGAGCATAGAG
ATTTTTCTTCACTCTTGTAATCTCCCTTTTCATCGTCATAAATTTTGTAATAACTCGGCT
GTTTTATAAGGGAAAAAACAACATACGCCTAAACCAGCCCAAGCACAAGAAAAAATAAGA
AAAAGAATGATGCAAAATATCAACTCAAGAAATCTCTTGGAAGACACCTTTAGCTTCTAA
ACTCAAGGAGGCCAAGAATACCACCTCTACCAAAGAATTTGTGACGACTAAGATACTGTC
ACAAAACTAGAGCATTACACTCCAGCCCAAAACAGTAAATATAAGCATATCACTAGAATA
CTACTACTAGAATAAACTTCCCTAATGCGATAAATGAGGGATCATTGAAGTCTGTTGACA
AGTTAATTACTGAGACTCTTGTTGTCCTAACTAAACCTATATGGTTGAATCTTACAAATG
AGGGATTGT
>TR201|c0_g1_i1 len=972 path=[950:0-971] [-1, 950, -2]
GATTAATAATCTTTTTATTAAACTGAACTCAAGTGGTTAACGATCCTATGAGGACAAATT
GTTCGCCAAAACCCGCTAATTCTTGGTGGAATACTTTTTTATCAGGTTTGATTTACCTTT
GATCGAACTCTATATTACTAATATTTTCACTTCTTGAGTTATAGAATGAGTGACAATTGC
AATAGCTCAAAGAGTTCTATTCACTTTATCAACAAAAAGAGTTTTATTCACTATGAATAT
CAATCATTAAGAATTAAATGCAATAAATTTATTTGTATTAATTTGTCCCCACCACTTAAA
ATGTCTAGATCTGTATTGAAGTGTAGTAAATTGAAACCAGGTTGTTTTCAATTCAATGCA
AATCTTTGATTTGAGTAAGGTTGGGTGGGGTGGGTCTAGGACAAGAATTGGGCATGTGCA
GTCGATGCATAAGAAAACAAAGTTAGAAAGTGATTGTTTATAGTGAGTAAGAACAAAAAA
AAAAACCAAGTCGACTATCAATAGGTCGAGGAAAAGCATGTGACACAAACATGGTTTTGG
TCACCAGCCCCACAATCAATAACTCAATAATCAATATTTCTTTATAAAGCTCACCAAACA
TGATATTCACTTAGAGAGCAAAATATTGTGTAAAATGCTTGCTAAATCACATTGAAATTC
TTAATGCATAAGATTAATATTAAAATGTGTTTTTCTTTTGTCATTTAATTTCAATGATTG
GATACATTTTCTTTTTTTTCCTAAAAAAAAAACTTATGAGGGACTACTTTATCATTCATT
ACAGTCATACCTGACTCGAGTGACTAGTTTCAATAATTACACGCAGAAGATACCCGGTTC
ACACAAAAATAGATTATAAGCTTCATATCCCATCAAAATGATTTTTATTTTACTTTATTT
TTAAATTTTACAATATTGGCTATCCTTCAATTATGATCATTACTTAATTTTGATCTTATA
TTTCATTCTCAT
>TR202|c0_g1_i1 len=803 path=[781:0-802] [-1, 781, -2]
GCCACAGTAAACGCAAATTAATTTTAAACCTATAAACAACTAGTTTTATAAGCTAAACTG
CTACTGTCAATGACACTGAAAACAAAGAAAAAAAATTTTCCAATTTCAAAAGACAAGTTT
TTCAGTGCAAAAATGTCACTGTGAAGCAACTTGACTCCCCGAGTTGTTGCTAGGTTCTAT
CTTGCATTCTTTCCTCTTGTGATCATAATCTGATGACAACCCTAACTGCAAGGAAGTATC
TGAAATCTTGTTACTCTCTAAAGCATAATTGAAAGCAGGTTTTGAACCGTTGATTGAAAT
TGTCCTATCCAATGGATGAAATTCAATGAACTCTGTCTTTCTTTTATTTATTATCTCCTC
AAGTTGTTTGCGAAGAGCTTCATTCTCCATCATAGCCTTTTGCTCCTGTAACCTGGATCT
CTCAAGTTGTTCAGCAAGCACTTGTTCCTTCTTATTTTTGACAGCTGATATCCCTTCACG
GAGTTGATGTTCTAGGTACTGCAGTTCTTTAAGGCCCAATCCATCAAGCTCCTTACCGCT
CATTCTTAAGTAAGCTGAACGAAGTTTTGTTATTTCTTCCTGCAGAATGGTCGTATCAAG
CTCCACAACCTGTGGTAGAGGCTGATCACTGGGTTGTTCCTGCTCTGCTCCATTATTCAA
ACCAAGGCCTCGGTTACCGTACCTTGAAATGGTGTGCTCCATGCTTGTGCTTGAAAACTC
ATAAAGCTTGCCAGTGCCAGAATATATGATAACAGCAACCTCTGCATCACAAAGAACAGA
CAACTCTTTGGCTTTCTTGAGCA
>TR203|c0_g1_i1 len=330 path=[308:0-329] [-1, 308, -2]
CATGGTTTGTAACATTATGAAAATTACTAAATTTTCTATTTATATACTCCCACATTTGTC
TGCTGTGTTTTTAATTTGTGACTGCTGTCGTGGTTGTGGTTACAATGTGAACCTTTATAT
TGCTGTAAAATGTGGTGTCGAAATTGCAGTTGCGAAGTTGTTGCGGAGACTTCAAAATCT
GCAATATTGTGGCCACAATTTTCAGTTCCAGACCACAATTTAAAACCATGTTTGTCACAG
TTGTCTATTGTGATTTTTAATTATTATGATTATACGGTGAAAAATAATTGCTCGCATATT
TACAGGTCGGTAATGCGCAAGAAGAATTGG
>TR204|c0_g1_i1 len=374 path=[352:0-373] [-1, 352, -2]
ATTTCTTTTCCATTCTATTAGCTGGTCTGTACAACCTAAAAAGTAAATTTGATACTATTT
TTTTTTTAAGAAGGAATTTTGATACTATTGTAATCATGATGTTCTTGCTTTCAATAATCT
TCATACTGAACTTTAAGAGTAGTTCGTCAATTCTCGAATCATTTTCTTTCACTTAATCAC
TATTGTCATCATAGTGTCCAATTTATCCGTACTTTAGGATTTCCAAATTTATTTTGATAG
GCGTTCTTTTTATAGATGTTCTAGTTCATGAGAAAGTTGATAGATAGAAAATTTAGATGA
AAATTCATGACTAAGAGTAGTTAAAGGATGACAAATTACATTATTTTGTAGGTGGAGGTT
ATGTTATATCACCG
>TR205|c0_g1_i1 len=472 path=[899:0-471] [-1, 899, -2]
AGACCACATACATCATTTATTGAATGAATCTAAAAAGTCAAAATTCGCTTATAATAGCGA
CCGGAGAGAGTATTCAATAATCATATGTCAAACTATTGTCCTATTTTATTTCAGCAACCT
AATGCCTACACTAATTCAATGTTGGACCCCGGTTTTGATTATGTTAAATACTAGTCTTAA
GAAACAACATTGTGCGCCAACATGCCAATCAATTTAACGAAAAATTTGACCGAATAAGAA
GTTCAATCCCTACATATATTTCACTACCTCTTCGAAACATACACTAACCGTGTTTTCGTT
TTTCTATTGTTCTCAGTTACATGAATAGTTTATCATATTTTGTTATAAATTTATCGGAAT
ATACCATAATGGGATCTACCTGGTTTTTTTATTAATTCTTTTTTGAAGAATTTTTTATTA
ATAATTTAAATAATATCATATAAAAAGATAAAATAGTTATGTGAAAAGTTTA
>TR206|c0_g1_i1 len=341 path=[637:0-340] [-1, 637, -2]
TGATTTAGGTTTTGTCAATACCATTCCAATAAAGCACACACACAATAATTTTTATTTTTT
TTATAGGCAAATGATAGTTGTTAGTTTGTTAGAGGGAGGGATGTTTGATGTTGTGAGAGA
TTAAACAATATGAAACTAATTAAACATATCTCTAACTATATCTAACAAGGTGAAATATTT
TTAGCTGAGATTGAACTCTGAACCCTGCATATAAATACTTCGATGTTCCAACTCATATTA
CTCGGCTATTCCCACGGGGACAGGCACATAGTGTTTTTGTGTGAGTATGTTTGATGATAT
AAAACAACAAAAAATAGAGAATAAACGTGAGATTATTCAAA
>TR207|c0_g1_i1 len=691 path=[1337:0-690] [-1, 1337, -2]
AGTTATTTTAATCTTGATTTGTGTTTTTTGTTTTTGTGGTTTACTGTCGATCAGTTGTTT
AGTTCGGTACCAAGTCTAAAATAATACTCGTTCAAAAGTTTGCTAGTTGACTTGTGGGAA
ATTGGTTAGGAATTTAGTTTATTTAATGTTGCATTATTAGAACCCAAAATTGTAGAATCT
GAGCAAGGATGATGGTTGAATTTGAATATTATGAAGTGTTATTGATAGGGAATGTCTGAA
AAAGTTTTTTATAAATCTTAAGATGTATTCTTTAGTGCAGAATGTTAATAATTATTACAT
ATAACGATAGTTTTAATTTATGATTTAATATGGTCATTCAAGTGCACAATTTTTTTCATG
TTCATGTAAGAGTTTTGTGGTCTTCACTTTATTAGATCCATATCTGCTGTGATGACATGC
ATACTTCTTTACCAGAACATAATCCCGGTTTATGATGCTTTTTTTGAGGTGAATCTCTTT
TACTGATTATTCGGAATCTGGCTAATTGTATATCACTGTGGGTATTTATGACATTATATG
ATATGTGCATGTTGAATTTGGATCTGGTAATTTTGTTTTTACACAATGAAATCAATTTGT
TGTATTTTTGTGAATTACATAATAATTTGCTCTTTGGCCTCATGGTTATCTTATTCTATC
ACTTGTCTATCTAATAATCTGCCTATCTACA
>TR208|c0_g1_i1 len=872 path=[1699:0-871] [-1, 1699, -2]
GCATTCATGGCTTCATGATACCATTATTAACTGTTTTTCCTTTTTTTCTGTATGGTTTTG
GTTGTGTAAGTTGATTGATCCCTTAGTACTAAGACATCTACTACAAGGTTGGGAAGTAGA
GAATCAAGGCTGGTAAGTTGATTGATTCATCAGCAGCATAGTGGAACTCCTATGTAGTAG
TGACAAATTAGGAGAGAGGAGGGAATTCAGTTCGGGGTTTGTGAGATCAATGTAAAAATA
AGGGAGTGGGAGTTTGGTAATGCATGAATGCTTTAAGGCCCTTTGGGAAGAGAGAGGTTG
ACAGACCCTCAAAGACTCTGCATGTTTCTCTTCAATTTTTTATTTTTCAGTGTAATCTAG
ATTTTCCCCTAGTAAGGAGATATACTGTGTTGTTCCATATTGCTATTAAATTAGTACCTC
TCAGTTTTTTTTGCATATTACTCAAGGGTAAGAATGGTATTACTCAGTACAATACCCATA
TTACTTGCTTTTCCTTACTGTAGACTTTAAATATCTAAGCTACATTTGTCGAGAACATCA
CGGGCTGGCTTGAGTTTGTATTAAGGTTATCATATATTTATGTATGAAGAGGAATATAGT
TCCAATTAAAGGGGGAAAATGATGGCAGGGGAACTCTATTGGAGAAACTTTAGAATACCT
GTCACTAAATGGTTTCATTTAAAGTTTGATTTTTTAATAGAGTTTAGCGACATCAAGTGA
TTCACTGAACCAGCCCCACCTATTGGATAAATGCTTACTGTTACTATTGCAGGGAAATTA
AAATTTTTGGCACCTTTTGTTTGTGTTGTGATTTGACTTTTTGTCTTGTTCTATGTCTGA
ATTAGCCGTTGATGAAAGAGCTCGATGAGATG
>TR209|c0_g1_i1 len=293 path=[271:0-292] [-1, 271, -2]
GCCGTGTTAGCACATCCATCATATATCACAGTGGACGACATCAAAGGTATGGATTTTCAG
TGTTTGAAACATTCCTCAATTTGCATATTCCTTGATTAGAGGACTCAGGAAATTAGTTTA
ATAAAGCAATGTCATCTTCTTGTCAATTATCACCAATTTTAAATATATTTGAATGTAAGA
GGCTCAATAATTCTTAACTATAGTTTTATAGTTTTATGCTTTTATTGACTAACTTCTTAC
GTGAAGTGTTTAACTACCGCTTATTAGAATAATTTTTTTTTTTTAAGAAGGGA
>TR210|c0_g1_i1 len=236 path=[214:0-235] [-1, 214, -2]
GATTGAAGCAGGAATCCAACACCTTCAACAATGGTACGTTAACTCCATAAACATTGATCT
GTAATAATTTCACTACAAACACTTTATGGCTTTTAATTTCAATTGTTAAGTCATTGAGCA
TACAAATCGATTTTCCTTTGAAATTGAAATGTTTTTCTCTAAGATCTGATGGTTTGTGAA
ATGGTTGGTTATGTAATTGTAGTCGTCGAAGAGAAAGGTTAGAGAGCCAAAGGAAG
>TR211|c0_g1_i1 len=234 path=[212:0-233] [-1, 212, -2]
AAAAATTAAAAATATAACACCTTTTTCTAAATATTAGGTTTGGTTTGATATTTACAACTT
TGCCACCGCGTTTTATTTCATACCTTTTTTTCTTATAATCAGGTCTTGAACAATATTTAC
AAGGTTGCCACCGCCTCTTAGTTTCAAATTTGACACCCGTTTTTTACTAAAATTAGGTGT
TAATGGTTACACATTAAAACTAAATTTTTCAATTTATTTAAAAAAGTGCCACTG
>TR212|c0_g1_i1 len=655 path=[633:0-654] [-1, 633, -2]
ATCGTCTATCCCGAACCATGGGTCGTGTCATCAGGGGCCAAAGGAAGGGTAAGGGAAGCG
TCTTCAAGTCGCACACCTTCCACAGGAAGGGCGCCGCCAAGCACCGTAAGCTCGATTTCG
CCGAGCGCAAGGGCTACATCAAGGGTGTGGTCAAGGATATCATCCACGACCCTGGCAGGG
GTGCCCCCCTTGCTAAGGTTCAGTTCAAGAACCCCTACAAGTACGGCCTCGACAAGGAGC
TCTTCGTCGCTGCTGAGGGCATGCACACTGGTCAGTTCGTGTACTGCGGCAAGAAGGCCC
AGCTTTCCGTCGGTAACGTCCTTCCCGTCGGCTCGATGCCCGAGGGTACCATCATCTGCA
ACGTTGAGACCCGCCCCGGTGATCGTGGTTCGCTCGCCCGTACCTCTGGCAACTACGCCA
CGCTTGTCTCGCACAACCCCGACGAGGGCGTGTCCAGGATCAAGCTGCCGTCCGGCGCCA
AGAAGGCCATCTCCTCCGATTCCCGCGCCATGGTTGGCATCGTCGCCGGTGGTGGAAGGA
TCGACAAGCCCATGCTGAAGGCCGGTCGCGCTTACTACAAGTACAAGGCCAAGAGGAACT
GCTGGCCTAAGGTCCGTGGTGTGGCCATGAACCCCGTGGACCACCCGCACGGTGG
>TR213|c0_g1_i1 len=473 path=[451:0-472] [-1, 451, -2]
AAAAAATGACAAGATGTTGCTTTACATGTGTGCTGCCACGGTGATCATTACTTGTTACGA
CAATTTCGTCAACATACACAACCAAGTAAACGCACCATACAACTAAATCGAGATGGAAAC
GGAATGGTTACGCTCACTCTGAGTCATACCAAATTGCGGAATCACAATGCTAAATCTGCC
AAAACATGTCTTAGGAGATTGTTTGATATCATATACAACTTGTGGAGCCGGTAAACTAGT
CCTGAAAACTCCCATTGAGCAAAAAATCCAAGATGTTGTTTTATATAGACCCAACCCATG
TTTCCAAGAAATTATTTATATCATTTTTTTATTATTAAAATTGAATCTAGTGGAACTTAT
CCCCTTCTTTATTTTCTTTTCTGCTTTGGTTTGTTACCACAGAGTCATGGGATCATTTTT
ATAGCTCTCTTTGCTAACGACCCAATTAGACCTCGGCAGCTTAAAATTTGATT
>TR214|c0_g1_i1 len=253 path=[231:0-252] [-1, 231, -2]
TGAGACTTTAAACAACCTTTTTTTTAATGCTTTCACTGTTTCTTGTTAAAGAATAAAATT
TAAAGGTGTCTCTGTAATTAAAAGTAAGAAATAAGAAAGGAAAAAAATCTGAAACCAAAC
AGCCACTTAGATTTGTTATCCAAAGCTATGTTTTGGCATCTCTAATTTTGATTCGAATGG
GGAATGTGTCGAAGTTACTGTTTAAATTGCATAAGATAGAGCTGAAATGCATATTTTATG
TAGTTCTGATGCA
>TR215|c0_g1_i1 len=336 path=[314:0-335] [-1, 314, -2]
TGAGAGGAAGAGCGAGGGCTCTGGTAAGGCGTGTTTGACCAAAGCCTCCTGTTAACAATG
CTAATGAAGATTTTAAAGTGTCTAAAGAGATTGGAAATCAGGTTGTGCCCTACTGATTCT
GTTCTAGAGATTGGAACTGTAGAAAGTAGAATACATGAATTTCAGAATTATGATATTTGA
TGACATTTTCGGTGGTTATAGTTACTAGTTGCTTTGATTTAAGGTGGCTATAGTTATAGT
TACACAAAAAGGCTGATTTCTTTATTATTGTAGTTTGAAAACTTTTAAGAGTTCCACCAC
ATTCATTGGAGATATGGCCTAAGTAGTGCTTATATG
>TR216|c0_g1_i1 len=1140 path=[2235:0-1139] [-1, 2235, -2]
AACCACCACACATTATCACCCCATCACCACTCATCACCACCACCACCACGCACCACCACC
ACTTTATCACAACGCTACCAAACAGCCTCACCAAGAAATAGACAGCAACACAATCATAGA
TTTAGAGGAAGACAAAACCCAACAACAAAGCACTGGCAGCGACGCCGATTTGAATCGGAA
AACACAACCCCAATCGTAGAAAGACGGCCGTCGGTGACAAGGAGAAGGCATTTGTTATCG
GAGTAAAAGTTAAACAATAGTGGAGCGAAACGGCGGATTTGAACACCACTAAATGAGACC
CACACCAACAACAACCCACATCACATCAAATAAAATACTTATAGTCTTTTGTCCTCCTTA
AACGCCATTAACATTCAAATAAAACCACCACATAACATCGCATAAATGCAAAACAAAACA
TGACAGACCCAAAAGCAACACCCATCCCTATGAGTTAAAACCCCTTCTCACAATCCTCCA
ACAAAGTCAAAACAAGCGGACTTCAAATATGCAATGAAAGTGTGGGGTATGTTCTTGTGG
ACCACCATCCAAAAGCACTTGGTGTGAATGATTAAGGATAGATATTGTGTGCCTTGTTTT
TATGACCCACCGTTGATTAGTGTTGGTGATATTCTTTGCCAAGTTTTCGAGCTATGACAG
TCAAAGATTACACACAGCCCAAAACCTTCAGATAAATAAAGCCACCAAAGGATCTAGATC
CAGATCTACCACCTATCAACCATCCGGCGAGAACCACAAAACAGATCCAGCACCTCCACA
ACCTCCCCGTTAACCACCATGAAAAACTACAACCAACCCCATGAACCACTTCGAAAACCA
CCACGAACCACCACACCACCACCACGAACTACGCCGTTAACCACCACGAAAAATTAGCAC
TATAAACTGCCACAAACCATCACAGAGCACTGCAAAACATTACCATCCACCAAACCATCC
AGCGATGAGAAAAAACTACCGCCGGTAGGGAATGGTGGCCGAGTGATGCGGACGGCCAAA
GCCAATCATCACACCACTCAACGACTGTATCTACATCGCGACATATCAAGGTTGGATTGG
GAGGGAGGAGGGTGACGGTGGAGATCTAGAGAGAGGTCAGAGATAAATGTTTTTAGAGAG
>TR217|c0_g1_i1 len=697 path=[1349:0-696] [-1, 1349, -2]
GTAGCGACAACATCATCAGCTTCATGGCCATCAACTTTTATTACAATTAATGATGTGATT
GAATAAAAGAAAATCGACTATGCAGTTTCGCTTATGATTATTAGAATGAAATCTGCATAT
TCTTCCAATATGATTTACAATATAAACAGTCACTTAAAGAATGCTACAAAAAGAAAGAAG
TGGTATCATTGATTTAACAAATTTCCAACGAGTTAATCATATGTAATTATAATAAGTTGT
CATCACTAATTTGGCGACAACTAGATTTTAATGTGATTGAAATTTTGAGACATTGTGGTT
AAAATTTCAGATACAAACAGAAGCAAAAAGCAATATCGTGAATCATGCATGTACTATGTT
ATCTTTTCTGCACTTCTATTGAAAACTCAGTTGCATGTAGATTTTGAGTCATCAAAATAG
ATTTAGAATAGTTGTATGGACGTTCCATGACGAACAGGGCAAGTTTGAACTTTTATATGT
GATGAACTTGATGAAAATAAGCATCTCAATAAAATAAACTTCCTTTCTACAATATGTGAA
CAAAGGTGGAAGTTATCATATGCAAGAGTAATTAGTTATATAATGAATTAGAACTATCCT
TAAGTAAATCGAAATTTGAAAGTACGTTATAATTTGATGAAAGCAAGATTTCAAATCATA
AAACTAAGTACTAGTAGTTCATGAATTTCTTTCTTCG
>TR218|c0_g1_i1 len=698 path=[1351:0-697] [-1, 1351, -2]
AAAAGATTGTCCCAATCCAAAAGTAACAGCCTGTCGAGCTTTCATCAATCCGAATCCTGT
CGAGCTTTCAATCGGAATCCAATTCACAAGCCTCATCTGCAAGTTTACAGGAACAAATTA
CCTATTCTCCTCCCCAAGACACAACGCTTTCTGCACTTCTCTAACAAACCCTAATCAAAA
TGCTAACACTATAAAACCAAGCCTGCACATTCACATTGAGGGGCCGAAAATTCACAAAAA
CCTAACATCACACAAACCAAATTTTCAACGCACAATTCAACACTGAAACCTGCAGTTTCA
AAAACCATTAACCTGCAAATCAAAACACAATTTCACGGCCAAAAAGTCACCAAATCATCG
CGTCGTCGCAAGACAATGAACCAGTCATAACCGCTCCAAACAACACGATTCCAACATACC
ACCAATCCCACACCAGTCGTCAAAATTCAACACAATTCGAACCACCAACACAGCACAGAT
TCAAAACCGCAAGCCATCATCGAATCTCATATTCAAATCGCACAAAAAACGACCAAATCC
GTACACAATCGTCTCTCACGTAACCGGAGACAAGCAGGCCGAATCCGGTCCGTACATCTC
AGCTGTACCATCAAACCAGAAGCAAAAGGACGACGCAAGACGGAGTCAACAAACAGGCCT
AGCAACACCGTCGACAAGCCAAATCGTTACCCGAGTCG
>TR219|c0_g1_i1 len=438 path=[831:0-437] [-1, 831, -2]
TTTTTTTTTTTGTCTCTCACACAGATTTTTGGACCTAAAAGTGGTGATGTAGCAAGTCTT
ATTGAGTTTATAAATAAACCCGGATTATTCCACATCAGTAAGTTTTATGCCACGTCAACA
AAAACTTACCGCATTACTTTTTGGGTAAAAAATCTGACTATTTGAGTGAGGGACCAAAAA
ACTGGATTTTAAAAAGGGGACCAATTATAAAAGCGAGTGAAAGTAAGGAGACCAAACAGC
AATTAAGCCTAATTGGAATTAAAACATTATATCATTTTCAAATTTACACTTGCATTTCAG
ACAAAATAACAAGGCTTTACTCCTTATATTCTTGGCACAGAGCTACAGGTATGGATCACA
AGTAGTGTTGGCATGAAGATAAAAAAAAATGATGTTCTACAAGATAACTTGCTTTGCCAT
ACCTTGTATCCATAAAGA
>TR220|c0_g1_i1 len=620 path=[1195:0-619] [-1, 1195, -2]
ACTCGCTCCGCTAACTCAATTCCAATCGACCAGGACAACCACATGAAAACTTGCTTCTCA
AATGTGTTGAAGGCTATAAAGGGGATGGATATAGATATAGGCATATGACTCTTTGATGAC
CATTATAGAGAGAGATAATTGTAAGGGTTTGATTATCCTTTTTTCTAAACCGTGATGTAT
GGCATGTACAAGACTAATACTTAATATACTAATATTAGGCTAGAATATAATTCAATTTAT
GAATATATATGTCGTACCAGAAATGTATGGTTGGTGGTTACAACTTAAAGCAATTAGGAG
GAGTAAAAGTGGTCGGGTCTTTGAATGATTAAGAAAATTGATGCAAAGAATTATATGAAT
TGGCTGGCATAATTTGTGTGATTAAATAACAAAACGATTCAATGGAATTTGAGAAGAATG
ACCTGTGTAATTTAAGTTAATGGAAGGATAACTAATTGTGAGAGAATTGAAATATATTTT
AGGAACTAAATAGCCATTTCATTGACCTAACAATTCACGGCAACATAGTGGCATATGGAG
GAAGGAAATATGGTGGTAGTGGGATTAAATGGCATCACATGTAACTGACTAATGTGAAAC
GTGAGAGAAACTAATTCATA
>TR221|c0_g1_i1 len=539 path=[517:0-538] [-1, 517, -2]
AGAACAAGATTTGATTTTATCCTCAAGGGGTGTCGTTATAGGAAATGCTAATAACTAAAA
TTGTTCCCAAAATTTTATCAACTCCTCCTTTCCATGAAAACTAACATAACATTTGTGTAT
TCAAGATATAAAAGTAAATGGAGATGAAATTAACCACTAACTTGCAAGTAATTTTATTTT
TGGGTTTCTATTTTCATTCATTTTCCATTAATTAGCAATAATGATGTTTTAATTTTTTAT
TGCAGCATCATTTTTAGGAAAAAAATAAACTATTACTTTGCAGTCCATGCTTTTTAACAA
AAGTTTTGTAGAGTGCTTCAGGTATGTGAAATTTTGGAATCAAAAATTATTTGATTCTAG
CAAACTCTTGTTTGTATATTGTCTTTCTTGATTTTACAACTAACTTTTCCTATTTATATT
AAATTTCATCAGGCTGATCTTTCTACTCAAGTTTTAAGCTCAAGAGAATTGGACATGTAG
ATATCATACATGTGAAACAGAAAATATTTTTGACTCTATGAACCGAGTAAAAGTAAGAT
>TR222|c0_g1_i1 len=301 path=[557:0-300] [-1, 557, -2]
TTGCTGGAACCACTAGCCGTCCTCGAACTTTTAGGCAGGTTTCCTTCTGCATCCTTTCCT
CTTCCCCCTTTTACTCCTCTCCTCAAACATGCATGTGATCACTTACACACATGATGCTTT
TGTTTACATTATCATCTATAGTGACGATTAATTTTTATATGGATATGGTACATATTAAGT
TGTTTTCCATTTTCTTTCCACGTTTAACTGTATTTTACATGGTCATTCTCTTCACAACCT
TATTAGAAAGAAGCTGAGAATGAAGTGGAGCCCGAGGAAGTATCTGGGGATGAATCTGGA
G
>TR223|c0_g1_i1 len=340 path=[318:0-339] [-1, 318, -2]
TTTTTTTTATCGGAATGTGAAATTATTGTCAATTAAAGTGTTACTAATGTTCATTTTTTA
GAACTGTTTTTAAGGTTACAAAATCAAACTTTCACTGATAATTATTCAAGAAAATGACAT
AACTGTATGTAATCACATGTGTTAGTTGTATCGGTATTCGACATTGACCTGTGTTGGACA
CCGGACACACATTCAATTAGAAGTGTCGGCGCTAGATAGCTAACCACTGATTTGACATGA
CACCTTGAGGGGTTTGAACTCGCTGATTTGAAACATAACTGACAGGGAATTTGTTGTTTG
ATTTGCAGTTGGAGCAGACGCAGAAGATGATAGGATTGAG
>TR224|c0_g1_i1 len=400 path=[835:0-247 836:248-296 837:297-399] [-1, 835, 836, 837, -2]
ATCAAATTGAAGGTATAATCCTGGTTTTCAATCATGGCTTGAATTTCTATGATGTATGAT
TTTCTATTTTCATTTTCATGCAGTAAAAGGTGGATAGAAATTAGATTTGTGGAAGTTTGT
ACAAATGAGTGTTGTGTTTGTAGTTTTGGATTTGATTTTGCTTCAGTTTTGTTTTAGATA
TTTTAAATATTTGGATTCAGTTTTGTATGAAAGCAAGTGTTGTTAAATTCTGATTCATTG
ATTGCTATACTACAACTGGCAGAGTATTGGGTTAGACTGAAAATATAGCATGTTATAACA
ATTAACCAGAATTTGTTTAGCAGACAAGCAACTGCTCCATGAAGCTTGTGATTGATATGG
CTATAAGAGTTATCCATCTAAATTTTTATTACAAATGAAA
>TR224|c0_g2_i1 len=391 path=[838:0-247 839:248-287 840:288-390] [-1, 838, 839, 840, -2]
ATCAAATTGAAGGTATAATCCTGGTTTTCAATCATGGCTTGAATTTCTATGATGTATGAT
TTTCTATTTTCATTTTCATGCAGTAAAAGGTGGATAGAAATTAGATTTGTGGAAGTTTGT
ACAAATGAGTGTTGTGTTTGTAGTTTTGGATTTGATTTTGCTTCAGTTTTGTTTTAGATA
TTTTAAATATTTGGATTCAGTTTTGTATGAAAGCAAGTGTTGTTAAATTCTGATTCATTG
ATTGCTATGGCAGAGTATTGGGTTGGACTGAAAATATAGCATGTTATAACAATTAACCAG
AATTTGTTTAGCAGACAAGCAACTGCTCCATGAAGCTTGTGATTGATATGGCTATAAGAG
TTATCCATCTAAATTTTTATTACAAATGAAA
>TR225|c0_g1_i1 len=305 path=[565:0-304] [-1, 565, -2]
TTTTGTTTTAATATCGGTTGTTTTGATAAGAGAATCCAGCAAAATCATACGGATGCTTAG
CTGAGCATTAGAATCCTAAAGCCTGCATAACTGTCTCTTAGTTGGGAACTGGTCCTCTCC
AGTGGAAATTTTTGCAGTGGAATTTCAATCGCTCATTTATCTCTACTGCATGTGGTCAGA
GTCGTTGAGACTTAAGACACGATTGAGTGATGAAGATTTCCACTAGACTTCCTCCAACGA
AATTTTCACAAAAGATACTGTTGAAGTTACATCCTCAACGAACTTTTCTAACGGGACGGT
ATCTG
>TR226|c0_g1_i1 len=289 path=[533:0-288] [-1, 533, -2]
TATTTCAAATTATGAAATTCTGATATTCCAATGGTAGATTCTTTAGTTTTGTCTTAACTA
ATAGGTTGAAGAGAATTTTGTTCCTGTCATCTACAATTAGTGACCATAACGATTTATTTA
TAGAGAAATGATATATGTAATCATTTTTGGGACAACTTTTAGGACAACATTTTCTTCTTT
ATTCTTTTGGGACAAAACACTAGAGAGAGAAAGAGGGAGAGTAAACATGATGAGAGTATA
AAAGAGAGAGTTTTTCCAAAATAAGTTTGTACCAATATAATTTATCTTG
>TR227|c0_g1_i1 len=325 path=[303:0-324] [-1, 303, -2]
GGTCTATTTAATGGTCCACATACATCATTTATTGAATGAACCCAAAAAGTAAATTTTTTC
TTATATTTGTGACCGGAGAGTGTATATTTTTAGGATTAAACTTAGCTACAACATTCCAAT
ATGTTTTTATGTTTTCAACTATAAGTTTAGCATAATTCCCTATAAATTCCTCTTTCCATA
TTTCAAGGGATGCATTTGTTACATTATCTTTTTTTTGTGGTCGTTCGGGTTTGAACTCCA
AACCTTGCATATATTATGCATTGTCCATACCGACCGAGCTAAGCTTACAAGGACATTTGT
TACATTGTCTACAACTACAAGCTTG
>TR228|c0_g1_i1 len=234 path=[212:0-233] [-1, 212, -2]
GAAAAACATTTATGCTATAGTCTAGATTTTTGCAAACTTTTTTAAAACCTTCATACTCAG
TACTTAATCTAGTTGGTCAACATCATTAACTTGTAGTTCAGGAAACATCTTTATCTAGCT
CCCTTAGAAGAAAAACACCGAAATATGTATGTATGTTTGGATTGACACTGAGTTTGTCAA
AATTGCAGAAGTTCAAAAGTATAGTTTTTGCTAAAATCGTGATGAATTGCCGTG
>TR229|c0_g1_i1 len=353 path=[661:0-352] [-1, 661, -2]
GGCTACAAAGGCTAAATCTAATTAAATTTTCATCATGTTTAGGTTTTTAAAGGATTGAAG
ATTTTACTAGAAGAGAGGAGCATTTTATACGAAGGTCTTTCACTCCTTAAATCTCCAACC
CACCACACCTCATCAGAAGCACTGTCAAAGAAGAACATATCACACACCAAAAATCAAGCA
TATGACCCAACTAGCATCCAACAACTAAAGAACCATTTTTCATGATTCTTGAAGTCACGA
CGTATGGTCATATGAGAAATGCTAGGAACACTATCTTTCTAGCACTCACTCTCTTGTTTA
GTAAAACCCATGTGGGTCTCACCACTTTATGTTGGATCCATTTCCAAAGTGTG
>TR230|c0_g1_i1 len=273 path=[251:0-272] [-1, 251, -2]
CGTGTGTTATACTCCCTTCGTCCACAATAACTATCTTGATCGACCATTTCACACATTGAT
CTATTTTCATTATCATTAATGCACATACTATTGATTAGGTGGTACAAGTGAAAAAGTTCA
ATTAAAACTAAATTGGTAATGGAAAGTGACGCTTTTATTTAGGACAATTTTATTTTTATA
AATGTGAGGAAGGAAGTACTATGAACCAAAACAATTTTTTGTAATGCAGCTAGCTTGCAA
AGCGATGTGCAAGATGCTAATAAGCATTGAGAG
>TR231|c0_g1_i1 len=382 path=[360:0-381] [-1, 360, -2]
ATCAACAAAATTCTATGAAACCAACCAAATAACACCGAAAACTATCAACAAAATTCTATG
AAGCACCAACACCAACAAGACACCGACACATAGACACTCATAATAATTTTAGTAAATAAG
AGCAATTCAATATAACCATGTATGACAATGCTATGTCGGTATATAGTGTCTCAAACACTC
AGTAGCACCGACACTTCTTGTCACAAAGGTGCATCAGTGTCCGACACTGACACACATAAT
TACATTAAATCATGTCATTTTCTCAAATATCAGTGTCAATTAACTGTAGTGTCGCGTATG
TGTCCATGCTTCATAAGTCAGACACGTTCGATCAGAAGTGTCAGTGCTACTACATAGCCA
AAAAACTTTTTCAACATAAAAG
>TR232|c0_g1_i1 len=422 path=[799:0-421] [-1, 799, -2]
GAATTGGTGTTTCTTGCTGGTACGCCACAATTGCATGCATATGAGACTCAAAGAAAAGCA
AGCATGACAACATGAAAGTTCTTACAGATGCACAATAAGAGGACAGTAGAATGTGAGGGA
CAAACTGTGGAACCAACACAAAATGGTCAGTATTTGCCAAAAGCAAGATTTTTTTCCTTA
TGTTCAGTGTAAGGAAGAACCATACCACATTTGAAATATATTTTTTGAGCATGTTGGACA
GCTCTTTTCATTAACAAGTCATGTTCAATTGGATTGAGATGTCCAGACATAAGTTTTCAA
AACTAAATCTTTTAGTGCATGTGCATGGTGGTCGGCGCTGTGTTTTAAAATAATGTTAAA
AAGCATGTCATATGACTCGTTAAGTGAAATAATAGAAAAGAAATAGGCACCTGACACATT
CT
>TR233|c0_g1_i1 len=495 path=[473:0-494] [-1, 473, -2]
ATTCTGATCATCTCTAGGGACAGCTTTTTTTGCTTCAACCTGCATGTTAAATGCATGACA
ATAAACTTAAATTAACAAATATCATAGACATAATTATAAATAAAAAGGGAATTATAGAAA
TCAAGGACTCCATGTGAGAGTGAGAGAGAAACACAAATAATGTACTTGGAGATTTAATTA
ACAACTAAGACTAGTAGAGCTTCCTAGCAGATCAGAATTATTTAGAGCACTGGTTTATCA
TAATTAACAACTTAGATTTAATTAACAACATAATGTAACAATTATATTCATCAAGTTTTG
CATATTGCCTTAACATCTCAAGCATCAATTTGTCGAGCCATTGCTATCATTCATGCCAAC
TACACTTTACAATTGCTTCAATGATTGAAGATCTTTAAACAAGCATCATGATTCACCATG
AACTTGCAATATTAAATCTGATCACATATTTAGTGCTCAATTGTATCTTGCAAGAAACTC
AACTTTAAAAAAAAA
>TR234|c0_g1_i1 len=252 path=[459:0-251] [-1, 459, -2]
GAGAGTGAGTTTCCCTGTCTGTTGTCAAAGGAAATAAATTAGTGTGAAAATACTAATGTA
GAAGTCTACAATACTAGATATAAGACAACAGGAGGTTAAAGATTGCAGGATAGAACTTTG
AGTTATAAACATTTGATTTTGATGGAGGGATTGATCTATAATCAAAATTAGTTTTGGTAG
CAATATTTGGTGGAAAGTATTGTCTATTTATCCTTTTTTGGTCATACCTCAGTAAAATAA
AAGGAAACTGAA
>TR235|c0_g1_i1 len=552 path=[1059:0-551] [-1, 1059, -2]
TAGTAGAATAAGGCTTGGTTGTTATTGTTGCTAGAAAAATAGCTTATGCAAGCTCATACA
TAAGCGCTTATCATGATAAGGGCTTGTGTTATAAGTTGCAAGTTTATCCAAACAGCCCCC
TAGTAACAAACAAAAATAAGGGTTTTACCAGCTACCATTTCAGAAACAAACAAGCACCAA
TTCAGCTTCAAATATACAACACCTTCTATAGTATAGTTCAATCTTAAACTAATCTTCAAG
AATCACACAAGTAAATAACCCCACAACAAAAAATTGCATTTTTATTAAAAGAAATCTAAA
AACAACAAAACCTAACATTAAGATCAATCAACTCAAAATCATATTCAACGCAATGAACTT
AACTCTTAAGATCATATTTTTCAAAAACATAGTTCAATTTAAAGCTGAGCTAAAAAATCA
CACAAATCAATAAACCCCAAAACCTAACAGTTAGTTCAATAAACTCAAATTCAAAATCAA
ACAACACAATGAACTAAACCCTAAAATTAGTTCAACAACAATAACAAAAAAGAAGTCAAA
ATTAAAATGAAG
>TR236|c0_g1_i1 len=497 path=[475:0-496] [-1, 475, -2]
GCTTGGTGATGTGATCAAAGAATCAGCTCAAATTGCACTAACATGGGTAACCAACTACAT
CTAAATAAGTTTCAACCCACTTTTATCATGGTTGTTCTTTTATGTTCACTACAATGATAT
GTTTCATGTATGCCTGTCCAGAAAATTTGTTTCGTGTTACTTGTATCGGGCTAATAACCA
TGTGTATGTGCATGGACACACATACACATGTAAGTGTGCAAAGTGTAGGAGCGACACTTT
CTTCCATTTTTTGAGACTAAAACTTAGTCATTTCAATTCCATCTGTATGACATTTGTGCC
AATGATAATTGGCTAGCTCAAGTTTGTGTGCATTTGAATAGTTGCCATCTCACTGTTAAA
TGTTCACAGAAGTTGATGTTTGTATTAATTCAAGACTTGTAAATTGTTTCGACTGACTGT
GAAAACTTGATTTATAGGTGAGAGCAAGAGCAACTGATCTCAAACTGGCTGCTGCGGTGA
GCATTAATCTGTTGGAG
>TR237|c0_g1_i1 len=246 path=[447:0-245] [-1, 447, -2]
CGCCGGTTCTTTTATTTATTTATAAAAAATGTAACTTGCACCAACCTAATTGCATATAAA
TAATTAATTGTTTACTAATATCGAGGATTTGAAGATTTGTTGGTACAATAACTGGTAGGC
TAAACATAGACATTCACTGATCGTCTCTTCTTCGTTCTTTGTTAGTGATCAATCGGTGTA
TTATTAGAAGATTATGTGTACTACCTCCGTCCCTAAATATAGGAGCCTTTTGCAAAAATT
ACGGAG
>TR238|c0_g1_i1 len=541 path=[519:0-540] [-1, 519, -2]
AAGGAACACCCTGACCGAAATTTGTTATTTAATGTTCATTGCAGGTGCACACAATACCCA
TTTTTTTTCAAAACTATTACGTCTTAGTTGAAAATTATGCTTATTTCAATTGCAACTACT
ATCTACAAAATAGCAAAATTATGCATAATTCTTGTGATTTTTACACATGTGATTTCAATT
GCAAGTACTTAAATTGGGTGAGGCCGGCGCCTTACTAGATTGATTGCCGATTTTTCTTGT
AAAATTCATCTCTAATTTTCACTCATTTCCAAGGGGTATGAGAGAAATATATACATTTCT
CTCAAGATCTAATAAATTATACTATAGGTTAAATGATATAAGCAAGTGAAGCATCTAAAG
TAGAAGCATGCATGCATAAGAATTTATAAAATGTATAAGTTAGCTATCTAATATAAGCTT
AATTTAACTTTATCTGGTAAATTCTAATGATTAAGCAAACAGACAACCAACTGCTCATCT
TTAACCTTTAAAATGATGAAAGTTGATATTTTGATTTTATTACGATAGCGATCTATCTGA
T
>TR239|c0_g1_i1 len=495 path=[945:0-494] [-1, 945, -2]
ATCAATACTTTATATTAGTGTGCTGGTGGAGTGTTCACTTATCGCAAAATGTGTACATGT
CAAAAGAAATTCTGCCACAACAATAAACCTCTCCGATTTCAAAATCAACTTTAGCAAGCC
ATTATATCTTTCTCTTAAATTTGCAAAAGACGCTGTGGTGACGGTGAGTATGTGACAAAC
TGACGAGAGCTTGGCTAAACCTGTTGCTGTTTTGTTTGCCCAGTCAGTTCGGTTCTATAA
ACCTGAACCACAGCGCACCTGAACCAAAAAAATGAGCTACAGTTCCGTTCAGTTTCTTAG
AGCTGTTTTTCGGTTCATTTAAGTTTGGTACAGTTTTCTGTCAAAACCCAACTGTGAACA
CCCCAACTATTTCTATTTAGTTAGAATAGACGAGCTACTGTTCAGTTTCTTAGATCTGTT
TTTCGGTTCAGGTAAGTTCGGTACAGATTTTGTCAAAACCCAACTATGAACACACCTAGC
TATTTCTATTTAGAA
>TR240|c0_g1_i1 len=294 path=[272:0-293] [-1, 272, -2]
GGGAACTTCAACAGAAGGAGCAGCGGTGACCGGAGAAGGAGGTGTTGGAACAACCGGCAT
TGAGAATGATGAAGCAGTGGTGACCGGAGGAGATGCCTGAGCGGAGGAAGAAGACGGAAG
GATTTGTTGCGGTGGTGACATGGAGATGAGGAAAACGGTTAGAGTGAGAGAAGAAAATAG
GAAGGAAGGAAGAAGGGATGTTGTGGCGGGAATTCTAGAAGACGGAGGAGTTTGTGGTGG
AGACATGGCTGATGCGATGATGAAAACGGTTAGAGGAGAGAGAACAGAGAAGAG
>TR241|c0_g1_i1 len=429 path=[407:0-428] [-1, 407, -2]
CAGCCCGAGAGATGAGAACAACTTTATAAAGTTTTGGTCCAGTCATATAAAAGTTATAAA
TCTTCCTTCATCTACTTAATTATTTATTGGTTTTAGTTAATAAAATTATCCACCCTTCCA
TCAAATTCTTATGTAATTCAATATGTGGCATTGTTTCACTCTATCGTTCACTTAGTTGAA
TTCCTTGCCCGTCCTGATATTTTTCAGGTTTTTCCGACTTAGAATTCCCTACCCAAGCTT
TAAAAGCGCTACTTAGGCCATATCTCTACGCAGTGTGGGACTATACCCACCCCGCATACC
CAACACAATGATGGTGTTTGAGCCTGCAATGAAGGTTTTGATATCAATTGGTATTTTAAT
CTTCCATGATTGGTCAGTTGCAATAAAATGGCGAAGATAGCAACACCAACATTGCATGGT
TTCCTCGAG
>TR242|c0_g1_i1 len=296 path=[547:0-295] [-1, 547, -2]
TCTTTATGCCTTTTGTTCCTGTTGAAACACAACAGCAAATGTTAATGCTACATATCACAT
CCAATTGGAAAAATAGTTTGCTCGACAAAGTTCTTTTCAATATATCTTGCCCGGCTACCC
TCAAAATCTCATCTTTCAATTTTCATTTTTCTCCCAAATATTATCCATTATAATACTAAC
TGTTTGCTAGGCCTAGCAAACAATTCACATTGATCTAACAGTAGGGATCAATTGTGTAGG
AGGAGATATTTGAAAAGACTAATAAAATGTGCGGATTCTTTTTCGGTACAATATAG
>TR243|c0_g1_i1 len=338 path=[631:0-337] [-1, 631, -2]
TATACTCTTAATGCGTTTCTAAAATTTAAAAAAAATGATAGTAACTCTAAACATAACTCA
TTGTCATTTACTTTTACTTTTCGTTGTTAATTGGTAATTGCTTCTGCCCATTTTTGACAA
TTTATTACGGCCATAAGCTATGCATCATCAGATCTTTATGTTCCTACGTAAACATGACAG
TAAATCTCATTAATCAAACTGAGAAAGTTTTGTAAAGACTCTGTTTTCCAAACTTCTCTT
GTTGGAATATCGTGCAAAACCGGTAGTGGGTGATTTAAATGTCACTTGATCAAGCTCCAT
CTGGAATTTCCACATTTTCCTACTCGTTTCAATTAATG
>TR244|c0_g1_i1 len=859 path=[1673:0-858] [-1, 1673, -2]
TGTAAAGAGTTTTGAAAATAGTGGAGTTTTAGAACTCCGGCACGGTGGTGCACCACCGAC
CACCGTGCCGGAATTTGTGAACTCGCCGGAGAAGGAGGCTGGGGGCGGTGGAGTTTCTGT
TTGTTGAAAGAGAGAAAAGTAATGTTGTGTTTTGAATGAAAAAGAAGATCACGTGTGATT
TCTTGCAACAACAACAACTTGTACTTTGTATTAACCCATGCCTTTAGCTTAACCCATAAC
CCATGGATCTACCCGATCCAGCTCATACCCAAGCCCAATTGTTTTGTTTTCTGTTTTACA
TTCTGATGTGTTACTGGTATACCCCCCTTTTCCTGCATGTTTTGTTAATTTTGATGTTCA
TACCCCCCTGCTGTGTTAGAATCGCATAAAAGATTCCAAATAAATTTCCGAGGATTTTCT
TGTTACTCTTTGATGGTTCTTGATGACTTTTGCACGTTAATTTTGATCGGAAAATATGTG
AAAAATCTTGTCGCTTCAATGTTTTAACTTTGGTAAAAATCTTGTTAAAGAATCTTTAAG
ATTTTGTGTTTTTTCTTTCTTGTGATTAATGCTGGCATTTGAGACTTGGCCTTTGGGAAA
TAATTGCATGTTAAAAATCTACTTCAAAATATATGTGCGATGATTCTTTGTTATTGGTTC
TTTTTTTTAAACCTTGTGGAATCTTGACGTGTTTTGAACTTGATGCCTTGGCCTATGTTT
GTGGCATTGAACATGTGATTTTTTTGTGATGATTTACATCATGAAAATTGGAGTTTGCAT
GCTGTTTTGGTTTGAATTTTGTGAACCTTGTGTTTGGTAAATAATGTGAAAATTTTTTGT
GAAATAAAAGTGCATAAAG
>TR245|c0_g1_i1 len=549 path=[1053:0-548] [-1, 1053, -2]
TCGGAATGTGTTTCTTTTATCCTCGCCTCAGGTAACTTCCTTTATATGCTGTGGAAATTA
TCATGCCTAGTAAGAACTATTTTAAAAGAACTTGGTTTTGCTTGCTTAACTTTTAAAATA
TTCTGCATTCAAATGTTGGATCATTTTCTTGAGGGTGAAGATGTAGAAAAGAAATTTATG
TTAAAAGAAAACTAAATTAGTAGGCATCTACAAGGTATAAAAATTACAATTATTAGGACT
CATTCTAATATTGACATCGTGACTTCTTAGGTTTTCTCACTGCTTTTCTTCAAATTAAAA
AATATTGATTATAAAAGTTTGTTAAAAGAATCTTATAAGTCATTACAATCTTCCAGTCTT
TTAAAATCCTCAAGATTTTTTGGTTCAAAAATTGACTATTTTTCATGCATAACCTACAAT
GTTCAAATAGTGTAAACCGTGTAATGTTAATGAATGTCTGCTTTGGTTTTATTTTATTTT
TAATTTCTAAAGGTATATCACATTTCAGGATGGTTATGTTCCTTATCATTCTGCTAGAAT
AGAACTGTG
>TR246|c0_g1_i1 len=231 path=[417:0-230] [-1, 417, -2]
TACAAAATCAGGCTTTGTTTGGTAAAAATAGCGGATAGCCGATAAGCTAGTTTAACAGAT
GAGCTTTTAGCAGATGACTAGTAAACTAGCTTATAACTGATAGCGGATAATCTAACTAAT
TGGATTTGTAGTGTCGGTTATTTAGCGGTTGAAGTAGTTTATAAATATAAAATGATGTAA
AAAAAGGTGTATTCAATTAAGATTGCAGGAGTAAAATCGAGATAAAAGGTG
>TR247|c0_g1_i1 len=326 path=[256:0-229 257:230-277 258:278-325] [-1, 256, 257, 258, -2]
TTTTTCTTAACATTTCTCTCAAATGCTATAGTTTACTCAAAGATAATTAAACAATCCAGG
GACGTTGGATAGTCCAGTATTAGGTGTTCCCTGGAAGCCTGTGTGCTTGTTAACATGTAT
AAACCTAGCAAACAAATACATGCCTTCATTTCCGACATTGTTGTGAGCAAATCTTAGATC
AAACAACAGTCAGGTTTCTCCTCTTTTTGTCCCTTTATATAAGGGTGTGGGTACTGAGTG
GAGAGTGATGTGGGCTGTCCCTTTATATAAGGGTGTGGGTACTGAGTGGAGAGTGATGTG
GGCTGTCCCTTTATATAAGGGTGTGG
>TR247|c1_g1_i1 len=313 path=[316:0-312] [-1, 316, -2]
AGGGTGTGGGTACTGAGTGGAGAGGGATGTGGGCATGTGGCGTATTATATTTTGTTTATC
AACATTTATTGGTCAAAGTGGTAATGGTAAGTAACTTGTTTTCCTATAAATAATGTGTCG
GATTTAAGTCTTGTGGATGTTAATGTTATACATACGCACTGTCATTGGGAGAGATTTATC
CCTAAGTGAGTTACCCAGCGCAACTCAGACTAGTTGGGTTCCGAAGTGTTTTATAGATGC
CGAGTCTCAAATCGTAAAAAAGTTACTGTGTCTGGCTATTATACTCACTGATGTACTAGT
TTGGAGTTTGGAG
>TR248|c0_g1_i1 len=477 path=[455:0-476] [-1, 455, -2]
AGATTGCTTTATAGTGATAGACAACATAATTGTACAATTAACTGTAAACCCTCAATTTAG
TCCTCAAATGTCATGAAGTTGATTGGTAAACAAGAAGTTCTGGGCTATTTAATGCCTCTC
AGGGAACAAATTGATGTTCTCAAAATCTCGAGGATCAGAATGGGGGTTCTGTCTACTTTT
AATTGTCCTGATGCATTTGAGTTAGTTAGATCTAAAAATATCTGTTAGCCGCTGCATCAC
TGATAGGATTTCAAATTGAGGTATTGGCATGATGGTGCCGTCAAATGATTTTGTTTTTAA
ACAATGGACGAATGATGATCATATACCTAAACCTAACACTTCAATTATCTTTTAATGGAA
TTGATAATTGACTGACCAAGATTGTTGTACATGGTATTTTGAGTTATGATTCCCGTAGAT
TTACCTCATAGAATGTGTTTTATCTATTAGTTATTAAAAAGAGTGGTAAAACGGAAG
>TR249|c0_g1_i1 len=610 path=[588:0-609] [-1, 588, -2]
GAAATTAGACGTGTATGTTCAGTCCTATGCTATATAGGTTATATGTTCAATTATAATGTT
TTCCATTCAAGTTAAAAAAAGTCTTCGTGAATGAGATAAGGTCATGCCATTTATATTATA
TGTGATTTGCGGTATATATAGTTTTCTAAATGTCTCCTATCTTAGCTTTTGTTACGTTTG
AAAAACTAGTTTTTATAGTGTTTTGGGTTCGAGCCTGAAGGGGTATTAAGGTGTCTATAT
AAGTTCAGTCTTTATTCTTGTTGCTGAATATGAGGTATTAATGATTGTTAGAATACTCGT
TTCTTCATTTTTGCAAGACTTCATTAATACTTTTAAGTTATAATAGAAATTCATGACATA
CTCTTTTTCGTTTTGTTAACGTTGTACTTACGTGACTTAAAGAAATGGACAGTAGTATGG
ATATTTTTAAGGGTTAAATACGTTTTTAGTTCCTATAAAATTATAAGCTTTTAAGTTTAA
TTCCTAAATTTTTTTTATTCACTTTTAGTTCCTATTTGTTTTTTATAGGGACTATTTTGG
AGGACCAAAAGTATTCATTTTTGTAAAAAGTTTTCAAAATAGGGTTCTTACAAACTACAA
TATTATGGAG
>TR250|c0_g1_i1 len=304 path=[563:0-303] [-1, 563, -2]
AATGAGATGTCAGCATGTAATTGTCTGCTCTGAGTGAGAAATCCATCCCTTTTTTTAATG
AATTGGTTCCTTCTTCTTTATCTTTTGTTCTTCTTTTGGTTGAGGCACGACTTGAATCCG
TTACTGAGATCGGCGACAATGATCTTTCTGATATTGTTTTACACATGTTGTTAGTTATAT
TAAATTTTGTTCTGGATTTATTCTTAATTTGTTGAACTCAGTTCATTTTTGTCAGTGTTG
ATGAATTGTGTTATTTGTTTTAGGTCTGTGAGTTGAGTTATGGAAGCTGTTTGGCAATTA
GTAG
>TR251|c0_g1_i1 len=292 path=[539:0-291] [-1, 539, -2]
AAATTATAATAGTAAATAGTAATAGTAAGTAATTATTAATCTCATAATTACATTATCTTT
TTTTTGGTGAATTGCATTTTATATGCCACGTGGTGCGCCATGCGAACTCCACGTTGTTGC
CACTAAACTTGGCGCCCCATTTATAGGTCTCCTACGTGGTCAAGATGATGAAAGATTGTG
TGAGAGTAGAGCGAGATTCGTAGAAAGTTGATTTTTAATATAAGCTTTTTCGTTATTTTT
TTTCCTCATCTGTTTGATTAATCCAACAGTCGACTATAGCGCAGGAGAGATA
>TR252|c0_g1_i1 len=374 path=[352:0-373] [-1, 352, -2]
GAAATATTAACGCTAGGAGAGCCTAAGCCACGCAGGAAGGATGACACGTCCTAAGCCGTA
CAAAAGAGCCGATAAGCCCTTTAGCCTCGAATTGGCTTCCAGTAAACCAAAAAGTCTCAC
ATTTCTTAAGAATTGATACCAAGACAAGTTTATAACCACTCGCTCTTCTCAACTCACAGA
GTCCCTTTCTAACTAAAGACAAAAACCACAAGGACTTACATAAGACCTAAGCAGACATAA
CTAAGTGTATGTTTGTTTCCACTTCTAGAGGGGTCTGAAAGTGTAGAATTGATTCTAACA
TGTACGATTGATCGAGAAGAATTGATTTTGCCTCCAAAATTGATTCTACTTGAAGTCAGG
ATTTGTAGCTTTTG
>TR253|c0_g1_i1 len=279 path=[598:0-110 599:111-151 600:152-278] [-1, 598, 599, 600, -2]
AAAACATGATTTTCAGCTATCAATGATTGAACGAAACCCTGCTAATGATGTCAAAGTGAT
TGTTGATGCTGATCACATGGCCATGTTCTCCAAACCGAAAGAGCTTTTTGCGTATCTTCA
AGAAATTGCGGGGGCATATTATTAGCAAATTAATATGCTTGTTGATTTCAATTTAGAATA
AACTGAAATATCAATGTACCATCACTCAAGAACTTCGGTAAAGAACAAACTTACAATTTT
GTCTCTAAATTATCACCCTTTTTCAATACCCAATCAATA
>TR253|c0_g2_i1 len=279 path=[595:0-110 596:111-151 597:152-278] [-1, 595, 596, 597, -2]
AAAACATGATTTTCAGCTATCAATGATTGAACGAAACCCTGCTAATGATGTCAAAGTGAT
TGTTGATGCTGATCACATGGCCATGTTCTCCAAACCGAAAGAGCTTTTTGCATATCTTCA
AGAAATTGTGGGGGCATATTATTAGCAAATTAATATGCTTGTTGATTTCAATTTAGAATA
AACTGAAATATCAATGTACCATCACTCAAGAACTTCGGTAAAGAACAAACTTACAATTTT
GTCTCTAAATTATCACCCTTTTTCAATACCCAATCAATA
>TR254|c0_g1_i1 len=276 path=[507:0-275] [-1, 507, -2]
AATTGAGTAATCCATATTGATATTACAATGCCTAGGATGGTATATTTTCAGACTCTGCAA
TTCAAGCCAGTGTATAATGAGTAAGCTAAACAACTTTTGTTTCCTCGGCTTTCATGTAGC
ATCCTCTTCTAGTTCCTTACTCCAATAGATTCCAATTTGGATTTTTTTTTAATGCATTGG
ACAAACTAAGGGCCACAATGTAATTTTCTGTTTTCACTTGATTTCTTGATTTCAGATATT
TGTATAAGAAACAACATAAACGATGCCCAATCATCA
>TR255|c0_g1_i1 len=298 path=[276:0-297] [-1, 276, -2]
CTTAATCACTTCTCCCATAAATGGTGACGAAGCATTGTCAACTTATATTGGTCTCATTGA
AGATAGTGCTGTGAAACATTTAGAAGAGTTGTCTACAATGTACACTCCATGTGAGTTTCT
TAAAGAGATGAGAAAATTTGCTTTTGAAGTCATCACTACCATCTTCATTTCCTCTGATCG
TGATCATGTGGACCTTGGTTTGGTTGAAAATTTGTACATTGATTTGCTTAAGGGAATGAA
GTCACTTGCCATCAATCTCCCTGGATTTGCATTCCATAAAGCACTCAAGGCAAGAAAG
>TR256|c0_g1_i1 len=303 path=[561:0-302] [-1, 561, -2]
CAAAGACTTGCAGAAAGCGACTCAAAGACTGAGGTTTTTATTTCGACCTTTCTTTTGTTA
TATGATGGATTCATTATCTTGGAAGTTGCAACAGTTTATAATTGCATTATTTTTTGATTT
ATTTGAAGTTAATGCACGACGCTTCCTTGATATTGCTGGTTTTCTTTTTTAGACAACTGT
TATGTTGCATGTTTGGTTGAATAAGAAAATCTATATCAGATTTAATTGCTTCATCATCTT
CACACTAAATTTTCATTTGGTTCTTTGCAGCCCCAGACACTCAAGATTAACCAACCAGAC
CAG
>TR257|c0_g1_i1 len=352 path=[659:0-351] [-1, 659, -2]
CAAGCTTTCTTTGCTTTATGGTGGATATAGCTTGGTTATCTTACATTGCCAGTGTTGGAT
TTTCATCTAATCAAAGCTTAAGCGCCCGTTCTTCTTTCTTGATTTGAACTTATGCGCTCT
TTGAGTACTAAGAACCAAGTATACTCTATCTTTCTTGCATGCCCATTTATAAAAGGAACA
TGATTATACCACCTTGGTCACAAAAGCTCTGATGTCATGTCAAGGACAGATATTCAAATT
AAGTTAGTAGATGAAAAATCATAAGTGGTTTTTATATATCTTACAGTTACACATGATTAT
ATAATCATTTAATATGGAGAGGTAGAGTTTCACGTTGATAATCTTTCTGGAG
>TR258|c0_g1_i1 len=456 path=[434:0-455] [-1, 434, -2]
GAAGTCTAGATGAGCGCTATTCCTTTCTTTAAAACAGTATTTAAACATTCAACTCCTTGA
ATAATTTCTTTGCCAGTTCGTCTAATTTATTTCTAAACGGCAATGATTGAAATTTCCAAA
CCTTCTGAACTCTGCTTGTGGTAAACATTGCAAACTCAATGTTCCCTGTTCCATCAGTAG
AAAAGAATGGATGTTGTCACCCGAAGATTACCATTGACATGAGAAATTAATAACCATGGC
TCTTGTTCAACTGCACAGTACTAAGAAGATAAGCAGATAATCCATATTGCATCTATGATG
CGGATTAAGAATAACAAGCTCCGTTCTTAAATTAATAAACTGTTAGAACTTAGAACATTA
AGGCTGGACTGATTTTTTCCTTGTAAGATAATCCATATTGAATCCTTGAGGCATTTCTTC
CCTGTAAATCCAAGTGGAATATTCACTGATTTTTTT
>TR259|c0_g1_i1 len=410 path=[824:0-207 825:208-231 826:232-409] [-1, 824, 825, 826, -2]
GCTTTGCTATCATAAGGGAAAAACTGGTATCTCATTTTTACTACTATTAGTGAATGATTA
AATTCTATCACAAGTTTGGTTACTACTGATTTTTTGCCACCCGGGGCAAGCTTCACAAGA
CCGAAGCTTGGATTTTAGTCCCACTGAATGGACTTCTTTATGAAATTATGAACACTTGTA
GAATGGAACCACCAGCTCCAACTACTAGGGGAACATTCTGATGTTGGTGAAGAAATGGAT
GGGATGACTCCAGTATTATTGGCACTTAAATCCAACAACCTCAGTGAAGCTTGCCCTGAA
TGACGAATAATTAAATTCTACTGTTAGTGGTGATTTCTACTACTATTGGTGAATCGTTTT
TTGCTATGTGTAGCGTGCAACCAAGGATGATTGTGAGCCTCCTACTCAAG
>TR260|c0_g1_i1 len=354 path=[663:0-353] [-1, 663, -2]
ATCCTAATGCTTTGTTTCTTGCTTGTTAATTTGGTTATTAACTAATTTCATCACTCTTTA
TTTTGGTATAAAGTATTTTGATTTAATACGTGTTTAGCAAAATAGGGGTTGGCTAATCAT
CTTTCAAACTCTAATATAAAAAGAGGCAATTAAATTGACTAGTTGTCTAAATATAGTTGT
AAGGTTTTGAATCATTTGGAAGAATGCTAGCAGCTAGTAGTTTACATAACAAGACAAAGC
TTATACGAAACAAAACGACCATATTTGAATATTTGTAATTCTTAGACCATTCTATTTATT
GGCTTTTATTTATTCGTTTTATTTTGAAACTTGCAGATTGGTGAGTTGGCTGGG
>TR261|c0_g1_i1 len=312 path=[290:0-311] [-1, 290, -2]
ATCCGAGATTGTTTTAGCAGCATGTATAGAATTACCATATATTTTTAGTCATGTTGCAGT
GCAACAAGACGAGTATGGCAAGCACCTTATGTTGTTATCGGTCCCTTACACTGTTCATCT
GCTTAACAGCTCTTAAAGCGTTATTATTCACCATGATCTAAAAGTATTGTGTTAGCGTCA
TAGTTAAAAACCATTGATACCCAATTAACTGCTAGCCTGTAGTTTGTGCAGTTTCTAGAC
TTTTTTGTTTCATTAGCTATGAAGTTATTTACTTCACTTTCCTGCCGTTATGTTTAGATT
GCTGTGATGGAA
>TR262|c0_g1_i1 len=374 path=[352:0-373] [-1, 352, -2]
GGGAAATTGAATTGGGAAAAAATCACCAACTGCAACTTGCCGTCTTCTTCTACGGAACAG
CTCTTCAACTCCGCTCACCAAGCAAGATCTGTTCACTCACTCTCTCTCAAATGTCTTCCT
TCGTTTCATGTTGCTTCAGGTTTCGTTATTCTTCTTCTTATATTCCATCTTTTCTTTTTC
CCTTCTTCTTAAGTACAAGACTATACTCTCAATCTCAATCTCAGTTTGTTAACATTGATA
ATGCTATTTCCTCATTCAATTGCATGCTCTGTGCGAAACCATTACAAGATTTTAACAAGA
TTTTAGGTTCCCTTGTCAAGAATAGCAACAACCATTACACCACTGCTATTTCCCTTTCTC
AACAATTGAAATTT
>TR263|c0_g1_i1 len=272 path=[250:0-271] [-1, 250, -2]
AAGCCTCTTTTGTTTCCTCAAAACTCTTCTCACGTTCTTTCTCATCAAGAGTGAAAGCAG
TTTTCCATGCAGGAATCATACACTGGTCTCACAAATTAAGGTCATTATAAAAATTAGGCA
TGTTAAATAAAAGTAAGAAAAAAATAAATGTTATGTTCATTGAGTTGATCCCAGCTAACT
TAATCATATTTGAGAAATATTGGACCCTTTTTCTAATCAATATTCAAATATTGATTCACA
ACTTTATGAAAGTCTTTTTTCTTTTTTTTTTT
>TR264|c0_g1_i1 len=413 path=[781:0-412] [-1, 781, -2]
GAAATCGACTTGCAAAGTAGTCATTGAATCCTTCCGGAACAGGTCCTATCAGTTCCTGAT
AAACCAGCAAGAAAGAAATTATAAGTCACGCATGTCTATGATATGTTCTTGGAGACGTGT
TAAAAAAGATGCATTTTGAGCTCTCATATGAAAAGCTATCACCAGCAAATTGAATAAGGA
TCATCTTCAGGAAATTCTTATGATTGTTGTTTAGAAAAATAGAAAATGTTTGGATGTTGC
AAGATAAAATCACTACTCAAGTGTCGGTCCAAGAAGAAACCTGGATTTCAACTTATTTAG
ACAAGCCTAACCTTCGACCAGATAAAAAAGGAAAACAAAAAATGCAAAATTGCTAGTCCA
AGAAGAAACCTGAATTTCTGGAGGCAATTCCCTAAAATGATTTAGCTTGTTTC
>TR265|c0_g1_i1 len=591 path=[1137:0-590] [-1, 1137, -2]
AGCTGAAGGATTCAATTTTTTTTCACTGAATCAATAAAAAAAAGATGAAAATTTTGATGG
GTTAGAGTAAAATTGATCGATGGTTTTTAAAGGGCAACGAGCAAGATCAGGAGAAGATTA
AGGGCGTTAATGGCTGCTGTCTATGAAGGAGGATCAAGTTGAGAAAAAGGGGAAGAGAAA
AGAGAAAGATATTTGCATTTCTATGGAAGAGGAACAGCAGTTATGCCCCATCGATCTCAC
CGTCGTCGTCGCCACCATCACCGTTGTCTCCGCCATCATCTTCATGGTTGACGCCTTCAC
CGCCGGCCATCGTCGTCCTCTATCTCGGTGGGAAGTTTCTCTCTTTTTTTTTTCCACAGA
TCTCTCTTTTTTTAAGACAAACTTTCTCTCTCTTATGTCTATGAGGTGTCATGTTCTGAT
TGGATGTGACCAAATGAAATTTTGTTGGTCCAGTGACCATCTAAGAATTTCTCATAGTTG
GGTACGATCGATAAAAGGAAGTAATGGAATTTGTGGATTTATGGGATACAACTTTATGAT
TGTACTCTTGCATCCTAGCACATGGGTGGTGAATGGTGATTTATAAGAGAG
>TR266|c0_g1_i1 len=264 path=[242:0-263] [-1, 242, -2]
TTTTTGGCTTTTTTTGTTGAAGATTTAAACTTTAATGCTTCAGATTTATTTGTTCAGTTC
ATACATAGCTCTCATGTATGATTCGAAGCAAATTTTGAAGTTTAAAGTAACGTGCAATGG
TTTTTTCGAGTGTTGGTTTATTAACATTACTTGCTCTTAACATGAAAAATATAGATTTGT
ATGGGTGATTGATTATTTATGCTTCATCATGGGCTGTTTGGATAAACAGCTTATTTGCAG
CTTATAGCACAAGCTCTTATCATG
>TR267|c0_g1_i1 len=228 path=[206:0-227] [-1, 206, -2]
AATCAATCGAATGCTACTAAGCAACCTTTATCTTTTCTTAAGCGTTTTCTTCTATTTTCT
TTTTTCTTTTTATGCAATAGAAATTTTCACCTTCACATTTTCTACTAGATTGCTTTAATT
TGTTTACGATCAATAGATATTTTAACTGGTTTTTGATCAATACTGTTGGTATTCGGCAAT
TTAGCAATTTTTGTTAGCAGTTTCATGAAGGTTAGTGTATCAATCAAT
>TR268|c0_g1_i1 len=556 path=[1067:0-555] [-1, 1067, -2]
GCAGTTGGTTTCTATGGTTAGTTGAAGAACAGGGAAATTTTCACAAGGCGAGTATTTGGT
CATTATGTGATAAAATACTCAAGAGACAATTTGATTCTTAGATGGAGAATTTCCACATAA
TGTTTTCCTCAAATTTGTGGTTGAAGGTATGTTACACTGTCAATGTTGTGCTTTGTGATG
GTACTCTCTGTCTGTTTGTGAAGTTGATTGAATCTGTTGTAAGAAGAGAATATACTATTT
GACTTATTTCATACTATTTTTTTTATTTGGTCAAATAAGTTTTAGTTTATGCTGGTATTG
ATTATTGAACGTGCTGGAGTGAATATGTATATTTTTAGCCATGATGTTGATTTCTAAAGA
TCTTCTGCTATTGGCCTTTGAACAAATATGAATGCAGAAATTACTTTCATAGAGTGAAGA
AAAAAATGACTATTGATAACCTTATTATAGTGTAACTTTTGATCATATGCTAATAATCTT
CCTTATGGATTTCAGCTACTGTGCAAATCTGTTTTCTGTTTTATTCATTTTGTGTTGCTA
TTTGCTACATGTTAGT
>TR269|c0_g1_i1 len=240 path=[218:0-239] [-1, 218, -2]
CTAATCTTCCTAGTTCGAAGTCCAATCTTTTTAACTGTAGCTCATATAGGTGAAAATTAC
TTGGTCACATTATAGTATAGTTTGACCTAAACCAATTTTGATTCCAAACATTTTTGTATA
GTTTCACAGGGTAAATAGTCTACAAGTATGGGATCATTTCAATGTGTATGTATAACTTAG
GTTAGGAAATTCTTTTCTAATGTATTACTTTAGTTGCATCAGTCTCTGTGTATGCGGGAG
>TR270|c0_g1_i1 len=599 path=[577:0-598] [-1, 577, -2]
AGCACAAGGTACACTAAACCCGCAAAGGAGGAAAAAGAGTACACGTAAAGAGAGCCTTAT
AGAACCGGCACCTCTCCAGCAAGCTAACACTCAATAAAAAAACCCCCTAAAAACCTATCC
AATTACAACAGAACAGGAACCAATAATGCAAAGCACACCAACAAAATCACCAAGGCTCCT
ATCTATACACCAGAACCGCACCTGCTAAAAACAACAGCATCAGCTGCGAATCAGCACCCA
AGACCTTGCTGCTGTCAAATAAAAACCAGCATCAGCAGCCACTATGACAGCCTAGTCCCA
CACACACCAGACCAGAGCGCGTTGCAGCACAGCTGCCAGTGGCAGACACCACGCCAAACC
AGACCTCGCAACAGCACAAACCCCCTGCACCTCCCAACCTCACCGCTGCACTGCCTGCAC
AAACACCAGCTGCCACCAAACTCGAAAAAACAAGCAGGCCGAAGCAGATGACAGCAAGCA
GAACCTCAAAAGCGCTACACATGAGTTGACTTGAAAATAGAGACCAAAAGTGGCGATTGA
AATTTTTATAGGGACTAAAAGTCGAAGAAAATTTTTAGAGGGAGTAAAACGAAAAGTTG
>TR271|c0_g1_i1 len=267 path=[489:0-266] [-1, 489, -2]
GGGAAGAAGCTGTTCTTCTGTTCTGAAACCGACCTCTGAAACCGACCTTATGCCTTAATT
GCTCAATTTTCTGCTTTGTCACGTGAAGCATCATCCTATTGGCTAATTGTGTGGCTATAT
TTTGCAGTTTCACAACCAATTCACATTGCCGCCCAAACACACACCGAATCATAAGACAAA
CACACATGCAATGCTCTAGTCATTACAGTCAACATTTGAATCCAAGTTTTGGCGCCCTAG
TACTAACTAAGGGCTAAAAAGTCATTA
>TR272|c0_g1_i1 len=707 path=[1369:0-706] [-1, 1369, -2]
AAAAAAAAAAGGAAACAAAATGAAAAAACAAAACAAAGAGAACTCAAATACAATCTATTC
ATCATGTATAATACCATAATAGCACTGTCATAAATAAAACATAAAACATCACAAACACTT
AATAGCTCACAACAACAACAAAAATCAAAGCCAAGCAAACAACCACTGTGGCCCCTGAAT
TTGTGCGGCGCCATCACTATAGTCTCCAAATGTATCAAAATTGCAAACACATCCCTAATA
CCTAATATGTTATTAGTTTTGTGAACTAGATTAACCAACAAAAAATAGATTCGAGGATTA
AATAGACTACCAAAAAACAGATGTTGAGTAAATAACCATTTTGGTTAATGAACAAGTGGC
ACGCTGAATACATTGAAATTGCAAACACATCGACAAGTGTCAATTTAGTCCTCGAATCTG
TTTTTAGGTAGTCTATTTAATCATTGAATCTATTGTTTGTTGGTCAATTTAGTTCACAAA
ACTACAACAAATTGGGTACTAGGGATGCATTTGCAATTCAATCATGAAACCACGAATGAC
ATACATAAAATAATTACCATGAAGAAAACAAAACACCAACAGAAAAAGAGGTTCATAATT
CATTCAAATTCTAATTCTTAATAAAACAGTTAAAAAAAAGTAATTTGACAACAAAGGAAT
CAAAAACAATAATCTACAAACAATATACATCATATAACAGAAAGAAT
>TR273|c0_g1_i1 len=378 path=[711:0-377] [-1, 711, -2]
ATTGGCTGAAATATTTGCAGAAGCTGGAACTGTCGTGTCTGTTGAGGTTTCTTTATTTTT
TATTTTATTTTATATGATGAAGCACGGACACAGATGCTGACACATTGATAAAATTTTAAG
AAATGACATAATTCATCGTAGTCACATGTGTCTGTGTTATGTCGATTCAGACACCAGGAC
TCGTCTTTGCTCAGAAGTCTCGATATCATTTTTTTGCTATACTTTTTAAAAATTTCCTTT
TTCCTTGTTCGAGGGGCAAATTCAGTTTTTGTGTGGAATTTGTGCCAATCTAATACTTGT
TTCTGTGTGTTTTGTTTGATTGAATTATGTAGATAGTGTATGATCGAGTCACAGACAGGA
GCAGAGGATTTGCATTTG
>TR274|c0_g1_i1 len=556 path=[1067:0-555] [-1, 1067, -2]
GGCTTTTTTTTATTAAAAAAATGTTTAATAGACTTTTCAACAAGCTCAAATCCAGCATAT
ATAAATAAATAGGCTCTTTTAAGTTTTAAGAGTCTAAATTTGGCCTTGTTGTTGAACGAG
TCGAGTCAAATTAAACTTTAAACACGCTAAGTTATAGGTCTTTGTGTTGACGATTTGACC
TATTTCCATCCTTAATTGCGAGTAATAAAAATTCAGAAAAGTTAACTTTTATTTTGGTGA
CACTATTGATGAATAAAATTTAGTTATTACAATTGTAAATGATAGAAAACAATTTTTTAT
TTAAAAAATAACTCATTAGTTATTAATTTAAAGATTGGGTCTACCGGTACACTTAATGAT
TTTAATGTGTCGTATAAAATGTCTTTTTTATTAATTATTTTCATTTTTTGGTTTTAATGA
TTTATTAGTTTTAATCGTTTTGATTGTTTTATTTAGTAATATAATAATGTTTTATTATTT
TGATTATTTGTTTTAAATTTATGCAGGAGCGCGGTGTCAAAAAGGAGTTAAAGGTAGCAT
CACATGGGAAAAAGTT
>TR275|c0_g1_i1 len=326 path=[607:0-325] [-1, 607, -2]
TCATGACACATCAATAAGCTATCTTCAACTTATTTCCATAAATTCTCCAAGATAGCAAAT
GAAAACAGTTTATAGCTTATATGAGAACAATTTAACTTTATTTTATCTAGAGTTTTGGTA
TAGAAAAAACTTATACATAAGCAATTATACAATAAGTGCTTATGTTATAGGCGCTTAATT
AATTTATTTATCCAAACAGGACCATAGTATAATACACAGATACATAGAGAATGTAGATTT
CGACCAGCAACTAGGAAGGGAGCTAGAGAACCTGGTCAATTGTTCTGATGTCTGGAGAAA
GGCCACCGTGAACACAAAGCACCTGG
>TR275|c1_g1_i1 len=242 path=[220:0-241] [-1, 220, -2]
AAATATTTTAAATTCAATCTTTTTTTTATTTATATTATAATTATAAAGGTTTGTCTAGAT
TGATTTATTTGAGCTTATATCGTCTACCTACTAGCATATGTATTTGCATGATTGTTTGGA
CGAGCTTATGGAAACGACTTATGACGTGTCCACAAACTAATTTCAACTTATTTTCATAGT
CACTAGAACAACATAAGAAAACAGTTTATAGCTTATATGAAAATAGTTTGATTTTATTTT
AT
>TR276|c0_g1_i1 len=485 path=[925:0-484] [-1, 925, -2]
AGTGTGATCAATTTCAAAAACCATATTATTATTTAAAGTATCTACATTAAATATGTTGAC
AACATTTGGTAACCAAGGTCGACCTGTTTATGAAAATGTAGCTGATTTTGAGAATCGATA
TAGAATGATTTAGTTATCTTTTAAGAAGCCATTGGTTGCACATGCTTATTAGAAACCAAC
AAATTGAGAGAGGGGGTTAGAGGGAAATCATACAATTTTACTACTATTATTTTCAGTTTT
TGACTTTTGAACTTTAACCTTAACTATCTTTTTTTTTTTTTCATTTACTATTTGTTTTTG
ATCAGCGCCGGTTCAATGTGAGATGGAGGACAAGAGTAGAGGACGAGAAGAGACAAAATA
ATATCTAAGGAACATAGGGAGCCATCGAGGTGACCCTTTGACCGTGGCCTAAATGCAAAT
CCTCATAGCACTCGCACGAAATGATGAAGGACGGTGGCATAAGGTTTTTAGAGAGAGATA
GAGAG
>TR277|c0_g1_i1 len=393 path=[371:0-392] [-1, 371, -2]
ATTTAATGCACATTCTAAATATTCTAGATAAGTTTAGTATGGGCGTTACACTTGCTTTGA
TTGTCCCAAGTCCTTCGAAAGTAAGGGTGCTTTGAACGTCCATAAAAGGTTTGAATGTGA
AGCTAAAACACGTTGCGATAGATGTGGTAAATTATGCTCATCTATTCTTTCTTGTTCTAA
CCATATGAAGACATGTCAACCACAGAAGCCGCAAATACATAATCCTCAATGAATTTGAAG
AATTCTCCAAGAAGATATATTGGAGAACAAGCCATATTTCAGTTTATAGTATAGGATTTA
ATCTTATTTCTATCAGTTTTTTATATTCTCTATAAGATTTAGTTTGTCGACTATATATTC
TTAGGTTTGAGTATTTCATTATTATAATTCTTG
>TR278|c0_g1_i1 len=331 path=[617:0-330] [-1, 617, -2]
GGTTCAGTAGATTTTGTTGCACAATATTTGTAGGCATCAGCATTAAATTATTTATTTTCG
CTTCAGTAGTTTCGCGTCCCTTTAATTCTTCGTAATATTGATTAGTATCAAAATGACCTT
CAATCATTATCTTATCTCTCTAGTGTTATCATATGTTCATTCCAACATCATCTTGACATG
CATATTTGTACATTTAGTCAATATTTAAATAGTGTGACTTTTTACTCCATATAGTACAAA
AGTTAGTGCGATAAACTTTGGTGATATTATCCTTCTATTATGATAATCCTTCAACCTCTC
TTTCTAATGTTTTCATCACATCACATATGCG
>TR279|c0_g1_i1 len=476 path=[907:0-475] [-1, 907, -2]
AAAGAATCAGGTGACAAGGCATTTTAACATCATAATGATCTGAAATACAAAAAACAAAGT
ATGAAAGAATTAGTACCAAGACAGTCACATGCACACACACGCATAAAGTAGGATTATCAA
CACAAGTCCAGAAGCAAAAAAAATAGAATAACATATTCAAAAAAATTGGTGGAACAAAAA
GGCAGCCTGGAGCTATAGAGCTCCTGCTGTATGCAGGGCCTACTGGTATACAAAAGGATC
AGGTCCTAATAAGCTTATAGAGTATCAGACAAACATGATAAAGTTCCCAATGCTTGGACA
AATGGGTGAAGAGTAAACGTACAGCAAATATGTTAGAAGTTGCAATATGAAATTGAAAGT
AACATTAAATACGGGAATCATGAAAAAGAAATGTAATTAGCCAGGCTGGGAGAAAGATTA
TAACTAGGGCTCACCATCCAAACCAGATTTAAGATAAGGAACAATGAATGACGAGG
>TR280|c0_g1_i1 len=234 path=[423:0-233] [-1, 423, -2]
AAAAAAAAAGCATACCAATATTCTTTGATATAATCCATTTCTTAGCTTTATCCTTACATA
TTCATTATTAAACATGGGTGATATTAGCAATGGAAATCTTGATGTGGTTATGAATGTAAA
CGATGGTGCAACAAAAAAATGTGACGACACAAGCATTGATGATCATGTTCCTCTTTTGCA
AAAGTTGGTAGCAGAAGTGGTGGGAACATTCTACTTGATATTTGCTGGATGTGG
>TR281|c0_g1_i1 len=424 path=[803:0-423] [-1, 803, -2]
ATATATATATATATATATATATGCTGGATTTTTGGCTAACCGCGGTCCGCCTTTGATAAC
ATTGATTATCATGGCTTGTTAAAAAAAAAAAAAACATTGATTATTACGGTTTTGAAGGTT
AAGCGACTATATAAATAAAATTAATTTCATAGGGACTTAATTGATAACAAATGTTTCTTT
TAGGGATTAAAAGGTGTACTATTTTTTGTTCTTCAATAATGACTGCAAGCTTTAAGATGC
TATCTGTGCCTCAAAATATGTGTGTACATTTTGCACTGCACAAGTCTTGTTTCTGGGTAA
TTGACCCATTTATGATTTGCGTCTTGCTAGCATTCACTTGACTCGTAGATGTTCCTATCC
ATGTTAGGAGGTTCTATTCTTGGAGTGAAGTTTTTAGATCCCCTTGCTGGACTTCTTGTC
TCGG
>TR282|c0_g1_i1 len=367 path=[689:0-366] [-1, 689, -2]
TCAGCCCACCAATGTTCTGCTTGTTTCTCACTAAACCGCTTGCGACTGCATTCACCAATG
CAAAATTTTCCAGGTTATAACACGGTTAAGTATGAAATAATTTCTAGCAAAACTTCTGCT
TTTTCCTATTAGATATCAAATTAGAGATAAAGCATTTACGAAGGAAATTGTTTGTTTCTG
TTAAACACCATGTCCATGAATACCAAATTTTGGAGAAGAGTTATTAAGTTGACATGAAAT
AAACCCTGGAGAAGAGTTATTAGATATCATATACTCTTTTTCCTATTAGTATGAATACAA
TAAAGCATTTCATACCTGAATCGAACCCTCTTAAGATCTATTGCACCACCTGCTAGGGAA
GTGAGAG
>TR283|c0_g1_i1 len=1504 path=[3456:0-111 3457:112-132 3470:133-368 3476:369-379 3433:380-384 3475:385-403 3474:404-409 3472:410-433 3466:434-505 3469:506-779 3429:780-803 3465:804-1001 3477:1002-1002 3471:1003-1033 3468:1034-1057 3464:1058-1081 3459:1082-1420 3421:1421-1444 3422:1445-1503] [-1, 3456, 3457, 3470, 3476, 3433, 3475, 3474, 3472, 3466, 3469, 3429, 3465, 3477, 3471, 3468, 3464, 3459, 3421, 3422, -2]
TCACTTAGATTTTCATTGCAATAACAATAAATAGGGTAATAGTGACTGTTACATTTCAAT
CAAACAAGAAGAAAAATACCATAGATAAATGAATAAACATACTAGAAGTAAAGTAAACAA
CCTATTCACTTTCTATATATAAATATATGTCAAAAAAGTAGAGTCAACTGTTGGAATCCC
AAACGCGTACACCCAAAAAGAAAGGCCAAATATCATGTGCCAACATTCAGAATTTTTTTG
AGGTATTTGCTTCATTTGCCATAAGATTTTTCAAAAGGCCCAAGTCTATAATCAGCCAGC
CTTGAATTGTACATTGCTTTCTTGTACTCCAACCACGTGAACTCTTTGTACAAACTTTCT
TCTTTTTTTAACATTAAAGATGGTAAAGGCACTATCTTTTCACTCAAGGGTGGTCCTCCA
AAGTATATCATCGACAACCTTGACTTTGTTGTGTCAGCCAAAACCCTATGCTTTACACTT
TTAAACCTACCATTAGTCAATACCTGCATCAATTTCAACCCACACACACATGACATAACC
AAGTTAGAATGTTTGATAACCCTTAAAACAGACCCCCACTTCAAAAATTTAAATGGAATA
CATGTGGGAATGTTTCTTTTTTGATACTAAAAAGGTTTAGTGACACTAGTGTCAACACCA
CATTTAAAAAGAGAAAAATAATTGAGAGACTTGGATCCTCTACGATTTGCAACTTGATCA
AGTTTGATGCCAGTCTTTGAATTGATCGAATGGTCTCAATATTTAAAATAATTTAATGAT
CGACATTAATTGGTGTCTTAAACGACTATCAAATGAATAACAAATAATTTGATTTCTTGT
TTTTGTAACAAAACTAAGTTAATTTGACCAGAACATGACTCGTATATGTCGAGAAAGGTC
TTGGATTCGAGTCTTATGAATAAAAAAAAGGTTAAAGGAATAAGTTATTATCGACAAAGT
ATGTAGCTATTTTGCATCAATAACATATCTAATCGATATCGAATACTACGAACCTGAAGA
GTATCACCAACATTGATGAAAAAAGAAGTGTGATCAGGTGGAACTGAAACCCAAGTTCCA
TCAGTGAGACAGATTTGGAGTCCTGATGTGCTATTAGATCTCAAGACAGAAATGACTTGT
GGGTCTGTATGCTCCCCAAACCCAAGCAAATTCCTTCCATTCAATGCTGCTTGTTGCACC
TCAGGGCACGGTGGGTAATGGTTAATTCTGAAACAAGAATCACTTTTCTCATCTTTCAAT
AACTTGCTTAACACATTCCTTGGCTCAATCCCCAACCCATCAGCCATTAATTCCAACACT
AGACAGCACATTTTCTTCATTGCAGCAATATAATCTTCCACAGCAGACCTTAGATTTTGT
CGATTTTCACGGTAAAAGGAAAGAGACTTGTTAGAGATAACGTCAGGGTTAGTATTAAGA
AGGATATATTCAACCCAACCAACATCACCATTTGAACCAATTCTCTTACTTCCATAACCA
AAAG
>TR283|c0_g1_i2 len=994 path=[3456:0-111 3457:112-132 3470:133-368 3476:369-379 3433:380-384 3475:385-403 3474:404-409 3472:410-433 3466:434-505 3410:506-523 3468:524-547 3464:548-571 3459:572-910 3421:911-934 3422:935-993] [-1, 3456, 3457, 3470, 3476, 3433, 3475, 3474, 3472, 3466, 3410, 3468, 3464, 3459, 3421, 3422, -2]
TCACTTAGATTTTCATTGCAATAACAATAAATAGGGTAATAGTGACTGTTACATTTCAAT
CAAACAAGAAGAAAAATACCATAGATAAATGAATAAACATACTAGAAGTAAAGTAAACAA
CCTATTCACTTTCTATATATAAATATATGTCAAAAAAGTAGAGTCAACTGTTGGAATCCC
AAACGCGTACACCCAAAAAGAAAGGCCAAATATCATGTGCCAACATTCAGAATTTTTTTG
AGGTATTTGCTTCATTTGCCATAAGATTTTTCAAAAGGCCCAAGTCTATAATCAGCCAGC
CTTGAATTGTACATTGCTTTCTTGTACTCCAACCACGTGAACTCTTTGTACAAACTTTCT
TCTTTTTTTAACATTAAAGATGGTAAAGGCACTATCTTTTCACTCAAGGGTGGTCCTCCA
AAGTATATCATCGACAACCTTGACTTTGTTGTGTCAGCCAAAACCCTATGCTTTACACTT
TTAAACCTACCATTAGTCAATACCTGAAGAGTATCACCAACATTGATGAAAAAAGAAGTG
TGATCAGGTGGAACTGAAACCCAAGTTCCATCAGTGAGACAGATTTGGAGTCCTGATGTG
CTATTAGATCTCAAGACAGAAATGACTTGTGGGTCTGTATGCTCCCCAAACCCAAGCAAA
TTCCTTCCATTCAATGCTGCTTGTTGCACCTCAGGGCACGGTGGGTAATGGTTAATTCTG
AAACAAGAATCACTTTTCTCATCTTTCAATAACTTGCTTAACACATTCCTTGGCTCAATC
CCCAACCCATCAGCCATTAATTCCAACACTAGACAGCACATTTTCTTCATTGCAGCAATA
TAATCTTCCACAGCAGACCTTAGATTTTGTCGATTTTCACGGTAAAAGGAAAGAGACTTG
TTAGAGATAACGTCAGGGTTAGTATTAAGAAGGATATATTCAACCCAACCAACATCACCA
TTTGAACCAATTCTCTTACTTCCATAACCAAAAG
>TR284|c0_g1_i1 len=577 path=[1638:0-79 1639:80-103 1688:104-113 1679:114-137 1696:138-148 1687:149-172 1678:173-277 1628:278-301 1702:302-317 1701:318-341 1700:342-357 1676:358-381 1693:382-403 1683:404-414 1673:415-433 1691:434-438 1680:439-457 1671:458-543 1657:544-567 1658:568-576] [-1, 1638, 1639, 1688, 1679, 1696, 1687, 1678, 1628, 1702, 1701, 1700, 1676, 1693, 1683, 1673, 1691, 1680, 1671, 1657, 1658, -2]
TCCAATGCAATTTCCTTTGACTTTATCAGGCCCTCAAGCATTTTTATTTTCTCTCTCAGA
CTTGCCATTTCTTTTGAATGCTGAGGACTGGAAGCAATTTTTTTGTTGATTGGGGTGGTT
TTAGATCCATCAGAAAGTTGGTTGCGTCCATTACTATCCCTGAATCTCTTCTCAATGCTG
GTTAATGCATCACCTTTCTTCTTTATTTCACTCTTTAGCTGGGAAATTTGCTTTCTTAGT
TTTTCTTTCTCAGCCTCATCCTCAAAAAGTGACTTTTTCAAATCACTGCATTGAACTCTA
ATAGCTTCCAACTCTGACATCAATAGTCTAGCCTCTTCTTCTTTTTCTTCCTTGAGATAT
CTCATTTTACTTAGCTCGTTAAGCGAATGTTCCGCTTCCTTCTTCAATGACGCAATTGTG
CTCACAAGTTCATCTCTTTCCACAGTTCCTTGATGTAACAATGTTTCAGATTCCTCAATT
GATTTCTTCATAAGTTCCAAGTCAGTTCTTAAGATTTCTTTTCCTTCTACTTGTTCATTT
AAGATCGAAATCTCTAGTTTAAGCTTTTCATTCTCAG
>TR285|c0_g1_i1 len=679 path=[3428:0-149 3429:150-678] [-1, 3428, 3429, -2]
CGGCCCAATGAAAGTAACTGCAAGCAGCAGCAGCAGCAGCAGATAAAGGATTTAAAACAG
TTGCCTAATTTCATTTTGCAGCAGTTACCAAGAACCGATTCTGAAACCAAAAATGGCTTC
CCTTTCTCTTCTCCACCGTCCCTGCATTTTCCACCACACCCCCAAATCCTATACTTCAAC
CCTAAAACTAAAACTCAATTCCCTATCATTCTCACCCGTAACAAGACACCATCACCAAAA
CTTAAACTCAAAAACGGTGTCGTTGAAGCCGGAAACAGCCTCAAACCCATTTAATTTCAC
AACAACCACAATTTTCAAACTCTCGTTCTCACCCTCAAACTCTACAACAACAGCACCAGC
AATAGCAGTATCAACAACAAAATATGGTTTCTCCTACAACTGTAATTGCAAGTACTGCTT
CATCTGCGAATCGTTCACATCAGAAGGAAAATAAGTATTCGAGCAGCGCAGACAGCAGGA
AAATAAGAGAATTTGCCGACACATCATTAGTGACAAAGAGATATCAACAAAGTTGACTTG
AAAATATAGTGGGGATATCGCTGAATTACAAAAGAAGAGAATTTTAATAGAAGGAGAATA
AGAGAATTCGCTAAATCGTTACGAAGTCCAGAAGGAATCTCTCGAGCAGCGCATGAAGCA
ACTCAGCAAGTTTGTTAGG
>TR285|c0_g2_i1 len=925 path=[3434:0-149 3454:150-221 3448:222-245 3458:246-278 3453:279-302 3447:303-364 3404:365-388 3461:389-389 3457:390-413 3464:414-416 3463:417-440 3460:441-443 3450:444-521 3462:522-561 3459:562-585 3455:586-599 3465:600-607 3400:608-623 3401:624-631 3402:632-924] [-1, 3434, 3454, 3448, 3458, 3453, 3447, 3404, 3461, 3457, 3464, 3463, 3460, 3450, 3462, 3459, 3455, 3465, 3400, 3401, 3402, -2]
CGGCCCAATGAAAGTAACTGCAAGCAGCAGCAGCAGCAGCAGATAAAGGATTTAAAACAG
TTGCCTAATTTCATTTTGCAGCAGTTACCAAGAACCGATTCTGAAACCAAAAATGGCTTC
CCTTTCTCTTCTCCACCGTCCCTGCATTTTTCACCACACCCCCAAATCCTCAACCCTAAC
CCTAAAACCAAAACCCAATTCCCTTTCATTCTCACCCTTAACCCCACCATCACTCAAACT
CAAACTCAGAAACGGCGTCGTTAAAGCCAGCACATCCACACCCGCTGCACCAGAACGGTT
AATCTCAATAGCCGCATACACACTTCCATTCTTCAATTCCCTTCAATACGGTCACAACAT
TCTCACTCAATACCCTAAAGTCGCACTCCTCTTCGACCCAATCATCCCTTTCCTCTCATT
CTACAGATCCCTCCCTTACGCTTCTTTCATCGCGTTTTTCGCGCTTTACTTGGGAATTGT
GAGAAACCCTATTTTTCCACAGTATGTTAGATTCAATGCTATGCAGGCTCTGACATTAGA
TGTGCTTCTGGTTCTTCCGATGCTGTTTCAGAGGATTTTCTCTCCTGGGAGATATGGATT
AGGTTTTAAGATTTTGGTTTGGTCGCATAATGTTGTGTTTGTTTTTAGTATTCTGTGTTT
TGTTTATAGTGCTTTGTGTTGTCTTTTGGGTAGGACTCCTTACTTGCCTTTTGTTGCTGA
TGCTGCTGCTAGACAAATCTGAAGATCATATGATAGATGATAGGATTTCTATGTCTTGTA
TTGAATTGTATCAAACAATTACTCTCTTTTGCACTTCTAGTTGTTATTTTGAGTTTGTTG
ATTGATTGAATGAATACAATTAATTAGCCTTTTCAATTTCTATTCACTAAATTGCTTGCA
AACTTTGGATTTATGGGGCCTTTTG
>TR286|c0_g1_i1 len=1088 path=[3474:0-241 3475:242-265 3539:266-297 3534:298-340 3530:341-366 3537:367-390 3533:391-433 3524:434-444 3489:445-468 3532:469-577 3522:578-629 3536:630-692 3531:693-716 3527:717-890 3540:891-954 3473:955-1087] [-1, 3474, 3475, 3539, 3534, 3530, 3537, 3533, 3524, 3489, 3532, 3522, 3536, 3531, 3527, 3540, 3473, -2]
AAGTTTATACTCACAAGGCGTAACATTTCATTGATTACATGAGAAAGATAAACCATTTGT
TTAATCTCATTAAGACTTAATACTTTTTGCGTGGCCATTCTTCTCTTCATGATTTCCTCC
TGCTCCTTCTTGGCTCTTTTCAAAATATGTGGATTCTGCGTGAGATATATAATTGACCAC
ATCATACCGGTTGCTATGGCTTCATGACCAGCAAGTACAAAACCTATCAACATGTCAATA
ATATCCTCATCCTCAGGTTTCCAACCGTCTTCCTCTTTCAATTCCAGAATATTATCAACC
AAATCTTTTTTGTTACTATTTGTTTTCATCAACCTCCTTTCTTCTACGATAGGTTGAAAT
AATTTGGCCAGCTTCTCACGTGCCAGGAGTCCTTTATGGAAAGCAAAACCAGGAAGGTTA
ATGGGCATAGAGAATAGAGCACTATTAATTTCAGTAAAGGAATTCCCTATTTTAGTAATG
ATGTGTTGATTGTAAGAGCCTATAAGAATATCGATGATTACTTTAAAGGAAATATTCTTC
ATCTCTTTCAAAAACTCCACTGGGTGATTCATACTAGATATTTCCTCCAAAGAATTGATC
ACAATGTCTTCCATACGAGTTAGGTACATTTCTAATGTATTGTGGCCCATGGTAAGAACT
GAGATTAAGCGTCTCATACGCTTATGTTCTTCTCGAGATGATCTCCAAAAGAATTTACAT
CTCATCACTTCCATAGTGGATTTTGGATAACCGATCTTAAAAGTCTCATCGTTTGTTAGC
ACTTGCCTACACATATCAGCATCACAAATGATGATGCTTGGACTCCCAAACAAGTGTGAC
TTGTAGATACCAGTTCTTCCATACCTGGAAACAAGGTTGTTGATGAATGAATCAGGATGG
CCTGATGAGAAATCTTTAACAAAGGTCAACATATTGCCAATAAGTGGCCATCCCAAATGA
CCAGGAGGCAGAGGGTATTGTTTCTTTCTTAGTTTCATATTATAGTACCACTCATTCAAC
CTCCACACAAAAATGTTCCCACAGAAATAGCTTGCAAATAAAATGGCACACATCCAAACC
CAATATTG
>TR287|c0_g1_i1 len=811 path=[2211:0-90 2262:91-125 2267:126-199 2264:200-228 2269:229-257 2255:258-295 2268:296-323 2266:324-347 2263:348-444 2270:445-462 2271:463-493 2190:494-517 2247:518-659 2240:660-683 2241:684-810] [-1, 2211, 2262, 2267, 2264, 2269, 2255, 2268, 2266, 2263, 2270, 2271, 2190, 2247, 2240, 2241, -2]
TAAAGAATTTTTGCAGCAGTCAATGTTAGTAATTAGTTGTTAGATTGGTCCGCAGGGTTT
GAATTCGGGTCCTCCAACTTTTTTGACCCTATCGTAAATTAGTTGAGCTATCCAATCCCA
AATGATAGATAATCTAATTATCACATCACATTTTGCTAATCACTAGAACTTCCTTTGTTC
CTGATAGTTGGTCTTTTAAGAGTGGACATCATAATATTAATTGGATTATTCTATCATGTG
CAAATTTGTATATGTAGGTATGTAATTTAACATATTAACAAGCCTTAACTAGAAACACAA
ATAAAATTATTTAGGCACACACTCAACAATAAAAAAAATTAAATAATAAATAAATTAGTC
ACATCTTTCAACATCATTAAACCAATTTATCTTAAAAATAAAAAGCATTTGTGTGAGTGT
GTCCAAACCTTTTACATTTGTGTTTATCCCTAAGTATTTCTCATGTTTATGCGGAGAACA
AAATATGTTACAAATGGAATGAAAGATGCATCTAGTTCTATATAGATAAATGACTTTTAA
ACATCAAAATCTTGATCCACTGTATCATTTGGTTTATATTTGCATTTTTTAAATATGTAA
ATTATAGAAGATAAAAAGCAAAAGAAAAAGAGAGATATAAACATCTACCATGTCACATAT
GGTGTCTCTAGTTTGATGTTCAAACAATAAAGTTCATAGATGAATTAGGAGAATGTATAC
ATAGAGGAAAAGACATAATCCACATAGATTTAAGATTTATCTTACCAATCATCTGGATCA
CTTTTAACAGCCCTATCAAAATAGGCTTCAG
>TR287|c0_g1_i2 len=899 path=[2211:0-90 2262:91-125 2267:126-199 2265:200-312 2269:313-341 2256:342-379 2268:380-407 2266:408-431 2263:432-528 2248:529-550 2259:551-581 2253:582-605 2247:606-747 2240:748-771 2241:772-898] [-1, 2211, 2262, 2267, 2265, 2269, 2256, 2268, 2266, 2263, 2248, 2259, 2253, 2247, 2240, 2241, -2]
TAAAGAATTTTTGCAGCAGTCAATGTTAGTAATTAGTTGTTAGATTGGTCCGCAGGGTTT
GAATTCGGGTCCTCCAACTTTTTTGACCCTATCGTAAATTAGTTGAGCTATCCAATCCCA
AATGATAGATAATCTAATTATCACATCACATTTTGCTAATCACTAGAACTTCCTTTGTTC
CTGATAGTTGGTCTTTTAAGGGTGGACACTTAGAAACAATCAATTTATATATATAGACCC
GTTTTTTGTAGGATTTTTTTTACCCTTGTTGTTCCCTTGTTAATTAATTTCATCATAATA
TTAATTGGATTATTCTATCATGTGCAAATTTGTATATGTAGGGATGCAGTTTAACACATT
AACAAGCCTTAACTAGAAACACAAATAAAATTATTTAGGCACACACTCAACAATAAAAAA
AATTAAATAATAAATAAATTAGTCACATCTTTCAACATCATTAAACCAATTTATCTTAAA
AATAAAAAGCATTTGTGTGAGTGTGTCCAAACCTTTTACATTTGTGTTTGTTTATCCCTA
AGTATTTCTCATGTTTATGCGGAGAACAAAATATGTTACAAAGGGAATGAAAGATGCATC
TAGTTCTATATAGATAAATGACTTTTAAACATCAAAATCTTGATCCACTGTATCATTTGG
TTTATATTTGCATTTTTTAAATATGTAAATTATAGAAGATAAAAAGCAAAAGAAAAAGAG
AGATATAAACATCTACCATGTCACATATGGTGTCTCTAGTTTGATGTTCAAACAATAAAG
TTCATAGATGAATTAGGAGAATGTATACATAGAGGAAAAGACATAATCCACATAGATTTA
AGATTTATCTTACCAATCATCTGGATCACTTTTAACAGCCCTATCAAAATAGGCTTCAG
>TR288|c0_g1_i1 len=241 path=[3535:0-95 3536:96-240] [-1, 3535, 3536, -2]
AATACTTTCAAGAGTAACAATCAAAACAATAGACAAAGTACATAGTTTAAACATTGAAAA
ACCAATACACTAGTATAGTAGATTCCAGATTATGAGAAATTTTGTAACAATTGAAGGCTG
TACAAAACAGTTGGTAAATGGAAACTGAACTAACAATTGAAGACCAAAGAGTCACAAGGG
CTGTGCAAAACCAAGTTGTTTTAAGAGTGGCCACGAATCTTTGAAGGCAATCAGAGCTGA
A
>TR288|c0_g2_i1 len=509 path=[3533:0-95 3566:96-403 3578:404-418 3577:419-442 3581:443-458 3567:459-483 3506:484-508] [-1, 3533, 3566, 3578, 3577, 3581, 3567, 3506, -2]
AATACTTTCAAGAGTAACAATCAAAACAATAGACAAAGTACATAGTTTAAACATTGAAAA
ACCAATACACTAGTATAGTAGATTCCAGATTATGAGCAGACAAGGACTCGCAAATTGACA
TCAAATTCTCAATAAAGGACATTACTACTGAATGACGGCAAGGTGTGGCAGATTTTTTTG
ACATCCCCGAAGGAAACTTGTAAAGGGATGCTTGCCGGAAGCACCATAAGTCGCAATGAC
ATGCTTGTATGGCAGATTTTAGGCCTGCAACCATTCCCTATTTGCAACACTAATACAGGA
CAATATTCAACCCATAATTACAAAGTCTAAGTATACCAACCTCATCTATATCACAAAACA
CTATACAGACAGTTATATGAGGCAGCTGAAACTACTTGTGGCATTGAAAGATAACTTATG
TCAGCTAGAAACAGGAGACTGTTATTTACCATGCTAAATTAAAGCTCTATCCAAGGTAGC
GAAGCAAGACTCCATCATTTCCCAATACA
>TR288|c0_g2_i2 len=778 path=[3492:0-134 3493:135-150 3494:151-174 3495:175-198 3574:199-390 3545:391-414 3546:415-415 3547:416-438 3572:439-518 3580:519-526 3582:527-534 3570:535-565 3562:566-616 3579:617-672 3578:673-687 3577:688-711 3581:712-727 3567:728-752 3506:753-777] [-1, 3492, 3493, 3494, 3495, 3574, 3545, 3546, 3547, 3572, 3580, 3582, 3570, 3562, 3579, 3578, 3577, 3581, 3567, 3506, -2]
AGCATGGATATTTTATCTGCTGCTACAAAATTGCAATCGAGTTGACAAACCTGGCAAAAT
TCCATATTTCATTGAAAAATTAAAACCTTAAAGATCACCTTAAACCAGTGTTCTAACTTG
GATCTATCCCCACTTTTAATTTAATTCTATGAAAGGAATCCTGACTCTATATGTCGTTGT
CAAAACCATGCTTGCATTAGTTGACCCCCAAAATTAATGTTCCCAGGGAAGATCAGCACA
TATGAGCAATCATATACTTATTCTTCCCTAAATTTTTTCTTTTCTTCGCCTTGTTTCTTC
TCTTTCTTTCTCTCCATGTAAATCAGAAAAATGAGGAGTTTCTTTCCGGGCATTCTTATT
TTCAGTATGATTTGAAGAAAAATAAATGCTTCCTTTTATCATTTCTTGTTTCAACTGATA
ATTACATAAGTATCATATTATTTTCATTTTGTCGTGTTTTCAAACAATGAAAATTATTCT
TAATTAGTTTCACTGTTTTTGATACAAATTTTCTAAAATAAAAAACACACTGATTTTTGT
TGCTGCTGCTGCAATTAATAGCAAAAATAAAAATTTAAAAAAGAAAAGCACAACACTTTC
TCATTCTATATCACAAAACAATCATAAAACTATACAGACAGTTAAATGATGCAGCTGAAA
CTACTTGTGGCATTGAAAGATAACTTATGTCAGCTAGAAACAGGAGACTGTTATTTACCA
TGCTAAATTAAAGCTCTATCCAAGGTAGCGAAGCAAGACTCCATCATTTCCCAATACA
>TR289|c0_g1_i1 len=1253 path=[3394:0-47 3509:48-120 3500:121-144 3487:145-146 3515:147-186 3508:187-221 3499:222-245 3524:246-288 3518:289-321 3506:322-345 3496:346-363 3482:364-387 3512:388-467 3493:468-506 3525:507-527 3523:528-551 3520:552-606 3526:607-627 3510:628-641 3501:642-668 3489:669-690 3474:691-714 3363:715-1252] [-1, 3394, 3509, 3500, 3487, 3515, 3508, 3499, 3524, 3518, 3506, 3496, 3482, 3512, 3493, 3525, 3523, 3520, 3526, 3510, 3501, 3489, 3474, 3363, -2]
GTATTTTCGTTTGAGGGCAAATTAGGCTGTCTAAACAAAATTTTCCACTTTGCTTCACAT
TGTTATCTCTCTTCTTCTTCAATCCGAACCTCAAAAACCTCTACGTAACAACGAAAACCC
AGCAATGTCACGAATCTCACGAAACTCAACGCGATTCATCAAATTCATCCGCACACTCTC
CACCGAAGCATCCCCAATCTCCAAACCCGAACGCATCGCCAACGAGCTTCTCACCCTCAA
CAGATTCGAACGCCATGATTTCACAATCCTCTGGCGTCTCAAAATGGGTCTAGACCGTTA
CGGTTCACCCGTCGCCGCTCCCTGTCCACTCGGCCCAACTTCATCCGGACCCACCGACGG
AGCTGCAACCGCCGCTGCTGAAGAGAAGACTGCATTTGATATTAAGCTTGAGAAATTCGA
TGCTGCGTCGAAGATTAAGATAATTAAGGAGGTTAGGTCTTTTACTGATTTAGGGTTGAA
GGAAGCTAAGGATTTGGTTGAGAAAGCTCCTTGTGTTTTGAAGAAAGGGGTTACTAAGGA
AGAAGGTGGTTCTATTATTGATAAGCTTAAGGAATTGGGTGCCACTGTTGTTCTTGAATG
ATTTTTTTGGTTAATTGTAGAATTAGTTCTTATTTGGGATTGTTGTTTTTATGAGAAAAG
GTGCAATTTTTATTTCATGGAATTGTGTCTGCTAGATGTTTGATGAAATGTGCAAGAGTT
GTTGCAGTTATTATATGTCCTGTTTGGATGAACAACTTATTTTGTATTACTATTAGTTCA
TATCATAAAAGCACTTATGTATAAGCTATTTTTAAAGTAAAAGATAAAACTAAGTCAAAT
TGTTTTCGTATTGGCTATAAACAGATTTCATAAGCTATCCTGAAGAGTTTGGGGAAATAA
GTTGACGACGACTTGTGAAAATGTTATAAGTTGTTTTCATAAGGTCTCTCAAACTGTCTC
ATGTGTTTATGTCGGTAGATAAGGTTAAGTAAGCTAATCCAGACAGGCTCAGAGTTTGTA
ATTGGATTTTAGATATTGTTGATTTGGAGAATAGAAACTGGTATGTAGGTTTGGTTATGT
TAATGTTAATAAATGATATGTATGAGTGATGAGTGAATTGTTCTGCATTTTGTGAATTGT
CATAGGGAATTTTAGAGATTTTAGTTACTATTGGGTTGTTGAGGTTGGAATAAGTGTTTG
TATTTGGGTGAGTGTTTGTAAATTTGATTTTGAATGATATTGATTTTGTAGAA
>TR290|c0_g1_i1 len=2138 path=[4609:0-679 4610:680-703 4676:704-1187 4661:1188-1263 4647:1264-1264 4648:1265-1283 4649:1284-1288 4674:1289-1307 4672:1308-1312 4667:1313-1329 @4662@!:1330-2023 4601:2024-2137] [-1, 4609, 4610, 4676, 4661, 4647, 4648, 4649, 4674, 4672, 4667, 4662, 4601, -2]
GGGGACTTCGTTCAACGGAGGTAAGCAATAATCTGTTCAACATTTTCTTTTCAGATTGCC
AAGTTTTGTTTGAATTCGACAAAATATTTTGCTTTTTGATTGAATGTAATTTGCTTATGT
GAACTGGTAAGAGATAATCAAAAGGGAGATGATCACCATAAAATTACATCATAGACACTG
AATACATATCAATCTGATAATACTGAAACTTAATTTCCCTAATTACATGGTATAATCTAA
CTTATATACAATGAATTTGGGCCTTACTAATTGTATGGACAATGACTAGACACTAAACTA
ATGTTAGTACTTGATTACATATTCTACATGGGCAATATTATAATATTTTCTCATTGATTT
CAGGGAAGTAAATTACTTCTGATTTATACCCTTAATTAACTGCCAATTAAGGCGGAATTT
CCAACCCCCCCTCATGACCAAACCCGATGGGCCGGAAGCATGGACAATGTATCTAGAATA
GGATACACTCTGATACCATCATAGAATTTGTTTGGGCTTGAGCCTAACTCAACCCTACAA
AGTTGGTTTGTAAGATGAGAACTACCCAACCTTTATAAGCACTTACTTAGGCCATATCTC
TAGGCAATGTGGGACTGAACCCACCCCCTGCACCCAACAACAATGAAAGTGTTGGAGGCT
GCAACGAAGGCAGCTCAAGTCTGGCAAGTTAGATTAGACGCTATTTGACAAAACATTGTG
CTAAATTACGTATGACAGATTAATAGCGATTTGTTCAAATCCCACTACGACATAGTGCAG
ATATATAGTCGTTATTTACCAACATTGTGACATAGCAAACATCAGAATGGTTGGAGAGCT
TGTAGAAGCCAGGAAACTCGAATCTGGTGCCAATTATTAGCCCTAAAGAAGAAACAGTGT
TAAAACCAAATTCATTGCATTGAAACTTATTAACAGTTAAGAATCCCATCTCATCACCTC
TACCATTTATAAGTTGCATTGAAAACTAAGATTTCCTGGATGAATAAAGAATCTTGACCC
TTACTGTAGATTGAAAGAAACTTAGACGTCAATGAAAGACTACACGTTCAACCAATTTTC
CGGCACAAAATGAAGAAAAATTGATTTTCTTATTCAAATTGATAAGCATATAAGCATCTT
CTAACGTGGCACCAACAACAATATTTAAACTAGGAGTGTGAGACAGATGGGAGAGTCATC
TGGTGACTGATTACAACAATACTGACACATAGAATCATCTCTTCCAATGATTTTCCAACA
CAAGTGGGATCAGCTAAGTTTTTCAGGTGTGTAAAGGCATGAAACAAGGGGGGATATTTG
GGTTACTTAAGCTTTGGTGGGGTCAGACTGGTCTCAAGCTCCAAGAACTTTCATCGAAGA
TGAGATGGAGTGGTTGCAGAGGGGAAGAAAATGAGATGACAGATGTGTGAGATTAATACA
CATTAGTATATTTTAAATAGGAACAACACGGATAGCGCTTACAGAACTTTACCTAAGTTT
TGCCTCAAACTTCACATTAAATTAAAACTATTAATATGGACTACGAACACATTACTGCTC
CATCATAGTCATCGACTATTGGTTATGATCAGATCATTATTTCTTTCTTGTTTGGGTTTC
TTGTACCTTGTTGCACCATAACATCATCTATCTTATATCTATTAAAAGGAGAAAGCTTTG
TTATGATAACTATTTCTCCCTAGTTTCTATCTAGCCTTTATTTGAAAGAAAAATATATAA
ACTGAAATTGCAAGTTTTCAAAAAAGATGGTTTTTGTCATTTCTCTTCTAACACTGAATG
CACTTCTTTCTTTCTTTTGACGGGGGATTTATTATGGTGGCTTTTACTTGACTTTGATCA
TCAAGAATAGTCCCTTATTAGGTAGTATGCCTTCATGTCTGATGTTATGGCAGTATTGTA
TTTGCTCCTTTATGAAAGTATTGATTGGATTCAAATCTCATTTAATGTGGAGTAGACACG
CCTATATCAGAATGCAAATTGAATATTTTGGGGACTTTGGCAGGTTAATATATGAAACTT
ATAGCTCTTTAATATTTTTCCTTAATTTTTTATTCAATGCAGAGACATGTGGTTGATTTT
TACATCTCTGACTTCCAATCTGGCCTGAGAGCATTGGT
>TR290|c0_g1_i2 len=2102 path=[4609:0-679 4610:680-703 4676:704-1187 4677:1188-1225 4678:1226-1226 4679:1227-1245 4657:1246-1269 4627:1270-1274 4628:1275-1293 @4662@!:1294-1987 4601:1988-2101] [-1, 4609, 4610, 4676, 4677, 4678, 4679, 4657, 4627, 4628, 4662, 4601, -2]
GGGGACTTCGTTCAACGGAGGTAAGCAATAATCTGTTCAACATTTTCTTTTCAGATTGCC
AAGTTTTGTTTGAATTCGACAAAATATTTTGCTTTTTGATTGAATGTAATTTGCTTATGT
GAACTGGTAAGAGATAATCAAAAGGGAGATGATCACCATAAAATTACATCATAGACACTG
AATACATATCAATCTGATAATACTGAAACTTAATTTCCCTAATTACATGGTATAATCTAA
CTTATATACAATGAATTTGGGCCTTACTAATTGTATGGACAATGACTAGACACTAAACTA
ATGTTAGTACTTGATTACATATTCTACATGGGCAATATTATAATATTTTCTCATTGATTT
CAGGGAAGTAAATTACTTCTGATTTATACCCTTAATTAACTGCCAATTAAGGCGGAATTT
CCAACCCCCCCTCATGACCAAACCCGATGGGCCGGAAGCATGGACAATGTATCTAGAATA
GGATACACTCTGATACCATCATAGAATTTGTTTGGGCTTGAGCCTAACTCAACCCTACAA
AGTTGGTTTGTAAGATGAGAACTACCCAACCTTTATAAGCACTTACTTAGGCCATATCTC
TAGGCAATGTGGGACTGAACCCACCCCCTGCACCCAACAACAATGAAAGTGTTGGAGGCT
GCAACGAAGGCAGCTCAAGTCTGGCAAGTTAGATTAGACGCTATTTGACAAAACATTGTG
CTAAATTACGTATGACAGATTAATAGCGATTTGTTCAAATCCCACTACGACATAGTGCAG
ATATATAGTCGTTATTTACCAACATTGTGACATAGCAAACATCAGAATGGTTGGAGAGCT
TGTAGAAGCCAGGAAACTCGAATCTGGTGCCAATTATTAGCCCTAAAGAAGAAACAGTGT
TAAAACCAAATTCATTGCATTGAAACTTATTAACAGTTAAGAATCCCATCTCATCACCTC
TACCATTTATAAGTTGCATTGAAAACTAAGATTTCCTGGATGAATAAAGAATCTTGACCC
TTACTGTAGATTGAAAGAAACTTAGACGTCAATGAAAGACTACACGTTCAACCAATTTTC
CGGCACAAAATGAAGAAAAATTGATTTTCTTATTCAAATTGATAAGCATATAAGCATCTT
CTAACGTGGCACCAACAACAATATTTAAACTAGGAGTGTGAGACAGATACATAGAATCAT
CTTTTCCAATGATTTTCCAACACAAGTGGGATCAGCTAAGTTTTTCGGGTGTGTAAAGGC
ATGAAACAAGGGGGGGGATATTTGGGTTACTTAAGCTTTGGTGGGGTCAGACTGGTCTCA
AGCTCCAAGAACTTTCATCGAAGATGAGATGGAGTGGTTGCAGAGGGGAAGAAAATGAGA
TGACAGATGTGTGAGATTAATACACATTAGTATATTTTAAATAGGAACAACACGGATAGC
GCTTACAGAACTTTACCTAAGTTTTGCCTCAAACTTCACATTAAATTAAAACTATTAATA
TGGACTACGAACACATTACTGCTCCATCATAGTCATCGACTATTGGTTATGATCAGATCA
TTATTTCTTTCTTGTTTGGGTTTCTTGTACCTTGTTGCACCATAACATCATCTATCTTAT
ATCTATTAAAAGGAGAAAGCTTTGTTATGATAACTATTTCTCCCTAGTTTCTATCTAGCC
TTTATTTGAAAGAAAAATATATAAACTGAAATTGCAAGTTTTCAAAAAAGATGGTTTTTG
TCATTTCTCTTCTAACACTGAATGCACTTCTTTCTTTCTTTTGACGGGGGATTTATTATG
GTGGCTTTTACTTGACTTTGATCATCAAGAATAGTCCCTTATTAGGTAGTATGCCTTCAT
GTCTGATGTTATGGCAGTATTGTATTTGCTCCTTTATGAAAGTATTGATTGGATTCAAAT
CTCATTTAATGTGGAGTAGACACGCCTATATCAGAATGCAAATTGAATATTTTGGGGACT
TTGGCAGGTTAATATATGAAACTTATAGCTCTTTAATATTTTTCCTTAATTTTTTATTCA
ATGCAGAGACATGTGGTTGATTTTTACATCTCTGACTTCCAATCTGGCCTGAGAGCATTG
GT
>TR291|c0_g1_i1 len=240 path=[2181:0-72 2182:73-79 2183:80-98 2184:99-112 2185:113-118 2186:119-142 2187:143-239] [-1, 2181, 2182, 2183, 2184, 2185, 2186, 2187, -2]
GCTGAAAATGCTACGAGGTAATGTTACCATACCGGACAGTTCAAGATTGAGGTTCTCGAT
TCCACGTTGTGCAGCAGCATGAACAAATCGATTGATATCTTGTGGCTGAATGCTATAAGC
CTTTGACCAATTGAGGTGGAATGATCGAACGGGTAAAGTAATGTCTCGTAAGAGAAATAC
CGAGGACACAAAATGACAAAAGGATACGAAGTTTTGAAAGGCTTCGTCGTCGAAGTGAAG
>TR291|c0_g2_i1 len=335 path=[2205:0-53 2206:54-57 2265:58-111 2289:112-125 2278:126-170 2295:171-174 2297:175-201 2296:202-225 2294:226-226 2292:227-250 2290:251-255 2284:256-277 2267:278-301 2247:302-304 2192:305-329 2193:330-334] [-1, 2205, 2206, 2265, 2289, 2278, 2295, 2297, 2296, 2294, 2292, 2290, 2284, 2267, 2247, 2192, 2193, -2]
CGAGGGTCCTACAACTGAAAACGCTACGAGGTAATGTTATCATGCCGGACATTTCAAGAT
TGAGGTTCTCTATTCCACGTTGTGCAGCGGCATGAACAAATCGATTGATATCTTGTGGCT
GAATGCCAGGAGCCTTTGAACAATTGAGGTGGAATGATCGAAGGGGTAAAGTAATGTCCC
GTAAGAGAAAGACGGAGGACACAAAATGGCGAAAGGATTCGAAGTTTTGAAAGGTTTCGT
CCTCGAAATGAAGAACGAGAACTGATAGCCATAATGGGTTCCATCTCTTTGAGAGAATAC
TTGTGGATGCAGCGGTTTTGGTTGGAACAAAAGAA
>TR291|c0_g3_i1 len=253 path=[2200:0-53 2246:54-92 2282:93-111 2261:112-125 2239:126-131 2145:132-155 2146:156-252] [-1, 2200, 2246, 2282, 2261, 2239, 2145, 2146, -2]
CGAGGGTCCTACAACTGAAAACGCTACGAGGTAATGTTATCATGCCGGACATTTGAAGAT
TGAGGTTCTTGATTCCACGTTGTGCAGCAGCATGAACAAATCGATTGATATCTTGTGGCT
GAATGCTATAAGCCTTTGACCAATTGAGGTGGAATGATCGAACGGGTAAAGTAATGTCTC
GTAAGAGAAATACCGAGGACACAAAATGACAAAAGGATACGAAGTTTTGAAAGGCTTCGT
CGTCGAAGTGAAG
>TR292|c0_g1_i1 len=1217 path=[2844:0-167 2845:168-183 2867:184-217 2859:218-229 2881:230-241 2876:242-277 2883:278-309 2879:310-328 2874:329-329 2870:330-527 2885:528-528 2790:529-552 2863:553-887 2769:888-903 2770:904-1216] [-1, 2844, 2845, 2867, 2859, 2881, 2876, 2883, 2879, 2874, 2870, 2885, 2790, 2863, 2769, 2770, -2]
TTTTTCTTTTTCAATAAGCAAACTACCACATCATTTAATCTTTCACTATCCACATGCCAT
AGCTAATTTGGTTTGGTATATTTAAGCTAAAACTAATCTCAATAAGCAGATTATAATGAT
ATAATCCCATTCAATGGGAGCAGATAATTAAATTTACATTAAAAAAAAATGTGCTTTTCT
GACTGAAACATCTTCAGACTACTCTTCCGGTTAAGAGTGAACACCTAACGTTACATAAAT
AGAAGCAAAAATCTTGACTTTTATTGTGAATAAAATACAACCCCAATTGATTTTGAAAAG
CCATACTACTACTGCCTCCTAAGCCGGGGAGAGAGCATTGCATAATGTCTTGTATGCATT
TACACACAGTTTGAATTTTTCTTCAGCCATTGCCTGCGAAGGGCCTTGATGCTTATCAGG
ATGCCATTTTAAAGCAGATAAACGAAAAGCAATTTTAACATCTTCTATCTTTAATGGACC
TGTTGGTGGCAAACCAAGAATAGTTCTATCAGAACTTGATCCTACACGGTATGAATCATC
ATCTTTATCATTACCATCATCCTCATCATCACTTGCACTTTTCCACTTGTTTGTGTTTGT
CTTATTTGTATGTTCCCTCCATTCAAACCCGTATGTGGAATGTTTAGAAGAAGATCCATT
CGTATTGCAGAAGGACCAGGTATAACTTCGGCTACCAAATGTTGCGTGAAATATCTGTTC
AGGTTGGCCATCAGGTTCTTCTTCACAAAAACTGTGTCTTCTGATTTTTCGTTTATTTTT
CTTTTGGGGTTTTCCACCAAACCGTTGACCAGACTTTGGTTGACCTTTATTGGAATAGCT
ATTTGAACGACCATCAGAGTTTCCATCAAGCTTCCAATTTGTTTTTTTGTCCTCAAATGA
AAATCTTGAGGATCCACCGCTGTAAAGGAGATGTTTAAGAGCTTTTTTTGCATCAGCACG
CTTTTGACGAGTAACAAACCTGATGTGGTCCTTAGATGGTTGCTGCTGTCCTTTTCTTGT
ATCGGGGTTACTATTCCATTTGTGACAGGAACAAGGAGTGGAATGAAAAGCAGAGAAATG
AGAAACGGATGGAATTATGTGATTCTTCATTGACAAAATGTTTCGCCATCGTGCTATTTG
CATATCTGCGAAGATAAAAAAAAAAAAAAAAAAAGTGTTTCCAATTTCCTATGAATCAAT
GTTCGAAGGAATCTAAG
>TR292|c0_g1_i2 len=1020 path=[2850:0-37 2877:38-71 2884:72-83 2882:84-112 2875:113-132 2870:133-330 2885:331-331 2790:332-355 2863:356-690 2769:691-706 2770:707-1019] [-1, 2850, 2877, 2884, 2882, 2875, 2870, 2885, 2790, 2863, 2769, 2770, -2]
AATTAAATTTACATTAAAAAAAATGTGCTTTTCTGACTGAAACATCTTCAGACTACTCTT
CCGGTTAAGAGTGAACACCTAACGATACATAAATAGAAGCAAAAATCTCGACTACTGCCT
CCTAAGCCGGGGAGAGAGCATTGCATAATGTCTTGTATGCATTTACACACAGTTTGAATT
TTTCTTCAGCCATTGCCTGCGAAGGGCCTTGATGCTTATCAGGATGCCATTTTAAAGCAG
ATAAACGAAAAGCAATTTTAACATCTTCTATCTTTAATGGACCTGTTGGTGGCAAACCAA
GAATAGTTCTATCAGAACTTGATCCTACACGGTATGAATCATCATCTTTATCATTACCAT
CATCCTCATCATCACTTGCACTTTTCCACTTGTTTGTGTTTGTCTTATTTGTATGTTCCC
TCCATTCAAACCCGTATGTGGAATGTTTAGAAGAAGATCCATTCGTATTGCAGAAGGACC
AGGTATAACTTCGGCTACCAAATGTTGCGTGAAATATCTGTTCAGGTTGGCCATCAGGTT
CTTCTTCACAAAAACTGTGTCTTCTGATTTTTCGTTTATTTTTCTTTTGGGGTTTTCCAC
CAAACCGTTGACCAGACTTTGGTTGACCTTTATTGGAATAGCTATTTGAACGACCATCAG
AGTTTCCATCAAGCTTCCAATTTGTTTTTTTGTCCTCAAATGAAAATCTTGAGGATCCAC
CGCTGTAAAGGAGATGTTTAAGAGCTTTTTTTGCATCAGCACGCTTTTGACGAGTAACAA
ACCTGATGTGGTCCTTAGATGGTTGCTGCTGTCCTTTTCTTGTATCGGGGTTACTATTCC
ATTTGTGACAGGAACAAGGAGTGGAATGAAAAGCAGAGAAATGAGAAACGGATGGAATTA
TGTGATTCTTCATTGACAAAATGTTTCGCCATCGTGCTATTTGCATATCTGCGAAGATAA
AAAAAAAAAAAAAAAAAGTGTTTCCAATTTCCTATGAATCAATGTTCGAAGGAATCTAAG
>TR293|c0_g1_i1 len=1142 path=[2711:0-131 2729:132-171 2735:172-212 2733:213-236 2728:237-323 2688:324-347 2732:348-461 2709:462-485 2727:486-563 2706:564-587 2736:588-879 2724:880-903 2734:904-958 2737:959-982 2738:983-992 2739:993-1001 2702:1002-1017 2703:1018-1025 2704:1026-1141] [-1, 2711, 2729, 2735, 2733, 2728, 2688, 2732, 2709, 2727, 2706, 2736, 2724, 2734, 2737, 2738, 2739, 2702, 2703, 2704, -2]
GGGGAAAAAGCGAAAGAACAAAGACGCAGCCACAAAGCACGACCATGAAGAAGAAGAAGA
ACAACAACAACAACAAATTCAACCAACACCGAAGAAACCAAATCGTCAGAACGAGGAACA
AAGTGAGCCAATAGCAACAACAACAGAGAAATCTGAACTTCCTGGTATTCCAATTGCTCC
TTTGAATGAAAAGAATAGCGAGAAACAAGGTGTTATATTCATTCTCGAAAAAGCTTCTTT
AGAAGTCGCTAAAGTTGGCAAGACATATCAGCTGTTGAACTCTGATGAGCATGCTAATTT
CCTCCGCAAACATAGCAAGAATCCTGGTGATTACAGACCTGACATTTGTCATCAGGCACT
TCTATCTATTTTAGATAGCCCGCTAAATAAAGCTGGGAGGTTGAAAATGGTATACATAAG
GACTGAAAAAGGTGTTCTTATAGAGGTTAAGCCCTATGTTCGTATTCCAAGAACATTCAA
ACGGTTCGCTGGTGTCATGTTGGAACTGCTTCAGAAATTGAGTATAACTGCTGCTGGAAA
ACGTGAGAAACTTCTCCGCACGATCAAAAACCCCGTAACCCAGTATTTGCCCGTCAACTC
TCGAAAAGCAGGTTTATCTTTTAGTTCAGAGAAGCTGGTAGACATGAACAACTATTTGTC
AACAATTCCAAGCAATCAGGACCTTGTCTTTGTGGTAGGAGCAATGGCACATGGGAAGGT
TGAGACAGATTACACAGATGATTATATAGCTGTTTCTGGTTACCCTTTAAGTGCTGCTTA
CTGTATTACAAGGATTACCAATGCTATTGAGGGAAAGTGGAACATATTGTGATTTAGCTT
CTTCTATTTATGCTGGATGGACAGTATATTCGTTTGAGTTGCACATTTAGCTTATGTAAT
ATCAGTTTTGTTTTTGTAACTTCCTAGTCTAAATTATCTCTATGTTGCTCTACATCATAA
GATTTTGTTTGTAACTTTCGAAATTATCTCTATGTTCTTCTACATCATAGGAACTCTTGT
TCCCTAATTGGTATCAAAGCATTTTATGACAAATTTTATGTTTCTACGAAAATAACAGAG
GCCAAGAATAGAGTTTTGTAGTGAGTATATTGAAGGTACATACATGCGATGCGATCTACC
AA
>TR294|c0_g1_i1 len=271 path=[542:0-236 543:237-255 544:256-270] [-1, 542, 543, 544, -2]
GGATTAATATGATAATATTAACAAATTTAACACAGAGACGGTTTTAATTAACGAAATGCA
CATCAAAAGTTATTTTAAAATTCGGCTACATTCATGGATTATGGACTATTATGGATACTG
CAAATTGAGAGAGAGAAAGATAACTATTAGCCTATATAAATTAAAATAGAAATTGAGAGG
GATGAGTAATAAAAAAGTATAGTAAAATACATTTTCACCATTACATCATTACAATATTAG
GAGCGACTCATCATCTTCTTAAACTCTTCAA
>TR294|c0_g2_i1 len=273 path=[539:0-236 540:237-257 541:258-272] [-1, 539, 540, 541, -2]
GGATTAATATGATAATATTAACAAATTTAACACAGAGACGGTTTTAATTAACGAAATGCA
CATCAAAAGTTATTTTAAAATTCGGCTACATTCATGGATTATGGACTATTATGGATACTG
CAAATTGAGAGAGAGAAAGATAACTATTAGCCTATATAAATTAAAATAGAAATTGAGAGG
GATGAGTAATAAAAAAGTATAGTAAAATACATTTTCACCATTACATCATTACAATATATT
AGGAGCGACTCATCATCTTCTTAAACTCTTCAA
>TR294|c1_g1_i1 len=755 path=[1659:0-347 1660:348-371 1671:372-450 1663:451-474 1664:475-480 1665:481-504 1672:505-666 1657:667-710 1658:711-754] [-1, 1659, 1660, 1671, 1663, 1664, 1665, 1672, 1657, 1658, -2]
CAACTTTTAACTTAACCACAAACACTGATGATTGACAAACAAACACAGCACAGCATAACA
TGCAATGAATCATGAATCTCGTGTGTTCCAACTTCCAACCATAATTCAATACACGCTTCC
TGTTTTCTTGTGGTGTATATCATAGTATCTGCTACTTTCCTTCGCTTTCAATTCATTTCA
CTTTCACTTCACTCAAAAACCGCGTTTGTAATTAATCTACACTTTTCTTCAACTTTTTAC
CTAAAAAACGCGTTTCCGTGACCAAATCACGTCTCTATAAATCCCACACCACAACACCAA
ACTGAACTGAACTCAAAATTAGAAACAGAGACTCTTCTATTTCTCAGGTCATGGATGAAG
AAGAAGTTCGCAAGATCTTCAACAAATTCGACAAAAACGGCGACGGGAAGATCTCACGCA
CGGAGCTGAAGGAGATGATGACGGCGCTCGGTTCTAAAACAACGACGGAGGAAGTTACTC
GTATGATGGAGGAGCTTGATCGGAACGGCGACGGTTACATTGATCTGAAGGAGTTCGGAG
AGTTACACAACGGCGGTGGCGATACGAAGGAGCTTAGAGAGGCGTTTGAGATGTATGATT
TGGATAAGAATGGGTTGATTTCGGCGAAAGAGCTTCACGCGGTGATGCGGCGGTTGGGGG
AGAAATGCTCGCTTGGTGATTGCCGGAGAATGATCGGAAACGTTGATGCTGATTCTGATG
GGAATGTGAATTTTGAAGAGTTTAAGAAGATGATG
>TR294|c2_g1_i1 len=793 path=[2015:0-41 2052:42-226 1986:227-250 2056:251-269 2061:270-293 2060:294-344 2058:345-392 2054:393-420 2049:421-428 2020:429-449 2021:450-452 2047:453-453 2040:454-597 1999:598-792] [-1, 2015, 2052, 1986, 2056, 2061, 2060, 2058, 2054, 2049, 2020, 2021, 2047, 2040, 1999, -2]
GGACGAATTGAAAACCGTTTTCACCCGCTTTGACACCAACGGCGACGGCAAGATCTCCGT
CACCGAGTTGGACAACATCCTCCGCTCCCTCGGATCCACAGTCCCTAAGGACGAGCTTCA
GCGTGTCATGGAAGACCTTGACACCGACCACGACGGTTTCATCAACCTCGCTGAGTTCGC
CGCCTTCTGTCGCTCTGGCTCCGCCGACGGTGATGCTTCAGAGCTTCACGAAGCCTTTGA
TCTGTACGACAAGGACAAGAACGGCCTCATCTCTGCAACAGAACTCTGTCAGGTGCTGAA
CACCCTCGGAATGAAGTGCTCCGTTGAAGAATGCCACAACATGATTAAATCCGTTGATTC
TGATGGTGACGGTAACGTTAACTTTGAAGAGTTTAAGAAGATGATGAACAATAATAATAA
TAATCAAGCCAATAGCAATTAGGCATTTTCCATTTCTGAATTTAATTAGTACTAACAGCT
CTGCTCCTGTCATATGGCTGGCTAATAGCATTTTCAATTCTCTCTAGTCGTTTCTTGCTG
ATTTTCTTCTTGTTTCGTTTCCACATCATCATCATCATATAAATAATAATCGCCGTTTCA
GTTTCTAATTCTGATTTTGTGTTGAGTCGTCGTCGTTAATCGATTGAATTCGTCTGAAAC
AAACACATTATTTCAAGAATAGTAATAAATAAATCCGTGATATTAGGTAGTAGTACATTA
AAAGTTTTTCTAGAGAATGTTTTGCTTTAACAATTTATTGAATAAAATATCTAAAGTTAA
GGCTGAAATTATT
>TR294|c2_g1_i2 len=714 path=[2015:0-41 2052:42-226 1986:227-250 2056:251-269 2061:270-293 2060:294-344 2055:345-392 2062:393-420 2057:421-446 2053:447-449 2048:450-450 2041:451-518 2004:519-713] [-1, 2015, 2052, 1986, 2056, 2061, 2060, 2055, 2062, 2057, 2053, 2048, 2041, 2004, -2]
GGACGAATTGAAAACCGTTTTCACCCGCTTTGACACCAACGGCGACGGCAAGATCTCCGT
CACCGAGTTGGACAACATCCTCCGCTCCCTCGGATCCACAGTCCCTAAGGACGAGCTTCA
GCGTGTCATGGAAGACCTTGACACCGACCACGACGGTTTCATCAACCTCGCTGAGTTCGC
CGCCTTCTGTCGCTCTGGCTCCGCCGACGGTGATGCTTCAGAGCTTCACGAAGCCTTTGA
TCTGTACGACAAGGACAAGAACGGCCTCATCTCTGCAACAGAACTCTGTCAGGTGCTGAA
CACCCTCGGAATGAAGTGCTCCGTTGAAGAATGCCACAACATGATCAAATCCGTTGATTC
TGATGGTGATGGTAACGTTAACTTTGAAGAGTTTAAGAAGATGATGAACAATAATAATAA
TCAGGCCAATAGCAATTAGGCATTTTCCATTCTCTCTAGTCGTTTCTTGCTAATTTTCTT
CTTGTTTCGCCGTTTCCATATAAATAATAATCGCCGTTTCAGTTTCTAATTCTGATTTTG
TGTTGAGTCGTCGTCGTTAATCGATTGAATTCGTCTGAAACAAACACATTATTTCAAGAA
TAGTAATAAATAAATCCGTGATATTAGGTAGTAGTACATTAAAAGTTTTTCTAGAGAATG
TTTTGCTTTAACAATTTATTGAATAAAATATCTAAAGTTAAGGCTGAAATTATT
>TR295|c0_g1_i1 len=938 path=[2869:0-142 2944:143-187 2938:188-203 2947:204-227 2946:228-271 2940:272-287 2930:288-337 2942:338-383 2935:384-407 2939:408-498 2921:499-570 2934:571-660 2918:661-678 2927:679-766 2897:767-937] [-1, 2869, 2944, 2938, 2947, 2946, 2940, 2930, 2942, 2935, 2939, 2921, 2934, 2918, 2927, 2897, -2]
GCAAAATACCAATTGGGGAAGCTTTCCCTTCTTTCACGTTCAAAAGGTTTTCTCCCAACC
CTCATACGTGAAAACGATTCAACATCAACCACTCTCTCTTCTGAAGTAGCAGCAGCTAAA
ATGGCTTTACAACAATTCAAATTTAAATTCAAATTCAATTCACTTTCTCTTTCTCACCCT
TCTATCTCTCTCTCAAAATTCTCACAAAACTCACCTCCATTCTTCTCTCTCGCTTCAAGT
ATCTCTTCCTCCGCCGGGTTTTGAACTTTTTGTTCAGGCAGACACGAAACGCCATCGTTC
AACATCAATCATCTCATGAGAAGATTTATTGTCACTTTTTGTACCAGAGAAAAAAGAGGA
GAGAAAGTATAATGAATATGGTTCATACAATCAAGATTTGAAGTCAATGATGAAATGAGG
TTCAACAGTTGGTGATGTCTTAATTTGGAGTTCAAATTCTTGAAGAACAAAAAGATAAAG
ATCAATTATATGTTTAGATGGGAGGTTTCCAGCTTTGATATTGTGAATTTTTTTTTTGTT
GAAAGACCAGAGTGTTTTCTTTGTTTTACATTAAACTTTACAAATATATAGAGATATTTT
AAATAAATTCAGTGTGAACAAATTTAACATGTTGATTGACATGAATCTAAATTAGTTGTG
CTACATGTTATTAGACAAAAAGTTATTTGACAATAGGTTTGGGTAACATGATTTCTGTTT
TTCTACCTTTTGCTGCCATTTTTTGAGTTGTTGGAAGGATGAATTCCACATGAAATTTGT
ATTCCCACAATTGGTTATTGCATTCTATCTCTTTGTAGGAATTCATTGGTTGCAGATTTT
TCTATCTCTTTGTAAGAATTCTTTTACTCATTGGTTGCACATGCATTCAATCTCTTTTAT
CATCTTTTGATGTTATTATCCAAGTTAGTACTTTTTTT
>TR295|c0_g1_i2 len=917 path=[2923:0-142 2945:143-181 2938:182-197 2947:198-221 2946:222-265 2940:266-281 2879:282-292 2929:293-331 2942:332-377 2935:378-401 2939:402-492 2867:493-549 2934:550-639 2918:640-657 2927:658-745 2897:746-916] [-1, 2923, 2945, 2938, 2947, 2946, 2940, 2879, 2929, 2942, 2935, 2939, 2867, 2934, 2918, 2927, 2897, -2]
GCAAAATACCAATTGGGGAAGCTTTCCCTTCTTTCACGTTCAAAAGGTTTTCTCCCAACC
CTCATACGTGAAAACGATTCAACATCAACCACTCTCTCTTCTGAAGTAGCAGCAGCTAAA
ATGGCTTTACAACAATTCAAATTCAAATTCAATTCACTCTCTCTTTCTCACCCTTCTATC
TCTCTCTCAAAATTCTCACAAAACTCACCTCCATTCTTCTCTCTCGCTTCAAGTATCTCT
TCCTCCGCCGGGTTTTGAACTTTTTGTTCAGGCAGACACGAATCACCGTCGTTCAACATC
AATCATCTTATGAGAAGATTTATTGTCACTTTTTGTACCAGAGAAAAAAGAGGAGAGAAA
GTATAATGAATATGGTTCATACAATCAAGATTTGAAGTCAATGATGAAATGAGGTTCAAC
AGTTGGTGATGTCTTAATTTGGAGTTCAAATTCTTGAAGAACAAAAAGATAAAGATCAAT
TATATGTTTAGATTTTGATATTGTGAATTTTTTTTTGTTGAAATACGAGAGTGTTTTCTT
TGTTTTACATTAAACTTTACAAATATATAGAGATATTTTAAATAAATTCAGTGTGAACAA
ATTTAACATGTTGATTGACATGAATCTAAATTAGTTGTGCTACATGTTATTAGACAAAAA
GTTATTTGACAATAGGTTTGGGTAACATGATTTCTGTTTTTCTACCTTTTGCTGCCATTT
TTTGAGTTGTTGGAAGGATGAATTCCACATGAAATTTGTATTCCCACAATTGGTTATTGC
ATTCTATCTCTTTGTAGGAATTCATTGGTTGCAGATTTTTCTATCTCTTTGTAAGAATTC
TTTTACTCATTGGTTGCACATGCATTCAATCTCTTTTATCATCTTTTGATGTTATTATCC
AAGTTAGTACTTTTTTT
>TR295|c0_g2_i1 len=541 path=[2902:0-262 2903:263-280 2932:281-369 2887:370-540] [-1, 2902, 2903, 2932, 2887, -2]
GCTATGTCCTTTTTATGGTATCACCTTTGTCGCCCCTTTTTATAATTTCATTTGCTTGAA
CTCATTTTCCATGACAAAGTAATGTTTAATCTAAAATCAGCATGAATATGAAACCAAACA
TCACATGGTATTGGTGACAGATTACTATTAAAGTTAAAATAGGATGCTTAACTTTTACTG
GAAAATATATAGAGATGATTTAAAATAAATTCAGTGTGAATAAATATAACATGTTGATCT
ACATGAATCTAAATTAGTTGTGCTACATGTTATTAGACAAAGATTTATTTGACAATAAGT
TTGGGCAACATGATTAGTGTTTTTCCTACCTAAAGCTGCCATTTTTAGAGTTGTTGGAAG
GATGAATTCCACATGAAATTTGTATTCCCACAATTGGTTATTGCATTCTATCTCTTTGTA
GGAATTCATTGGTTGCAGATTTTTCTATCTCTTTGTAAGAATTCTTTTACTCATTGGTTG
CACATGCATTCAATCTCTTTTATCATCTTTTGATGTTATTATCCAAGTTAGTACTTTTTT
T
>TR296|c0_g1_i1 len=340 path=[4428:0-36 3883:37-69 3884:70-78 3885:79-89 3886:90-90 4338:91-183 3924:184-184 4287:185-261 4097:262-271 4098:272-279 4099:280-305 4100:306-339] [4428, 3883, 3884, 3885, 3886, 4338, 3924, 4287, 4097, 4098, 4099, 4100, -2]
ACTTTGTTGTCAGCAAGCATAATGATGGATTGAAGCTTGCGGATCTAGGAAAATTTCCCC
ACCTACATGGAAAACTTTCAATCTCACAGCTTCAAAATGTTAACGACCCTGTTGAAGCAG
ATCGAGCCAATATGAAAATGAAAAAATGGATAGACGAGTTGGCTTTAGAATGGGATTGTG
GTAGTTCTTTCCCAGATTCACAAATTAAAAGTGTTGTGCTTGAACATTTGCAACCCTCGA
CAAATTTGAAAAGTCTCACCATAAAAGGCTACGGTGGAATCAGCTTTCCAAATTGGTTGG
GTGATTTTTCATTTACCAACCTGATGTATTTAAAGATCTC
>TR296|c0_g2_i1 len=619 path=[3957:0-58 3958:59-82 3959:83-85 4430:86-98 4411:99-169 4381:170-178 4195:179-202 4196:203-206 4378:207-232 4339:233-237 4291:238-283 4072:284-284 4334:285-340 4023:341-346 4284:347-370 4444:371-371 4431:372-421 4412:422-425 4384:426-435 4499:436-436 4347:437-439 4302:440-460 4251:461-577 4051:578-618] [-1, 3957, 3958, 3959, 4430, 4411, 4381, 4195, 4196, 4378, 4339, 4291, 4072, 4334, 4023, 4284, 4444, 4431, 4412, 4384, 4499, 4347, 4302, 4251, 4051, -2]
GGAAAATTGGTTAATCTCCGCCACCTTGACATTAGTGACACTGCATTGAGGGAGATGCCT
GTACAAATAGCCAAACTAGAAAATCTCCATACTTTGTCGGACTTTGTTGTCAGCACGCAT
AATGATGGATTGAAGCTAGCGGAGCTGGGAAAATTTCCCCACCTACATGGAAAACTTTCT
ATCTCACAGCTACAAAATGTTAATGACCCCTTTGAAGCAGATCAAGCCAAGATTAAGATG
AAAGAACGAATAGAAGAGTTAGCTTTAGAATGGGATTGTGGTAGTACTTTTCCAGATTCA
CAAATTCAAAGTGTTGTTCTTGAACATTTGCAACCCTCAACAAATTTAAAAAGTCTTACC
ATCAAAGGCTATCGTGGAATTAGCTTTCCGAATTGGTTTGGTGATTCCTTATTTAGCAAC
ATGGTGTATTTAAGGATCTCAAATTGTAGTGATTGTTTATGGCTTCCACCACTTGGGCAA
TTAAGTAATCTGAAAAAACTCATCATTGAAGATATGCAATCAGTACATACAATTGGAACC
GAGTTTTATGGAAGTGATAGTTCTCCTTCATTTCAACCATTTCCCTCCTTGGAGACTCTA
CATTTTGAGAATATGCAAG
>TR296|c0_g2_i2 len=619 path=[3895:0-58 3896:59-82 4346:83-85 4443:86-122 4428:123-136 4380:137-189 4501:190-190 4514:191-197 4376:198-202 4406:203-206 4335:207-221 4493:222-232 4508:233-237 4459:238-276 4438:277-324 4496:325-330 4510:331-332 4521:333-334 4531:335-340 4541:341-346 4551:347-348 4416:349-354 4461:355-355 4390:356-358 4498:359-361 4511:362-371 4306:372-439 4058:440-463 4383:464-475 4348:476-478 4303:479-502 4252:503-577 3914:578-618] [-1, 3895, 3896, 4346, 4443, 4428, 4380, 4501, 4514, 4376, 4406, 4335, 4493, 4508, 4459, 4438, 4496, 4510, 4521, 4531, 4541, 4551, 4416, 4461, 4390, 4498, 4511, 4306, 4058, 4383, 4348, 4303, 4252, 3914, -2]
GGAAAATTGGTTAATCTCCGCCACCTTGACATTAGTGACACTGCATTGAGGGAGATGCCT
GTACAAATAGCCAAACTAGAAAATCTACATACTTTGTCCGACTTTGTTGTCAGCAAGCAT
AATGATGGATTGAAGCTAGAGGAGCTGGGAAAATTTCCCAACCTACGTGGAAAACTTTCA
ATCTCACAGCTACAAAATGTTAATGACACATTTGAAGCAGATCAAGCCAAGATTAAGACG
AAAGAACGAATAAAAGATTTATCTTTAGAATGGGATCGTGGTACTTCTTTCCCAGATTCA
CCAATTCAAAGTGTTGTACTTGAACATTTGCAACCCTCAACAAATTTGAAAAGTCTCACC
ATAAAAGGCTACTGTGGAGACAACTTTCCAAATTGGATGGGTGATTTTTTATTTAGCAAC
ATGGTGTACTTAAGGATCTCAAATTGTGATGATTGTTTATGGCTTCCACCTCTTGGGCAA
TTGGGTAATCTGAAAAAACTCATTATTGAAGAGATGCAATCAGTACAGACAATTGGAACC
GAGTTCTATGGAAGCGATAGTTCTCCTTCATTTCAACCATTTCCCTCCTTGGAGACTCTA
CATTTTGAGAATATGCAAG
>TR297|c0_g1_i1 len=1790 path=[4020:0-250 4021:251-274 4045:275-392 4003:393-416 4042:417-1029 4014:1030-1032 4015:1033-1056 4016:1057-1065 4046:1066-1075 4044:1076-1099 4041:1100-1456 4006:1457-1480 4038:1481-1638 4024:1639-1662 4043:1663-1704 4040:1705-1728 4047:1729-1729 4035:1730-1768 4036:1769-1789] [-1, 4020, 4021, 4045, 4003, 4042, 4014, 4015, 4016, 4046, 4044, 4041, 4006, 4038, 4024, 4043, 4040, 4047, 4035, 4036, -2]
CTGTCATACTTTCAAACATACGTGTTCGGGGCTGCAAGTATCATGGATGGATTTGTAATA
CACGCATAAACAAACAACTATTTAGTACAAAATTTTCAGTAAATAAACCTCAACTAGTTT
AAGATCAAGTGGCGACAGCTTATTTGATGGTATCTCAATCTCCAAGTGATCATAATATTA
AGGAACGTTCAAGTTCAACAATGTACAGTGGCGACATTAGTGCAAGTAAGGAGTTTTCAG
TGTGGACATCACAATAATTTCCTAAGCAACAACCCTTAGTCACTGTTACAAACACATTTA
GACCAAGATTGGCTTAACCAAATGCTCAACTATCATGTAATTAAAAATACTAAACTCCAA
TTTCAAGTCTTCAGCGTAATCACTGAGAACAACCTGATGAAAATCATAGATGTTCTGTTC
TTCTAGGTGAAGCCAGGAATTTCTCCTGGCATTGGAGCTAACTCATTCTTGCTAAACTTG
TCCTCGTCGTAAAATGTGGCACGCACTGTTCTACCCCCAAAGTATCGACCATCAAGGTCA
ACAAGCGCTTTAGTTGTTTCTTCAGATCTCTCAAACTGAACAAAGATTCTTACTGCTTCG
TCAGTGGGAAAATTTGGCTCTGTTATCTCAAATATCAGAACTCGGGTTACTGTTCCATAC
TTGGCACATTCTGATCCTACCTCATCTTCCAGCTCATCATCTACCTCACCAGGCCCCACC
ATGTTTCTAAGTAGCAGTACTCTGGTAGGTACACCATTGATGTTAACACTCTTAACTTTC
TTATCAGACTTACTGTCACTGGCATTAACAATAACCCCAGCCCGTCTATCGGTTTTCTTC
GCCATCAACGGAGTTGTAATCCCTTGCTCCTGTTTCCCAAGCCCTTGCCCTTGTTTCCAC
CCCATCTTTGCCATCATCCTCTGAGCAGCAGTCATCTGCCCACCAGCACCAACTCCCAAC
CCAACCGTCTCCGACTTCCCAATACTAAATCCATCCACACTCCCGGGAGGCGATGGCGAC
CTCGGCACACCCCATCCACCACTGCCACCACCTCCTCCACTCATCCCCACACGCCTTCTC
CATGCTTCCTCACCGGAAATATTCAATCTCGAATCTCCCTGATCTCTCTCCCTATCTCTA
TCTCTCTCCCTTTCTCTTTCTCTCTCCCTCTCCCTCTCTTTCTCCCTCTCCTCCTCCTCC
TCCCTCCGTCTCTCCAGCTCCCTCATCATCTCCGCTTCTCTAGCCTTCCTCTTCTTCTCC
CTCCGATACTCTTCATAATCATTCGGCCTCGCCGGATCGTACTCCTCCATCACCGTCGAC
TGTACTCCTACAAGAGCCGGTTGAGATGGTTGAACAACATCGTCGAGTGGCGAAGCAAGA
ATCGGCTGTGGTGCAGGAGAGAGAATAGTTTTGGTGGAATTGACAATTTTAGGTTTGTTT
TGGGATCGAAGAAGGGTATGGGGAGGTGTGTAAAGAGAAGAGGAGGGTTTACGGAGAGTG
GCGGGGGCCATTTTGGTGCTGGATGACCAGACATTGGTGGTTGGTTTATCTTCTTCGGCG
GAAGAAGGTGGAGGTAGGTCTCCGTATAACCCACCCAACATTTCGAAGCTCCGACGCAAA
CACAGAAACGTGCACGGTGTTTAAGATTAAGGATTTGATTTATTACGACGGAGTGAAACG
CAAAGACACTATTTCCTACCGCTATCGGTACCTACTGATTTTCTCGACGGCTCGATTTCC
CTTCTCCGTCGAGGAGAGGTTTATGATTCTTTATTTTTTTTCACACTAAG
>TR298|c0_g1_i1 len=2067 path=[4528:0-179 4576:180-199 4581:200-240 4579:241-273 4574:274-279 4514:280-309 4568:310-420 4520:421-444 4573:445-477 4567:478-501 4560:502-513 4561:514-537 4578:538-703 4540:704-720 4566:721-882 4564:883-906 4565:907-2066] [-1, 4528, 4576, 4581, 4579, 4574, 4514, 4568, 4520, 4573, 4567, 4560, 4561, 4578, 4540, 4566, 4564, 4565, -2]
AAAAAGAAAAAGAAAAGCAGAGTGCAATTTGGCGGTTGAAAAGTAGAGAGTGGTGGCGAT
GAAATGATTACTGAGTAAGTCTGAGTGTGAGCGAGTGAGTGTTAGTTAAGCATCCACTAC
TAAACAAAGAAATTCTTCAATTCTTCATCCATTTCTATTCTATTGTTAGTGTTATTTTTT
CAAAAAGGTTGTTCCCTCCGAAACCCTAAAAAATGCCTCGAGAGATAATCACACTTCAAG
TAGGACAATGTGGAAACCAGATCGGTATGGAATTCTGGAAGCAACTTTGTCTCGAACATG
GTATCAGCAAAGACGGCATCCTCGAAGATTTCGCTACTCAGGGAGGTGATAGAAAAGATG
TTTTCTTTTATCAAGCTGATGATCAACATTACATACCCCGTGCTTTATTGATTGATTTGG
AACCAAGGGTTATTAATGGAATTCAAAATAGTGATTACCGTAATCTTTACAATCATGAGA
ATATTTTTGTTGCTGATCATGGTGGTGGTGCTGGTAACAATTGGGCTAGTGGCTACCATC
AGGGAAAGAATGTTGAAGAAGACATAATGGACATGATTGACAGAGAAGCAGATGGCAGTG
ACAGTCTTGAGGGTTTTGTTCTATGTCATTCAATTGCTGGAGGGACAGGCTCAGGTATGG
GCTCATACCTTTTAGAGACTCTGAATGACCGATACAGCAAAAAACTGGTTCAGACATACA
GTGTGTTCCCTAACCAAATGGAGACAAGTGATGTGGTGGTCCAACCATATAACTCACTTT
TGACACTCAAGCGACTGACTCTTAATGCTGATTGTGTTGTGGTTCTTGACAATACTGCAC
TTAATAGAATTGCTGTGGAGCGACTGCATTTATCAAATCCAACATTTGCTCAAACAAATT
CCCTAGTTTCTACTGTGATGTCTGCCAGCACAACCACTCTTCGTTATCCAGGATACATGA
ATAATGACTTGGTTGGTCTCCTTGCCTCTTTGATTCCAACACCAAGATGCCATTTTCTAA
TGACAGGATATACGCCTCTGACAGTGGAACGTCAGGCTAATGTAATTCGTAAGACCACTG
TGCTTGATGTCATGAGGAGACTTCTGCAGGCAAAGAATATTATGGTCTCTTCTTATGCAC
GGACCAAAGATGCTAGCCAAGCTAAATATATATCAATTCTGAATATCATCCAAGGAGAGG
TTGACCCAACTCAGGTTCATGAGAGTTTGCAGAGGATTCGTGAAAGAAAGCTAGTTAACT
TTATTGAGTGGGGTCCTGCTAGTATTCAGGTTGCTCTATCCAGAAAATCCCCATATGTTC
AAACTGCACACAGGGTCAGCGGCCTTATGTTGGCTAGTCATACTAGCATCCGTCACCTTT
TCAGTAAATGTCTGAGCCAGTACGATAAGTTGAGAAGGAAACAAGCCTTTTTAGACAACT
ACAGAAAGTTCCCAATGTTTGCTGATAATGACCTCTCAGAGTTTGATGAATCAAGAGACA
TTATTGAGAGTTTGGTTGACGAATATAAGGCCTGTGAATCCCCAGATTATATCAAATGGG
GAATGGAGGATCCGAATAATATGATGACAGGAGAGGGCAGTGCTGCAGGATCACTGGATC
CAAAATCAGTAGTATGAAGAAACCAAGTGACGAGCAATAAGGAAGTGGTTTTGTGGCGGA
TCTGATTATGAAAACTTTCTTTTTTGGATGGTTTGCGGTGTGATAATTTCAATTTTGTAT
TGTATTGTTTGTTTATCATTTGGACATCCGCCGTAGTACAGAATACCACTGTAGTTATTC
GTTTTCAGTAATGTATATGGTTGGTTTGTTATTGGTCATTGCAATGTTGATATCCCAACA
AATATCTAAAAAAATATGAACTATCATCGAAACTACTGTTGACACGAAGAATGCTGGCAA
GTGGCTGTGCCACACACCTGTTATTGGTCATGTAATTTATTTTTGTGGCGGTCAGAAACT
TTGGTAGAGTCTGGAATGAACTTTTTAAGCTGGAATGCTTCATTATTATCCTATTTACTC
ATTTTATGTTAAGGAATTGTATTTGTG
>TR298|c0_g1_i2 len=2079 path=[4535:0-179 4577:180-211 4582:212-252 4580:253-285 4575:286-291 4526:292-321 4568:322-432 4520:433-456 4573:457-489 4567:490-513 4560:514-525 4561:526-549 4578:550-715 4540:716-732 4566:733-894 4564:895-918 4565:919-2078] [-1, 4535, 4577, 4582, 4580, 4575, 4526, 4568, 4520, 4573, 4567, 4560, 4561, 4578, 4540, 4566, 4564, 4565, -2]
AAAAAGAAAAAGAAAAGCAGAGTGCAATTTGGCGGTTGAAAAGTAGAGAGTGGTGGCGAT
GAAATGATTACTGAGTAAGTCTGAGTGTGAGCGAGTGAGTGTTAGTTAAGCATCCACTAC
TAAACAAAGAAATTCTTCAATTCTTCATCCATTTCTATTCTATTGTTAGTGTTATTTTTT
TCATTTCAATTTCAAAAAGGTTGTTCCCTCCGAAACCCTAAAAAATGCCTCGAGAGATAA
TCACACTTCAAGTGGGACAATGCGGAAACCAGATCGGTATGGAATTCTGGAAACAACTCT
GTCTCGAACATGGTATCAGCAAAGACGGCATCCTCGAAGATTTCGCTACTCAGGGAGGTG
ATAGAAAAGATGTTTTCTTTTATCAAGCTGATGATCAACATTACATACCCCGTGCTTTAT
TGATTGATTTGGAACCAAGGGTTATTAATGGAATTCAAAATAGTGATTACCGTAATCTTT
ACAATCATGAGAATATTTTTGTTGCTGATCATGGTGGTGGTGCTGGTAACAATTGGGCTA
GTGGCTACCATCAGGGAAAGAATGTTGAAGAAGACATAATGGACATGATTGACAGAGAAG
CAGATGGCAGTGACAGTCTTGAGGGTTTTGTTCTATGTCATTCAATTGCTGGAGGGACAG
GCTCAGGTATGGGCTCATACCTTTTAGAGACTCTGAATGACCGATACAGCAAAAAACTGG
TTCAGACATACAGTGTGTTCCCTAACCAAATGGAGACAAGTGATGTGGTGGTCCAACCAT
ATAACTCACTTTTGACACTCAAGCGACTGACTCTTAATGCTGATTGTGTTGTGGTTCTTG
ACAATACTGCACTTAATAGAATTGCTGTGGAGCGACTGCATTTATCAAATCCAACATTTG
CTCAAACAAATTCCCTAGTTTCTACTGTGATGTCTGCCAGCACAACCACTCTTCGTTATC
CAGGATACATGAATAATGACTTGGTTGGTCTCCTTGCCTCTTTGATTCCAACACCAAGAT
GCCATTTTCTAATGACAGGATATACGCCTCTGACAGTGGAACGTCAGGCTAATGTAATTC
GTAAGACCACTGTGCTTGATGTCATGAGGAGACTTCTGCAGGCAAAGAATATTATGGTCT
CTTCTTATGCACGGACCAAAGATGCTAGCCAAGCTAAATATATATCAATTCTGAATATCA
TCCAAGGAGAGGTTGACCCAACTCAGGTTCATGAGAGTTTGCAGAGGATTCGTGAAAGAA
AGCTAGTTAACTTTATTGAGTGGGGTCCTGCTAGTATTCAGGTTGCTCTATCCAGAAAAT
CCCCATATGTTCAAACTGCACACAGGGTCAGCGGCCTTATGTTGGCTAGTCATACTAGCA
TCCGTCACCTTTTCAGTAAATGTCTGAGCCAGTACGATAAGTTGAGAAGGAAACAAGCCT
TTTTAGACAACTACAGAAAGTTCCCAATGTTTGCTGATAATGACCTCTCAGAGTTTGATG
AATCAAGAGACATTATTGAGAGTTTGGTTGACGAATATAAGGCCTGTGAATCCCCAGATT
ATATCAAATGGGGAATGGAGGATCCGAATAATATGATGACAGGAGAGGGCAGTGCTGCAG
GATCACTGGATCCAAAATCAGTAGTATGAAGAAACCAAGTGACGAGCAATAAGGAAGTGG
TTTTGTGGCGGATCTGATTATGAAAACTTTCTTTTTTGGATGGTTTGCGGTGTGATAATT
TCAATTTTGTATTGTATTGTTTGTTTATCATTTGGACATCCGCCGTAGTACAGAATACCA
CTGTAGTTATTCGTTTTCAGTAATGTATATGGTTGGTTTGTTATTGGTCATTGCAATGTT
GATATCCCAACAAATATCTAAAAAAATATGAACTATCATCGAAACTACTGTTGACACGAA
GAATGCTGGCAAGTGGCTGTGCCACACACCTGTTATTGGTCATGTAATTTATTTTTGTGG
CGGTCAGAAACTTTGGTAGAGTCTGGAATGAACTTTTTAAGCTGGAATGCTTCATTATTA
TCCTATTTACTCATTTTATGTTAAGGAATTGTATTTGTG
>TR299|c0_g1_i1 len=557 path=[1284:0-325 1285:326-331 1286:332-338 1287:339-362 1319:363-364 1318:365-388 1317:389-533 1308:534-556] [-1, 1284, 1285, 1286, 1287, 1319, 1318, 1317, 1308, -2]
GTGAATTTTCTGAGTTTGATCATGAAGGGGATGAATATTAACGTTTTTCTCAAAGAATTA
TTTGACTAACGGAGGTAATTTATAGGATTAGAATGGGACAAAAATTAATAAGGGACCATA
TTGAAACTTCCTAATTATTTAAGGAACTAAGCCAATAATAAAACAAGGGATAGTGTGGTA
TAATTACAATTTATCCACACAGTGGTAGCACACCAAAAATACCACACACAACAAAATCCA
GTTAATGGAGTATATACTTTTTCTTCAGCACATAAATTATCAATTATCCAATAAATCCGG
ACAAAACGATTGGGACTGGTCTCAACAAATATTTCTGTGCATCAAATGGCTATGAAGGGA
ACCTCTCTCTTGGTTCCTTCTGTTCAAGAGTTGGTAAAACAACCCATTACTAATATTCCA
GAACGATATCTTCATCCAAATCAAGACCCTATTGCTGTTTCTAACACAAATTCTTTACCA
CAAGTTCCTGTTATCGACCTGCATAAATTGTTGTCTGATGATGCAACTGAGCTAGAAAAT
TTTGACCATGCCTGCAG
>TR299|c1_g1_i1 len=358 path=[1886:0-42 2106:43-72 2097:73-101 2111:102-102 2105:103-105 2094:106-140 2077:141-161 2098:162-167 2081:168-173 2062:174-182 2032:183-197 1993:198-224 1954:225-248 1805:249-357] [-1, 1886, 2106, 2097, 2111, 2105, 2094, 2077, 2098, 2081, 2062, 2032, 1993, 1954, 1805, -2]
CTCCGTGATTAATCAACTGGAAGAACCCCCATTCTTTACATGCATGGTCTAGCTTCTCTA
GCTCAGTTGCATCTTCAGATAACAATTTACTTAGGTCAATGACCGGGACTTGTTGTAAGG
GAGTTGTATTTGATACATTAACTTGAACATTTTTCTTCAATTGATGAATCCTCTTTCTTA
GCTTGATAATATTGTACTGACCTATAAAATGTTTAAAGTATAAAGGAATTTAATTCCAGC
GATGCATTATTACTCGTATATGAAGTGAAACGCTTGAATGAAACTATTCAAGTTGACTTG
AAAGTGAAGAAGTTATTATTGGTTATGATTAAGAGAGATTATTCGCCTGACCAAAAAA
>TR299|c1_g1_i2 len=455 path=[1886:0-42 2106:43-72 2097:73-101 2111:102-102 2105:103-105 2094:106-140 2053:141-143 2117:144-180 2122:181-181 2120:182-184 2129:185-186 2116:187-200 2112:201-210 2107:211-213 2099:214-240 2082:241-253 2063:254-258 2098:259-264 2081:265-270 2062:271-279 2032:280-294 1993:295-321 1954:322-345 1805:346-454] [-1, 1886, 2106, 2097, 2111, 2105, 2094, 2053, 2117, 2122, 2120, 2129, 2116, 2112, 2107, 2099, 2082, 2063, 2098, 2081, 2062, 2032, 1993, 1954, 1805, -2]
CTCCGTGATTAATCAACTGGAAGAACCCCCATTCTTTACATGCATGGTCTAGCTTCTCTA
GCTCAGTTGCATCTTCAGATAACAATTTACTTAGGTCAATGACCGGGACTTGTTGTAAGG
GAGTTGTATTTGATACATTAATAGGGTCTTGATTTGGTTGAAGATATTGTTCTGGAATTT
CTATGTTTGGCTGCTTTGCAAGCTCTTGGACAGAAGGCACCAATAATGAGGTTCCAAACT
TGAACATTTTTCTTCAATTGATGAATCCTCTTTCTTAGCTTGATAATATTGTACTGACCT
ATAAAATGTTTAAAGTATAAAGGAATTTAATTCCAGCGATGCATTATTACTCGTATATGA
AGTGAAACGCTTGAATGAAACTATTCAAGTTGACTTGAAAGTGAAGAAGTTATTATTGGT
TATGATTAAGAGAGATTATTCGCCTGACCAAAAAA
>TR299|c1_g2_i1 len=315 path=[1864:0-37 1865:38-38 2059:39-60 2027:61-70 1984:71-73 2054:74-100 2023:101-124 1979:125-130 2050:131-154 2018:155-181 1974:182-205 1875:206-314] [-1, 1864, 1865, 2059, 2027, 1984, 2054, 2023, 1979, 2050, 2018, 1974, 1875, -2]
GGGTCTTGATTTGGATGAAGATATTGTTCTGGAATTTCTTCTATGTTTGGCTGCTTTGCA
AGCTCTTGGACAGAAGGCACCAATAATGAGGTTCCAAACTTAAACATTTTTCTTCAATTG
ATGAATCCTCTCTCTTAGCTTGATAATATTGTACTGACCTATAAAATGTTTAAAGTATAA
AGGAATTTAATTCCAGCGATGCATTATTACTCGTATATGAAGTGAAACGCTTGAATGAAA
CTATTCAAGTTGACTTGAAAGTGAAGAAGTTATTATTGGTTATGATTAAGAGAGATTATT
CGCCTGACCAAAAAA
>TR300|c0_g1_i1 len=667 path=[1903:0-23 1928:24-62 1940:63-80 1939:81-104 1936:105-196 1927:197-280 1941:281-289 1943:290-313 1944:314-337 1926:338-376 1937:377-432 1934:433-456 1942:457-508 1915:509-556 1909:557-666] [-1, 1903, 1928, 1940, 1939, 1936, 1927, 1941, 1943, 1944, 1926, 1937, 1934, 1942, 1915, 1909, -2]
TTCAGAACAAACTTCTCTTCACCTTAATTTGTTTCTCTTCGCATGGAGTATATGCTGGCA
AGGAGGAAGACTCCCCTTCATGGCAGACTCTCCGGATCATTAACAGTAGATTCAGTGCTT
GAAACGCCAGATGTGCCTTCCTCATTCTGCTCTACTTCCTCAAAAGCAACATTGGTAAAG
AAGATGACAGCATGTCGAGTATGTCCAGCATGCCGAGAGGATGGCAATCGTCTGTTCCAT
CCCCGGTAAATGAAGAAACCGCAACTTAGGAGTGTGAGGCCAAAGCAACCGGCGAAAAAC
ATGGTCAAGTAAGGAGCGATTTGTTCGGTGACACCGGCAAAAAACTCAGAAACTCCAGCG
TTGAGGATGCGGTTGATTTCGGGTTCAGGGAGTTGAGAGATGAGGTTATTTATCTCGGCG
GTGGTGAGGCGAGCTATCTCGACTTCGGTGAGGGAAGAGGTTTTTGTAGCAATGTAGTTG
GCGAGGAAGCGGTAGAGAGGCTGAGTTATCTTGTCGGTGTCGGAGAGATAGTCGGTGAGA
GGGCGGGAGAGTTGAATATTGGGCCAGCAGCCGTCGGAGTCGGAGGGACGCATTTCGTAC
TGTATGTACTATGTTGTGCTGCTTGCTTTGTTTGGCTCTGGGTGAGTGGTGGCTTTTTAA
AATTTAG
>TR300|c1_g1_i1 len=487 path=[929:0-486] [-1, 929, -2]
GCCAAAATTATGTCCAAATCACCAAATTAAAAGTGTTTGGATTGCAAAGGTTAATTTGAA
GGAAAAACTTTTCTTTACATAGACTAAAATCAAAGTGACTGCTATTTGTACGGACTTTTT
CAATTCTTAAACCTAATACTAGAAAATACCACATAAGACACTCAGGCTAAGTACAACACG
GTATATTAGTTACAAAATAACCCAATATAGTAAAATACAACTCAAATCCAATTAGCTGTT
ATGAAAATGACTCATGATAAACCTTTCCGTTTATTAACTTCAGAACAAACTTCTCTTCAC
CTGCATTGTTTCTCTTTGCATGGACTATTCGCCAGCAAGCAGAAAGACTCCCATTCACGA
CAGACTCTTGGAATCATCAACAGTAGATCTGGTGCTTGGAACAATGGCCCTAGATGTGCT
TTGCTGATGCTGCTCTACTTCCTGTCTAAAGACTGTATAGGCTTCTCGAGTGTAGGTTTC
TCCAATG
>TR301|c0_g1_i1 len=738 path=[2071:0-109 2072:110-133 2073:134-142 2132:143-181 2130:182-242 2129:243-266 2133:267-274 2134:275-299 2096:300-317 2125:318-410 2082:411-434 2083:435-458 2084:459-461 2085:462-485 2127:486-544 2121:545-646 2070:647-737] [-1, 2071, 2072, 2073, 2132, 2130, 2129, 2133, 2134, 2096, 2125, 2082, 2083, 2084, 2085, 2127, 2121, 2070, -2]
AGTGAGGTGTTTGAAGGGATTGATACTATTGTGGATGTTGGTGGTGGAACTGGAACCACA
GCTAGAATTATATGTGAGGCTTTTCCTAAGTTGAAATGTGTTGTTTATGATCTTCCACAG
GTTGTAGCAAACCTAACATCAGGATGTGATAATTTAAGCTATGTTGGTGGGGACATGTTC
AAATCTATCCCTGAAGCTGATGCAATTATGCTAAAGTGGATTTTACATGACTGGACTGAT
GAAATATGCATAAAGATTCTGAAAACTTGTAAAGAGTCTGTTTCAACCAACGGCAAAAAA
AGGAAAAGTGATTATTATGGATATAATAATAAATGAAGAGGATGATGAGAAAGATATGAC
TGAAACAAAGCTATGTTTGGATTTAATCATGATGGGGATTAATGGAAAAGAGAGAACTGG
AAAAGAATGGAAGCACCTCTTCGTTGAAGCAGGGTTCAAAGACTATAAAATATTTCCATT
ATTTGGCTTTAGATCTCTTATTGAAGCTTATCCTTAGGCATATTGATACGGTCGTATGGA
TTTGGTAGTTTACATGTTATGAATTGAATAATGTTTTTTTGTTAGGGTTACCAATAGTAT
TTGGCAACACTTTTATGATGACAAAAAATTTATAATGTAAAGAAAGAGGGATTAAATGGG
TCAATCTGGCATGTTCCAGCCCATTTTACCACCCCTTTTTATCATGTTTTGAAAAATTAA
GTGTGGTTTCATTTGGTG
>TR302|c0_g1_i1 len=1264 path=[3288:0-283 3347:284-372 3366:373-386 3368:387-410 3370:411-436 3353:437-473 3360:474-540 3335:541-581 3351:582-815 3367:816-839 3369:840-854 3365:855-890 3362:891-930 3354:931-955 3348:956-1029 3330:1030-1098 3264:1099-1263] [-1, 3288, 3347, 3366, 3368, 3370, 3353, 3360, 3335, 3351, 3367, 3369, 3365, 3362, 3354, 3348, 3330, 3264, -2]
TTTTTTCTAAAACTCTCCGCTCCACTCTCCTATAAACTCCCAAACAACTTAACTAACAAC
ATCGATATAGTTAGATTGACATCTTCATCCAAATTAAAACCGAAATTCACCATTGTATTT
GTGCGTATAAGTTTCAGGTAGTACTTTTCAGTTCATTTATTTTTTTTTCAAAGATTAATA
AAAAAATATCAAAGATTAGTTAATTATTTGTATAATCTTATCTCCAACAAATAAAATATT
ATTATTAAGAATCGAAACATGCAATCTAAACCTCAAACATAGTTTATTGTCTGTCTCTTA
TCCATACAAACGTTATTACTTCCTTGTTCCTACGACATCATCATCACTTTCTCTAATGGC
ATTCACCGTAGCTACATGCGGTGGTGCAGGAATCCTCTACAACAAGACCACCACAACAAC
ACCCTACACCCTCCTACCACCATCTTCTTCTAGAAGAAGAACACTTCACATAGTTTCAGC
TAAGAAGATTTCTTCACGTTCAAGAAGGAACCAACAACCAACAACCACTGTTGATGAGGA
AGTAGAACCAAGAAACGAGGTTGAAATACCGTTTTACTCTGATGAAGATTGGCCTTTTGA
ATGGAGACCTCCTGGTACTTACAAAGAGCCTGATTTCTTTGAAGGTCCTCAGTGGAATAC
TGTTGGGTTTGTTGGAGAATGGTTGTGGATTCTTGGTGGTCTTTTTGCGGTACTCGGTGG
TGGGTATGCAGCCATAAATTACAATCTAGGAGCATCAGATTTTAAGGAAACTCCTGCATA
CAAGGAATCTCAGTCTCAAGAACTTTTAGAACAACCTGAAACATCTGAATCGGACATATT
CGAGTCCAATCCTACGGAGGTAGCTCCTAGTTTGAACTAGTCCATCCATAGATACAAGCA
AACATACCTTGTTTTAGCATATATGAATCCAAGTGAATGAAAATTTCAAACTTATTGCAC
TCAATTTGTAAGGCAATGCTTCTGTTTGCACAAACACACTTAAGTGTATCAATTCTGAGG
CAAAATTGTCGTGTTGGTGCCCGTGTTGTATATTTTTTTCAATTCGTAGAAGCTGTAACT
TATATAGATAAAAAACCATTGAAATTTAGAGTTGATATTTGGATTCAAATGTTGAATATG
GATAGTGGTGGTTTGTATGGCTTAAATGTGTGTTTTGATCTGCTTTGTTTGGTTTACTAT
TTTGTTACAAATGTTGGCAAAATGATGTTATGATTCACTTAAGTTCTGTTTGGATTGAAA
AAAA
>TR302|c0_g1_i2 len=1274 path=[3316:0-283 3339:284-382 3366:383-396 3368:397-420 3370:421-446 3363:447-483 3360:484-550 3336:551-591 3351:592-825 3367:826-849 3369:850-864 3365:865-900 3362:901-940 3354:941-965 3348:966-1039 3330:1040-1108 3264:1109-1273] [-1, 3316, 3339, 3366, 3368, 3370, 3363, 3360, 3336, 3351, 3367, 3369, 3365, 3362, 3354, 3348, 3330, 3264, -2]
TTTTTTCTAAAACTCTCCGCTCCACTCTCCTATAAACTCCCAAACAACTTAACTAACAAC
ATCGATATAGTTAGATTGACATCTTCATCCAAATTAAAACCGAAATTCACCATTGTATTT
GTGCGTATAAGTTTCAGGTAGTACTTTTCAGTTCATTTATTTTTTTTTCAAAGATTAATA
AAAAAATATCAAAGATTAGTTAATTATTTGTATAATCTTATCTCCAACAAATAAAATATT
ATTATTAAGAATCGAAACATGCAATCTAAACCTCAAACATAGTTATTGTTTGTCTCTTAT
CCATACAAAGGTTACTACTTCCTACAACATCATCATCACTTTCTCTCTACTCTTTACACC
CTCTAATGGCATTCACCGTAGCTACATGCGGTGGTGCAGGAATCCTCTACAACAAGACCA
CCACAACAACACCCTACACCCTCCTACAACCATCTTCTTCAAGAAGAAGAACACTTCACA
TAGTTTCAGCTAAGAAGATTTCTTCACGTTCAAGAAGGAACCAACAACCAACAACCACTG
TTGATGAGGAAATAGAACCAAGGAATGAAGTTGAAATACCGTTTTACTCTGATGAAGATT
GGCCTTTTGAATGGAGACCTCCTGGTACTTACAAAGAGCCTGATTTCTTTGAAGGTCCTC
AGTGGAATACTGTTGGGTTTGTTGGAGAATGGTTGTGGATTCTTGGTGGTCTTTTTGCGG
TACTCGGTGGTGGGTATGCAGCCATAAATTACAATCTAGGAGCATCAGATTTTAAGGAAA
CTCCTGCATACAAGGAATCTCAGTCTCAAGAACTTTTAGAACAACCTGAAACATCTGAAT
CGGACATATTCGAGTCCAATCCTACGGAGGTAGCTCCTAGTTTGAACTAGTCCATCCATA
GATACAAGCAAACATACCTTGTTTTAGCATATATGAATCCAAGTGAATGAAAATTTCAAA
CTTATTGCACTCAATTTGTAAGGCAATGCTTCTGTTTGCACAAACACACTTAAGTGTATC
AATTCTGAGGCAAAATTGTCGTGTTGGTGCCCGTGTTGTATATTTTTTTCAATTCGTAGA
AGCTGTAACTTATATAGATAAAAAACCATTGAAATTTAGAGTTGATATTTGGATTCAAAT
GTTGAATATGGATAGTGGTGGTTTGTATGGCTTAAATGTGTGTTTTGATCTGCTTTGTTT
GGTTTACTATTTTGTTACAAATGTTGGCAAAATGATGTTATGATTCACTTAAGTTCTGTT
TGGATTGAAAAAAA
>TR303|c0_g1_i1 len=1743 path=[6705:0-154 6706:155-178 6884:179-202 6878:203-226 6889:227-247 6819:248-268 6875:269-483 6897:484-499 6900:500-501 6886:502-525 6881:526-1059 6899:1060-1061 6757:1062-1082 6857:1083-1377 6760:1378-1401 6843:1402-1462 6822:1463-1486 6823:1487-1742] [-1, 6705, 6706, 6884, 6878, 6889, 6819, 6875, 6897, 6900, 6886, 6881, 6899, 6757, 6857, 6760, 6843, 6822, 6823, -2]
TTGGCGTGAAACAGAAATAGGCGGCAGAGAAGTACGTAACGTGGAGCACCGTGGAGGAGT
CGGTAAAATAATAATGGACCGTCCGATAAAGAAAAGCGAAGAGGCCACGATTTTACCAAT
GCGAGAGCAAATCGTGAAGAGTCTCCGTCCATGCTATGTTGCTTGAATGTTATTATTTTC
AATGTCTCCTTCTTCCTCTCTCACCTCCTTTGTATTTGCAAGGAAACTGCTAGGAACTAT
TATAACAGATATTGCTTGCCTGAGTTCAACAGCTCAAAGTTGGAACTTAGCACCAAAAGG
AGGACGGTTTATATCTTTTAAGCGCGGTGCAAGGTTCGTGCAAACATCATGTCGAATCTC
TGCCCCCGGAACCTTCCCGGTAAACGATGGAAAAGCTCAGACTAATGTCATGAGGGATAA
AAAGGTAGTTCCTGATGCAGATCCTCCTACTACCAAAGATGTCAACCTTCTGTATGATTT
TTTTGAAAAAAGTACCAAGCTCGTTGTATTGACTGGAGCTGGAATCAGTACAGAATGTGG
TATCCCTGACTATAGAAGCCCTAATGGTGCTTATAGTTCTGGTTTCAGACCAATAACCCA
CCAGGAGTTTCTTCGTTCAAGCCGAGCCAGGAGGAGATATTGGGCTAGAAGCTATGCTGG
GTGGAGGCAGTTTACTGCCGCACAGCCATCTGCTGCTCATTGTGCTTTGGCAGCTTTCGA
GAAAGCTGGCCGAATTGATTTTATGGTTACCCAAAATGTCGATAGGCTGCACCATCGAGC
TGGTAGTTGCCCATTAGAATTACATGGGACTGTATATACTGTAATTTGTATAGATTGTGG
ACACTCTCTTTGTAGAAGCTTATTTCAGGACCAGTTGAAGTCCCTTAATCCAAAGTGGGC
AGAAGCAATTGAAAATTTGGACCATGGAAGCCCTGGGTCAGACAAAAGCTTTGGAATGAA
ACAAAGGCCTGATGGTGATATTGAGATTGACGAAAAATTTTGGGAGGAGGATTTTACCAT
CCCAACCTGCCAGAAGTGCAATGGTGTTCTCAAACCTGATGTTGTCTTCTTCGGTGATAA
TGTTCCAAAGGAAAGAGCCGATATGGCAATGGAAGCATCTAGAAGTTGTGATGCTTTTCT
TGTACTAGGGTCGTCTGTGATGACCATGTCTGCTTTTCGACTTGTCAGGGCAGCTCATGA
GGCTGGTGCAGCTACTGCAATCGTCAATGTAGGTGTGACACGTGCTGATGATTTTGTGCC
CTTGAAAATCAATGCACGATTGGGTGAGATATTGCCAAGAGTACTTGACATGGGATCCAT
CAGCGTCCCTGCTGTGTAATGAAAATAGATGACAAGATGTACAAATTGTATTTGAACCCT
GTGTTGTTCAGGTAATGTAGGAATGTCACTTTCCGACCATAATCACCTTCAAATGAGAAT
ACCAGCGTGTAGGTAGGAATGTCAACTTCAATATTCATGAAGTTAAGCTTTCAGAGTCTG
GAGAAACATGCTAAGCTTTCAGAATAATATCTGCAAGAGATTATGCTTGTTGGTGCTGTT
TTCATTAAATAGCTTCAAGTCAATTGATTTTTAGTTATCACATTGTCACCAGTGACCTGA
AAAGTTGCTTTAAATTCAGTTGTATTTTATCTTGTTATGTGTCTCCCCTGTAACTGACTG
AAGAATTTAGTTCACATGGAAATAAAGTAATTGATATTCATGTTCTGTTTGCTTCAAAAA
AAA
>TR303|c0_g1_i2 len=2308 path=[6705:0-154 6706:155-178 6884:179-202 6878:203-226 6889:227-247 6895:248-275 6877:276-313 6894:314-323 6896:324-328 6850:329-340 6888:341-352 6882:353-353 6875:354-568 6897:569-584 6900:585-586 6886:587-610 6881:611-1144 6899:1145-1146 6901:1147-1199 6880:1200-1270 6859:1271-1372 6873:1373-1446 6858:1447-1494 6767:1495-1518 6844:1519-1645 6865:1646-1647 6857:1648-1942 6760:1943-1966 6843:1967-2027 6822:2028-2051 6823:2052-2307] [-1, 6705, 6706, 6884, 6878, 6889, 6895, 6877, 6894, 6896, 6850, 6888, 6882, 6875, 6897, 6900, 6886, 6881, 6899, 6901, 6880, 6859, 6873, 6858, 6767, 6844, 6865, 6857, 6760, 6843, 6822, 6823, -2]
TTGGCGTGAAACAGAAATAGGCGGCAGAGAAGTACGTAACGTGGAGCACCGTGGAGGAGT
CGGTAAAATAATAATGGACCGTCCGATAAAGAAAAGCGAAGAGGCCACGATTTTACCAAT
GCGAGAGCAAATCGTGAAGAGTCTCCGTCCATGCTATGTTGCTTGAATGTTATTATTTTC
AATGTCTCCTTCTTCCTCTCTCACCTCCTTTGTATTTGCAAGGAAACTGCTAGGAACTAT
TATAACAGGCATCTTCCTTCCTTTTCTTGTTTCCACATTAACCCTTCCTTACTCTGCTTT
ATTTCACTAACTCCATCTTTTTCAATCTCATAGATATTGCTTGCCTGAGTTCAACAGCTC
AAAGTTGGAACTTAGCACCAAAAGGAGGACGGTTTATATCTTTTAAGCGCGGTGCAAGGT
TCGTGCAAACATCATGTCGAATCTCTGCCCCCGGAACCTTCCCGGTAAACGATGGAAAAG
CTCAGACTAATGTCATGAGGGATAAAAAGGTAGTTCCTGATGCAGATCCTCCTACTACCA
AAGATGTCAACCTTCTGTATGATTTTTTTGAAAAAAGTACCAAGCTCGTTGTATTGACTG
GAGCTGGAATCAGTACAGAATGTGGTATCCCTGACTATAGAAGCCCTAATGGTGCTTATA
GTTCTGGTTTCAGACCAATAACCCACCAGGAGTTTCTTCGTTCAAGCCGAGCCAGGAGGA
GATATTGGGCTAGAAGCTATGCTGGGTGGAGGCAGTTTACTGCCGCACAGCCATCTGCTG
CTCATTGTGCTTTGGCAGCTTTCGAGAAAGCTGGCCGAATTGATTTTATGGTTACCCAAA
ATGTCGATAGGCTGCACCATCGAGCTGGTAGTTGCCCATTAGAATTACATGGGACTGTAT
ATACTGTAATTTGTATAGATTGTGGACACTCTCTTTGTAGAAGCTTATTTCAGGACCAGT
TGAAGTCCCTTAATCCAAAGTGGGCAGAAGCAATTGAAAATTTGGACCATGGAAGCCCTG
GGTCAGACAAAAGCTTTGGAATGAAACAAAGGCCTGATGGTGATATTGAGATTGACGAAA
AATTTTGGGAGGAGGATTTTACCATCCCAACCTGCCAGAAGTGCAATGGTGTTCTCAAAC
CTGATGTAGGTCATCTTGCTTCTTTCAGTTATATGTCGGTTATTTGTATTGAGTGGTTAC
GGGACTAAAGTTTCATTCTGGATGTTCTTATATTTTAGTATGTTACGGGACTAAAGTTTC
GACTATGATCGCCATTTATATTGTGCATTCATCTGCTTGATTTGTTTTATGTGAAAACAT
TGATGTGCGCTCGGCTGCATCTTTTCTCAGTTCCTTGATGCTGACCTATCTCTTCTGACA
TAAGTACATGGTGTGTTTTTGGACTTGTGATATTCCATGATTTAGCTTGAAGAAACAGAC
TACAGGTGCTTTCTGAACAAATTAAGTTATTTTATGAATAGAGAAATATTACTGGGTGAA
TTATCTATCTGATTGTTTTGTGTCTTATTATGCTAGCAACACATGGACTCTTGTTTGAGT
AAATTAAACGTGAATTGTTTACATTGTGTTCTCAATGTATGTTTTGACTGTCATTAATTA
TGAAGGTTGTCTTCTTCGGTGATAATGTTCCAAAGGAAAGAGCCGATATGGCAATGGAAG
CATCTAGAAGTTGTGATGCTTTTCTTGTACTAGGGTCGTCTGTGATGACCATGTCTGCTT
TTCGACTTGTCAGGGCAGCTCATGAGGCTGGTGCAGCTACTGCAATCGTCAATGTAGGTG
TGACACGTGCTGATGATTTTGTGCCCTTGAAAATCAATGCACGATTGGGTGAGATATTGC
CAAGAGTACTTGACATGGGATCCATCAGCGTCCCTGCTGTGTAATGAAAATAGATGACAA
GATGTACAAATTGTATTTGAACCCTGTGTTGTTCAGGTAATGTAGGAATGTCACTTTCCG
ACCATAATCACCTTCAAATGAGAATACCAGCGTGTAGGTAGGAATGTCAACTTCAATATT
CATGAAGTTAAGCTTTCAGAGTCTGGAGAAACATGCTAAGCTTTCAGAATAATATCTGCA
AGAGATTATGCTTGTTGGTGCTGTTTTCATTAAATAGCTTCAAGTCAATTGATTTTTAGT
TATCACATTGTCACCAGTGACCTGAAAAGTTGCTTTAAATTCAGTTGTATTTTATCTTGT
TATGTGTCTCCCCTGTAACTGACTGAAGAATTTAGTTCACATGGAAATAAAGTAATTGAT
ATTCATGTTCTGTTTGCTTCAAAAAAAA
>TR303|c0_g1_i3 len=1836 path=[6705:0-154 6706:155-178 6884:179-202 6878:203-226 6889:227-247 6895:248-275 6876:276-315 6894:316-325 6851:326-348 6888:349-360 6882:361-361 6875:362-576 6897:577-592 6900:593-594 6886:595-618 6881:619-1152 6899:1153-1154 6757:1155-1175 6857:1176-1470 6760:1471-1494 6843:1495-1555 6822:1556-1579 6823:1580-1835] [-1, 6705, 6706, 6884, 6878, 6889, 6895, 6876, 6894, 6851, 6888, 6882, 6875, 6897, 6900, 6886, 6881, 6899, 6757, 6857, 6760, 6843, 6822, 6823, -2]
TTGGCGTGAAACAGAAATAGGCGGCAGAGAAGTACGTAACGTGGAGCACCGTGGAGGAGT
CGGTAAAATAATAATGGACCGTCCGATAAAGAAAAGCGAAGAGGCCACGATTTTACCAAT
GCGAGAGCAAATCGTGAAGAGTCTCCGTCCATGCTATGTTGCTTGAATGTTATTATTTTC
AATGTCTCCTTCTTCCTCTCTCACCTCCTTTGTATTTGCAAGGAAACTGCTAGGAACTAT
TATAACAGGCATCTTCCTTCCTTTTCTTGTTTCCACCTTAACCCTTCCTTACTCTCTGCT
TTATTTCACTAACTCCATCTTTTTCATTTTCAATCTCATAGATATTGCTTGCCTGAGTTC
AACAGCTCAAAGTTGGAACTTAGCACCAAAAGGAGGACGGTTTATATCTTTTAAGCGCGG
TGCAAGGTTCGTGCAAACATCATGTCGAATCTCTGCCCCCGGAACCTTCCCGGTAAACGA
TGGAAAAGCTCAGACTAATGTCATGAGGGATAAAAAGGTAGTTCCTGATGCAGATCCTCC
TACTACCAAAGATGTCAACCTTCTGTATGATTTTTTTGAAAAAAGTACCAAGCTCGTTGT
ATTGACTGGAGCTGGAATCAGTACAGAATGTGGTATCCCTGACTATAGAAGCCCTAATGG
TGCTTATAGTTCTGGTTTCAGACCAATAACCCACCAGGAGTTTCTTCGTTCAAGCCGAGC
CAGGAGGAGATATTGGGCTAGAAGCTATGCTGGGTGGAGGCAGTTTACTGCCGCACAGCC
ATCTGCTGCTCATTGTGCTTTGGCAGCTTTCGAGAAAGCTGGCCGAATTGATTTTATGGT
TACCCAAAATGTCGATAGGCTGCACCATCGAGCTGGTAGTTGCCCATTAGAATTACATGG
GACTGTATATACTGTAATTTGTATAGATTGTGGACACTCTCTTTGTAGAAGCTTATTTCA
GGACCAGTTGAAGTCCCTTAATCCAAAGTGGGCAGAAGCAATTGAAAATTTGGACCATGG
AAGCCCTGGGTCAGACAAAAGCTTTGGAATGAAACAAAGGCCTGATGGTGATATTGAGAT
TGACGAAAAATTTTGGGAGGAGGATTTTACCATCCCAACCTGCCAGAAGTGCAATGGTGT
TCTCAAACCTGATGTTGTCTTCTTCGGTGATAATGTTCCAAAGGAAAGAGCCGATATGGC
AATGGAAGCATCTAGAAGTTGTGATGCTTTTCTTGTACTAGGGTCGTCTGTGATGACCAT
GTCTGCTTTTCGACTTGTCAGGGCAGCTCATGAGGCTGGTGCAGCTACTGCAATCGTCAA
TGTAGGTGTGACACGTGCTGATGATTTTGTGCCCTTGAAAATCAATGCACGATTGGGTGA
GATATTGCCAAGAGTACTTGACATGGGATCCATCAGCGTCCCTGCTGTGTAATGAAAATA
GATGACAAGATGTACAAATTGTATTTGAACCCTGTGTTGTTCAGGTAATGTAGGAATGTC
ACTTTCCGACCATAATCACCTTCAAATGAGAATACCAGCGTGTAGGTAGGAATGTCAACT
TCAATATTCATGAAGTTAAGCTTTCAGAGTCTGGAGAAACATGCTAAGCTTTCAGAATAA
TATCTGCAAGAGATTATGCTTGTTGGTGCTGTTTTCATTAAATAGCTTCAAGTCAATTGA
TTTTTAGTTATCACATTGTCACCAGTGACCTGAAAAGTTGCTTTAAATTCAGTTGTATTT
TATCTTGTTATGTGTCTCCCCTGTAACTGACTGAAGAATTTAGTTCACATGGAAATAAAG
TAATTGATATTCATGTTCTGTTTGCTTCAAAAAAAA
>TR303|c0_g1_i4 len=2861 path=[6705:0-154 6706:155-178 6884:179-202 6878:203-226 6889:227-247 6819:248-268 6875:269-483 6898:484-500 6900:501-502 6890:503-513 6885:514-526 6881:527-1060 6899:1061-1062 6901:1063-1115 6847:1116-1194 6735:1195-1218 6879:1219-1823 6859:1824-1925 6873:1926-1999 6858:2000-2047 6767:2048-2071 6844:2072-2198 6865:2199-2200 6857:2201-2495 6760:2496-2519 6843:2520-2580 6822:2581-2604 6823:2605-2860] [-1, 6705, 6706, 6884, 6878, 6889, 6819, 6875, 6898, 6900, 6890, 6885, 6881, 6899, 6901, 6847, 6735, 6879, 6859, 6873, 6858, 6767, 6844, 6865, 6857, 6760, 6843, 6822, 6823, -2]
TTGGCGTGAAACAGAAATAGGCGGCAGAGAAGTACGTAACGTGGAGCACCGTGGAGGAGT
CGGTAAAATAATAATGGACCGTCCGATAAAGAAAAGCGAAGAGGCCACGATTTTACCAAT
GCGAGAGCAAATCGTGAAGAGTCTCCGTCCATGCTATGTTGCTTGAATGTTATTATTTTC
AATGTCTCCTTCTTCCTCTCTCACCTCCTTTGTATTTGCAAGGAAACTGCTAGGAACTAT
TATAACAGATATTGCTTGCCTGAGTTCAACAGCTCAAAGTTGGAACTTAGCACCAAAAGG
AGGACGGTTTATATCTTTTAAGCGCGGTGCAAGGTTCGTGCAAACATCATGTCGAATCTC
TGCCCCCGGAACCTTCCCGGTAAACGATGGAAAAGCTCAGACTAATGTCATGAGGGATAA
AAAGGTAGTTCCTGATGCAGATCCTCCTACTACCAAAGATGTCAACCTTCTGTATGATTT
TTTTTGAAAAAAGTACCAAGCTCCTTGTATTGACTGGAGCTGGAATCAGTACAGAATGTG
GTATCCCTGACTATAGAAGCCCTAATGGTGCTTATAGTTCTGGTTTCAGACCAATAACCC
ACCAGGAGTTTCTTCGTTCAAGCCGAGCCAGGAGGAGATATTGGGCTAGAAGCTATGCTG
GGTGGAGGCAGTTTACTGCCGCACAGCCATCTGCTGCTCATTGTGCTTTGGCAGCTTTCG
AGAAAGCTGGCCGAATTGATTTTATGGTTACCCAAAATGTCGATAGGCTGCACCATCGAG
CTGGTAGTTGCCCATTAGAATTACATGGGACTGTATATACTGTAATTTGTATAGATTGTG
GACACTCTCTTTGTAGAAGCTTATTTCAGGACCAGTTGAAGTCCCTTAATCCAAAGTGGG
CAGAAGCAATTGAAAATTTGGACCATGGAAGCCCTGGGTCAGACAAAAGCTTTGGAATGA
AACAAAGGCCTGATGGTGATATTGAGATTGACGAAAAATTTTGGGAGGAGGATTTTACCA
TCCCAACCTGCCAGAAGTGCAATGGTGTTCTCAAACCTGATGTAGGTCATCTTGCTTCTT
TCAGTTATATGTCGGTTATTTGTATTGAGTGGTTACTTGACCCTGTTTATTTTGTGCCAG
ATTATTGTTCTTCATAATTAACTTGTAATAACTGGGGACAAGAGAAACATAAGCTTAAAT
TATAGTTTGTAAATCTGATAGAGTGGAGAACATATGAGCCCCTAACTGTATCTCTCTTAC
ACAAAAATATGAAGGGTAAAAACAAAGGAAGAACTTGTTTGACTTCTTTTTGTGGCAGTT
ATCGGTAGTTATTTTATATTGGTGTCAGTTACGTATAGCAGTTATTGGTTATGTGTATTT
CTGTTTTAGAAAGTATAAAAAAGAAAAGGAGAACGTGATTATGGGATAGTTTTTAAATGG
TTTTGGGAGGGAGAGACCGATCTCTCGAATTCTTGGAGGGAGAGATCAGGTCTCTCAAAT
TTCTTGGATAGTAATTGTGCATAATATCTCTTTCTTAGTTTATCTGTGAATTCTACATTA
TCTATAATGCGTGTAATTCTTTTTGTTGCAAACGTTTCTGCCATCAATAAAAGTCGGTTT
CTACAATTAAATTATATTTTAGTACCAATTTATATCAGAACTATATTAAAAAATGTTCTC
TTGAAGTATAGCGCGGCTGAATGGGCCTGTTTGTTCCGTTGCATTCTGGATGTTATTATA
TTTTAGTATGTTACGGGATTATCCTTCCTTGGCAACTATTTTTCCTGTTTGGCTTTGGCT
AGACTAAAGTTTCGACTATGATCGCCATTTATATTGTGCATTCATCTGCTTGATTTGTTT
TATGTGAAAACATTGATGTGCGCTCGGCTGCATCTTTTCTCAGTTCCTTGATGCTGACCT
ATCTCTTCTGACATAAGTACATGGTGTGTTTTTGGACTTGTGATATTCCATGATTTAGCT
TGAAGAAACAGACTACAGGTGCTTTCTGAACAAATTAAGTTATTTTATGAATAGAGAAAT
ATTACTGGGTGAATTATCTATCTGATTGTTTTGTGTCTTATTATGCTAGCAACACATGGA
CTCTTGTTTGAGTAAATTAAACGTGAATTGTTTACATTGTGTTCTCAATGTATGTTTTGA
CTGTCATTAATTATGAAGGTTGTCTTCTTCGGTGATAATGTTCCAAAGGAAAGAGCCGAT
ATGGCAATGGAAGCATCTAGAAGTTGTGATGCTTTTCTTGTACTAGGGTCGTCTGTGATG
ACCATGTCTGCTTTTCGACTTGTCAGGGCAGCTCATGAGGCTGGTGCAGCTACTGCAATC
GTCAATGTAGGTGTGACACGTGCTGATGATTTTGTGCCCTTGAAAATCAATGCACGATTG
GGTGAGATATTGCCAAGAGTACTTGACATGGGATCCATCAGCGTCCCTGCTGTGTAATGA
AAATAGATGACAAGATGTACAAATTGTATTTGAACCCTGTGTTGTTCAGGTAATGTAGGA
ATGTCACTTTCCGACCATAATCACCTTCAAATGAGAATACCAGCGTGTAGGTAGGAATGT
CAACTTCAATATTCATGAAGTTAAGCTTTCAGAGTCTGGAGAAACATGCTAAGCTTTCAG
AATAATATCTGCAAGAGATTATGCTTGTTGGTGCTGTTTTCATTAAATAGCTTCAAGTCA
ATTGATTTTTAGTTATCACATTGTCACCAGTGACCTGAAAAGTTGCTTTAAATTCAGTTG
TATTTTATCTTGTTATGTGTCTCCCCTGTAACTGACTGAAGAATTTAGTTCACATGGAAA
TAAAGTAATTGATATTCATGTTCTGTTTGCTTCAAAAAAAA
>TR303|c0_g1_i5 len=673 path=[6881:0-556 6848:557-579 6873:580-653 6845:654-672] [6881, 6848, 6873, 6845]
TTGTATTGACTGGAGCTGGAATCAGTACAGAATGTGGTATCCCTGACTATAGAAGCCCTA
ATGGTGCTTATAGTTCTGGTTTCAGACCAATAACCCACCAGGAGTTTCTTCGTTCAAGCC
GAGCCAGGAGGAGATATTGGGCTAGAAGCTATGCTGGGTGGAGGCAGTTTACTGCCGCAC
AGCCATCTGCTGCTCATTGTGCTTTGGCAGCTTTCGAGAAAGCTGGCCGAATTGATTTTA
TGGTTACCCAAAATGTCGATAGGCTGCACCATCGAGCTGGTAGTTGCCCATTAGAATTAC
ATGGGACTGTATATACTGTAATTTGTATAGATTGTGGACACTCTCTTTGTAGAAGCTTAT
TTCAGGACCAGTTGAAGTCCCTTAATCCAAAGTGGGCAGAAGCAATTGAAAATTTGGACC
ATGGAAGCCCTGGGTCAGACAAAAGCTTTGGAATGAAACAAAGGCCTGATGGTGATATTG
AGATTGACGAAAAATTTTGGGAGGAGGATTTTACCATCCCAACCTGCCAGAAGTGCAATG
GTGTTCTCAAACCTGATTTCCTTGATGCTGACCTATCTCTTCTGACATAAGTACATGGTG
TGTTTTTGGACTTGTGATATTCCATGATTTAGCTTGAAGAAACAGACTACAGGTTGTCTT
CTTCGGTGATAAT
>TR304|c0_g1_i1 len=2212 path=[4773:0-215 4774:216-239 4783:240-309 4752:310-333 4781:334-515 4761:516-535 4784:536-539 4782:540-563 4780:564-708 4749:709-732 4777:733-846 4766:847-870 4779:871-1848 4755:1849-1872 4776:1873-1998 4758:1999-2022 4759:2023-2211] [-1, 4773, 4774, 4783, 4752, 4781, 4761, 4784, 4782, 4780, 4749, 4777, 4766, 4779, 4755, 4776, 4758, 4759, -2]
CATTTATTTTTTTAAATACATGATATTTTCAATAATTTCTGGACAATAGATTTATAAACA
GATAATGCACAGGACTGAAGCTTGTTCATTTAGCATTCTCCTAAAATAAAACACTCTACA
AGAACCTGTTCAAGAGACAGACAGATGATGCAGGTTTAGTTCTAATTCTGCATACAGGAT
CTTCATTGAAGATTCTAAAACCATCCTTTTCATAATTACATACATTTGATTTTGGCCATC
CAATATATGCATTTCAAAACTATAAATGAATCAAGGGACAAAGTTAAGCTTGCAAGTTCG
AAAGTCAATTCAAAATATTGGATGGTAATACTTCTTATATTCGCACATCCCGCACGTACA
TCTCATTTCTGCCTAAATTTCACCAAACTCCAGGACAACACTCATTACTATATGAATGAA
TCGATCTAACAATGGAAGGAAATTATTTTATCTAAGGAAAGCTAAATCAAACTAGTTGAT
CGCCAGTGACATGTTGATCCAAATTCCAAACTCCCCCATCATATTGTTGCATGTCAATCA
TCTTTAGAAATTTTTAGTTTTTGCTCCCAAATCCACGAGGAGGTTGCCTTGACGTTGAGT
CCGCAAATAACCTCCTTGACTCTGCTTTCTTTCTCCTCCTTGCAGTGCCAGGTGGAGCCT
TTTCCTCTGTCTTAAGTGCTTCCTCAAGATTACTAAGTGTTGGCATTGAACCACCTTCCA
TTACACCCATTAGGTTCTTCATCCGAACACGCATTTGAAATAGTTGAGCTACAAGTTGGC
TTACCTGCTGCTCTGTTTTCCCTGAATCCTGAGCAACTCTTTTCCTCCTAACAGGGGATT
CTGCCAACAGTTCTGGCTTTTCCCTTTCCTCAGGGGTCATTGCTTCTATTATCACTTCCA
TAATCTCCAAATTCCTCTCTGCTTCTCGAATTTGAGCAGGAGTAACCTTTGCCATACCAG
GAATCATCCCAATGACTCGGGACACAGAACCCATTTGTGCAACAGTACGAGTTTGCTTTA
GAAAATCATTAAAGTCAAACTTTGCACTCATGATCTTCTTTTGCAGGTCCTCAGCATCTT
CTTGTTGCATAACTTCTTGTGCCTTCTCCACAAATGAAAGGACATCTCCCATTCCTAGTA
TTCGCCCAGCCATTCGGTCGGGGTAGAAAGGTTCAAGATCTTCCATGCGTTCCCCGCGTC
CTACCAACTTAATTGGCTTTCCAGATACCTCTTTGACACTCAAAGCTGCTCCACCTCTTG
AATCACCATCTAGCTTTGTCAAGATGGCACCAGTTATTCCAATCTCAAGATTGAAAGTAG
TCACCAAAGCTGCTGCTTCTTGCCCTGTCATAGCATCCACAACTAACAAGACTTCTGTTG
GATTCAGTACCCGTTTCACATCTTTTAACTCATCCATCATTGCTTTGTCTATCTGCAGCC
TACCAGCAGTGTCAACAATAACCACATCAATTTTCTTCTTTTTGGCCTCTTCAAAACCTT
GTTTAGCAATGTCTGATGGTTTAACATCGGTACCTGCTGTATATACAGGGACGTCCACCT
GTTTACCCAAGATAGTAAGCTGGTCAATAGCAGCAGGTCTATAAACATCCCCGGCAACTA
GCATGCAACTCTTCCCCTGTTTCTTGAAATAATTTGCTAACTTTGCACACACGGTTGTCT
TCCCAACTCCCTGGAGTCCAGCCAATAAAATGACAGTGGGACCAGATTTGGCAAAAGTCA
ATTCCGAGACCTCTCCACCCATCAATTGTACAAGTTCATCATGAACAATCTTAACCAATT
GTTGATCGGGTTTGACTCCTCGAGTGACTCCAACACCCACAGCCTGATCGGTAACAGATT
GCACAAACCTTCTTACAACAGGAAGACTTACATCAGCTTCTAAAAGAGCTCTCCTAATAT
CTCGCATAGGCTCCACAATATTGTCTTTGGTCAAAACCTCTTCTCCTTTGAGTTTGTTCC
AGGCAGATTCAAGACCAGTAGTTAACTGACCAAACATTTCAGCCCTGACCACAACTGGAC
GAATCATATCCATTCTTCTCACAGTTACGCTTTTCGACTGAACAAAACCCCATATCTCTT
TCGCGAAAGAATTTCTGTAAGAAAGGGAAGAGCAAAGCTTGTTCGAAGAAGAAGAAGAAG
AAGAAGAGGAGGAGAAGGTTCGATGATGAGAGAGAGGCGTCGACAAATGGCG
>TR305|c0_g1_i1 len=2059 path=[4466:0-233 4467:234-270 4490:271-384 4461:385-408 4487:409-722 4454:723-746 4492:747-779 4486:780-803 4491:804-926 4458:927-943 4485:944-1178 4473:1179-1202 4488:1203-1292 4476:1293-1316 4484:1317-1581 4482:1582-1605 4483:1606-2058] [-1, 4466, 4467, 4490, 4461, 4487, 4454, 4492, 4486, 4491, 4458, 4485, 4473, 4488, 4476, 4484, 4482, 4483, -2]
CAATAATGTTTTTTTTTTCCTTCACTCCATGTATGTACCTAAAACAAAACCAGTACATTA
GTTAGTTTATGACGACATCATCAACAAAAAAGTAACAAAAATGGTAGCAGCAATTGCTGT
TTCTTCACCAAATTCCACATTTTTGAAGAACCACATCAATTTAAAACATTCAAGTACAAA
TTTTGTTGGTGGTTCTTTAAAGGGTCTTTGCTTGCATGTGAAACAAAGACAACAAAGAAG
AGATTCATTCAATTTGGTTGTTGCTTCTGCCACAAGTTCTTCTGGAACAACAAGCAGCGC
TAATGGAAGATTTTACTTCAACTTCACTGGTTTTCCTTTTCCACTTGGTCCTTTCCTCAA
TAGACTCACTATTAGGACTGAGGCCGTGAAGGGTTGTATATGGCTATTCGAACAAGAGCA
GGCATTAGGCTTCAGCAGTGTTTCGACAAACATTAGAATGACAGTTATCAAACTCAAATC
TGGTGGCTTATGGGTTCATGCACCTATAGCTCCAACTGATGAGTGTATTCAGCTTATCAA
AGAATTGGGGGCTCCAGTTGAATACATTGTCCTCCCTACTTTCGCTTACGAGCACAAAAT
ATTTGTTGGTCCGTTTTCAAGAAAATTTCCGCGTGCTCAGGTATGGGTGGCACCGAGGCA
ATGGAGTTGGCCATTGAACTTACCTTTAGAATTCTTTGGCATTTTTCGCGCAAAAACTTT
AAAAGATGAGGATTTATCCACTCCTTGGGCCGGTGAAATAGAGCAAAAGGTTCTAAGCTC
TCCAGAAGTTGGAATTGGGCCATATGTGGAGGTTGCTTTCTACCACAAGCCTTCAAGGAC
ATTATTGGTGACAGACGCTGTTATTCTTGTACCGAAACAGCCACCCGTGTGTATTAACAA
AGAATCCCTTTTAGCATCAGCAAAAAATGGTTTGGCTGTAAAGATTCTTAGCAAGGGAAA
AGAGGTGCCTGATGAACCTGTAATCGACAACAAAAGAAACCTGCAAAAAGGATGGGAAAG
AATGGTTCTACAAATCTTGTTTCTTGGTCCAGCTAATCTTTTGGAGCCTAATGCCAGCTT
TGAACAAATGTCAGAGAAGTTGATTGTTTCACCTATCGTCAAGACTCTGGTCTTCAGCAA
AGTTCCTGAAAAGGTAAAAGACTGGGTTGACAGCATTTCGCGAGATTGGAAGTTTAGAAG
AATTATCCCAGCTCACTTCTCCGCACCAATAAACGCAAGTAGGTCTGATTTTCGTGCCGC
ATTTGCATTTTTGGATGAGTTTTTGGACGACCGGTATGATGCTTGGCCTTCACTTTCCCT
TCTGTTTTCATCAATCAAAAGAAAAGCAGCCAGTTACTTTCCTCCTGATGACATGAGAAC
CTTATCGTCTCTTGATGAGTTTTTGGTCTCAGTTGGAGCTGTGAAGAAAACTGTTGCAGG
AAGGAAGAGATGAGAGAGAGCATGAATACATCACTTGCAAATTGCAATTACTTGTCAACT
TGGCAAATGATATATTGCATATAGTTTTGTTAATTTAGGAGGTTGATTCTTCTTAAACAA
AATGTAAATGTTTTACTATGGAATAGGCCTATATATGTTGTTCATTTCATATCAGGCACA
GTTGCTATGTGATTCTTAAGAAGATAAATCTTAAAGCCACCAAAGTCAGAACTCTAGACA
GTAATTTTCTACACCCGAAATAGTGTGTTAATATAATATAGCAAGTTATAATTTTATGAG
TTCATGGTATATGATCTCCCTTGGTCGTGGATTCTATGAGTTCTCATTCTCCTCAGATGA
CGATGTGTGCACTATCCTCGCAATGGGGACTGTTAACTTGAAGCCGGGACTGTTGTGTCT
TTCCCAATGGTCCAAGGATTTTAATAAATATTCTCAGCGTCTGACACATGCGCAGGTTTG
GATACGACTACTGGACTTGCCACAGGAGTACTGGTTAGAAAGAACACTATTGGAAATTGC
AGGAGCAATTGGCACTCCTCTCATCATCGACACCGCAACTCAGAAACGTACCTTTGGCCG
TTACGCGCGGGTGCTGGAG
>TR306|c0_g1_i1 len=1931 path=[4311:0-183 4312:184-207 4343:208-278 4330:279-311 4331:312-320 4339:321-401 4346:402-425 4345:426-449 4342:450-836 4309:837-860 4344:861-1248 4319:1249-1265 4341:1266-1382 4334:1383-1406 4336:1407-1697 4306:1698-1721 4307:1722-1930] [-1, 4311, 4312, 4343, 4330, 4331, 4339, 4346, 4345, 4342, 4309, 4344, 4319, 4341, 4334, 4336, 4306, 4307, -2]
TAAAAGCGTAATTTGGGTTGTTCATTTCACGTGAAACGCAACGCATTATATCTTTCGTTC
GATGGTGACGGTGGCTATGGAAGACAACGAGAGCTGCGGCAGCGGAATACACCACCGCAC
GTCGTCCTCGTCATCAATTCCGGCGCAAAGTCGGCAACAGCGGCAAAAAGTGGAAGTGTA
CAATGAAATTCTCCGTCGGCTTAAAGATTCCGGCAACGAAGAAGCTATGCAACCTGGCTT
CGATGATCAGCTTTGGACTCACTTCAACCGTCTTCCTTCTCGGTATGCGTTAGATGTGAA
TGTGGAAAGAGCAGAAGATGTTCTTATGCACAAGAGATTACTACATTTAGCATACGATCC
TGCTAATAGGCCTTCGATCGAAGTTCGCTTAGTTCAGCTTCATCCCTCATTTGATGGAAA
CTCAGCCGACTCTTTCCAACCATATGCTCCTGGGGTAGATTCTGGTCAAAGCTCTTCAAA
GTACTCAAGCAAACAAGGTATACATCCACCTCCTGCATTTGGTTCTTCTCCTAATCTTGA
AGCACTGGCTCTTGAAGAAAATGATTCTGAAGACTTGGAAGAGGAACGATCTGTACATGC
CAGTGTGCAATATTCACGGCCCATGCATGAAATCACCTTCTCAACAGATGACAAGCCAAA
GCTTCTCAGCCAGTTAACTGCTTTGCTTGCTGAGGTTGGACTGAACATTCAAGAGGCACA
TGCTTTTTCCACAACTGATGGGTACTCATTAGATGTGTTTGTTGTTGAAGGATGGCCCTA
TGAGGAAACAGAGAAGCTAAAAGAAACTTTGGAAAAAGAAGTCTTGAAGATTGAGAGACG
TGAGAGGTCCAGTCAGCAATCAGTATCATCTGTTGACGAGTGCGATCAATCAAGGATTAA
AAATGAACTGGATCGTTTTACAATTCCAAATGATGGGACAGATGTTTGGGAAATAGATCC
CAAACATTTGAAATATGGAACTCAAATTGCATCTGCGTCATACGGTGAACTATATAAAGG
TATATATTGTAGCCAGGAAGTAGCCATCAAAGTTCTCAAGGCTGAGCATGTTAGTTCAGA
AATGCAGAGGGAGTTTGCACAGGAAGTCTACATCATGAGAAAGGTTCGACACAAGAATGT
TGTACAATTCATGGGAGCATGTACCCAGCCCCCACGCTTATGCATAGTTACAGAGTTTAT
GTCCGGTGGAAGTGTGTATGACTACCTACATAAGCAGAAAGGGTTTTTTAAATTTCCTAC
CGTGCTCAAAGTTGCAATTGATGTTTCTAAAGGAATGAACTACCTGCACCAACATAACAT
AATCCACAGAGACTTGAAGGCTGCCAATCTTTTGATGGATGAAAATGGTGTTGTAAAGGT
CGCTGATTTTGGTGTTGCTAGAGTGAGAGCTCAATCTGGAGTTATGACAGCAGAAACTGG
GACATATCGTTGGATGGCTCCTGAGGTTATAGAACACAAGCCGTATGATCACAAGGCGGA
TGTATTTAGTTTTGGAGTTGTTTTATGGGAGTTGCTCACTGGAAAGCTTCCGTATGAATT
TTTGACCCCTCTACAGGCAGCTATAGGAGTGGTTCAGAAGGGTTTACGGCCCACCATCCC
CAAGAGCACTCATCCGAAGTTTGTTCAGCTTCTTGAGAAATCCTGGCAGCAAGATCCAAC
TTTAAGACCTGATTTCTCTGAAATCATCGAGAGCCTGCAGCAGTTAGCTAAGGAGGTTGG
AGATGAAGGAGAGGAGCGGCGCAGGGATAAATCTGGAGGATTTCTGTCTGTCCTCAGACG
AGGTCATCACTAATTTTTTGAACCGACGACGTCCACAACTTTGTTATAGTTAGGATCAGT
GGCCATTTCACTTTTTTTTTTTTTTTACATTGACAATGTACAGTTTTCTTCACATTTTCT
GATTGTTTTTA
>TR307|c0_g1_i1 len=358 path=[1530:0-88 1531:89-99 1656:100-112 1674:113-115 1665:116-130 1679:131-154 1671:155-159 1662:160-184 1680:185-234 1677:235-241 1684:242-242 1646:243-325 1552:326-349 1553:350-357] [-1, 1530, 1531, 1656, 1674, 1665, 1679, 1671, 1662, 1680, 1677, 1684, 1646, 1552, 1553, -2]
AGGAATTATGTGGTGAAGAACAGAAGGTGAAGATTATAGTAGTTAAGGCAGATAAGGTGA
ATTACTCTGCAGAGAGCAGGTACATGCTTGATTTGATTTCCAAGTTCGAGCGATGAGCCA
TACATTTTGGCATTACTGCATCATATGTGTAATAAAACTACATTTATCCACTATTAGTCT
ACTTACTGTCTGATGTTATGTTTAAAGTTTTCTGTCAGCTATGGATCTGTCATAGGTTTT
CTATTAGTGAGTTATAATATAGTCTGCATTTTTTCCTATTTTATAGAACCGTGGATTTGT
AAATAAATAGTTCATGTTCACGGTAAAAGATAACATCTTAAGTTAATTTGGAGAAACA
[truncated: 74,305,627 more chars]
