# Supplementary material for: Comparative transcriptome investigation of global gene expression changes caused by miR156 overexpression in Medicago sativa
Source: BMC Genomics. 2016 Aug 19;17:658. doi: 10.1186/s12864-016-3014-6 (PMC4992203; doi:10.1186/s12864-016-3014-6)
Supplement: Additional file 1: Table S1. — Assembled alfalfa transcriptome. All the de novo assembled alfalfa transcripts that were obtained from Trinity program. (ZIP 51914 kb) [file 12864_2016_3014_MOESM1_ESM.zip › Supplementary Table 1-part 2/2 M.sativa assembled transcriptome.txt]

AATGCAGATTTTCCCGCTTTCATAGGCCCAAAAATGAAGCACTGCAATACATTTCTTTCT
GAATGTCGTTTTTTGCGATCTACGCGTCGCCTCCTAGTCACACGGATAGTAGATGATGGA
TCACCAGGATAACCAATGTACATCAGATTCTCCACACTAAAGGTTGGGTTTAGAAGTGTC
ATGAGTGCCCACTCTGACAAAAATGCATCAAGTGATAGTCCTCCAGAT
>TR36854|c0_g2_i1 len=228 path=[921:0-64 922:65-73 977:74-90 995:91-107 992:108-108 988:109-116 993:117-132 990:133-140 986:141-163 941:164-187 894:188-190 895:191-227] [-1, 921, 922, 977, 995, 992, 988, 993, 990, 986, 941, 894, 895, -2]
AATGCAGATTTTCCCGCTTTCATAGGCCCAAAAATGAAGCACTGCAATACATTTCTTTCT
GAATGCTGTTTTTTGCGATCCATGTGTCGCCTCCTAGTCACACGGATAGCAGATGATGGA
TCACCAGGATAACCAATGTACATCAGATTCTCCACACTAAAGGTTGGGTTTAGAAGTGTC
ATGAGTGCCCACTCTGACAAAAATGCATCAAGTGATAGTCCTCCAGAT
>TR36854|c0_g3_i1 len=228 path=[826:0-64 827:65-73 969:74-90 994:91-107 991:108-108 987:109-116 981:117-140 971:141-163 956:164-166 940:167-187 817:188-190 818:191-227] [-1, 826, 827, 969, 994, 991, 987, 981, 971, 956, 940, 817, 818, -2]
AATGCAGATTTTCCCGCTTTCATAGGCCCAAAAATGAAGCACTGCAATACATTTCTTTCT
GAATGCTGTTTTTTGCGATCCATGTGTCGCCTCCTAGTCACACGGATAGCAGATGATAGA
TCACCAGGATAACCAATGTACATCAGATTCTCCACACTAAAGGTCGGGTTTAGAAGTGTC
ATGAGTGCCCACTCTGACAAAAATGCATCAAGTGATAGTCCTCCAGAT
>TR36855|c0_g1_i1 len=318 path=[1941:0-167 1942:168-169 1943:170-172 1944:173-317] [-1, 1941, 1942, 1943, 1944, -2]
TTGAACCAAGACCCAATGTTTCAAAATATGAAGATAATAACATTGAGGGAAAGAATAAAG
TCGTCAAAGACTTTGAACCAAGACCTAATGTTTCAGCTTATGGAACAAATGAAATTGATG
CTAAGGAAAAGAAGGAAGTTATTACAGATTTTGAACCAAGACCCAATGTTTCAAAATATG
AAGATAATAACATTGAGGGAAAGAATAAAGTCGTCAAAGACTTTGAACCAAGACCTAATG
TTTCAGCTTATGGAACAAATGAAATTGATGCTAAGGAAAAGAAGGAAGTTATTACAGATT
TTGAACCAAGACCCAATG
>TR36855|c0_g2_i1 len=241 path=[1839:0-167 1840:168-169 1841:170-172 1842:173-174 1843:175-175 1844:176-188 1845:189-225 1846:226-239 1847:240-240] [-1, 1839, 1840, 1841, 1842, 1843, 1844, 1845, 1846, 1847, -2]
TTGAACCAAGACCCAATGTTTCAAAATATGAAGATAATAACATTGAGGGAAAGAATAAAG
TCGTCAAAGACTTTGAACCAAGACCTAATGTTTCAGCTTATGGAACAAATGAAATTGATG
CTAAGGAAAAGAAGGAAGTTATTACAGATTTTGAACCAAGACCCAATGTTTCAGCTTATG
GAGACAATGGTATTGATGTTAAGGAAAATAAAGGAGCCAATAAAGATTTTGAACCAAGAC
C
>TR36855|c0_g3_i1 len=256 path=[1825:0-85 1826:86-99 1827:100-100 1828:101-105 1829:106-107 1830:108-110 1831:111-255] [-1, 1825, 1826, 1827, 1828, 1829, 1830, 1831, -2]
AATAAAGATTTTGAACCAAGACCAAACATTTCAGCATATGGAGACAATAACATTGATGTT
ACAGAAAATAAAGGAGCCAATAAAGATTTTGAACCAAGACCCAATGTTTCAAAATATGAA
GATAATAACATTGAGGGAAAGAATAAAGTCGTCAAAGACTTTGAACCAAGACCTAATGTT
TCAGCTTATGGAACAAATGAAATTGATGCTAAGGAAAAGAAGGAAGTTATTACAGATTTT
GAACCAAGACCCAATG
>TR36855|c0_g4_i1 len=244 path=[1945:0-30 1946:31-35 1947:36-87 1948:88-88 1949:89-93 1950:94-95 1951:96-98 1952:99-243] [-1, 1945, 1946, 1947, 1948, 1949, 1950, 1951, 1952, -2]
GAACCAAGACCCAATGTTTCAGCATATGGAGACAATGATATCGATGTTACAGAAAATAAA
GAAGTCAATAAAGATTTTGAACCAAGACCCAATGTTTCAAAATATGAAGATAATAACATT
GAGGGAAAGAATAAAGTCGTCAAAGACTTTGAACCAAGACCTAATGTTTCAGCTTATGGA
ACAAATGAAATTGATGCTAAGGAAAAGAAGGAAGTTATTACAGATTTTGAACCAAGACCC
AATG
>TR36855|c0_g5_i1 len=662 path=[1819:0-371 2186:372-374 2180:375-376 2174:377-377 2168:378-390 2162:391-462 2156:463-467 1994:468-533 2217:534-546 2215:547-583 2219:584-597 2221:598-598 1917:599-661] [-1, 1819, 2186, 2180, 2174, 2168, 2162, 2156, 1994, 2217, 2215, 2219, 2221, 1917, -2]
ATCCACTTCCATCAAAATATAAAATAAGTCAGACACATACAGCAGAGGCTTTTAAGATCA
AAGATGAGACCTGCTCTTGCTTTGTTGCCCCTCTTGCTTTTCTTGTTTGTAGCAATTGTA
GAATCAAGAAAAGATTTGGGACAATATCGAAAACTAGTCATGAAAGATCAAGACATGCGA
AAAGAAATTCAAGGGCTTCTTTACACCGAGACGAAAAAGAATCTCAAGACTCCGAAGCAG
TCTTTCAAAGGTTTTAAACATGATTGTGAAGAGCCACTTGTAATAGACACACAAGTCGCC
ATAGACAATGACATCATTCATGCTAAGAGAAAGAAAGGAGTCACTGAAAATTTTGAACCA
AGACCCAATGTTTCAGCTTATGGAGACAATGATATTGATGCTAAGAAAAAGAAGGAAATC
GTTAAAGATTTTGAACCAACACCCAATGTTTCAGCATATGGAGACAATCGTGTTGAAGTT
AAGGGAAAGAAGAAAGACGTTAAAGATTTCAAACCAAGACCCAATGTTTCAGCTTATGGA
GACAATGGTATTGATGTTAAGGAAAATAAAGGAGCCAATAAAGATTTTGAACCAAGACCA
AACATTTCAGCATATGGAGACAATAACATTGATGTTACAGAAAATAAAGGAGCCAATAAA
GA
>TR36855|c0_g5_i2 len=460 path=[2078:0-167 2192:168-169 2186:170-172 2180:173-174 2174:175-175 2168:176-188 2162:189-260 2156:261-265 1994:266-331 2217:332-344 2215:345-381 2219:382-395 2221:396-396 1917:397-459] [-1, 2078, 2192, 2186, 2180, 2174, 2168, 2162, 2156, 1994, 2217, 2215, 2219, 2221, 1917, -2]
TTGAACCAAGACCCAATGTTTCAAAATATGAAGATAATAACATTGAGGGAAAGAATAAAG
TCGTCAAAGACTTTGAACCAAGACCTAATGTTTCAGCTTATGGAACAAATGAAATTGATG
CTAAGGAAAAGAAGGAAGTTATTACAGATTTTGAACCAAGACCCAATGTTTCAGCTTATG
GAGACAATGATATTGATGCTAAGAAAAAGAAGGAAATCGTTAAAGATTTTGAACCAACAC
CCAATGTTTCAGCATATGGAGACAATCGTGTTGAAGTTAAGGGAAAGAAGAAAGACGTTA
AAGATTTCAAACCAAGACCCAATGTTTCAGCTTATGGAGACAATGGTATTGATGTTAAGG
AAAATAAAGGAGCCAATAAAGATTTTGAACCAAGACCAAACATTTCAGCATATGGAGACA
ATAACATTGATGTTACAGAAAATAAAGGAGCCAATAAAGA
>TR36855|c0_g6_i1 len=240 path=[1761:0-167 1762:168-169 1763:170-172 1764:173-174 1765:175-182 1766:183-187 1767:188-239] [-1, 1761, 1762, 1763, 1764, 1765, 1766, 1767, -2]
TTGAACCAAGACCCAATGTTTCAAAATATGAAGATAATAACATTGAGGGAAAGAATAAAG
TCGTCAAAGACTTTGAACCAAGACCTAATGTTTCAGCTTATGGAACAAATGAAATTGATG
CTAAGGAAAAGAAGGAAGTTATTACAGATTTTGAACCAAGACCCAATGTTTCAGCATATG
GAGACAATGATATCGATGTTACAGAAAATAAAGAAGTCAATAAAGATTTTGAACCAAGAC
>TR36855|c0_g7_i1 len=243 path=[2108:0-35 2109:36-72 2110:73-86 2111:87-87 2112:88-92 2113:93-94 2114:95-97 2115:98-242] [-1, 2108, 2109, 2110, 2111, 2112, 2113, 2114, 2115, -2]
AACCAAGACCCAATGTTTCAGCTTATGGAGACAATGGTATTGATGTTAAGGAAAATAAAG
GAGCCAATAAAGATTTTGAACCAAGACCCAATGTTTCAAAATATGAAGATAATAACATTG
AGGGAAAGAATAAAGTCGTCAAAGACTTTGAACCAAGACCTAATGTTTCAGCTTATGGAA
CAAATGAAATTGATGCTAAGGAAAAGAAGGAAGTTATTACAGATTTTGAACCAAGACCCA
ATG
>TR36855|c0_g8_i1 len=520 path=[1918:0-371 1919:372-374 1920:375-519] [-1, 1918, 1919, 1920, -2]
ATCCACTTCCATCAAAATATAAAATAAGTCAGACACATACAGCAGAGGCTTTTAAGATCA
AAGATGAGACCTGCTCTTGCTTTGTTGCCCCTCTTGCTTTTCTTGTTTGTAGCAATTGTA
GAATCAAGAAAAGATTTGGGACAATATCGAAAACTAGTCATGAAAGATCAAGACATGCGA
AAAGAAATTCAAGGGCTTCTTTACACCGAGACGAAAAAGAATCTCAAGACTCCGAAGCAG
TCTTTCAAAGGTTTTAAACATGATTGTGAAGAGCCACTTGTAATAGACACACAAGTCGCC
ATAGACAATGACATCATTCATGCTAAGAGAAAGAAAGGAGTCACTGAAAATTTTGAACCA
AGACCCAATGTTTCAAAATATGAAGATAATAACATTGAGGGAAAGAATAAAGTCGTCAAA
GACTTTGAACCAAGACCTAATGTTTCAGCTTATGGAACAAATGAAATTGATGCTAAGGAA
AAGAAGGAAGTTATTACAGATTTTGAACCAAGACCCAATG
>TR36856|c0_g1_i1 len=900 path=[2240:0-117 2267:118-174 2269:175-225 2264:226-249 2266:250-254 2238:255-278 2268:279-759 2270:760-802 2262:803-873 2257:874-897 2258:898-899] [-1, 2240, 2267, 2269, 2264, 2266, 2238, 2268, 2270, 2262, 2257, 2258, -2]
CTGTGTGCTTCCTTCAAGAACTGCTAGTGCAAATGCAGCTGTCGAAATTCCTACAGATCT
AAAAAAAGTATATTTGTATTGTCATAACTAACAAGTATAGCATCAGCATGCACAACTTTA
AAGCAAAAATTCTAAATTATTTCGGGGTCCCCTGTTGTAGATCCTGCCTCAGTATGGGCC
CACAATTATAATCTCCTATCAATCAATTATGTTATAGATTCAGAATACTTCTAGCTCGGT
CCTTGTGGGTCTTTGCGGGATCTACAATCTTCTCTATTTGGTCAACCAGGCTACGGAAAA
TGCTTAAACAATCCATGTTTCACATTTTGCATTATGAAGAAGGCACGATAAATTTTGAAC
CAAAAACACTTCAAAATGAAAGCTTTTTAAGAAAGCTTTTATAAAAAAGCAATTATTTTT
CTGGAATATTCTGTTGCTAACAATGAAGAGTTATTATAACTCCAATTTTGTTAAATAATA
ATAATAATACAAGGGTGTCATCAAGATCTGAAACTTGTTTGCAAAGCTACAGTTTCCATT
AATCCCTCTTAGCTGCTTAAGTTTGGTAGTTTATGTGGGAAAACTAATTTAGAAATGAAA
ACTACAGTTCCTTTTACAATGGTATATAAAACAATTTATAGTTATAATATTATATGTTTC
ACTTCAATATATAGAGAAAAAAATCATGAAAAATTGCATTGTATAATATTTTATAGGCAA
AATTACACAATTAGTCCCTTAACTTAATTTTAGGTAACACTTTCGTCCTTTATCTTTTTT
TTGTAACGATTTAGTCCTTTATGTTAGAAAATAACAACATAGTTATCCTTTTTTATGAAA
AAAATAATCAAAAACTCCAAAAAAAATTCATCAAACTCATAGACAAACGCAAATCTTCAT
>TR36856|c1_g1_i1 len=422 path=[400:0-421] [-1, 400, -2]
GGGACTAATTGTGTAATTTTGCCTTTTTTTTTTTCATTTTCTGGGAGAGAAATTCAAATA
TTATAACTATAGTCACTAAATATATTGTAATTGCAAAAATATCCTTGAGTGTGTTCTTTG
TTAGTAAACTCGTGAACTAAACTAACTAATGCGAAAGTAGAAACATATTTGAGGATCAAA
CTACTTAATGAAAGATATTTGAAGATAAGACTGAGATTAACAAAAAAGGGATGTTTACTA
AGTAAAGACAATTAACAAAAAAGGGTCATAAATTGTAAATTTTGGACAGAACTGTTTTTT
GTTTGACAAGGTAAGATAAACATATTAGGCTCGGGCCTAGTTGAAAATAACAGTATATTT
TTAGGTAACCAAAAAATTATTAGAATTTCTTATCGCCCCACCCATGTTATGTGAGTTTTG
CT
>TR36857|c0_g1_i1 len=741 path=[2276:0-88 2296:89-167 2292:168-195 2297:196-254 2262:255-265 2294:266-543 2299:544-560 2266:561-595 2267:596-740] [-1, 2276, 2296, 2292, 2297, 2262, 2294, 2299, 2266, 2267, -2]
GTTTGAACCCCGGACCTTGCATATATTATGTATTGTCCTTACCAACTGAGCTAAGCTCAC
GAGGACGTTTTGTCGATTCTTTAAAAAAAGTAATGTTTGTTTGAGTATTATTTTGTCTTA
CTTATATAAGTCATGCCTCCACATGAGGAGAGTACTTCCATGCTGTATAACTCATGCCTC
CAGTTAATAGCTAGAAGTAGGAGAAACTGTAATACCTTCACATAAACTTCCATGTTTAAC
AACCTCCAGTCCAACCACTTGGTATGTGTGGTCCTCGTTCTGGATCCACTCTAACATAAC
TCTAATGTTCACCGTGCTCTTTCTGATAATCTCTCCTGCAACACCCTTTCCTTTCTTATT
GATTTAACATGTAATGATATGGTCATTTTTATAAATGGAATGGGTTTCTAACATTCAGAG
CTAGGCCCAAGTCATTTTATCTAACAGGTCATTTGATGAGAAATATACCTATTTCTGTGG
TTAACTCATTTTCTTTTTGTTGCTGTTTACCATTATACTTAACTTCTTTAGTCATTAGTT
TATTATATTCTTAATTTTCCTTTGGGATGAAACGTTTGCCATGTACAGATGCTTCTATTT
CTACAAAAATAAAAATTAAGTACAAGCGATGTTTAGATATTTTCATTTTAATCTCGAGAA
TTAAATATTGTGCCTTAATTGATGTAGAGAGCTGCTGAAACTGAGCTTCTGACCAAATTT
CCTTACGGAGGAATAATTCTG
>TR36857|c0_g2_i1 len=719 path=[2282:0-88 2298:89-163 2293:164-191 2295:192-250 2274:251-261 2291:262-521 2269:522-538 2270:539-573 2271:574-718] [-1, 2282, 2298, 2293, 2295, 2274, 2291, 2269, 2270, 2271, -2]
GTTTGAACCCCGGACCTTGCATATATTATGTATTGTCCTTACCAACTGAGCTAAGCTCAC
GAGGACGTTTTGTCGATTCTTTAAAAAAATTAATGTTTGTTTGAGTATTTTGTCTTAGTT
ATATAAGTCATGCCTCCACATAGGAGAGTACTTCCATGCTGTATAACTCATGCCTCCAGT
TAATAGCTAGAAATAGGAGAAACTGTAATACCTCCACATAAACTTTCCTGTTTAACAACC
TCCAGTCCAACCACTTGGTATGCTTGGTCCTCGTTCTGGATCCTCTCTAACATAACTCTA
ATGTCCACTGTGCACTTTCTGATAATCTCTCCTGTAACACCCTTTCCTTATTGATTTAAC
ATGCAATGACATGGTCATTTTTCTAAATGGACTGGGTTTCTAACATTTAGAGAGCTAGGC
CCAAGCCATTTTATCTAACATCTCATTTGAAGAGAATATGTGGTTAACTCGTTTTCTTTT
TGTTTCTGTTTACCATCATACTTCTTTAGTCATTAGTTTATTATATTCTTAATTTTCCTC
TGGGATGAAATGTTTGCCATGTACAGATGCTTCTATTTCTACAAAAATAAAAATTAAGTA
CAAGCGATGTTTAGATATTTTCATTTTAATCTCGAGAATTAAATATTGTGCCTTAATTGA
TGTAGAGAGCTGCTGAAACTGAGCTTCTGACCAAATTTCCTTACGGAGGAATAATTCTG
>TR36858|c0_g1_i1 len=992 path=[7437:0-870 7460:871-954 7418:955-991] [-1, 7437, 7460, 7418, -2]
GATAAAATTAAGAAAGATATAGTAAGTGCTATCAATTTTTCTTACTTAGAAATAATCAAC
CTTGTCAAATTATTTGCTGTTCTTGGATTACATTGCATGCTTGTATGTTGGACTGACTTT
AATATATTGTTAGAGGTATCATATACAGAGTTAAAAACCATTCATAAATCATATGTTTTC
ACCTAATAACGTCAGCTTTTTGAGTAGCTGATTCATAATATGTGAACAAAGCATCCATGA
CCAAGAGAGGTCTGGAGTTTGAACCTTGCCGCCCCATTCTTCAAATAAAAAGCTGAACTT
AAGTAAAAGATGTCCAAACTTCTAATCTAAAGAGCCATTGCATGAGAGGCTGTGTTATAC
ATATAATATAAAAGTCATTCATGTTTCTTCACCTAAAAGCCTGAGCTTTTATGGTAGATG
ATTTCTCATTTATTCTGTTAAAATGGAAATCACACTAGCGTAAATTTTCTTCTTCTTCTA
AACCTGTATCTTTGACAGTGACACTTGTTAGCTGGTCTTGAAAATGTATTCTTACCCCTC
TTCTGCCTTTGTTCCAAGGGAGTCTGTTCATACGAAGATGTTGTCATTGTATGGGTTAGA
TCAGTTGATACTGGTGTAAATCAAATTCAATCTTGCACCTAATGACAACTTTTTGCTGGA
TATATATTTCACAAAATCCAATGTAGGGTTCAGATTAGGCTTCATCAAATTCTTATTATT
GGTAGATGGGCTTCTTGATTTTAAATATTTGTCTTCCTCACAACAATTATCCTGCTCGTT
CTCATTAATTTCTGGCTATTGGAAAAGAAAAGAAAAAAATTGCATTATTGTCTTTGTTGT
CCTTGTAGGTTTTGAAATATGTGGAAGGCCTTTGTTGGATTTGCCAGTATTATTATAACG
GTGTATGCTCATGGAAATGGTACTACCCGTATCATTATGCTCCTTTTGCTTCTGATCTTA
AAGATTTAGCTGATCTGGAAATAACTTTTTTT
>TR36858|c0_g2_i1 len=1948 path=[7450:0-627 7451:628-651 7477:652-878 7467:879-1069 7427:1070-1111 7428:1112-1112 7474:1113-1280 7408:1281-1304 7469:1305-1681 7478:1682-1718 7458:1719-1734 7468:1735-1880 7435:1881-1898 7436:1899-1947] [-1, 7450, 7451, 7477, 7467, 7427, 7428, 7474, 7408, 7469, 7478, 7458, 7468, 7435, 7436, -2]
GTTTAATATTTCCTTATACTTTCCTTCAACTGTCAGACGGCCACCGCATCCGCCCGTACA
TTCGAAACTGGCAACTGAGATCATCATCTCTTCTTAAATCTTATTTATTTCTCTCGCCGG
TCGTTTCTGGACCGGGCCGAACCAAACCGAACCGGAAATATGGGAGTGCCAGCGTTTTAC
CGGTGGCTCGCGGATCGATACCCGCGATCTATTGTCGACGTCGTGGAGGAAGCACCTTCC
CCCTCCGTCGCCGGCGGTCCTCCGTTTCCCGTCGATGTGTCAAAACCTAATCCCAACGGC
ATGGAGTTCGATAACTTATACTTGGACATGAACGGTATCATTCATCCTTGTTTCCATCCT
GACGGCAAGCCAGCACCTGCTACCTATGATGATGTATTTAAATCAATGTTTGACTACATT
GACCATCTCTTTTCATTGGTTCGACCAAGGAAGCTTCTTTATCTTGCAATTGATGGTGTT
GCACCAAGAGCCAAAATGAACCAGCAACGTTCTCGCCGTTTTCGAGCCGCAAAAGATGCA
GCTGAGGCTGAAGCTGAAGAGGAAAGGCTTAGGAATGAATTTGATGATCAGTTAGAACTT
TTGACTTCCAAAGAAAAAACCGAGACTCGTGACTCAAATGTCATTACTCCTGGCACTCCG
TTTATGGCAGTGCTGTCGGTGGCACTTCAATATTACATACAAACTAGATTGAATTACAAC
CCGGGCTGGCGGAATACGAAGGTCATGCTTTCTGATTCAAATGTTCCTGGCGAGGGAGAA
CATAAAATAATGGATTATATTCGATTACAGCGTAACCTTCCTGGTTTCGATCCAAATACT
CGACACTGTTTGTATGGATTGGATGCTGATTTGATTATGTTGTCCTTGGCTACACACGAG
ATTCATTTTTCAATATTGAGGGAGGTAATAACTTTTCCTGGACAACAAGAGAAGTGTTAC
ATGTGTGGCCAAGTTGGCCATCTTGCAGCTGAGTGTCGCGGTAAGCCAGGTGATAATGCT
TTGGACTGGCCTGTTGACGATACTCCAATTCACAAGAAGAAATATCAGTTTCTTCACATT
TGGGTGCTGCGTGAATATTTGCAATATGAATTGTTGATTCCTGACCCTCCGTTTGAGATC
GACTTTGAGCGCATAGTAGATGATTTTGTATTTCTATGTTTCTTTGTTGGCAATGACTTT
CTTCCGCATATGCCAACATTAGAGATACGTGAGGGGGCTGTGAATTTATTGATGCATATC
TATAGAAAGGAATTCACTGCCTTGGGTGGTTATCTTACTGATGCGGGTGAGGTTTTCTTA
GAGAGAGTGGAGAATTTCATTCAGTGCGTTGCTGTTCATGAAGAACAAATATTTCAGAAA
CGAGTTCGGATTCAGCAGTCTCAAGAATTCAATGAAGGGATGAGAGCTAGAGCAAGAGGA
GAAATGCCTGAAGAGCCACGTGCCTCAGTTGTAGACAAGGTTAAGTTAGGACAGCCTGGA
TACACGGAAAGGTATTATGCCGAAAAGTTTGGTGCATCAGATCCAGAGGAGATTGAGAGA
ATTAAGAAAGATATAGTCTTGAAATATGTAGAAGGCCTTTGTTGGGTTTGCCGGTATTAC
TATCAGGGTGTCTGCTCGTGGCAGTGGTATTACCCGTACCATTATGCTCCTTTTGCTTCT
GATCTTAAAGATTTAGCTGATCTGGAAATAACTTTTTTTATGGGAGAACCATTCAGACCA
TTTGATCAGCTCATGGGGACTCTACCCTCTTCAAGTTCAAGTGCACTACCTGAAAGATAT
CGTGATTTGATGATTAATCCTTCATCGCCTATTCTTCAATTCTATCCTTCTGATTTTGAG
ATTGATATGAATGGCAAAAAAATATTCCTGGCAGGGTGTTGCCAAGCTGCCGTTCATTGA
TGAGAAGAAGTTGCTTTCTGCCACAAGG
>TR36859|c0_g1_i1 len=729 path=[2342:0-282 2343:283-306 2377:307-460 2378:461-484 2379:485-503 2374:504-549 2367:550-574 2354:575-728] [-1, 2342, 2343, 2377, 2378, 2379, 2374, 2367, 2354, -2]
GAAGGAGCTTAGCAGCACAAAGTGAAGGTACAATATTATGAGCACTAATGTTGATTGAAA
CTCCATAGCAAAACTTTGCACAAAGTTCAAAAGCTTCTGATCCACCAGGCATATCATTAA
GCTCTAGAGGAACACTCTTAGAATCATTAGTATCAGAACAAAGTCTTTGTAGAAGGCCAC
ATTTTGAAACAAGTGGAGACTTGTGTATAAGATAAGTTGTATCGTTGGTTTTTATCACAA
GATCAGGAGGTATATCTGAAACTAGACTCCTGGTAGCTTGTTCCGTGTAGAAAGTATCTG
ACCTTGTTCCAAGTTTCATGAACTTCATAGCTATTTATTGTGATATCTATGATCAAGACA
AACCTCTACTTCAATGCCTGCAAAAATTCTGAAAATCTCTACTCTGATTGATGTGATGCT
AGTTTTGTATAATGATATGAATGTGGGAACACTCTGACTGAGTTGCACCAGGTTTCAGGT
CATTATGCCTACTGTGCTAGTTCCGTGACTAACGCACAAGAGAAAAGCTTATTTTCGGCC
ATTTTCTTCCAAAGGGATTTTGGTTATTTTCAAGGGTTTTTGTCCCTTGGAAACCAATGA
TTTACTTGTAGTGATGGCGTCTAGGTAGAGAATAGATAGTAAAGACTATTTATAATGTGA
CAAAACTTGGGAAATTAACTAAAAGTATTGGGGGATAACAAAAGAAAAAAGAAAACTGTG
CTTTAACAG
>TR36859|c0_g1_i2 len=772 path=[2342:0-282 2343:283-306 2377:307-460 2378:461-484 2379:485-503 2380:504-505 2336:506-771] [-1, 2342, 2343, 2377, 2378, 2379, 2380, 2336, -2]
GAAGGAGCTTAGCAGCACAAAGTGAAGGTACAATATTATGAGCACTAATGTTGATTGAAA
CTCCATAGCAAAACTTTGCACAAAGTTCAAAAGCTTCTGATCCACCAGGCATATCATTAA
GCTCTAGAGGAACACTCTTAGAATCATTAGTATCAGAACAAAGTCTTTGTAGAAGGCCAC
ATTTTGAAACAAGTGGAGACTTGTGTATAAGATAAGTTGTATCGTTGGTTTTTATCACAA
GATCAGGAGGTATATCTGAAACTAGACTCCTGGTAGCTTGTTCCGTGTAGAAAGTATCTG
ACCTTGTTCCAAGTTTCATGAACTTCATAGCTATTTATTGTGATATCTATGATCAAGACA
AACCTCTACTTCAATGCCTGCAAAAATTCTGAAAATCTCTACTCTGATTGATGTGATGCT
AGTTTTGTATAATGATATGAATGTGGGAACACTCTGACTGAGTTGCACCAGGTTTCAGGT
CATTATGCCTACTGTGCTAGTTCCTGTGAACACTATATTATAATTGATGTTACTTATGAA
TATGAATGATATGAAGCAGAAAAGTATTCACAAGGAAGCAGAAGCATTAGTGTTTGAAGT
GAAGGCATATATGGCTTAACATGTGGAAAAGGAAAGTGGAATATGCTTTACTAGTTTCAT
GCAAGTAATCCTCAGAGACAAAGAAATACTACTAAGGAAGCATCAATAGTGTCATGTGGG
AAGACACAGTGTATGGTTCATTTGAATTAGTCAACATAGTAATGTATCAAAA
>TR36860|c0_g1_i1 len=773 path=[1691:0-101 1731:102-121 1736:122-122 1734:123-165 1729:166-183 1724:184-214 1690:215-772] [-1, 1691, 1731, 1736, 1734, 1729, 1724, 1690, -2]
GCATCCATCCGAGTTGCAACTATATTCCCTTCCAATGATACTCCTACAAATGCACCTACA
GTATGACAACGCCTTGTGTAGTTACTTGGCTATACTTTCAAACATTATTGCTTTTGTACT
GTAATATCTATGTCAAGAGAAATATATACTCATAATAGTGACAAAAGGAAGGTAGCAGGT
GAAAGCATACAGCAATATAAATGGAGTAACATGTTTACAATAAGGGAATGCACTTATTAG
TTTTCATAGTAGGAGTTACTATAGTACCGATGATTTTACCTGAGAACCAGTTTTTTCATT
CATTACAAATAAAGAAATGGGAAGACCAGGCTATGTTTTAGGGAATGCGAAGACAAGTGT
GAGTTGTGACCAGGAACTATATGAAGGATTTGCAGATTCAAACACTGTATATAATGAAGA
GTGAAGACAGACTAATAATGACTGTTATATATCTGCTGCAATAATGATAAAGCCCTAAAA
ATGTCTTCAGTCCATCAAAATTCAAAAAACATTCTGGTTTCGTTAAAACATGATATCTAG
GGTGGCATATTAGTGATATTAATACATTTATTATATTTCCTGGCATTCACAATGTATCAG
AACAGATGTTGAAACTTGAAACTCCTCAATTTCAAAACCATAGTTTGGTTAATACTAAGA
TGGTAAATAATAGCCAAGATAAGCTCGTGCATTTAAATGAACTTACGATATGCAGAAAAT
TTCATCATAATTACCTTTACTGCAACTGTAAGTGTAACACATGCCAGAGCCCT
>TR36860|c0_g2_i1 len=771 path=[1705:0-101 1733:102-121 1728:122-122 1735:123-163 1730:164-181 1725:182-212 1699:213-770] [-1, 1705, 1733, 1728, 1735, 1730, 1725, 1699, -2]
GCATCCATCCGAGTTGCAACTATATTCCCTTCCAATGATACTCCTACAAATGCACCTACA
GTATGACAACGCCTTGTGTAGTTACTTGGCTATACTTTCAAACATTATTGCTTTTGTACT
GTAGTATCTATGTCAAAAGAAATATACTCATAATAGTGACAAAAGGAAGGTAGCAGGTGA
AAACCTACATCAATATAAATGGAGTAACATGTTTACAATAAGGGAATGCACTTATTAGTT
TTCATAGTAGGAGTTACTATAGTACCGATGATTTTACCTGAGAACCAGTTTTTTCATTCA
TTACAAATAAAGAAATGGGAAGACCAGGCTATGTTTTAGGGAATGCGAAGACAAGTGTGA
GTTGTGACCAGGAACTATATGAAGGATTTGCAGATTCAAACACTGTATATAATGAAGAGT
GAAGACAGACTAATAATGACTGTTATATATCTGCTGCAATAATGATAAAGCCCTAAAAAT
GTCTTCAGTCCATCAAAATTCAAAAAACATTCTGGTTTCGTTAAAACATGATATCTAGGG
TGGCATATTAGTGATATTAATACATTTATTATATTTCCTGGCATTCACAATGTATCAGAA
CAGATGTTGAAACTTGAAACTCCTCAATTTCAAAACCATAGTTTGGTTAATACTAAGATG
GTAAATAATAGCCAAGATAAGCTCGTGCATTTAAATGAACTTACGATATGCAGAAAATTT
CATCATAATTACCTTTACTGCAACTGTAAGTGTAACACATGCCAGAGCCCT
>TR36861|c0_g1_i1 len=419 path=[1106:0-31 1126:32-32 1125:33-56 1123:57-156 1127:157-167 1095:168-180 1124:181-191 1122:192-279 1128:280-292 1086:293-309 1087:310-329 1088:330-418] [-1, 1106, 1126, 1125, 1123, 1127, 1095, 1124, 1122, 1128, 1086, 1087, 1088, -2]
AGAAGGGGATGATGAAGGAGTAATGGAAGAACTGTTCATAAAAGGTTCAAGAACTTCCAT
TAACTCACCATTGAATGGATCTTGTGAATTGTTGAAGAAATCCATTCTACCTGAAATTTA
ATTAATTAATTATCAACAAAAAATTACACAGATCTTAGATAAAATTAACCTGTGTTGCTT
AAAAACTTCAAAAAAAAATTGAAATTTTTTAAGATAAAATTAAAATAAAAAGAAATTGGT
GAAAGAGGTTTAAAATAGACAACCTCTTTGAACCAGAAAATGTTCTAAAAAAAATAAAAA
TGAAAGCTTTGAGGGATCAAAAACAACCCTCTTAGCTGATTCAAAGATAAGAAAAATTAA
ACTAAAAAAAATTATTATTTTTTTTCAAAATTAAAATAAAAAAAAAAAAAAAAAAAAAA
>TR36862|c0_g1_i1 len=757 path=[1605:0-254 1606:255-285 1620:286-294 1619:295-318 1618:319-650 1616:651-674 1617:675-756] [-1, 1605, 1606, 1620, 1619, 1618, 1616, 1617, -2]
GGGGACACAGTTGAGAACAAATCAACAACTTGACTGGCTCTGCATAATCCTACATCCAAA
CACCATAACTTTAAGTTCCTACCAAAGTTAACATCACAAATTAGGAAATTCTCCAGCACC
CCATATATCCATTTCACTCCTTAACTTACATAGATGGCTAGCGTAAAATCGAGAGGGGTT
AGAGTTATGCATGTTTTTAAATAATTTTGGGAATAGCTATTAGAAGATCAACCCGGTTCA
AAAGTGAAAATATACTAAAAACGTAGACAAATAACACGTGATGCTTGATTGCGAAATTTG
GTCAGTTGTGTCTACCGCTCTGACTGCAGTGCGGCTGCAGTACCTTCCTATTAATCAAGC
TTAGAATTCACAAGATTCAACATGTATTTGAATACTACGGTCCAATTTAAAATACTACCT
AACTAAACCTACCCACTTATCAGGAACTACGAGTCATATCCAACAATAGCATTGCCAATT
GTAGTAAATAAATAGGTTTTAAATGTTTCATTTTTCAATCAAACCTACCTCCCTTGAACA
ACACTAATTGAAAATCCTCCAGTTTAATTCATTTTCATCACATTTCTCAGAAGACAAGTT
GACGAATTGCTTTCAAATTTCACAGACATCATCATCAGCTAGCAAAAATTGGATAAATTT
CACATGTTCAAGTCCACTTCATCCAATAACAAAATTAATCAGTTTGACCACAAATTCAAC
AAACCCATCTAATAAATTCCTTAAAAAAAAAAAAAAA
>TR36863|c0_g1_i1 len=1665 path=[3464:0-279 3465:280-309 3477:310-722 3473:723-813 3475:814-1097 3462:1098-1114 3472:1115-1287 3459:1288-1311 3460:1312-1664] [-1, 3464, 3465, 3477, 3473, 3475, 3462, 3472, 3459, 3460, -2]
AATCTATCAAAAACAAACAATGCATTTGGGTCTATCTTTTTTTCCCTACTAATTAAGGAG
AGGATCAAATCAAAACGTAATGAGAAGATAACGTGAAATTAAATTAGTTCCGTAACGATG
ATGAGCTGTAACTCATCACCCTCACACATTTTCTATTAATCCATATTACCCAAAAAACCC
TTCCTTCACTCATTCTCCCGCCATCAACAACAATGGAACTCCCAGTGATAGATCTATCTT
CATACCTCTCCGCCGTTTCAAACGACCGCGATCCACGCCTCCAATCCCTCTGCGCCGATG
TCAGCCGCACCTTAAGTGAAACCGGAGCACTTCTTGTAAAAGATCCGCGATGCACCGTCG
AAGATAATGATCGTTTCATTGATATGATGGAAAAGTACTTCTCAGCTCCTCATGAGTTCA
AGATTCGCCAAGAGAGATCTCATTTGCATTACCAGGTTGGGGTTACGCCGGAGAGAGTGG
AAGTACCGAGAAGTTTGGTGGATGAAGAAATGCAAGAGAAAGTGAAAGAAATGCCGGAAG
AACATCGACCTCATACTCCTGTTGGTGCTGATCTTAAATGGAGATATTTTTGGAGGATCG
GTGATCGTCCCTCTAACACCAAATTTCAGGAACTCAATGCAGAGCCAGTAATTCCCGAAG
GTTTTCCAGAATGGAAAGAAACTATGGATTCCTGGGGATACAAAATGATAGCAGCAATTG
AAGTGGTTGCTGAAATGGCAGCTATTGGGTTTGGTCTTCCAAAGGACGCATTTACATCTC
TTATGAAGCTGGGCCCGCATCTGCTAGCTCCAACAGGGAGTGACCTTGAAAAATATGGTC
AAGTAGGAACTGTTTTTGCAGGATATCACTATGATCTTAACTTTCTAACAATTCATGGTA
GAAGTAGATTTCCTGGATTGAACATCTGGCTAAGAAATGGACAAAAAGTCGAAGTGAAGG
TTCCAGTAGGTTGTCTTCTTATTCAGACAGGAAAGCAGATAGAGTGGTTAACGGGAGGGG
ACTGCATAGCTGGCATGCACGAAGTAGTTGCCACAAACAGGACCATTGATGCAATCAATG
CAGCTAAAGAGCAAAAAAGAAGCTTATGGAGAGTCTCGTCGACGTTATTTGCGCACATAG
CATCAGATGCGGTTCTGAAGCCCTTGGGACATTTTGCCGAATCGCCACTGGCAAGCAAAT
ACCCTCCAATGTGTGCAGGAGAATATGTTGAACAAGAGCTTTCTGTAATCAATCTCAAGG
GAAAGAAATGAGAACTTTCATGGTTGACAAATGTAATAAAAAGTTGATACATTCTAATTT
CATCTGATTAGACAGCTTTTCTAGCTATTGGGGTCACAATTAAAAATCATTGGGGCAAGA
AACTAAAAATTGTGGTTTCATGTTTGTTCCAAGAAAAGGAAGCAATATAAGCTTCCACCT
GAACTCCAATTTATATCAAATGTCAATACATATCAAATTTCTGCATGTTAGTGTTACAGG
ATTTTAACTCCCAACACATTTACAATTTTACCTTTGTTTCCTTTCCTTGCCGCTACTTCC
AAACATTGAACTGATCCCCTGTATCGATTTAGGGAGCTTCTTCGGACGCAAGCTACTATG
CATTTCCTTATTGTTAATTCAGAACATACCATTTGCAAATGAGAT
>TR36863|c0_g1_i2 len=1596 path=[3455:0-279 3456:280-309 3477:310-722 3470:723-744 3475:745-1028 3462:1029-1045 3472:1046-1218 3459:1219-1242 3460:1243-1595] [-1, 3455, 3456, 3477, 3470, 3475, 3462, 3472, 3459, 3460, -2]
AATCTATCAAAAACAAACAATGCATTTGGGTCTATCTTTTTTTCCCTACTAATTAAGGAG
AGGATCAAATCAAAACGTAATGAGAAGATAACGTGAAATTAAATTAGTTCCGTAACGATG
ATGAGCTGTAACTCATCACCCTCACACATTTTCTATTAATCCATATTACCCAAAAAACCC
TTCCTTCACTCATTCTCCCGCCATCAACAACAATGGAACTCCCAGTGATAGATCTATCTT
CATACCTCTCCGCCGTTTCAAACGACCGCGATCCACGCCTTCAATCTCTCTGCGCCGATG
TCAGCCGCACCTTAAGTGAAACCGGAGCACTTCTTGTAAAAGATCCGCGATGCACCGTCG
AAGATAATGATCGTTTCATTGATATGATGGAAAAGTACTTCTCAGCTCCTCATGAGTTCA
AGATTCGCCAAGAGAGATCTCATTTGCATTACCAGGTTGGGGTTACGCCGGAGAGAGTGG
AAGTACCGAGAAGTTTGGTGGATGAAGAAATGCAAGAGAAAGTGAAAGAAATGCCGGAAG
AACATCGACCTCATACTCCTGTTGGTGCTGATCTTAAATGGAGATATTTTTGGAGGATCG
GTGATCGTCCCTCTAACACCAAATTTCAGGAACTCAATGCAGAGCCAGTAATTCCCGAAG
GTTTTCCAGAATGGAAAGAAACTATGGATTCCTGGGGATACAAAATGATAGCAGCAATTG
AAGGCCCGCATCTGCTAGCTCCAACAGGGAGTGACCTTGAAAAATATGGTCAAGTAGGAA
CTGTTTTTGCAGGATATCACTATGATCTTAACTTTCTAACAATTCATGGTAGAAGTAGAT
TTCCTGGATTGAACATCTGGCTAAGAAATGGACAAAAAGTCGAAGTGAAGGTTCCAGTAG
GTTGTCTTCTTATTCAGACAGGAAAGCAGATAGAGTGGTTAACGGGAGGGGACTGCATAG
CTGGCATGCACGAAGTAGTTGCCACAAACAGGACCATTGATGCAATCAATGCAGCTAAAG
AGCAAAAAAGAAGCTTATGGAGAGTCTCGTCGACGTTATTTGCGCACATAGCATCAGATG
CGGTTCTGAAGCCCTTGGGACATTTTGCCGAATCGCCACTGGCAAGCAAATACCCTCCAA
TGTGTGCAGGAGAATATGTTGAACAAGAGCTTTCTGTAATCAATCTCAAGGGAAAGAAAT
GAGAACTTTCATGGTTGACAAATGTAATAAAAAGTTGATACATTCTAATTTCATCTGATT
AGACAGCTTTTCTAGCTATTGGGGTCACAATTAAAAATCATTGGGGCAAGAAACTAAAAA
TTGTGGTTTCATGTTTGTTCCAAGAAAAGGAAGCAATATAAGCTTCCACCTGAACTCCAA
TTTATATCAAATGTCAATACATATCAAATTTCTGCATGTTAGTGTTACAGGATTTTAACT
CCCAACACATTTACAATTTTACCTTTGTTTCCTTTCCTTGCCGCTACTTCCAAACATTGA
ACTGATCCCCTGTATCGATTTAGGGAGCTTCTTCGGACGCAAGCTACTATGCATTTCCTT
ATTGTTAATTCAGAACATACCATTTGCAAATGAGAT
>TR36864|c0_g1_i1 len=2013 path=[4208:0-924 4209:925-948 4223:949-1188 4215:1189-1212 4222:1213-1218 4220:1219-1605 4202:1606-1652 4203:1653-2012] [-1, 4208, 4209, 4223, 4215, 4222, 4220, 4202, 4203, -2]
GATGATACCGATTTACCAACAAGAAGTTCCACATGCAATAGTGCCAATTACAAAAATACA
AATACACAATTTGTCACCTCTTCAAATTGGTTGGCTAGGCAACAAACAAACTATGAATAG
TTACAAATTTAGGTGTCATAAACATCAATCACGAGCAGCAAGGCAAATAACAAAATAACA
AAAAAAGTAAAGAATAGAGCTTTTTCAAAAGGAATAAAGTATATGGTAGAAACTTAAAGT
TAAAAGTAGAACACTTTGCTTTAGCAACTCATTCATTTATATGCCTGATTGCATGTGATA
AGGAACGGTATGCAGTTGATGTACATAAAATGTGAACCTTTTTTTTCCCATTTGTACAGA
AGAAAGCAAGTAATAATTTATTTACACGGGTGATTTTCTGATTTTTGAAGGTTTAGTTTA
ACTAAGCAGTGTGAGTTAAGGATGGAGATCTGTTGACCCTCTCTAGAATACCGCTAGCCT
TCCTTTTCGCCCTTGAAGTTCCGCATTGTGCGAGCTTAGATAACGTACCATTGGTCTTTT
CTTCTTCTTTGATTTCCTTCCACATTGTTCTGTCATTATAACAGATTGTATATAGGATTG
CAATGCAATTTTCTTTGCATCTTTCTGATGTGCTCTCCCTTATAATTTTCAGTAAGAAAG
GAACTGCGCCGCGATCACGCATTTCTTCAACAGCCGTGGGATGACTGGAGAGGAGTGCCA
GTATAGCCAACAGCTCATCAACTAGAATGCTGTTCATGATCTTATTCAAAATTACCCTAA
CTGCCCCTTCTCGCACGGTCCTTCCTTTATTCTCGTGAACAAGACATAGGTTAAATATGG
CTGATGCAGCATCTTTCATGGCTAATGTATCTCCCTCATCTAGAAGGCAAACCAAATGTT
TGATAGCTCCAGATTTTCCAATGATTAGCTTGTTGGAATCGATTGCTGATAATGTGAAAA
TAGCTGCTGCAGCATTGCTTTTTGTTGGAATGGTTCCCCATTTCATGGCATCAATCAGCA
GGTTAATGAGGGTTGGATCCTCTGCAAACACTTTCTTATTATCGTCAAGAATTGAGAGAT
TCAGAATAGTTGTGATCAAATCCTCTTGAAGATCAGGGTGAGGACAAGCACTGCCTGGTG
ATAATGGATGAAGCAACTGCGTGATCACATCACCAGACTCCTTAAAAAGTGTTCGAAACG
AAGGTGTCCGCTTTGTCAATAACCGAAGCTCTTTCGCAGCCGCTTTCTGATCAGAAACAG
AACACGATAACTTATGAAGCAATACATTCAAACGGTCTCTGTCTGCATTAGTCACCACTT
CATCCATGTCCCGAGCAGAAGGCTGTGGTAGCTCAAGTCCACGCTCCTTACACCACTGTG
CGATCATATCTCGGACCAAGTAATTAGGAGTAAGAATTGTGTGAGAAAGAACTTGCTGGG
TTTGAGGGCATGTTCTTTTGCCTTCATTCAACCACCTCTGGATGAATGGCCGATCATATG
TCTGTCCGGTGGACAAGATAACAGGGTCGATCATCAATTGAGAAGAAATAGGGCAACGAA
AATGAGGAGGAGGGGCAAAATGGTCCAATTTATCAGAGAAAGATTTGGTTGTTTTCGTTG
TTCCATTCTTGTTGTTGTTGATTTTGAAATCTCTGAGAGAAGAAAGAGCGGCGATTGCAT
CATCGGTGGTTTGAAGAGAATAGTCATCATCAGAGTCAACGATAGTTTTAACAAGTTTCC
ATAAACGCTCTTTCAATTCTTTCGTATCCGCCATAACCGAATGCTGCATTGCTCACTCAC
TCACCATTCATTCTTTTTCTCTCTTTTGACTCTCAATTAATTCTATTTAAATTAAATCAC
TAACAAACAAACAAATAATAACACAACACTTTTTTTCTTTTTGAATCTTTGTGTGTTTTT
TTCTCTCCGTGTGTGTATGTGTGTGTCGAATCAGGTAGATAACGCGTGTTGCGTAAATAT
GTGTGTGTGTGTGTGTGTAAGAACAGAAAAAAA
>TR36865|c0_g1_i1 len=3757 path=[7699:0-1527 7700:1528-1551 7708:1552-1860 7694:1861-1884 7706:1885-2096 7703:2097-2120 7707:2121-2586 7697:2587-2610 7705:2611-2763 7691:2764-2787 7692:2788-3756] [-1, 7699, 7700, 7708, 7694, 7706, 7703, 7707, 7697, 7705, 7691, 7692, -2]
ATGTAGGGCATTTTTATCCTTTTGTACAATAATGTTGGGTACAAAAAAAAGGTGGTAGGC
CTGTCATGATCTTCCAAAAGGCAGCGCAAGCTAGATTGAGGGGCATTCCATAACCATTTA
ACTATGGAGAGCAAGAACAATGGGAGGATTGGGGAGAGGGTCATGATGACCCAAGACCAC
ACAGGATTCAAAAGCATGTATGAGGAATTGTAAGTGTTCTAAAAATTCCATTTTTTTTAG
TCCATCAGACAACCATGTGTTCATCCAGGATCGATAGATTTGGCCAAGAACAATCCTCGA
CACCAATCACACACCGATTACGCGGTCAAACTGTTATACACATCTAGAGAGTCGCGACTC
AGTAAGGTGTTGGATAAGAGGTATCAACGAATACTCATTATTTAAACAAAACTGCATGAG
AAAAGCATGTACCAATAGAAACTCTTTGATTTATCAGCTAAAAACTAACCTTAGTAGATA
TCAAGCTAATCTACAGAAATAACCATAAGAAACTCTTTACATAAAGCCTACCCTGCTAAA
ATGTAACACTTCGGAGCACATAATGCCACGCAACATGAGGCTACTAAGTACATGGTGGAT
TTCACCCTTCTACTCAATTTGTGATTGTTGTCCAACTAGCTGGAAGACGATCAGAAGTGG
TAGGCAAAGCTCTAACATTAATGTCGAGAGGCATGAGACGGTACTGAATGTCGAGATCCC
TGAAAATCTTCATCAACTCTTCAATAAGAAGAGACCTCCTGATATATCTTTCTCCCATGT
CTTGGAAGTTCATTCTATGAGTTGGCCAGATTGCCACTTTAACCATGTTCAATTGATCGT
GATCCTTCAAGACTATAAACGGTGAAGGATACCAGTGCTCCTTCTTGTTATCAATGAAAT
TATGTATTCTGTGTTTCATGAGTGAAATCTTTTCAGGTGGGGTAGCTACATGGATACAGA
ATTCAATAGAATCTCCCATGTCAGGACTACGGTAGAAATTATGTATGGCCTTAGTAGCAA
GGACACTGTTAGGGATCGTTATCTTTTGATTATCGTATCTCAGAAATACGGTGGTCAAGA
TGTTCATCTCTTCGACAACCATCTGGGTCGCATCAATTTCACATCTATCTCCCACATCAA
ATGGATGCATTACAAATAAAAATATGATTGCTTCAAATACAGTCTTGCATGTGTTTCCGA
ATATAAATGCAACCAAGACAAGTTGTGAGCTCACAAAAAGAAGAAATTTGGTAGTAGCAA
TTTCCAATATCAAGAGCCAAATAACCAGTATGATAATGGCAACTAAGAAATTGAGCATTC
GATGAAGTTTGTTCACTGCGGTTTTGGTGTCATTCAATGTCAAAGCAAGCGCTCTCCTCT
CCCTGAAGGCATTAACCACCCAGTTCTTCAACGCGGATTTGCTGATTTTCCCAGAATCAG
ACGCTCCTTCAAATAGATTTATGGTTTTTATAGCCTCATCTTCTCGCATAAAACGCATTA
AGTCCTCAGGATATATAAACCTGCAGCCACGCCTAGCAACATTCTGAAAGATTTTCTTAG
CAGCTGCTTTAGCCTCATTTTCACTTCTGATTTGTGTGGCATGCTCATCATCAGCAGAAG
AATCAAGTATCTGCTCATCCAATGTAGTAAGTGCCCCATGCCGAACCATATTCATTAACC
TCTTCATATTCCAAGCCGACACGTTATTTGGATTCAGCTTGTGCAAGTGATCAATAGTTA
TCCCACCACCACCATTCCCAATCCCATTATCATCAGATTTCTTGGAAAGTGGCATTGAAA
ACTTGCCACTCTTAACCACAGGGCTTTTCTGAAGCATTCCACTCCTCAACCTTCCACTCT
TGATGTTAGGAAAGGCACTAGCTCTTAGGTCAGCAGGTATGCTAACACCGGCATTCTGCA
ACTTCTGAACCTCATCAGCAAGCCTTTCCTCTTCCTCTTCCGCCTTTCGAATCTCCACCA
AAGGCGGCCCCGAGAGTGTTTCGATCACAAACTGATTAAACAGTGACTCTTGAATCCTAT
CAAAGTATGTACTCACATGAAAAGAAGAAGCTAAAACCTTAACCACTAGAGTTTTCAACA
ACCACACCAAAGTACCCACCAAGAAACAGACCAAAACCTTGGTCACATATTGAAGGACAT
CACTGTTTGTCTCTCTTTGAACTCTCTTATCAAACAGAAAATGCCATGCAATCAAAACAA
GCCCTAACCAAACACAATTTTGCACAGCTTTCCTGACACCATACACAAAATAAAGAACCC
TCTTTCTCAATAGGAAATTCCTTTCAATACAAAACACAGCAATCCTAATAACCCAATCAG
AAACCAATCTACCACATATTAGAACAAGAATCATCACTTCCCATTTCCAAAACTTAAGCT
GCCACAGAGTCTTATCCCTCAACAAAGGAACACTCAAAGTTGTTACTAATGCACCAATAA
TTAAAATCAAACTCAACCATTCAAGAAGAATCCAAAGACTGAAATGTGTTTTCTTATACT
CATCTGGAAAATCCTCTTCCATAAAAGGATCATCTTCATCATCATCACCTTTCCTCCCAA
TCATCCCGGACAAAAGCTGACTCGATTTAGCAACCCGACCAGATCTTCTATCCGGTTCAT
CGGGTGGGTCCATTAATCTGGACTTAGTTTTAGTTTTCATTAACGTTGATTTTCTCTGCA
TTGAGAGGTTCCTCTCAAACGAAGCATTGGAGGAACACCTCAAAACCTCGCAATCACCAC
CACCGTTACCCGCAGGTGATGGAGAATGACGACGGTCGTGATTAGGGGGTTGTGGAGGCC
GAGCATACTCACCCATTGACGGCGAATCCTTGCTGTGTCTTCTCCGAACAGGATCGTTCA
CAGCTTCAATCCCATTCGAATTTGAAGCTGGTTCCTCGAAACTAACTTTCAACTCGCGTT
GAATCACCGTGGGAGATTCCTCCACCGGCGTTAACTTTCCGTCAGCGACGTTACCTTCAT
TCTGAAGCTCCTCCATCTCCAAATCCATGTCCAATGACATATCACCGGAGGCACGCTGTT
TATGAAGAAATTTTCCGATTAGTTGCGACGGTGGATCCTCTAGCTTAGCTTTGTGGCGGA
AATCAAAACTCTCATCACGAACATTGTCGCCGGTGTCATTCCAAAAATCGTAGCTGGATT
CTCTCCAAATCTTGTTATTGGCTTGGGAAGGTTCACCGCCGTCGTCGTTGATTTTCACGA
CGACGTCTCCGGCCATAGGAAAAGAGCGGCTGCTGTGTTGGCGGTCGTGGAGAATAGGGA
GCTGTTCGTGGTCGGAATCTGCAGAAAATTTTCTAGAATGTTTATTGTTCTGAGAAGCAT
AAGATTTGAAGGATTTTTTAATAGTTTGCATCACAGGGTTAGGGTCTCTCTGGAAAATTG
ATTTAAAAGAAGATTTTAATAAAATAATAATGCATCCTAAAGTTTAGTTAAACGTGGAAA
AGAACAGAAAAGAAAGTAGGTATTTGGTGGTGACCAAGAAATTTTTCTATATACACTATA
AAAGATATATAATGCTGCTTTTTGATTTTTTAGAATTGAAAGGGTCTTTCTAGGACGATG
TGAGGGGACGCGTGTACTGTGTATTGTCAACAGAGCAGATGCAAAAAACACTTCTAACGA
TAATGATGATGACAATGGTTGATGAAGGGGAATAGTATAATGTTTTTAAATAATTTATGG
ATTGCAGAGAGAGAGTTGTGGTGGTAATGTAATGGTA
>TR36866|c0_g1_i1 len=1198 path=[2483:0-144 2484:145-167 2490:168-495 2481:496-519 2489:520-708 2478:709-732 2479:733-1197] [-1, 2483, 2484, 2490, 2481, 2489, 2478, 2479, -2]
GTCGTCTTGGTTCTTTTATAGCCACAAACGTAGACCGCGCACATTAGCCACTGTTAGTTG
TTCCCCAACTAAAGTACGCATCTTGAGCTTCTGAAGACACTAGTCTCCACTTGCTTCTTC
CTCTAGAAGAAAGTTGAAACCTTTCAAACCTTTCTCTGCCACCAAACCATTTTTTTTTCA
TTCTCTCTCTTATGGCGTTTTTGAGACCAACCCTCTCTCAACTTTCCCTTTCACAATCCA
ATTTTCCCAGAAATTCTTCATGGAATAATCCAACCCAACAATGTTTTTTTCACAAAAAGA
TCCTAAAGTTTCAAAATTTCAACACTTCCAAGTCTTCCAGGGTCTGTTGTAGTAGTTCTC
AAGATGCCAAGAATCAAAACAATGGAGAAGAGCCTCCGGAGTCATTATTTTTGAAGGAAT
TGAAGAGGAGAGGTATGACCCCTACATCATTGCTTGAGGATTACAAGCAAACCAACTATG
GAGTTGATGAAGAGGCTTCTGTGAATGAAGAAGATAGGGGTTTCCCGAACAGAAAAACAG
TGTCAACCAATGTTGAGAGGGGTCTAGAGAATCAGAGGGAACGGTCTATGGCGCTGAACA
GTGAAGGTCTTGAGGGCTTGGTACCTCGAGCTAAACTTCTATTGACACTTGGAGGAACAT
TCTTCTTGGCATTTGGACCGTTGATCCTCATAACCGTGGCATTTTTTTCCGCTCTTTACT
TCTATTTCGGACCAAGTTTTGTCCACGACGGAAGCAAGATGTCACTATCACCTCCACAAT
ATGTGGACCCTTATGCACTCTTAGAAGATGAAAGGATATCTCAGATAGCTCCTCGGCTAA
ATTAAAGGCAAAATCAAACGTACACGTACTTTACTCTTAGGAACCTATAGTCACATATAT
TGAATTTAAGTTTTACTTGGCTTCTGTTGATTTAGTTCCTTTGTAAAATATCATTCAGGG
AGAACTTGTTATGTATTTTGCAGTCATCATTGACACAATTCTTCGCATGTGTCTCTTGCA
TTTTGCATATATGTTGTGTATAGTTTATTTAAATCTAAATGAAAGTCTTGTTAGAAGTAG
CATTAATCTTAATATTTTTATTTTCAAGTTAGAAGTTAATTTTGTCTGGAATAAGTTGCA
AATCAAATGAAGTCCCTATACTTGTCAAAAGAAAAAAGTTTTAAAGCTTTTCGAGCAT
>TR36867|c0_g1_i1 len=1033 path=[2275:0-84 2276:85-90 2277:91-102 2336:103-122 2341:123-123 2340:124-126 2338:127-145 2335:146-176 2329:177-692 2284:693-715 2285:716-1032] [-1, 2275, 2276, 2277, 2336, 2341, 2340, 2338, 2335, 2329, 2284, 2285, -2]
GATGCTGGAGTACACAGTCCAATCCCATTGTAGGGTCCTTGACCACAACATGCAACTTTT
GATGTGGCAAATCCTACATATATATATGATAGAAGGTAACATGTGATTTCAATTTTCAAA
TTTATGGGGTAAAATAATAGCGTATATAATGTGAGAGGTTGGTAGTTGGAATGCTCCAAA
GTCTTAAATAAATTCTGAAAACCAAATACCAAGTACCAAACCAACTCATAGATATATTAT
GCAGGTAGTTGTAAATTTTCTACGTACGTGTTTGAATAGTAGAACTCTACTCATGAAAAT
GTACTAATGTTAATGTATATAAGCACATGTCTTCGCTACTTTTCATAATGTGATGAAGAG
TTTGATGTGTAAAACACTATTCATACCGTAAAACCTAAGTTATATCTCAATACCGACATG
TTAAACAGTTAAAGTACTTATTATTACTACATACATAACTTATGTATTTTAATTGCAGCA
TATATTGTGTAAGACATATGTTTCCCTTTCATCAGTCTTCGGTATAATTCGAATTTAAAC
TACTTCTAGTAAAAATGAAAATACTTAAAATTAAGGAATAAATTATTTATTTCCACTTTA
TACTCATGATGATATAAAGTGTGGTCCCTGGAAACGGTTTCCCCCATTCAACGTCATCTG
CAAGCAAGTGGTGGCTTCATTTGGATTTGGGATTGGGCAGAGTAAATTATTTATTTCCAC
TCTATACTCATGATATGTATGTAGATGGGAAAATTAAATATGGTCACACCAATATTTTCC
AAATTTCACCCAAAGCTACCCGTTAAAATTAAGGAATACTAGTGGTAAAGTTCACATCGT
AAAAGACCGATTTGATATGTTGTGGCGCACGTTCGAACCCACAACACTTGTTATATTTGT
ATTTAGTTTATGTGAATTTAGTCGTTAGTCTCTTTAAACCCAAAAATACGTATATTAGAA
ATACGATACAATAAAATAAAAAAGTGATGTTGAAGGACATATATACCGTATGCTTCTGGA
TTACCAATGAAAT
>TR36868|c0_g1_i1 len=1063 path=[2304:0-561 2309:562-589 2313:590-641 2310:642-693 2307:694-901 2299:902-925 2300:926-1062] [-1, 2304, 2309, 2313, 2310, 2307, 2299, 2300, -2]
AGCTTATAAGATAGAAACTTAAGTATGTGGTTTGCCAAACACAAAATTTAGTGACATACA
ATACATCCCACATAAGTTCAATTCTACATTTTAACCTAGGAATAAGTACCATGAAAAAAT
TAACTAATTACCTCACAGGATAAACATGTAAAACAATAACAATTGTCAACAAAATTAATT
CAACAATCAACTTTCTTAATTTCCATGTTTTCATCAAAAATGCACAGAAACCGATCCTAT
TGAAGCTATTGCAGAAGCGCTGGGAACTAGATGAAGATTGCAGGTTAGCAAAAAGTAGTA
ACTATTTTCTCAGACGCTGATGTTGTTGATAACTGTATCAACTCAAAAACTGGCTGTCAT
TGATTTTAGAACTTCAATGCCAAATGGTTGCAAAAGAATCAGTTTGGTTGCAGTTTTGAA
AATTTGCAGCTGAAAAATTCATAGCCATTCTCAAACCAACCCTTTACGATCACATTAAAT
CAAAATGCATACAATACCACATTAACTAAAACTAAAGCAAAAGCAACTAAATAAGCAAAC
TCCTTTCAACATGAACATTGTTTAGGAAAAAATTGATCAAGCATCATGAGTGCCGCAAAA
ACCTTTTTTATTTTGGAACCTATCCTATATTAAGCCTCTACAAGAGCAGCTCTAGTGTAA
CCTCAATCCAACATTGGTTGAAACCCAACCATTATAAAGCACAAAATACAAAGTGTTTAA
GCATCATCAAGAGCAAGGACTCCGGGGAGTGGCTTCCCCTCAAGAAGCTCTAAGCTGGCA
CCTCCACCAGTTGAGATGTGACTCATCTTGTCTGCTAGTCCAACCTTCTCAACAGCAGCT
ACAGAGTCGCCACCTCCAATGATGGTTGTTACTCCCTTGCCACTTACCTCTGCCAATTTC
TTGGCAATGGCCTCTGTTCCTGCTGCAAACTTATCAAACTCAAAAACACCCATTGGTCCA
TTCCATATGATGGTCTGACTCTTGTCCAATGCTTCATTGAAGGTTTTGATGGAATCAGGT
CCAATATCCAATCCCATCCATCCGTCGGGGATGCTTGATGCTG
>TR36868|c0_g1_i2 len=1049 path=[2286:0-561 2314:562-589 2313:590-641 2311:642-679 2307:680-887 2299:888-911 2300:912-1048] [-1, 2286, 2314, 2313, 2311, 2307, 2299, 2300, -2]
AGCTTATAAGATAGAAACTTAAGTATGTGGTTTGCCAAACACAAAATTTAGTGACATACA
ATACATCCCACATAAGTTCAATTCTACATTTTAACCTAGGAATAAGTACCATGAAAAAAT
TAACTAATTACCTCACAGGATAAACATGTAAAACAATAACAATTGTCAACAAAATTAATT
CAACAATCAACTTTCTTAATTTCCATGTTTTCATCAAAAATGCACAGAAACCGATCCTAT
TGAAGCTATTGCAGAAGCGCTGGGAACTAGATGAAGATTGCAGGTTAGCAAAAAGTAGTA
ACTATTTTCTCAGACGCTGATGTTGTTGATAACTGTATCAACTCAAAAACTGGCTGTCAT
TGATTTTAGAACTTCAATGCCAAATGGTTGCAAAAGAATCAGTTTGGTTGCAGTTTTGAA
AATTTGCAGCTGAAAAATTCATAGCCATTCTCAAACCAACCCTTTACGATCACATTAAAT
CAAAATGCATACAATACCACATTAACTAAAACTAAAGCAAAAGCAACTAAATAAGCAAAC
TCCTTTCAACATGAACATTGTTCAGGCAAAAATTGATCAAGCATCATGAGTGCCGCAAAA
ACCTTTTTTATTTTGGAACCTATCCTATATTAAGCCTCTACAGGAGCAGCTATCCACCAT
TGGTTGAAACCCAACCATTATAAAGCACAAAATACAAAGTGTTTAAGCATCATCAAGAGC
AAGGACTCCGGGGAGTGGCTTCCCCTCAAGAAGCTCTAAGCTGGCACCTCCACCAGTTGA
GATGTGACTCATCTTGTCTGCTAGTCCAACCTTCTCAACAGCAGCTACAGAGTCGCCACC
TCCAATGATGGTTGTTACTCCCTTGCCACTTACCTCTGCCAATTTCTTGGCAATGGCCTC
TGTTCCTGCTGCAAACTTATCAAACTCAAAAACACCCATTGGTCCATTCCATATGATGGT
CTGACTCTTGTCCAATGCTTCATTGAAGGTTTTGATGGAATCAGGTCCAATATCCAATCC
CATCCATCCGTCGGGGATGCTTGATGCTG
>TR36869|c0_g1_i1 len=913 path=[2046:0-252 2047:253-276 2064:277-635 2062:636-688 2060:689-700 2057:701-724 2037:725-725 2038:726-749 2039:750-912] [-1, 2046, 2047, 2064, 2062, 2060, 2057, 2037, 2038, 2039, -2]
ATTGGGTACTAAGTACTAACAACGGGAATCTGCAGAAATTGGTCGAGAAAAGAAAAGAAG
CTGCTCGAAGATGGTAGAACGTGACGTGATCGCGACATTGTTGCTTAGTTTCATCTCATT
TTCTTCAATCGTTTTCGCTTCTTCTTCTTCATGCTCCTCCATCACTGGGTTACCGCTTGT
GAGAAATATCAGCGAGAGTCATCAGGATAACTATGGTAGACCAGGTCTCTCTCACGTAAC
TGTTGCTGGTTCATTCTTGCACGGAATGAAAGAGGTTGAAGTATGGCTTCAAACATTTTC
ACCAGGAACACATACCCCGATTCACAGACATTCTTGTGAAGAAGTTTTTATTGTTCAAAA
AGGCAGTGGCACTCTTTATATTGCATCATATTCACATGGGAAGTACCCTGGAAAGCCAGA
GGAGCACTTTATCTTTCCAAACAGCACATTTCATATTCCTGTCAACGATGCTCATCAGCT
TTGGAACACCAATGAGCATGAGGATTTACAAGTTCTGGTTATAATATCTCGTCCACCAGT
TAAAGTGTTTGTATATGATGACTGGTCTATGCCTCACAGTGCAGCGAGACTGAAATTCCC
CTACTATTGGGATGAGCAATGTTCTCAAGAATCTTCAAAAGACGAACTGTGATTTGTGGT
CATGGTGTACACTTAATACATGTTTTATTGCTGGGATGTTGCATTGTTGTACAGAATTTC
TTAACTACAAGTTCAAAACTGTTTAGACATTCATATTCTTTAGTCTAATATCACCACTTT
CCACATAGACTTGAATAAATTAGCAGGTTCTAAAATTTTGCTACTAGTTGTTCAACATTG
GTTATGCAAAACAAAAAGAAAACAAACAGAGGATTCCTTAAAAAGGGATACACCCAAGAA
TGCCAACTCTTTG
>TR36870|c0_g1_i1 len=5307 path=[10749:0-3410 10750:3411-3434 10762:3435-3863 10759:3864-3887 10764:3888-4472 10747:4473-4502 10761:4503-4883 10756:4884-4907 10757:4908-5306] [-1, 10749, 10750, 10762, 10759, 10764, 10747, 10761, 10756, 10757, -2]
ATTCCTCAATACCAGAGAATCGATTATCGATCGATCTCTTCTAACATTCCATAAAACTCA
AAACTAAACCTCAAAAAACGCTTAAACAGTAATCAATTACACCGTATCAAACTTAATTTG
AATTATCGCTTTTACTTTTTCATTCCCTCTCAAACCCTAAAACTTCATCACATCCATGGA
TATTCGGTTCCCTTTCTCTCCGGCAGAGGTCGCCAAAGTCCGTATGGTTCAGTTCGGCAT
ACTCAGTCCTGATGAGATCAGGCAAATGGCTGTGGTGCAAATTGAGCACGGCGAAACAAC
GGAACGAGGAAAGCCGAAAATTGGTGGATTGAGTGATCCGAGACTCGGAACTATTGATAG
GAAGATGAAGTGTGAAACCTGTACTGCCAGCATGGCTGAATGTCCCGGTCATTTTGGTTA
CTTGGAGCTTGCAAAGCCTATGTTTCATATAGGGTTTTTGAAGACTGTGCTGAGTATAAT
GCGATGTGTTTGTTTCAACTGCTCGAAAATTCTCGCTGATGAGAACGATCATAAGTTTAA
GCAAGCTATGAGGATCAAGAACCCTAAACATAGATTGCGGAAGATTCTGGATGCTTGCAA
AAACAAAACTAAATGCGAAGGCGGTGATGACATTGACCTTCCTGAACATGATACTAAGGA
GCCGCTTAAAAAGAGTCGTGGTGGCTGTGGTGCTCAGCAACCAAAGATCACTATTGAGGG
GATGAAAATGATTGCAGAGTACAAAGCTCAAAGGAAGAAAAGTGATGACCAGGAACAGCT
TCCTGAACCTGTTGAAAGGAAACAGACTCTTTCCGCAGAAAGGGTTTTGGGTGTTCTGAA
AAGGATAAGTGACGAGGATTGCCAGTTGTTAGGCTTGAATCCTAAGTATGCCCGTCCTGA
CTGGTTGATTTTACAAGTTCTCCCAATTCCTCCTCCGCCTGTGAGACCTTCAGTAATGAT
GGACACATCCTCCAGGAGTGAGGATGATCTAACTCATCAGCTGGCCATGATCATCAGGCA
CAATGAAAATCTGAAAAGACAAGAGAGGAATGGTTCTCCTGCACATATTATTTCAGAGTT
TGCTCAGCTGTTGCAGTTTCATATAGCCACATATTTTGATAATGAGTTGCCTGGATTGCC
AAGGGCCACTCAAAGATCGGGAAGGCCTATCAAATCAATATGCAGCCGGCTTAAAGCCAA
AGAAGGCCGGATCAGAGGCAACTTGATGGGGAAAAGAGTTGATTTTTCTGCTCGAACAGT
AATCACACCAGATCCAACCATCAATATTGATCAATTGGGAGTGCCATGGAGTATTGCTCT
GAATCTTACATACCCTGAGACTGTGACTCCTTACAACATTGAAAGACTGAAGGAACTTGT
TGAGTACGGACCCCATCCTCCACCTGGAAAAACTGGTGCCAAGTATATCATTCGTGATGA
TGGGCAAAGGCTTGATCTCAGATATTTGAAGAAAAGTAGCGATCACCATTTGGAGCTTGG
ATACAAGGTGGAGCGCCATTTGAATGATGGAGATTTTGTCCTCTTCAATCGCCAACCTAG
TCTTCATAAGATGTCTATCATGGGGCACCGAATCAAAATTATGCCCTATTCTACTTTTCG
GCTCAACTTGTCGGTTACCTCACCATATAATGCTGATTTTGATGGTGATGAAATGAATAT
GCATGTTCCTCAGTCATTTGAAACCAGAGCTGAGGTGTTGGAGCTGATGATGGTGCCTAA
ATGCATTGTGTCACCTCAGTCAAACAGGCCAGTAATGGGAATTGTCCAAGATTCACTTTT
AGGATGCCGAAAAATTACCAAGAGAGATACATTCATTACGAAGGATGTTTTTATGAATAT
ATTGATGTGGTGGGAAGATTTTGATGGCAAAGTTCCTGCTCCTACAATATTGAAACCAGA
ACCACTGTGGACTGGGAAACAAGTTTTCAATCTGATTATTCCTAAGCAGATAAATCTAAT
TAGATATTCTAGCTGGCACAATGAGAACGAAAGGGGACCCATAACCCCTGGAGATACCAT
GGTCAGAATTGAGAAGGGGGAACTACTTACTGGTACTCTTTGCAAAAAGACACTAGGAAC
AGGCACTGGAAGTCTCATTCATGTCATTTGGGAAGAGGTTGGCCCTGATGCGGCTCGCAA
ATTTCTTGGCCATACTCAGTGGCTTGTAAACTACTGGCTTTTACAGCAAGCTTTTAGCAT
TGGAATTGGTGATACCATTGCTGATGCGTCTACCATGGAGACTATTAATCAGACTATTTC
ACAGGCTAAGGATAAAGTGAAACAACTCATCCGGGAAGCTCAGGAAAAGAAATTAGAGGC
TGAACCTGGTCGGACAATGATGGATTCATTTGAAAATAGAGTGAACCAGACTCTGAATAG
AGCTCGTGATGATGCCGGAAATAGTGCCCAAAAAAGTTTATCCGAGAGCAATAATCTGAA
AGCCATGGTCACAGCTGGTTCCAAGGGAAGTTTCATTAACATATCTCAGATGACTGCTTG
TGTGGGCCAACAGAATGTTGAGGGTAAACGAATTCCATTTGGGTTCATAGACCGGACATT
GCCTCACTTTACAAAAGATGATTATGGGCCTGAAAGTCGTGGGTTTGTGGAGAACTCATA
TCTCCGTGGACTGACCCCTCAAGAGTTCTTTTTCCATGCCATGGGTGGTAGGGAAGGTCT
TATTGATACTGCTGTGAAGACTTCAGAAACTGGGTACATTCAGAGGCGGCTTGTAAAGGC
TATGGAGGACATCATGGTTAAATATGACGGGACAGTTAGGAATTCTTTGGGAGATGTCAT
ACAGTTTCTCTATGGTGAAGATGGCATGGATGCAGTTTGGATTGAAACGCAGAAGCTGGA
TTCACTGAAAATGAAAAAAACAGATTTTGACAGGGCTTTTAGGTATGAATTTGATGATGA
AAACTGGAGGCCTACTTACATGCTTGAAGAGCCCGTAGAAGACTTAAAAACAATTAGAGA
GTTCCGTAATGTGTTTGAGGCAGAAGTTCAAAAGCTTGACGCCGATAGGGTTCAACTTGC
AACTGAGATAGCCACCACTGGTGACAGTTCCCTACCGCTACCTGTCAACCTTAAAAGGCT
TATCTGGAATGCGCAGAAGACCTTTAAGGTTGACTTCCGAAGACCTTCTGATATGCATCC
GATGGAAATTGTGGAAGCTATTGATAAGCTCCAGGAGAGACTTAGAGTAGTTCCTGGGGA
GGACCTTTTAAGTCAGGAAGCTCAGAAAAATGCCACTCTCCTGTTCAATATTCTGCTTCG
TAGCACCTTTGCCAGTAAAAGGGTCCTGGAGGAGTACAGGCTTTCTCGCGAGGCATTTGA
GTGGGTAGTGGGAGAAATAGAATCAAGGTTCTTGCAATCACTTGTGGCCTCTGGGGAAAT
GATTGGTTGTGTGGCAGCACAATCAATTGGTGAACCTGCTACTCAGATGACTCTCAACAC
TTTCCACTACGCTGGTGTTAGTGCTAAGAACGTTACTCTTGGTGTGCCTAGGTTAAGAGA
AATTATTAATGTTGCCAAGAGAATTAAGACACCTTCTCTGTCCGTGTATTTGAAACCTGA
GGTTTGTAAGACTAAAGAGAGAGCCAAGAGTGTGCAGTGTGCTTTAGAATATACCACTCT
CCGGAGTGTGACTCAAGCCACAGAGGTGTGGTATGATCCGGACCCAATGGGTACAATAAT
AGAAGAGGATGTTGATTTTGTCAAGTCTTACTATGAAATGCCCGATGAAGAAGTTGCTCT
TGATAAAATCTCACCTTGGTTGCTTCGCATAGAACTGAATCGTGAAATGATGGTGGATAA
GAAGTTGAGTATGGCTGACATTGCCGAGAAGATCAACCACGAATTCGATGGTGATTTGAC
ATGCATATTTAATGATGACAATGCTGAAAAACTTATACTTCGAATCCGTATTATGAATGA
TGAAGCGCCCAAGGGAGACATTCAAGATGAATCTGCTGAAGATGATGTTTTCTTGAAGAA
AATAGAAAGCAACATGCTGACTGAAATGACCTTGCGAGGTATTCCAGATATCAACAAAGT
TTTCATAAAAAATACGAAAATTCAGAAGTTTGACGAAAATGAAGGTTTTAAGCCTCACGA
GGAATGGATGCTTGATACCGAAGGTGTCAACCTTTTAGCTGTAATGTGCCATGAAGATGT
TGATGCAAAAAGGACCACAAGCAACCACTTGATTGAAGTTATTGAAGTTCTGGGTATTGA
GGCAGTTCGGCGGTCTCTGCTGGATGAATTGCGTGTTGTCATTTCATTTGATGGGTCTTA
TGTCAATTACAGACACCTGGCTATTCTTTGTGATACCATGACTTATCGGGGACATTTGAT
GGCAATTACACGTCATGGTATCAACAGGAATGAAACTGGCCCAATGATGAGGTGCTCATT
TGAAGAGACTGTTGATATTCTCCTGGATGCTGCGGTATATGCTGAGACTGATCACTTGAG
GGGTGTAACTGAAAATATCATGTTAGGTCAACTAGCCCCCATAGGCACTGGTGAATGTGC
CCTGTTACTTAATGATGAGATGCTAAAGAATGCTATTGAGCTCCAGCTACCTAGCTATAT
GGAAGGACTTGATTTTGGCATGACCCCTGGCCGTTCCCCAATATCTGCTACTCCATACCA
CGAAGGCTTGATGTCTCCAAATTATCTGTTGAGCCCAAATCTCCGGCTGTCTCCTAGCAA
CGATGCACAGTTTTCACCATATGTTGGTGGTATGGCATTTTCTCCTACTTCATCTCCTGG
TTACAGTCCATCATCACCAGGCTACAGTCCATCATCACCTGGTTACAGCCCCACTTCACC
AGGGTACAGTCCCACATCCCCTGGATACAGCCCCACATCACCTGGGTACAGTCCTACCTC
TCCAACATACAGCCCTAGCTCTCCAGGATACAGTCCTACGAGCCCAGCTTATTCACCTAC
AAGTCCATCCTACTCTCCCACATCACCCAGCTACAGTCCCACATCACCCAGCTACAGCCC
AACTTCTCCCAGTTACAGCCCTACATCTCCCAGCTATAGCCCCACTTCACCTGCATACAG
CCCAACATCTCCAGCATACAGCCCCACTTCACCTGCCTATAGTCCTACTTCACCATCATA
TAGTCCAACATCACCTTCCTATAGTCCAACTTCGCCTTCCTACAGCCCCACATCACCCTC
TTACAGCCCAACATCTCCCTCATATAGCCCTACATCACCTGCTTACAGCCCTACCTCTCC
TGGGTACAGCCCCACATCACCCTCTTA
>TR36871|c0_g1_i1 len=367 path=[2769:0-104 2862:105-157 2868:158-174 2867:175-182 2866:183-208 2856:209-209 2849:210-232 2839:233-234 2799:235-237 2800:238-366] [-1, 2769, 2862, 2868, 2867, 2866, 2856, 2849, 2839, 2799, 2800, -2]
GTTGTAGTTGGAGACTATACAGACTGCTTTTCATCTCTGCATCATACTAAAATCTGTGGA
CTCATTTTTCGCGGACCGCAGACTCCTGTTTTAGAGAATTGGCGTGTAGGTTTTTTAAAG
GCTTTTCAAATAAACCAAGAGTAAATTTTCAATATGTATTTTTGATGTTACTGCGCCCTA
TAATTAATGCTTCACTGAATTGTAATCTGCAGCTCGAGATATTCAGGCATGGGAATATGT
TTCCATTGGTCCTTTTCTTGGAATTTTTTGTTGGTAACATTCTTCAATAATTACTTCAAA
TGTTGAGTCCTATTGAAAAAATCCGAGTATTTGGACTCACGCAGTATGTATTTTTGATGT
TACTGCG
>TR36871|c0_g1_i2 len=567 path=[2790:0-170 2848:171-227 2861:228-272 2865:273-390 2844:391-403 2860:404-445 2868:446-462 2867:463-470 2866:471-496 2850:497-520 2840:521-522 2832:523-525 2833:526-566] [-1, 2790, 2848, 2861, 2865, 2844, 2860, 2868, 2867, 2866, 2850, 2840, 2832, 2833, -2]
ACATTAAACCTGTCAATCACAAAGATTCAAGCATTGTGACGTGCAGTAACCTCAAGCACT
TATATTGGACATTGACCCAGCAAAAAGTGTCGAAATTTGGCTATAGCCTCTGTAATAACA
AACAACTCTCTCACGTATGCTGACTGGCGTTGCATCTTGGGAGTCAACTTGCTTGAGAAG
AAAGCAATAGGGTGACGGTTTGGGCACAGCTCCCACACCCGACCCTGAAGCATCTGTTTC
CAACACAAAAACCTGAGAAAAGTCAGGTAAAGCCAAAATTGGTGCTTCTGTAATAGCTTG
TTTCAACTTGCTGAAGGCTTCAGATGCCTCCTACCCGTTAGCATTTCCCTGTAAATTAAA
CTCTTTGCAGCACTGCAGTAGTTTTTTTTTTCTTTAAAGAGTTTAATTTTCATGCATTGT
GAGCAAGAGTAAATTTTCAATATGTATTTTTGATGTTACTGCGCCCTATAATTAATGCTT
CACTGAATTGTAATCTGTAGCTCGAGATATTCAGGCATGGGAATATTTTTCTCTTGGTCC
TTTTCTTGGAATTTTTGTTTGGTAACA
>TR36871|c0_g2_i1 len=344 path=[2820:0-151 2821:152-159 2822:160-186 2823:187-209 2824:210-211 2825:212-214 2826:215-343] [-1, 2820, 2821, 2822, 2823, 2824, 2825, 2826, -2]
GAGATATTCAGGCATGGGAATATGTTTCCATTGGTCCTTTTCTTGGAATTTTTTGTTGGT
AACATTCTTCAATAATTACTTCAAATGTTGAGTCCTATTGAAAAAATCCGAGTATTTGGA
CTCACGCAGTATGTATTTTTGATGTTACTGCGCCCTATAACTATTGCTTCACTGAATTGT
AATCTGCAGCTCGAGATATTCAGGCATGGGAATATGTTTCCATTGGTCCTTTTCTTGGAA
TTTTTTGTTGGTAACATTCTTCAATAATTACTTCAAATGTTGAGTCCTATTGAAAAAATC
CGAGTATTTGGACTCACGCAGTATGTATTTTTGATGTTACTGCG
>TR36871|c0_g3_i1 len=260 path=[2783:0-104 2784:105-127 2785:128-130 2786:131-259] [-1, 2783, 2784, 2785, 2786, -2]
GTTGTAGTTGGAGACTATACAGACTGCTTTTCATCTCTGCATCATACTAAAATCTGTGGA
CTCATTTTTCGCGGACCGCAGACTCCTGTTTTAGAGAATTGGCGTCTCGAGATATTCAGG
CATGGGAATATGTTTCCATTGGTCCTTTTCTTGGAATTTTTTGTTGGTAACATTCTTCAA
TAATTACTTCAAATGTTGAGTCCTATTGAAAAAATCCGAGTATTTGGACTCACGCAGTAT
GTATTTTTGATGTTACTGCG
>TR36871|c0_g4_i1 len=713 path=[2812:0-170 2855:171-230 2847:231-275 2789:276-712] [-1, 2812, 2855, 2847, 2789, -2]
ACATTAAACCTGTCAATCACAAAGATTCAAGCATTGTGACGTGCAGTAACCTCAAGCACT
TATATTGGACATTGACCCAGCAAAAAGTGTCGAAATTTGGCTATAGCCTCTGTAATAACA
AACAACTCTCTCACGTATGCTGACTGGCGTTGCATCTTGGGAGTCAACTTGTTTGAGAAG
AAAGCAATAGGGTGGGTTTTGGCTCAGTACAGCTCCCACACCCGACCCTGAAGCATCTGT
TTCCAACACAAAAACCTGAGAAAAGTCAGGTAAAGCTGAAACTGGTGCTTTTGTAATAGA
TGTTTTTATAATGATTTGAATTTTCATGCATTGTGAGCATGAAATCATATCATGTGTGTG
ACAGGAGAAGTGATTACTATATAAGTCAAATAAAATGTTTCGAATTAATGATCTTACCAA
TCGGATTATGATTAATTGAAAGTGTAAACAAAACTCCCTTTCATTATATGGTTTTTTTTT
TAGAGGTTTTAATATATGGTCTTATGATTATTTTTTTTAATGGATATATGGTCTTATGAT
GTTGCTTTTATTTACCATTTGAACAGCCTAATCTTAATAAGTTTGTATTACTCATAAGAC
CAGCATGGAAGGAAGCGCGTGCCACTCTTCGAAAACTCTTATCATGTACAAAAACCACGT
GTGCCTTTGGGGGACAATGCAGTTCTGAGACAGAAACCACGCGTGCCTTTGGG
>TR36872|c0_g1_i1 len=862 path=[1854:0-119 1855:120-143 1865:144-275 1858:276-298 1866:299-313 1864:314-337 1862:338-694 1847:695-718 1848:719-861] [-1, 1854, 1855, 1865, 1858, 1866, 1864, 1862, 1847, 1848, -2]
AGCAATTCTGGATGCTCTTGGAAAAGTACAGAATCTCCATATTGAATTGCTTTGAGTACC
TGGCATGCCCAAAACAAGAATCCAACCACGTGTCATAATACATTTAGGCATAGTACTGCC
GCAATTTTATTTTTACAAGAACAAAGAAAATGTGAGAGACTCATCCTTGCAATCTATACA
AGAACAAAATAAGCCACAATTTTAAACAATGATTTAGATATGCTCTTCAGGAAACAAAAC
CTCCTTAAGAATTCGCTACTAAGAGCATCCTCTTGAATGTAGCAACCCTTTTTTAGTACT
CTAGTAGATTTTGCGTGTACATATTACTGACTTTTACTTTTTAAACTTTGGTATCCAATA
AGCACCACATCTCTCTAAAGTAACCCTCCTAAAAAGTTTATTAAATGAACCCACTAATAA
CTATAAATTCAATTATAACACACCAATACTATTTGGAGCCCACAAGAGAAAAGAGAGACA
TCAGCTGTACAAGGCTTTCTTCCCAATAGGTACTCCTTTCCATCGCTCTCCAAGTACCTC
ATAAGTTGGGTGCCTAACGGGGTTTGAAATTGAAGTTACCAATGTGGATGCTCTAATTTG
CAATTAGAGAACCAATTTTTACATATACCAGATATAGTATATCATGATTGCACTTCATAT
GAGGCTTAAGTAGAAGTTTTGGTCAAAGCCTAGCTCGAGTCTGCGGGAGTACCTCTTAGA
TCAGTCCTAGCTTTCATATTATTTCTGCTGTATTGATAGGAAATGGATGCATTAAAGGGA
TAGTATGAATTAACTGCGAACATACCAAAGTCATTTCCTTGGAGAATATGTGATATCTAA
ACTCAGCAGCTAGATCCAGGAA
>TR36873|c0_g1_i1 len=1248 path=[2636:0-272 2637:273-296 2640:297-362 2634:363-386 2643:387-771 2625:772-789 2641:790-972 2622:973-988 2623:989-1247] [-1, 2636, 2637, 2640, 2634, 2643, 2625, 2641, 2622, 2623, -2]
GTCAAGTATTTACTATCTAAGATATTGATTATGGACTAAAGTTCATGATTTTAAGCACTA
GTGAGAAAGTGACGGGAAAAAAAGAATATTATAATTGCCCAAATGTGATGGCCGCCGAGT
CCCATCCTTACTTAAAATTGCCCATATAAACCTCAACCAGCATACATCCAATTCCATCCA
ATATCCATAGGACAAAATGACTTTCATATCAATCCTCACATTCACACTATGCTCCCTACT
ACTCACCCTCACTCCTTCACAAGCAGCCAACTTTGAGATCGTCAACAATTGCCCTTACAC
CGTTTGGGCAGCTGCTAGCCCAGGCGGTGGTCGCCGCCTCGACCGCGGTCAAACATGGAA
CCTCTGGGTTAATCCTGGTACCGCCATGGCTCGTATTTGGGGTCGCACCGGTTGCAACTT
TGATGGCAGCGGTCGTGGCCGTTGCCAAACAGGTGATTGCACCGGTGGACTCCAATGTAC
TGGTTGGGGTGTCCCACCAAACACATTAGCCGAATATGCGTTAAACCAATTCGGAAATCA
AGATTTCTACGACATCTCACTTGTCGATGGTTTCAACATCCCAATGGATTTCTTCCCTCT
TAATGGTGGATGCCACAAAATCAGTTGCACTGCCGATATTAACGGACAGTGCCCTAAAGA
ATTGAGGACTCAAGGTGGTTGTAACAACCCTTGTACAGTTTTTAAGACCAATGAATATTG
TTGCACTAATGGCCAAGGAAGCTGTGGACCCACTTATTTCTCAAGGTTTTTTTAAGGATA
GGTGTCATGATTCATACAGTTACCCTCAAGATGATCCAACAAGTACTTTCACTTGTCCTG
CTGGATCTAACTACAAAGTTGTTTTCTGTCCTCTTGGAGCTCCTCATATTGAGATGCCAC
TAAACCAGACCAGTGTGTATTGAAATGTGTATGTGATCAATGGTGTGTCCCTTCAATAAG
TTGAAGTTTTTTTGCTAAAACTTCATTTAGGTTGCTACTTTGGCTTTGCTTGGGTTTATA
ATTAATTAGTGTATTTTGCTGTGTGTATTGTGTATGTGATGAAGTGTTAATGGATGGAGC
CAATGAAGTTTTTAAATTATGTTTATGATGGGAGATCGATATGGCTTTTGTTGAAAATCA
AGACAGTTTTTTAATAATCTTTTGAGAAATTTTAAAATGTTAATGTTTATGGTTGTTATG
TTACATTATCGAGAGAAAGTCAAATTACTCTTTTGTTACCTTAACTTA
>TR36874|c0_g1_i1 len=895 path=[1941:0-339 1942:340-363 1955:364-402 1957:403-426 1956:427-463 1954:464-487 1951:488-504 1952:505-528 1953:529-894] [-1, 1941, 1942, 1955, 1957, 1956, 1954, 1951, 1952, 1953, -2]
TCATATTCATATGCAGGATCCAAAAAATATATTGATAAAATTAAATTGCAAGAATCTGGT
ATTGATAAAACAGGAGTATGTATATCCCCATTTATTATTAATTACACTCAGAACATTAAA
ATAAATATAAATATATAGTAGGAAAAAATACAAAATAGAATATAGTTTTTGCATTGAGTG
AGAAGTAATAAGAAAATGCATGCACCTACATATTGATGAGATTATCAATGATCCCCATAG
CTACATCACATATATGTTTCAAACCATTTTCTCTAGTGGCAAGCTCAGGAGGGTAAACCA
AATCAGGAACCCTTTTGAATGCATTGTGACAAGCATTTGGATAGTCTTTGGCTGCAGTGA
TGTGTATGTAAGCATAATCATATTCTTCATTAGCCAAATCTTGGACTGAAGCTTGGAGGG
AATCACCAGCATAGTTGTACTTATCTGCACACTCTTTGAGGACCTTTTTCAAGGTAGTGT
TGTTGGTTGGAGTAAGAGATTTAGAAGACAAATATGAAGAAGTGGAAGTAGCATTTGTCA
TTCCAATCCCAACCATGATCACAGCTAGGCCCTTTGTGTCTGCGTTTGGACTGCTAGGAT
TGGATTTGAGAGAAGAGAAACATAGATTGTAGTATTTGGTGTTCTTGCAAGTGCTTTTGA
TCAAAGTGGCATCTCCATTTACAAATGCATAGTGTGCTAGGAAGAGGATGAGAAATAGTG
AGAAGTGGATCTTAGAAGCCATTATGGAGATGAATTTTCTGTAGAGATTTATTAGGGGAA
AGTTCAAAATGTATAGAAAATTGAGGCAATAAAGTCAAAAAGCAGAGTTATACAATTCCT
TTCCTTTTCTTGTTCCTATCTTTTCGTATTTTTATAACTATGGTATTGATGTTTG
>TR36875|c1_g1_i1 len=600 path=[1284:0-336 1285:337-376 1293:377-453 1291:454-477 1292:478-599] [-1, 1284, 1285, 1293, 1291, 1292, -2]
CGCCCACATTGAAAGTGTCTAGAATTTTCAATAAGTTCGTTAAATACTGATATTGGATAC
AATAATTATACAATACAAATACGACATCAGTCGCGAATTCAGAATACAAACCAACTTGAG
TCTTATGTTACATTATTGTTCCAAAGATAATCGTACGAAACTTGAATTCTTAGTTTATTA
CAACACATCTCATAATATAACATATGCATCCATTAAATAGACACAAGATAGTCCCACAAA
AGCGCGATCAATCCAAAGCTTTTTCTTTACCTTTTCCATGTGAAACCTATTGATTTGTAA
CAGCAAGCACCAAAACCTAGCTTCTTGATTATTTCTACGATGATCTAGAGTTGGAAATTA
AGCTGAAACCAAGTTCCTTCTTGATCTTAGTTCTTGTGGGTTTCAAAGCCTAAGCTTATT
TCATGAAAGAATGAAGTTTTGGAAGTTGATTGAAAAGTAGAAGAGTGAGGAGAGAAGGAG
AGAGAACCGATCCACAGAGAGAAAGAAGAGGAAAATAATTGCTGGTTGGTGAGAAAGAGA
AAGATAATGCCTTGCATAGTGACAGAAAAATAATTGCTACGGTACTATGCAACCCGTGAG
>TR36876|c0_g1_i1 len=263 path=[906:0-69 919:70-180 913:181-198 914:199-262] [-1, 906, 919, 913, 914, -2]
ACTCAACACACATTTGAAAAGCTGCTCCAGAAACCAATTCAAGTTGACTTCGTGGTGCTA
ATTTTGCAGCCAAGTGCAATAAAGTGTTTCTGTCATCATCATTTTCATATGTCACAATGA
TACCCTTTATATGCCCTATTTGATGGACCAGATGGAATATACTAGCATGCCGATGCAATA
CAGCTATGTGTAATATAGTACGATTTTTGCTATCCACATCCCATATCAAGCTAGGATAAA
CACTAATAAGCTCTGATAAGAAT
>TR36876|c0_g2_i1 len=314 path=[908:0-69 920:70-177 916:178-195 917:196-198 918:199-313] [-1, 908, 920, 916, 917, 918, -2]
ACTCAACACACATTTGAAAAGCTGCTCCAGAAACCAATTCAAGTTGACTTCGTGGTGCTA
ATTTTGCAGCTAAGTGCAATAAATTGTTTCCTTCATCATCTTCAAATGTCACTATGATAT
CCTTTATATGCCCTATTTGATGTATGACATTGAAGATACTAGCATGCCGATGCAATACAG
CTATGTGTAATATAGTTTGATTTTTGCTATTCACATCCCATATCAAGCTTGGATGGGCAC
TAATAAGCTCCGATAAGAATCCAAAATTTCCAACTTCAGCAGCATCAAATATTAGTTGAG
AAGGTTCATTTATG
>TR36877|c0_g1_i1 len=887 path=[2706:0-45 2734:46-46 2732:47-69 2730:70-70 2727:71-609 2719:610-775 2703:776-886] [-1, 2706, 2734, 2732, 2730, 2727, 2719, 2703, -2]
CTGCGGTTCCACCCCTCTCGTCGACTGCGGTTCCACCCCTCTCGTCGACTGCGGTTCCAC
CCCTCTCGTCGCCGAACTGATCAACATTTTTAATCCTCATGACATTTTCGTTTAGTAACT
TTAACAATTAGAATAACAAAGCCAAACACCATCAAAATCCATGAACATGAACCAATACTT
TCAAATCTGAAAAGTTTTCTGCAATTTTTTTTTGAAAGATTCAGGGTCAAAATATACAAA
GCAGTTTGTAGTGATGTTGCAAATAAGGAACCAAGCTCCACCGAAGCCATAAACCAGTAG
ATTCAAATCTACAATTTTAACCTAATATGAAACCTCCTTCTTGATCTAAATTGCTGCAAC
AAAAATCCAGGCAACAAAAGCAGAGAAATAAAAAACTGGGAAATGGGTCAGCGACGGTAC
GACAAGTAACAGGTCCAGAGGAGGAAGACGACGCTATGAGCAATTCGACGGCGAGAGGGA
CGGCAGTCGACAGTTAGAGGGACGGCGGCGGTGGATTTGATTGGTGGTGGTGGTGGGTTA
GGCATCAAATTCGTGGAAAGCAAAAACAATTAAGTGAATCAAAATGGGTCAAACAACAAT
AAAAACATTTAAAAGCATTAAAATGTATTTACACTGAGAATAAAATTTGGACGTTGACGT
CCTTTTTTTTGGATTGCATGGCTAAAGACAAAACAAAATCCTTTTAAGTTTCATTGTGTC
TTTTTTCTTCTTCTGGAAAAAAATTGGGACTACAGATTTGATGTTGGTGGTGATGGATAC
ATGAAGGAGAAAGAAACGGTGTGGGAAGATGGTATGAAAGAGCAAAGAGAGAAAAATATG
GTGTGGTGTGACCATGATAAAATCAGCAATCTAATGGCTAAGAAAAG
>TR36877|c0_g1_i2 len=1089 path=[2688:0-37 2689:38-69 2722:70-98 2733:99-104 2728:105-137 2725:138-305 2734:306-306 2732:307-329 2730:330-330 2727:331-869 2720:870-977 2696:978-1088] [-1, 2688, 2689, 2722, 2733, 2728, 2725, 2734, 2732, 2730, 2727, 2720, 2696, -2]
TAGGTGGAGGTTCACATGGGAAGGTACAATCCCTTCCCACCATGGGAAGATTTTTTTAAG
CCATTAGATCCCTTCCCTTATCATACACTTTCAACACTATATTATTTTCTAACACCTTCC
ACCATCCTTCTCTCTCCTTCCTCTCTACCACCACCAGCAACATCAAACCCAGCAACATAT
TATCTTCCATTGGTTCACTATAATGATTTGCCAATTAAACCCAGCAACATGTTGCTGAGT
TGAGTAAGATAAGCATTCCACCAGCACTATATTATCTTCTCCAACTGCGGTTCCACCCCT
CTCGTCGACTGCGGTTCCACCCCTCTCGTCGCCGAACTGATCAACATTTTTAATCCTCAT
GACATTTTCGTTTAGTAACTTTAACAATTAGAATAACAAAGCCAAACACCATCAAAATCC
ATGAACATGAACCAATACTTTCAAATCTGAAAAGTTTTCTGCAATTTTTTTTTGAAAGAT
TCAGGGTCAAAATATACAAAGCAGTTTGTAGTGATGTTGCAAATAAGGAACCAAGCTCCA
CCGAAGCCATAAACCAGTAGATTCAAATCTACAATTTTAACCTAATATGAAACCTCCTTC
TTGATCTAAATTGCTGCAACAAAAATCCAGGCAACAAAAGCAGAGAAATAAAAAACTGGG
AAATGGGTCAGCGACGGTACGACAAGTAACAGGTCCAGAGGAGGAAGACGACGCTATGAG
CAATTCGACGGCGAGAGGGACGGCAGTCGACAGTTAGAGGGACGGCGGCGGTGGATTTGA
TTGGTGGTGGTGGTGGGTTAGGCATCAAATTCGTGGAAAGCAAAAACAATTAAGTGAATC
AAAATGGGTCAAACAACAATAAAAACATTTGAAAGCATTAAAATGTATTTACAGTGAGAA
TAAAAGTTTCATTGTGTCTTTTTTATTCTCCTGGGAAAAAAAAAATTGGGACCATAGATT
TGATGTTGGTGGTGATGGATACATGAAGGAGAAAGAAACGGTGTGGGAAGATGGTATGAA
AGAGCAAAGAGAGAAAAATATGGTGTGGTGTGACCATGATAAAATCAGCAATCTAATGGC
TAAGAAAAG
>TR36877|c0_g1_i3 len=1008 path=[2725:0-190 2730:191-191 2727:192-730 2719:731-896 2703:897-1007] [2725, 2730, 2727, 2719, 2703, -2]
CTTCCACCATCCTTCTCTCTCCTTCCTCTCTACCACCACCAGCAACATCAAACCCAGCAA
CATATTATCTTCCATTGGTTCACTATAATGATTTGCCAATTAAACCCAGCAACATGTTGC
TGAGTTGAGTAAGATAAGCATTCCACCAGCACTATATTATCTTCTCCAACTGCGGTTCCA
CCCCTCTCGTCGCCGAACTGATCAACATTTTTAATCCTCATGACATTTTCGTTTAGTAAC
TTTAACAATTAGAATAACAAAGCCAAACACCATCAAAATCCATGAACATGAACCAATACT
TTCAAATCTGAAAAGTTTTCTGCAATTTTTTTTTGAAAGATTCAGGGTCAAAATATACAA
AGCAGTTTGTAGTGATGTTGCAAATAAGGAACCAAGCTCCACCGAAGCCATAAACCAGTA
GATTCAAATCTACAATTTTAACCTAATATGAAACCTCCTTCTTGATCTAAATTGCTGCAA
CAAAAATCCAGGCAACAAAAGCAGAGAAATAAAAAACTGGGAAATGGGTCAGCGACGGTA
CGACAAGTAACAGGTCCAGAGGAGGAAGACGACGCTATGAGCAATTCGACGGCGAGAGGG
ACGGCAGTCGACAGTTAGAGGGACGGCGGCGGTGGATTTGATTGGTGGTGGTGGTGGGTT
AGGCATCAAATTCGTGGAAAGCAAAAACAATTAAGTGAATCAAAATGGGTCAAACAACAA
TAAAAACATTTAAAAGCATTAAAATGTATTTACACTGAGAATAAAATTTGGACGTTGACG
TCCTTTTTTTTGGATTGCATGGCTAAAGACAAAACAAAATCCTTTTAAGTTTCATTGTGT
CTTTTTTCTTCTTCTGGAAAAAAATTGGGACTACAGATTTGATGTTGGTGGTGATGGATA
CATGAAGGAGAAAGAAACGGTGTGGGAAGATGGTATGAAAGAGCAAAGAGAGAAAAATAT
GGTGTGGTGTGACCATGATAAAATCAGCAATCTAATGGCTAAGAAAAG
>TR36877|c0_g1_i4 len=950 path=[2725:0-190 2730:191-191 2727:192-730 2720:731-838 2696:839-949] [2725, 2730, 2727, 2720, 2696, -2]
CTTCCACCATCCTTCTCTCTCCTTCCTCTCTACCACCACCAGCAACATCAAACCCAGCAA
CATATTATCTTCCATTGGTTCACTATAATGATTTGCCAATTAAACCCAGCAACATGTTGC
TGAGTTGAGTAAGATAAGCATTCCACCAGCACTATATTATCTTCTCCAACTGCGGTTCCA
CCCCTCTCGTCGCCGAACTGATCAACATTTTTAATCCTCATGACATTTTCGTTTAGTAAC
TTTAACAATTAGAATAACAAAGCCAAACACCATCAAAATCCATGAACATGAACCAATACT
TTCAAATCTGAAAAGTTTTCTGCAATTTTTTTTTGAAAGATTCAGGGTCAAAATATACAA
AGCAGTTTGTAGTGATGTTGCAAATAAGGAACCAAGCTCCACCGAAGCCATAAACCAGTA
GATTCAAATCTACAATTTTAACCTAATATGAAACCTCCTTCTTGATCTAAATTGCTGCAA
CAAAAATCCAGGCAACAAAAGCAGAGAAATAAAAAACTGGGAAATGGGTCAGCGACGGTA
CGACAAGTAACAGGTCCAGAGGAGGAAGACGACGCTATGAGCAATTCGACGGCGAGAGGG
ACGGCAGTCGACAGTTAGAGGGACGGCGGCGGTGGATTTGATTGGTGGTGGTGGTGGGTT
AGGCATCAAATTCGTGGAAAGCAAAAACAATTAAGTGAATCAAAATGGGTCAAACAACAA
TAAAAACATTTGAAAGCATTAAAATGTATTTACAGTGAGAATAAAAGTTTCATTGTGTCT
TTTTTATTCTCCTGGGAAAAAAAAAATTGGGACCATAGATTTGATGTTGGTGGTGATGGA
TACATGAAGGAGAAAGAAACGGTGTGGGAAGATGGTATGAAAGAGCAAAGAGAGAAAAAT
ATGGTGTGGTGTGACCATGATAAAATCAGCAATCTAATGGCTAAGAAAAG
>TR36877|c0_g1_i5 len=1147 path=[2688:0-37 2689:38-69 2722:70-98 2733:99-104 2728:105-137 2725:138-305 2734:306-306 2732:307-329 2730:330-330 2727:331-869 2719:870-1035 2703:1036-1146] [-1, 2688, 2689, 2722, 2733, 2728, 2725, 2734, 2732, 2730, 2727, 2719, 2703, -2]
TAGGTGGAGGTTCACATGGGAAGGTACAATCCCTTCCCACCATGGGAAGATTTTTTTAAG
CCATTAGATCCCTTCCCTTATCATACACTTTCAACACTATATTATTTTCTAACACCTTCC
ACCATCCTTCTCTCTCCTTCCTCTCTACCACCACCAGCAACATCAAACCCAGCAACATAT
TATCTTCCATTGGTTCACTATAATGATTTGCCAATTAAACCCAGCAACATGTTGCTGAGT
TGAGTAAGATAAGCATTCCACCAGCACTATATTATCTTCTCCAACTGCGGTTCCACCCCT
CTCGTCGACTGCGGTTCCACCCCTCTCGTCGCCGAACTGATCAACATTTTTAATCCTCAT
GACATTTTCGTTTAGTAACTTTAACAATTAGAATAACAAAGCCAAACACCATCAAAATCC
ATGAACATGAACCAATACTTTCAAATCTGAAAAGTTTTCTGCAATTTTTTTTTGAAAGAT
TCAGGGTCAAAATATACAAAGCAGTTTGTAGTGATGTTGCAAATAAGGAACCAAGCTCCA
CCGAAGCCATAAACCAGTAGATTCAAATCTACAATTTTAACCTAATATGAAACCTCCTTC
TTGATCTAAATTGCTGCAACAAAAATCCAGGCAACAAAAGCAGAGAAATAAAAAACTGGG
AAATGGGTCAGCGACGGTACGACAAGTAACAGGTCCAGAGGAGGAAGACGACGCTATGAG
CAATTCGACGGCGAGAGGGACGGCAGTCGACAGTTAGAGGGACGGCGGCGGTGGATTTGA
TTGGTGGTGGTGGTGGGTTAGGCATCAAATTCGTGGAAAGCAAAAACAATTAAGTGAATC
AAAATGGGTCAAACAACAATAAAAACATTTAAAAGCATTAAAATGTATTTACACTGAGAA
TAAAATTTGGACGTTGACGTCCTTTTTTTTGGATTGCATGGCTAAAGACAAAACAAAATC
CTTTTAAGTTTCATTGTGTCTTTTTTCTTCTTCTGGAAAAAAATTGGGACTACAGATTTG
ATGTTGGTGGTGATGGATACATGAAGGAGAAAGAAACGGTGTGGGAAGATGGTATGAAAG
AGCAAAGAGAGAAAAATATGGTGTGGTGTGACCATGATAAAATCAGCAATCTAATGGCTA
AGAAAAG
>TR36877|c0_g1_i6 len=1173 path=[2685:0-63 2729:64-95 2726:96-134 2733:135-140 2700:141-163 2725:164-331 2734:332-332 2732:333-355 2730:356-356 2727:357-895 2719:896-1061 2703:1062-1172] [-1, 2685, 2729, 2726, 2733, 2700, 2725, 2734, 2732, 2730, 2727, 2719, 2703, -2]
TAGACTCCAAACAAAGATTACAAATAAAGATTGTTTCTAAGATGGGAAGGTACAATCCCT
TCCCACCATGGGAAGATTTTTTTAAGCCATTAGATCAAATAAAGAACACAATCTTATCAT
ACACTTTCAACACTATATTATCTTCCACCATCCTTCTCTCTCCTTCCTCTCTACCACCAC
CAGCAACATCAAACCCAGCAACATATTATCTTCCATTGGTTCACTATAATGATTTGCCAA
TTAAACCCAGCAACATGTTGCTGAGTTGAGTAAGATAAGCATTCCACCAGCACTATATTA
TCTTCTCCAACTGCGGTTCCACCCCTCTCGTCGACTGCGGTTCCACCCCTCTCGTCGCCG
AACTGATCAACATTTTTAATCCTCATGACATTTTCGTTTAGTAACTTTAACAATTAGAAT
AACAAAGCCAAACACCATCAAAATCCATGAACATGAACCAATACTTTCAAATCTGAAAAG
TTTTCTGCAATTTTTTTTTGAAAGATTCAGGGTCAAAATATACAAAGCAGTTTGTAGTGA
TGTTGCAAATAAGGAACCAAGCTCCACCGAAGCCATAAACCAGTAGATTCAAATCTACAA
TTTTAACCTAATATGAAACCTCCTTCTTGATCTAAATTGCTGCAACAAAAATCCAGGCAA
CAAAAGCAGAGAAATAAAAAACTGGGAAATGGGTCAGCGACGGTACGACAAGTAACAGGT
CCAGAGGAGGAAGACGACGCTATGAGCAATTCGACGGCGAGAGGGACGGCAGTCGACAGT
TAGAGGGACGGCGGCGGTGGATTTGATTGGTGGTGGTGGTGGGTTAGGCATCAAATTCGT
GGAAAGCAAAAACAATTAAGTGAATCAAAATGGGTCAAACAACAATAAAAACATTTAAAA
GCATTAAAATGTATTTACACTGAGAATAAAATTTGGACGTTGACGTCCTTTTTTTTGGAT
TGCATGGCTAAAGACAAAACAAAATCCTTTTAAGTTTCATTGTGTCTTTTTTCTTCTTCT
GGAAAAAAATTGGGACTACAGATTTGATGTTGGTGGTGATGGATACATGAAGGAGAAAGA
AACGGTGTGGGAAGATGGTATGAAAGAGCAAAGAGAGAAAAATATGGTGTGGTGTGACCA
TGATAAAATCAGCAATCTAATGGCTAAGAAAAG
>TR36877|c0_g1_i7 len=1115 path=[2685:0-63 2729:64-95 2726:96-134 2733:135-140 2700:141-163 2725:164-331 2734:332-332 2732:333-355 2730:356-356 2727:357-895 2720:896-1003 2696:1004-1114] [-1, 2685, 2729, 2726, 2733, 2700, 2725, 2734, 2732, 2730, 2727, 2720, 2696, -2]
TAGACTCCAAACAAAGATTACAAATAAAGATTGTTTCTAAGATGGGAAGGTACAATCCCT
TCCCACCATGGGAAGATTTTTTTAAGCCATTAGATCAAATAAAGAACACAATCTTATCAT
ACACTTTCAACACTATATTATCTTCCACCATCCTTCTCTCTCCTTCCTCTCTACCACCAC
CAGCAACATCAAACCCAGCAACATATTATCTTCCATTGGTTCACTATAATGATTTGCCAA
TTAAACCCAGCAACATGTTGCTGAGTTGAGTAAGATAAGCATTCCACCAGCACTATATTA
TCTTCTCCAACTGCGGTTCCACCCCTCTCGTCGACTGCGGTTCCACCCCTCTCGTCGCCG
AACTGATCAACATTTTTAATCCTCATGACATTTTCGTTTAGTAACTTTAACAATTAGAAT
AACAAAGCCAAACACCATCAAAATCCATGAACATGAACCAATACTTTCAAATCTGAAAAG
TTTTCTGCAATTTTTTTTTGAAAGATTCAGGGTCAAAATATACAAAGCAGTTTGTAGTGA
TGTTGCAAATAAGGAACCAAGCTCCACCGAAGCCATAAACCAGTAGATTCAAATCTACAA
TTTTAACCTAATATGAAACCTCCTTCTTGATCTAAATTGCTGCAACAAAAATCCAGGCAA
CAAAAGCAGAGAAATAAAAAACTGGGAAATGGGTCAGCGACGGTACGACAAGTAACAGGT
CCAGAGGAGGAAGACGACGCTATGAGCAATTCGACGGCGAGAGGGACGGCAGTCGACAGT
TAGAGGGACGGCGGCGGTGGATTTGATTGGTGGTGGTGGTGGGTTAGGCATCAAATTCGT
GGAAAGCAAAAACAATTAAGTGAATCAAAATGGGTCAAACAACAATAAAAACATTTGAAA
GCATTAAAATGTATTTACAGTGAGAATAAAAGTTTCATTGTGTCTTTTTTATTCTCCTGG
GAAAAAAAAAATTGGGACCATAGATTTGATGTTGGTGGTGATGGATACATGAAGGAGAAA
GAAACGGTGTGGGAAGATGGTATGAAAGAGCAAAGAGAGAAAAATATGGTGTGGTGTGAC
CATGATAAAATCAGCAATCTAATGGCTAAGAAAAG
>TR36878|c0_g1_i1 len=521 path=[1445:0-65 1487:66-189 1478:190-190 1479:191-214 1485:215-230 1492:231-264 1491:265-325 1483:326-340 1449:341-363 1450:364-387 1451:388-520] [-1, 1445, 1487, 1478, 1479, 1485, 1492, 1491, 1483, 1449, 1450, 1451, -2]
AGGGCAAGACAGCATCCCAGCTCTTTGAATCCCTTGATTTCTACCGAGATATCATCAAAG
GTAGCAGCATATACTACATAATGATAGTATACACCTAATAATTTGTTTTATTTTTTATTT
TATTTTCGTTCCATAACATTATTGATGTAGGAAACTAAAATATAATTAAACATGTTTTTC
TATTTGTACTTCCAGAAACTAAAAATATGTATTAAATGAATTTTGCTTTTACAAAATAAA
CTATACTTCTATTTGTACTTGCACATACTGTTGAATGGAGTAGTTTTTTATTGTTGACAG
AAACTACTCAGTTATAGTTTTTTTTTTACCAATGAATTATAGTTACTAGTTAGCATGTGT
GTAATTGTATATAATTGCACAACTTCAAATTCAATTTAAGGCTTATCTTTCATCAACTTA
TGTTAATTAAAAATATATACCCACTTATTTATGGGTGTTTTTAGGTCCCTTTGAGAAATT
TATTCGAAGCACGAAGGTGAGAACACTAGAAGGTAGTGAAT
>TR36878|c0_g1_i2 len=524 path=[1452:0-65 1486:66-187 1455:188-188 1456:189-212 1493:213-228 1489:229-267 1491:268-328 1483:329-343 1449:344-366 1450:367-390 1451:391-523] [-1, 1452, 1486, 1455, 1456, 1493, 1489, 1491, 1483, 1449, 1450, 1451, -2]
AGGGCAAGACAGCATCCCAGCTCTTTGAATCCCTTGATTTCTACCGAGATATCATCAAAG
GTAGCAACATACTACTCCATATGCCCCTAATAGTGTTTTTCTATTATTGTTTTCGGAAAC
CAAAATATAACTAATCATGTTTTTCTATTTTCTTTTTAACAGCAAAAACATGTTTTTCTA
TTTGTACTTCCAGAAACTAAAAATATGTATTAAATGAATTTTGCTTTTATAAAATAAACT
ACTCCATACTTCTATTTGTACTTGCACATACTGTTGAATGGAGTAGTTTTTTATTGTTGA
CAGAAACTACTCAGTTATAGTTTTTTTTTTACCAATGAATTATAGTTACTAGTTAGCATG
TGTGTAATTGTATATAATTGCACAACTTCAAATTCAATTTAAGGCTTATCTTTCATCAAC
TTATGTTAATTAAAAATATATACCCACTTATTTATGGGTGTTTTTAGGTCCCTTTGAGAA
ATTTATTCGAAGCACGAAGGTGAGAACACTAGAAGGTAGTGAAT
>TR36879|c0_g1_i1 len=852 path=[2740:0-206 2805:207-385 2793:386-503 2809:504-515 2803:516-545 2801:546-560 2785:561-701 2720:702-702 2797:703-741 2790:742-742 2783:743-784 2732:785-851] [-1, 2740, 2805, 2793, 2809, 2803, 2801, 2785, 2720, 2797, 2790, 2783, 2732, -2]
ATCTAAAATAATGTATCTTGTCTTGACCAAGTACCGTGTTGCATTAAATTGCACGAAACT
TAGAAGAACAAAATTCACAACCTAGCAACTCTTGTCCTGCTAGATCTTCAACACAACAAT
GGGAGGAGGTTCTTATTTCCAGAACGAGTTTACTTTTGAACAAAGGCTTGAAGAATCGCG
TGAAATTATTGCCAAATACCCCGATCGAATCCCCGTGATTGTGGAAAAGTATACCAAATG
CGATCTGCCTCATTTGGAGAAGAAAAAATATCTTGTTCCACGAGACTTGTCAGTTGGACA
TTTCATTCATATTTTGAGTTCCAGACTTAATTTACCAGCTGGAAAAGCTCTCTTTGTATT
TGTTAAGAATACTTTACCTCAAACTGGTAATAAACTTGCATTATCCTAATCTTAAATCTA
TTTTTTTTTTTTCTTCCTCTTGTTGCTTTTTCATGTTGCTGTGTTTATTTTTGCTATTGC
AGCTAGTATGATGGACTCTGTTTATAGATCATTCAAAGATGAAGATGGATTTCTTTACCT
GTATTATAGCACTGAGAAAACATTCGGATCCTGTACAAAGTGTCAAACTATTAAATAAAC
TCTCTACACTTGTGAAGTACTACTACCTTACCTTGTAAATATTTGTTGTATGTTTTCACT
AATTATTGCATTCTTATTTATCTTTCAAATGCTATGTATAACACTGAACCATTTGGGCCA
TTATGAATTTGAGAATGCATGATTCCTTGTAAACTGCTCTTGCTTATAGTGTGCAAGATA
TAATTGCTACAGCCTACATCCTTGTTGATTAATGTAACAAAGAATCTGAGTAGTTTTCAT
TTTCTTTAAAAA
>TR36879|c0_g1_i2 len=896 path=[2747:0-221 2805:222-400 2793:401-518 2809:519-530 2804:531-560 2801:561-575 2798:576-606 2791:607-630 2784:631-735 2760:736-736 2796:737-775 2789:776-776 2782:777-828 2767:829-895] [-1, 2747, 2805, 2793, 2809, 2804, 2801, 2798, 2791, 2784, 2760, 2796, 2789, 2782, 2767, -2]
GAATCATCATCATATCATCTAAAATAATGTATGTCTTGACCAACTACCGTGTTGCATTTT
AATCGCACGAAACTTAGAAGAAGAAAATTCACAACCAGAGCAACTCTTGTCTTGCTAGAT
CTTCGACACAAAAATGGGAGGAGGTTCTTGTTTCCAGAACGAGTTTACGTTTGAACAAAG
GCTTCAAGAATCACGTGATATTATTGCCAAATACCCCGATCGAATCCCCGTGATTGTGGA
AAAGTATACCAAATGCGATCTGCCTCATTTGGAGAAGAAAAAATATCTTGTTCCACGAGA
CTTGTCAGTTGGACATTTCATTCATATTTTGAGTTCCAGACTTAATTTACCAGCTGGAAA
AGCTCTCTTTGTATTTGTTAAGAATACTTTACCTCAAACTGGTAATAAACTTGCATTATC
CTAATCTTAAATCTATTTTTTTTTTTTCTTCCTCTTGTTGCTTTTTCATGTTGCTGTGTT
TATTTTTGCTATTGCAGCTAGTATGATGGACTCTGTTTATAGATCATTCAAGGATGAGGA
TGGATTTCTTTACCTGTATTATAGCACTGAGAAAACCTTTGGATCCTGTACATAAATGTC
AACTATTGAACTCTCTACACTTGTGAATTACCACTACCTTCTTATATCAGAAACCTTGTA
AATATTTGTTGTATTGTTGTATGGTTTCACCACCAATTATTGCATTCTTATTCATCTTTC
AAATGCTATGTATAACATTGAACCATTTGGGCTATTATGAATTTGAGAATGCATGATCAT
TGATGATGTATAGGAAACTGCTCTTACTTATAGTGTGCAAGATATAATTGCTACAGCCTA
CATCCTTGTTGATTAATGTAACAAAGAATCTGAGTAGTTTTCATTTTCTTTAAAAA
>TR36879|c0_g1_i3 len=800 path=[2747:0-221 2805:222-400 2808:401-422 2809:423-434 2804:435-464 2801:465-479 2798:480-510 2791:511-534 2784:535-639 2760:640-640 2796:641-679 2789:680-680 2782:681-732 2767:733-799] [-1, 2747, 2805, 2808, 2809, 2804, 2801, 2798, 2791, 2784, 2760, 2796, 2789, 2782, 2767, -2]
GAATCATCATCATATCATCTAAAATAATGTATGTCTTGACCAACTACCGTGTTGCATTTT
AATCGCACGAAACTTAGAAGAAGAAAATTCACAACCAGAGCAACTCTTGTCTTGCTAGAT
CTTCGACACAAAAATGGGAGGAGGTTCTTGTTTCCAGAACGAGTTTACGTTTGAACAAAG
GCTTCAAGAATCACGTGATATTATTGCCAAATACCCCGATCGAATCCCCGTGATTGTGGA
AAAGTATACCAAATGCGATCTGCCTCATTTGGAGAAGAAAAAATATCTTGTTCCACGAGA
CTTGTCAGTTGGACATTTCATTCATATTTTGAGTTCCAGACTTAATTTACCAGCTGGAAA
AGCTCTCTTTGTATTTGTTAAGAATACTTTACCTCAAACTGCTAGTATGATGGACTCTGT
TTATAGATCATTCAAGGATGAGGATGGATTTCTTTACCTGTATTATAGCACTGAGAAAAC
CTTTGGATCCTGTACATAAATGTCAACTATTGAACTCTCTACACTTGTGAATTACCACTA
CCTTCTTATATCAGAAACCTTGTAAATATTTGTTGTATTGTTGTATGGTTTCACCACCAA
TTATTGCATTCTTATTCATCTTTCAAATGCTATGTATAACATTGAACCATTTGGGCTATT
ATGAATTTGAGAATGCATGATCATTGATGATGTATAGGAAACTGCTCTTACTTATAGTGT
GCAAGATATAATTGCTACAGCCTACATCCTTGTTGATTAATGTAACAAAGAATCTGAGTA
GTTTTCATTTTCTTTAAAAA
>TR36879|c0_g1_i4 len=756 path=[2740:0-206 2805:207-385 2808:386-407 2809:408-419 2803:420-449 2801:450-464 2785:465-605 2720:606-606 2797:607-645 2790:646-646 2783:647-688 2732:689-755] [-1, 2740, 2805, 2808, 2809, 2803, 2801, 2785, 2720, 2797, 2790, 2783, 2732, -2]
ATCTAAAATAATGTATCTTGTCTTGACCAAGTACCGTGTTGCATTAAATTGCACGAAACT
TAGAAGAACAAAATTCACAACCTAGCAACTCTTGTCCTGCTAGATCTTCAACACAACAAT
GGGAGGAGGTTCTTATTTCCAGAACGAGTTTACTTTTGAACAAAGGCTTGAAGAATCGCG
TGAAATTATTGCCAAATACCCCGATCGAATCCCCGTGATTGTGGAAAAGTATACCAAATG
CGATCTGCCTCATTTGGAGAAGAAAAAATATCTTGTTCCACGAGACTTGTCAGTTGGACA
TTTCATTCATATTTTGAGTTCCAGACTTAATTTACCAGCTGGAAAAGCTCTCTTTGTATT
TGTTAAGAATACTTTACCTCAAACTGCTAGTATGATGGACTCTGTTTATAGATCATTCAA
AGATGAAGATGGATTTCTTTACCTGTATTATAGCACTGAGAAAACATTCGGATCCTGTAC
AAAGTGTCAAACTATTAAATAAACTCTCTACACTTGTGAAGTACTACTACCTTACCTTGT
AAATATTTGTTGTATGTTTTCACTAATTATTGCATTCTTATTTATCTTTCAAATGCTATG
TATAACACTGAACCATTTGGGCCATTATGAATTTGAGAATGCATGATTCCTTGTAAACTG
CTCTTGCTTATAGTGTGCAAGATATAATTGCTACAGCCTACATCCTTGTTGATTAATGTA
ACAAAGAATCTGAGTAGTTTTCATTTTCTTTAAAAA
>TR36880|c0_g1_i1 len=1497 path=[3383:0-82 3384:83-106 3404:107-220 3409:221-598 3406:599-652 3402:653-690 3388:691-714 3389:715-1496] [-1, 3383, 3384, 3404, 3409, 3406, 3402, 3388, 3389, -2]
CAATAATCTCTCCTTGAATCATCAAGAGCCACCACCAGAACACACAACCAAAGAAACAAT
CAAGATTTAGGATGAGAACCAATAATCACAACAATGAAGAATCTAATCACAATCACCATG
TGATAGATATTTGGAAAATAGACGACGCGATTAGCTTCAATGCAACACAAAATTTCAGAA
GACCCAAAATTACTAAGTAAATCCGCAGGAAAAATATCTTGTTGCATCTTTAAGGTACCA
CAAACCTTCGTTGAAGCAAACGTAAAAGCATACCACCCTCGTATAGTTTCCATAGGACCT
TACCATCGTGGACAACCTCGCCTCAACATGATCGAAGAACACAAATATCGTTATCTTGGT
TCTCTTCTGACAAGAACACAATTGCCCTTAGAAGAGGTTTTGAAAGCCATTTCACCATTA
GAAAACGAAGCCCGAGAGTGTTACTCCGAAACAATTCAACTTGATTCACACGAATTCGTT
GAAATGATGGTACTTGATGGTTGTTTCATCATTGAACTTTTTCGTAAAGTTGCAAGGTTA
GTACCTTTTGAAGTTGATGACCCACTTGTTAACATGGCATGGATTTTACCATTTTTTTAT
AGAGATTTTCTTAAGCTTGAAAATCAAATACCTTTCTTTGTTCTTCAACGCTTGTTTGAA
ATTTCAAAACCACCAAATGAAAATTCAACGGCAACACTTTCATATCTTGCTATGGAGTTC
TTCAACAACTCGCTACAAAGACCAGAAGAAGAAGTTATCAGGATGATAACAAAGCAAAAT
GAATCAAAGCATTTACTTGATTTGGTTCGTTCGAGTTTTATTCCAATCAGCGAAAAAGAA
ACAGAACACAAAAGAGTTACCGTACCAACACACATGATTCATTGTATTTCAAAGCTTGAT
ATCGCTGGGATTTGGATCAATCGCGGGAAGAACAACGAAAGAGAGAGTTTCTTGAATGTG
AAATTCAAACATGGTGTGTTAGAAATGCCAACAATAATAATGGATGATTTCATGAGTTCT
TTTTTATTAAACTGTGTTGCTTTTGAACAATGTTACAGTGGTTGTACTAGTTCTATGCAG
CTATATTTTACAACCTATGTAACATTATTAGATTGTTTGATCAATACTTATAGGGATGTT
GAGTATTTATGTGAAAGGAACATAGTTGAGAATCATTTTGGGACAGAAGGTGAAATGGCA
CATTTGATTAATAATGCTGGAAAAGATGTTGCGGTTGATTTGGATATGTGTTATTTGTCT
GGTTTGTTTGATGAGGTGCATCAATATTATAGAAATAGTTGGCATGTGCAATGGGCTTCT
TTAAAGTATAGTTATCTTAATAAGAATTGGTTGTTTATTTCTGCTTCGGCTGCATTGGTA
TTGTTGGTTCTCACTGTTGCTCAGACCTACTATGCTGCTTATCAGCATTATCATGCCTAA
AATACTTTGATTAGAGGATGTGTTATGAGCTTTGTATCATGTAAACCAAATTGTTCG
>TR36881|c0_g1_i1 len=752 path=[2364:0-26 2385:27-137 2381:138-152 2387:153-188 2383:189-211 2379:212-235 2351:236-751] [-1, 2364, 2385, 2381, 2387, 2383, 2379, 2351, -2]
AGCTGATGAAATCTCGATGATTCCTTCCATCTCCGAAGTTGATCTCTCACAGAACAATCT
CACCGGTTCAATTCCTTCAAGCTTACGCAACTGTATCAATCTGGAGGATTTCAACGTCAG
CTACAACAACCTCACCGGTCCAATTCCGTCCTCTGGTATCTTCCCCCACCTTGATCAATC
ATCCTACACCGGCAACCAAAACCTCTGCGGCCTCCCCTTATCCAAACTCTGCACCGCCAA
CGCCGTCGCCGATGAAAACGAATTTGATATTGGATTCATCATTTGGATAGGCGCGTTCGG
AACTGCAATTATAATCTTCCTCGTTCTTCAATTGATTCATCGTTTTCATCCATTTCACGG
TAACGAAGCTAACGGTAAAATCGAACGGTGGGAGTTAACGTGGTTTTGGCGGGAGTTAAA
TTTCACGGCGGAGGAAATTGTAAATTTCGCGTCGATTTCTGATAACAAAATCGGAAGTGG
ATCTGGTGGAACGGTGTATAAAGCGGAAAACCAAAGTGGAGAAATCATAGCCGTTAAAAA
GCTATCTTTGAAACCGAATGTTCTAATCCGACGGAGGGGACAAATTTTAGCTGAATTGGA
GGTATTGAGGGATGTTAGACATAGAAACATTCTGAGATTGTTGGGTTATTGCATTAACAA
GAAAAGTACGATGTTGCTTTATGAGTATATGCCAAATGGGAACCTTGATGAGTTTTTGCA
TCCAAAGGACAATATGGCAAATGTGTTTGATT
>TR36881|c0_g2_i1 len=1023 path=[2370:0-235 2371:236-293 2388:294-297 2384:298-408 2380:409-423 2386:424-459 2382:460-482 2378:483-506 2363:507-1022] [-1, 2370, 2371, 2388, 2384, 2380, 2386, 2382, 2378, 2363, -2]
GAAGGTATAGAGCTAGGTTAAATTCATATTATTAAGTTGGCAACTTTTTAAAAAATAATA
AAAAGAAAATTAAGTTGGTAGCAAGAGATATAACATTTAGCTCTATTCTAAATTTTTTAC
CAAACCGAATGATCCATTATTAGTTAAGAAATACACATGCAAAATGAAGTGCTTCCCAAA
CTAAGGTGAAAATATTGGTTCCTGCCAAATCCATTTCCAGTCACACTCGGGAGCTGCAAG
AGGTATAGTAGAATGAATAAGTCGCCTGGGAAGCTGATGAAATCTCGATGATTCCTTCGA
TCTCCGACATCAATCTCTCGCAGAACAATCTCACCGGTCCAATTCCTTCAAGCATAACCA
ATTGCATCAATCTGGAGAATGTCAATGTCAGCTACAACAACCTCACCGGTCCAATTCCGT
CCTCCCGTATCTTCCCTCACCTTGATCAATCATCCTACACCGGCAACCAAAACCTCTGCG
GCCTCCCCTTATCCAAACTCTGCACCGCCAACGCCGTCGCCGATGAAAACGAATTTGATA
TTGGATTCATCATTTGGATAGGCGCGTTCGGAACTGCAATTATAATCTTCCTCGTTCTTC
AATTGATTCATCGTTTTCATCCATTTCACGGTAACGAAGCTAACGGTAAAATCGAACGGT
GGGAGTTAACGTGGTTTTGGCGGGAGTTAAATTTCACGGCGGAGGAAATTGTAAATTTCG
CGTCGATTTCTGATAACAAAATCGGAAGTGGATCTGGTGGAACGGTGTATAAAGCGGAAA
ACCAAAGTGGAGAAATCATAGCCGTTAAAAAGCTATCTTTGAAACCGAATGTTCTAATCC
GACGGAGGGGACAAATTTTAGCTGAATTGGAGGTATTGAGGGATGTTAGACATAGAAACA
TTCTGAGATTGTTGGGTTATTGCATTAACAAGAAAAGTACGATGTTGCTTTATGAGTATA
TGCCAAATGGGAACCTTGATGAGTTTTTGCATCCAAAGGACAATATGGCAAATGTGTTTG
ATT
>TR36881|c0_g2_i2 len=983 path=[2366:0-235 2367:236-253 2388:254-257 2384:258-368 2380:369-383 2386:384-419 2382:420-442 2378:443-466 2363:467-982] [-1, 2366, 2367, 2388, 2384, 2380, 2386, 2382, 2378, 2363, -2]
GAAGGTATAGAGCTAGGTTAAATTCATATTATTAAGTTGGCAACTTTTTAAAAAATAATA
AAAAGAAAATTAAGTTGGTAGCAAGAGATATAACATTTAGCTCTATTCTAAATTTTTTAC
CAAACCGAATGATCCATTATTAGTTAAGAAATACACATGCAAAATGAAGTGCTTCCCAAA
CTAAGGTGAAAATATTGGTTCCTGCCAAATCCATTTCCAGTCACACTCGGGAGCTGATGA
AATCTCGATGATTCCTTCGATCTCCGACATCAATCTCTCGCAGAACAATCTCACCGGTCC
AATTCCTTCAAGCATAACCAATTGCATCAATCTGGAGAATGTCAATGTCAGCTACAACAA
CCTCACCGGTCCAATTCCGTCCTCCCGTATCTTCCCTCACCTTGATCAATCATCCTACAC
CGGCAACCAAAACCTCTGCGGCCTCCCCTTATCCAAACTCTGCACCGCCAACGCCGTCGC
CGATGAAAACGAATTTGATATTGGATTCATCATTTGGATAGGCGCGTTCGGAACTGCAAT
TATAATCTTCCTCGTTCTTCAATTGATTCATCGTTTTCATCCATTTCACGGTAACGAAGC
TAACGGTAAAATCGAACGGTGGGAGTTAACGTGGTTTTGGCGGGAGTTAAATTTCACGGC
GGAGGAAATTGTAAATTTCGCGTCGATTTCTGATAACAAAATCGGAAGTGGATCTGGTGG
AACGGTGTATAAAGCGGAAAACCAAAGTGGAGAAATCATAGCCGTTAAAAAGCTATCTTT
GAAACCGAATGTTCTAATCCGACGGAGGGGACAAATTTTAGCTGAATTGGAGGTATTGAG
GGATGTTAGACATAGAAACATTCTGAGATTGTTGGGTTATTGCATTAACAAGAAAAGTAC
GATGTTGCTTTATGAGTATATGCCAAATGGGAACCTTGATGAGTTTTTGCATCCAAAGGA
CAATATGGCAAATGTGTTTGATT
>TR36882|c0_g1_i1 len=773 path=[1700:0-410 1701:411-434 1702:435-457 1703:458-481 1709:482-547 1706:548-571 1708:572-685 1698:686-709 1699:710-772] [-1, 1700, 1701, 1702, 1703, 1709, 1706, 1708, 1698, 1699, -2]
TTCAACCAAATAATATCAAAACAACAAACACATTACAGCAGCTGACACAGGGTTCTAAAC
ATATGTCATAACAATTATAGTCGAGTCACAATCCTTAATATCGCAGAGAATTAAAGTCAA
ATGCGACCGATGCCACTTCAATCAGTATAAGACACAATAAAACCCTAAACCCTAGAAGAC
ACAATAAAATCCCCAATCCTCAACATACTTTGAAACAAAAACAACCCCAATAAAACTAAC
AGAATCAACCAAAAATTCAATTTTTTCTCCACATAACACAATATCACATTATCAAACAAA
CAATACAATTAAAATTCAAACAAAATCATAAATCCATATATAAGTATCACAGATTCGAAA
TTTCAACACAATTTCAATATTCCAAAAAATAAACAAAAACCCTAAAAACAAGAACTAGGG
TTTTAGCCAGCAAGAGGCGAAGGAGTTCCAAGAATATTCGCCTGTTGAGATTCAAGTTCA
TTGATCTGCTGTTCACGGTCCATGGCAACGATGAGAGGAACAACAAGTACAAGAAAACTG
GTTCCGACAATCCATGCCGCTTTGCCGGTGCTACGGAGAAGCTTCTTCGCAACGAAGGTG
GCGTCGGAGCCAGCTTCCTTTGTGCGGCGGATGATAGGGTGGTTGCAAACCCTAGCGATT
GCTGATGATTGCTTTTTCGCCATTTGTGAGTAGAATGAGCTGTGACTGTGAGAAATAGAG
AGAATTAGAAACACAGGTTGCCCTTCCTCGAGACCAGTAAAAATAGTTTAAAG
>TR36883|c0_g1_i1 len=660 path=[1990:0-151 1991:152-175 2045:176-403 2051:404-427 2055:428-445 2032:446-493 2022:494-507 2008:508-531 1926:532-659] [-1, 1990, 1991, 2045, 2051, 2055, 2032, 2022, 2008, 1926, -2]
AATCAATTTGTTGGTGTAGAGTTAACATCAATTCCAATATGTGGATATTTGGGATCATAC
ACATTGGCATAACTGTCAAACTCTACACCAACAAATTGATTGAAAGCATTTTGCGCATCA
ACTACTCCGAGGTTTGCACCGTAAGAGTTGGGAGGAATGTCGCTGTCTTGTGGTGCAAGA
AAGAAGATGATTCCATCGGCCTGATTATAACCTCGAAAGTCCTCAACCGTGAAGGAGAAG
GAAGCGACGAAGCTAGCAACATGTCCAGTAGTACTATCCCAAATAGGTACTGGATTTGAA
TACAACACCCGTCCAGTACTAGGGGTAGAAGGGTTGGTGAGTGCCATTATCCCATTTGAA
AAAATCTCAGTACTACCTTGCATGATTAAATCAGATTGACCAGAGGTGAATTTTTGAAAG
TCGAAGGAAGTTGTTTTCTGAGAGGTTACTAGTTCAGTAGTTGCCAGCAAAAGAGCAACT
ATTACTGAAACTGAAAGAAAAGAAAATGGTAATTTTGAAGACATGATGATACTCATAATA
TTATGTAGTTTTGATAGTATTGATGAGTTGTGAATGAGCATGCAGGTTGATAACACATAT
GTATACACATTATTTGCTTACTATTTCTTCCTGTTTCATTTGGTGAATAATGAAGGTAGT
>TR36884|c0_g1_i1 len=390 path=[842:0-67 843:68-96 851:97-254 846:255-278 847:279-389] [-1, 842, 843, 851, 846, 847, -2]
ATCGAGATTCATTATAATGAGTCGGATTCAAGATGAGATTCATGTCCAATATATACACAC
TAAATATTTCTATCGATTGAGTTCAGTTTTGTATCAGATCGAGATACCACTCGCATGTAT
CACAAGATACTAATAACCATGCTAGTAAGTATTATTATTATCATCCTGATAAATCCCTAG
TAAACAACTCCAACTTTTGCTTATTTCCAATGAAAAAAAGCTAAAAGACAACACTATGCA
AATAAACAAATATGTTGAACACTATTTCTGAATCAATTTATGAAATGTGCTTCCATTAGC
ACTTATATGACAAGTGACTCTGCTATATGCACTTAATTAAACTGTTTATCCAAACAGGGC
CTGAGTGCATGAATGCTTACCAGGTTGACA
>TR36884|c1_g1_i1 len=395 path=[373:0-394] [-1, 373, -2]
TGTAGCTTATTTATAGTGACTTGGAGTAACTAACTCCCTAACTAACTTTCTACTATAGTT
ACCACTAAGTAACTCTAGTTTATTCTCACTGTACTCTAATAATAAGGGCTCAGAAGGAAG
TAGTGAGAAAAATGTTGAGATAAAACTTTGCAAAGGATAACAATTATGAATATAAATTCT
ACCGTACAATAATGAAAAATGAACAATATAATTATCTAATTATGAAACTTTCATTGTCTG
ACATAGGTGTTTAATAAAATCATTGGCCTAATAATTTAAGATTCCTCGACAAAGAATGTC
AAAACTCCATACTGTCACCGGTCTTTCTTATAAATGAAGGCAAGATCAAATTTGAAACAG
AGATGAACCTAGTTTGGATAAACAGTTTAATTAAG
>TR36885|c0_g1_i1 len=755 path=[1671:0-64 1672:65-88 1675:89-551 1662:552-575 1677:576-599 1676:600-623 1674:624-640 1669:641-664 1670:665-754] [-1, 1671, 1672, 1675, 1662, 1677, 1676, 1674, 1669, 1670, -2]
GAAATCAAACTACAAGGTGGAAAATTTGATCACGCAGATCGGATGTTTTCTGATATTTCT
GCTACTTGGAATGGAGTTCTTGAAGACATGAGTGATGTGAAGGAATTGGTTCCTGAGCTA
TTTTACCTTCCTGAGGCCCTCACAAATGAAAATTCAATTGATTTTGGAACAACACAGTTG
GGGGAAAAGCTTGATTCTGTAAGACTTCCTGCTTGGGCTGAGAATCCAGTTGATTTTGTG
CATAAGCACAGGATGGCTCTGGAGAGTGAGTATGTATCTGCTCATTTGCATGAGTGGATT
GACCTCATATTTGGGTATAAGCAACAGGGAAAAGAGGCCATTGAAGCAAATAATGTTTTC
TTTTATATTACATATGAAAGGACAGTGGATATTGATAAAATTTCAGACCCGGTGCAACAG
CGGGCTACACAAGATCAAATTGCTTATTTTGGTCAAACACCATCCCAACTTCTGACTGTT
CCTCACATGAAGAAGATGCCGTTAGCTGAAGTTCTGCACTTACAGACAATATTCCGCAAC
CCAAAAGTCGTCAAACCATATGTTGTTCCGTCTCCTGAATACTGCAATCTCCCTGCGGCT
GCTATTCAAGCATCTTCAGATATGATTGTGGTTGTTGATTCAAATGCACCAGCAGTTCAT
GTTGCACAACACAAGTGGCAACCCAATACACCTGATGGCCATGGTACTCCATTCCTCTTT
CAACGTGGAAAAGCTGCATCAGGCTCTGGCGGCGG
>TR36886|c0_g1_i1 len=398 path=[1075:0-35 1076:36-59 1077:60-68 1122:69-82 1131:83-106 1129:107-145 1127:146-206 1116:207-232 1083:233-397] [-1, 1075, 1076, 1077, 1122, 1131, 1129, 1127, 1116, 1083, -2]
GTTGCCCGCACTCTTTGACCCGACAACCTCGGTTTGCTCTACTCTAGTATAACAAAAACA
TGGTACTGGGATGTCTCCCACGAATAAGCAGTGCAGCAAAAACATGCCTCATATTCTTCT
TCCTTACTGCTTGCTTTCTTTATTCAGCATTTCCACTCATGAACATAGTTTATGTTAGGG
GTGTTAGCCTCCAAGGAAAATTATCAAAGATATACTTTTATTTTATTAATTTAATGTTGA
TGAAAATATATTCTTTTTTAATTGTTATGGATATTTTGCTATATCAATGAATAAAAAGTA
GAAAAGTCGATGTATCTGTTAAAGGACAATCTCAAACTCCATGGAAGCACAAATCAAGCT
TGCAATGAGCAAGATTAAGAAGAAAAAATGAAACTGAA
>TR36887|c0_g1_i1 len=1302 path=[2910:0-295 2911:296-320 2925:321-986 2921:987-1010 2924:1011-1150 2916:1151-1301] [-1, 2910, 2911, 2925, 2921, 2924, 2916, -2]
AGATTATCATATGTAACATACAACGCTGTTGAGAACAAATTAAAGCAAATCAAACATGAC
TTGGACACACCGTCAATCTTCATCTGAATCTGCTTCATATTATCCCGCCACTGTCCGAAA
GGCCAAACATCATAATAGAATTCCAAAACAAAAGTTATCAGAAGAATACAAAGACGAGGA
CAAGGATAATAATAGTACTGATCCAGACGGTGAGGATTTGGAATCTCAAGAGGATCAACA
CCGACAGTTTGAAGATGAAACCGAAGAAGAGGAAGAAGACGATGATGACGACGACGATGT
TTCTGAATCCTTGTCCAATGCACCACATGGTAAACCATCTTTCTCACAAGAAGCACACAA
TGGTTATGTTCCAGAAAGCCCTTCAGTTTCTTCTTCTAATGTCCCAAATCCCACACAACC
CATGAATGCATCTTCATACATACAAATCGCTCCTTTACCGATTTTTCGTGGCACTCCAAA
TGAATCCCCAATAACCCATTTGAGTCGTTTCAATAAAGTATGTAGAGCAAACAATGCATC
CTCCATTGAAATGCAAAAGAAGATATTCCCTGTCACACTTGAAGAAGAATCTGCACTATG
GTACGACCTCAACATCGAGCCTTATTACATCTCTCTTTCATGGGACGAAATCAAGTTGTC
GTTTTTACAAGCCTATTACGAAATTGAACCCGTTGAGGAGTTAAGGTCAGAACTTATGGG
GATTCATCAAGGTGAGACGGAACGTGTAAGATCCTACTTTCTGAGGCTGCAATGGATTTT
GAAGCGATGGCCGGAACATGGATTGGAAGACGATGTTATCAAACGGGTATTTGTGAATGG
ATTGAGGGAAGAGTTTCATGATTGGGTTCTCATGCAGAAACCCACATCTTTGAACGATGC
ATTGAGATTGGCATTTGATTTTGAGCATGTGAGAAGGATTAGTGGAAAGAAGGAAATTAT
TTGTACTTGTGGGTTTTGTGAGGGGCCACATGAAGAGAGTAGCTGTAGGGTTAGAGAAGA
GATGAGAGACCTATGGAGACAAAATGGGAAGAAAAAGGGAAGTGATAAGGCTGCCAAAGA
TCTTTTTAGATCATTTTCTATGGGAGAAAGTAGTGGTCTGGGGAAGATTGAAATGAATGA
AGGTTAAAAGGACGGTGAAACTGTGGTGGGGGGAGTATGAAAATAGACCAGTGTCAATGC
ACAAAACATATGTGTTGGAAGAAAACCCTTTCAAGGAATAGCAGCCTTGAGTCTAGTTTT
TTTTTTTTTTATCATGACTAATAGATTCAGAATTGTGTTTTA
>TR36888|c0_g1_i1 len=819 path=[5304:0-46 5305:47-70 5320:71-194 5298:195-218 5324:219-515 5326:516-562 5318:563-783 5293:784-818] [-1, 5304, 5305, 5320, 5298, 5324, 5326, 5318, 5293, -2]
GGGTTCTGTGTTTGGGGTGCGGGATCTTCAGTCGTAACAGGTACTGCGTCTGATGCCTGT
ATAGTGATTGTCATATAACTTAATTAACAAAGATAAGAAATAAAAACAAATGAAGTTAAA
AATCTCAAGCGTGTGTAATCATCACTTTTAGCCCTAACATTTGGGATGAGGTTATTCATA
GCAGACCTGTGCATAAAAATGACAAGTGGAGCCTTTTATCATATCCCAGTTCGTATACAG
AAGTATACAAGACATGTTGATAAACTAAATTGTCTCATTATGATTGTATCCTACATCTGT
TAGCTGTAATGTAACAAGTCCATTTCTGGAGGCTCTTTTTGGCATTCATTCAGATACTCA
GATGCCCAGCTATGTTTGACATATTTTAAGTTCTATTATAGGACCAATTGTCCAACCAGA
AATCTCATAGAAATAAGTAACAACACACATCAACAGTATAAATGCAAATGGTATCCTACA
GTTTTTTATACGTCTTCCTAGTTTTGTAACTGCGTATGTTCTTTTGAATTTTCACAGCAG
CGGCCTCCCTTCTCATTTTCTCAAAGAGTTTGAATGCGAGTCTTCCTAGAAAAAACATGT
TGTGTATATTAAATTAAATATGTAGAGAAGGGAGAATGATTGTGTAATGAGGCCTCCTAC
TGCATTTGCCTTCTTTGAGATACACTGTTCTAATTAAGGACGTCTATACTTTGTGAAAAT
AAAATTACATCTATCCTAAGAAATGAATTAGGCTATTTCACCTCTCTGAGCATCTAGTTC
AGCCATCTGACCTGCTCTCAAGAATACCTTTGTTTTTCC
>TR36888|c0_g1_i2 len=1152 path=[5302:0-253 5325:254-907 5326:908-954 5319:955-1116 5311:1117-1151] [-1, 5302, 5325, 5326, 5319, 5311, -2]
TCTGATAATAGCAACTCTTATTTATATCTGTTACATTTTTCTTTCCAATTAACCAATGAA
GTTTTGAAGAAGAGGCCCAAGAATCAATGTATTACTCTAAGAACTCTATAAGCCATATAA
AACTGAAATATATAGTCACACCAGATTCCAATTTGAAAGAAGCATTATGTACAAAAAGAG
AGGCACCCTTGAAATAAGGTTCACCTAACAGATAAGTATGTCTAACTTTACCTTTAGGTT
GTCAACTTCCATTCTCAGTCTCTTAATCTTCTCTTTATCTTCAACAAGAACCATTGCTTC
TTTAATGACAGGAGATGTTACTTCAATAGCTTTCTTTGCATTCTCTCGCTCCATGAGGAG
CAGAGCATTAGTTTCATCAACTTTTCTCTTCATCTCCTGCAATGAATTCTGCAGTTTTGC
TATCTCCTGTGCTTTGAATTCTGCTAGATTTGTCCTTAAACCTTTTTCCAGTTGGAGACG
CCATTTAAGTTCCTCCACCTGTTTTTCAAGCTTATTCTTTGCTTCTTTAAGTGGGCCAGT
ATCTCTTGCAGCCTTTAAACCTCTTTCCAGTTGGAGATGCCAAGTAAGTTCCTTCACTTT
TTTTTCAAGCGTACTCTTTGCTTCTCGAAGTGCGCCAGTATCTCTTGCAGCCATTTTCAG
TTTCCTAAGTTCTCCCTTAGCTAAACGCCCTCTCCATCTACATTGTGTAACTATTGAACC
TTTTTTGAGCCTCTTATATTGTAAAGCCGCTTTGTGGCACCGCCACTGAGCCTGAATAAT
GATGGAAGCTTTGGTCTGTTTCCTACATCTGAATTCCTTGCGAGCAGCAATGGCCCTTAA
AGTTGTTTGCAAAGTAAGTACTGACATATGCAGTTTTTTATACGCCTTCCTAGTTTTGTA
ACTGCGTATGTTCTTTTGAATTTTCACAGCAGCGGCCTCCCTTCTCATTTTCTCATAGAG
TTTGAATGCGAGTCTTCCTCTCCACCGAGACTGCACATATATGGTCTTCTTTTGCAATGC
AAGATAATGTTTCCGAGCTTGATGGGTTCGTATGTGCTGTTGGATAACTTTTGTTGCATT
ACCAAGTACTTGAGCTCTCTGAGCATCTAGTTCAGCCATCTGACCTGCTCTCAAGAATAC
CTTTGTTTTTCC
>TR36888|c0_g1_i3 len=1650 path=[5315:0-176 5316:177-200 5321:201-751 5325:752-1405 5326:1406-1452 5319:1453-1614 5311:1615-1649] [-1, 5315, 5316, 5321, 5325, 5326, 5319, 5311, -2]
AAAACACTAGTACTAGCACCCTCAACTTCAAATGATCTCCAATGCAAGAGACATTTGTCT
ATGATACAAGCGGCAATTAGTCTGTTCTCAGCCAATTCTAGAAGTTGTGCAATACATCTA
ATGGATTACTCTTGATTATTCTATTGTTCTCATTTCATGACATTTGCGGCTTATCCTCTA
TTTCAGAGGATTCCCTCTAGGTCCTTGATGTGCTATGCAGTTCCTGATTAATCCATTAGG
TGACCAAGAACAAAAGTAAAAGGTACATAGAAATGCCTAAACCAATCACAGTTCATTAAA
AAGATTTTTACAAAAGATGTCTTTTGCATCCCACAGCAAACATGACCACTTTCAGCAGCT
CTCTGAACAATTGATCTGTGGTATCATGAAGGGAACTTATTAAGTGCCATGGAGACAGCT
TGTTGACGTAGAACCTGCTTCCCTGGTTCTAAAGTAGTCATCTTCTCTTATAGCCCAGTA
ATAGAATTGTGAGATTTCGTTCAACCATCCATGCAAATTAAGAGTGGGATTGACTTAGCT
TTTGATGATGACTTCTGAAATTAGCTAGAAATTCTTTTGAGAAGTAAACCTGATCATTGA
TTCTTGGAGCTGACGAAGCTTCTTCTCCGTGTCTTCTAACCTTTTACCTCTTTCTTCACT
ACAAATTTTAGCTTCGTTATATTTTCTTTCAAAGCTGTTGCATTTCAGTTTCTCTAACTT
GAGTGAAGTCTTTAGGTTGTCAACTTCCATTCTCAGTCTCTTAATCTTCTCTTTATCTTC
AACAAGAACCATTGCTTCTTTAATGACAGGAGATGTTACTTCAATAGCTTTCTTTGCATT
CTCTCGCTCCATGAGGAGCAGAGCATTAGTTTCATCAACTTTTCTCTTCATCTCCTGCAA
TGAATTCTGCAGTTTTGCTATCTCCTGTGCTTTGAATTCTGCTAGATTTGTCCTTAAACC
TTTTTCCAGTTGGAGACGCCATTTAAGTTCCTCCACCTGTTTTTCAAGCTTATTCTTTGC
TTCTTTAAGTGGGCCAGTATCTCTTGCAGCCTTTAAACCTCTTTCCAGTTGGAGATGCCA
AGTAAGTTCCTTCACTTTTTTTTCAAGCGTACTCTTTGCTTCTCGAAGTGCGCCAGTATC
TCTTGCAGCCATTTTCAGTTTCCTAAGTTCTCCCTTAGCTAAACGCCCTCTCCATCTACA
TTGTGTAACTATTGAACCTTTTTTGAGCCTCTTATATTGTAAAGCCGCTTTGTGGCACCG
CCACTGAGCCTGAATAATGATGGAAGCTTTGGTCTGTTTCCTACATCTGAATTCCTTGCG
AGCAGCAATGGCCCTTAAAGTTGTTTGCAAAGTAAGTACTGACATATGCAGTTTTTTATA
CGCCTTCCTAGTTTTGTAACTGCGTATGTTCTTTTGAATTTTCACAGCAGCGGCCTCCCT
TCTCATTTTCTCATAGAGTTTGAATGCGAGTCTTCCTCTCCACCGAGACTGCACATATAT
GGTCTTCTTTTGCAATGCAAGATAATGTTTCCGAGCTTGATGGGTTCGTATGTGCTGTTG
GATAACTTTTGTTGCATTACCAAGTACTTGAGCTCTCTGAGCATCTAGTTCAGCCATCTG
ACCTGCTCTCAAGAATACCTTTGTTTTTCC
>TR36888|c0_g1_i4 len=760 path=[5304:0-46 5305:47-70 5320:71-194 5298:195-218 5324:219-515 5326:516-562 5319:563-724 5311:725-759] [-1, 5304, 5305, 5320, 5298, 5324, 5326, 5319, 5311, -2]
GGGTTCTGTGTTTGGGGTGCGGGATCTTCAGTCGTAACAGGTACTGCGTCTGATGCCTGT
ATAGTGATTGTCATATAACTTAATTAACAAAGATAAGAAATAAAAACAAATGAAGTTAAA
AATCTCAAGCGTGTGTAATCATCACTTTTAGCCCTAACATTTGGGATGAGGTTATTCATA
GCAGACCTGTGCATAAAAATGACAAGTGGAGCCTTTTATCATATCCCAGTTCGTATACAG
AAGTATACAAGACATGTTGATAAACTAAATTGTCTCATTATGATTGTATCCTACATCTGT
TAGCTGTAATGTAACAAGTCCATTTCTGGAGGCTCTTTTTGGCATTCATTCAGATACTCA
GATGCCCAGCTATGTTTGACATATTTTAAGTTCTATTATAGGACCAATTGTCCAACCAGA
AATCTCATAGAAATAAGTAACAACACACATCAACAGTATAAATGCAAATGGTATCCTACA
GTTTTTTATACGTCTTCCTAGTTTTGTAACTGCGTATGTTCTTTTGAATTTTCACAGCAG
CGGCCTCCCTTCTCATTTTCTCATAGAGTTTGAATGCGAGTCTTCCTCTCCACCGAGACT
GCACATATATGGTCTTCTTTTGCAATGCAAGATAATGTTTCCGAGCTTGATGGGTTCGTA
TGTGCTGTTGGATAACTTTTGTTGCATTACCAAGTACTTGAGCTCTCTGAGCATCTAGTT
CAGCCATCTGACCTGCTCTCAAGAATACCTTTGTTTTTCC
>TR36889|c0_g1_i1 len=387 path=[965:0-51 966:52-75 980:76-105 976:106-134 982:135-135 979:136-159 975:160-264 955:265-288 978:289-318 974:319-342 964:343-386] [-1, 965, 966, 980, 976, 982, 979, 975, 955, 978, 974, 964, -2]
ATTGGTGGTAGATTCCAGCCACAGCAGCTCCAATCATTGGACCAACCCAGAATATCCACT
GTTCATCACAAAAACAATTCAACAAAAGTTAATTATGTATTAGAATATTATTATCAACAT
ATTTAAAAATAAATTCAAGACTATTGTAAAATTCAAGAAAACGATTGTTTTAGCACTAAA
CAAAAAACAAAAAACTGAAAAATATAAAGTTTGTCTCTAATATAAGACAAGAGACCTAAA
CCTAATTAAAGTCTCCTTAAATAAAGGGTTGTAAAATAGTTATTAGTGTCACTTTAATTA
ATAATTTAATGATATGGATGTTTACCTGATCATCCCAAATTTTGCCGTCGTTGTAGATCA
CGGCTGATCCGAAACTTCTTGCCGGGT
>TR36890|c0_g1_i1 len=437 path=[1072:0-104 1073:105-128 1074:129-131 1075:132-155 1088:156-290 1089:291-319 1090:320-345 1081:346-393 1067:394-436] [-1, 1072, 1073, 1074, 1075, 1088, 1089, 1090, 1081, 1067, -2]
CAGACTTTTGGCGGATGTTGCTGCTGCAATTGATGAAGAAGATGTTGGAAAGTTTACTGA
AGTTGTCAAGGAGTTTGATAGCATGTCTCCTTTGGATTCTTGGAAAACAACACTTTTTCT
GAGGGTGAAGGAAAAACTGAAAGCCAAAGAACTTGAAGAGGATGATCTTACTTGAATTAT
CCGAGTATTGTGTCGGTTGGACTTCAATGTTTGATTATATTTGTCATGTGTTATGATTGT
CTATGTAGTTGTTCATCTTACATATTACTAATGTGAAGTGTACTTGCTTTGTGAATCGAT
TGGAGGGGTATGCTTGAATTCTTGAGATGAGTTTTGTTGTGAGGTTTGCTAATTGGTATT
GTGCTTGTTCAGAAGGATGAAAAAATTGCTAGTATTGATGGATCATAGAACGTATCACAC
TCTATTTTACATTTAAG
>TR36891|c0_g1_i1 len=817 path=[1918:0-241 1952:242-285 1951:286-328 1953:329-352 1954:353-353 1940:354-374 1950:375-384 1947:385-408 1943:409-501 1934:502-543 1935:544-816] [-1, 1918, 1952, 1951, 1953, 1954, 1940, 1950, 1947, 1943, 1934, 1935, -2]
TTCTTCAACACAAACTTAATAATATTATACTCAATCACATATAAAATTTATCAGAGTTAA
TTTGTTCGAGCAATTTAATATCACTCTGAATATAGATAATATAATAACACCATCACTTAT
TATTCATCATTGTTAAGTACAAATCACAAGTTCAAAGCTACAATACATCAGATATATATT
GTACACACAATATATATAGTGATCAAGCTTTTTTATCTTACTAACTTAATTATCCAAAGA
TATATAATTATACTAACTTACATACTTAAAGGACATAATTTGTATTTAAGAAATACAATA
ATACCTCATGGATGGTCATATATAGAAAATGATGGTTTTAGTTTATTTGAACTTAACAAT
TTGGGATGACAACATTACAAGCACTAGCAACCCTTTTAGAACCAGGAGAGTTAACATATT
GCCTCAAACTAGGGTTTCTGATGTATCCACATAAGCATGGCCTTTGCTCCCTCAATTTGG
AGCAACAATTAGTTGAAGGTGGTGAATTTGAAGTAATTGCCCCAAGACAAGGACTCAACT
CAAGTGGGCTACAATTCACAGCCTCAGCAATGGTAGCCACTTCAACCATAAGCACTACCA
TAAGCATCAATGCACACACAACCTTCATCTTCATCATTCTCACTACTTGAACTCTAATTA
GCAAGTAATTGGACAAATTTTAGAGTGAAGTGTACTTGATTAATTGGCTATGTATTTATA
AGCATGGAAAGTTATAATGGCTATGTGGGTTGTTTATATAAGTGGAGAGTACCTAGTGGG
TTTGGTTAGGTGCTCAACTCAATGAATATTAATTGCG
>TR36892|c0_g1_i1 len=725 path=[1624:0-330 1625:331-366 1639:367-507 1636:508-531 1638:532-600 1631:601-624 1632:625-627 1633:628-651 1634:652-724] [-1, 1624, 1625, 1639, 1636, 1638, 1631, 1632, 1633, 1634, -2]
CATATCTCCAACATAACACAAAACTTGTAAACATGAAAAATCATCTTTTGTTCACATGTA
TTTTCTTTTCATTTTTGATACATCCAATTACTAGTCAAAAACATGCATGTGACAAAGGCT
CTCCTAAAACTAGCAACTTTCCATTTTGCAACACTTCACTATCTTATGAAACCAGAGCCA
AGGACTTAGTGTCACGCTTAACACTTCAAGAAAAAGCACAACAACTAGTAAACCCTTCTA
CCGGCATTTCAAGGCTTGGTGTTCCTGCTTATGAATGGTGGTCAGAGGCACTTCATGGTG
TCTCAAATGTAGGACCAGGGACGCGTTTCGATAGCAGGGTACCTGGTGCTACTAGCTTTC
CAGCAGTGATACTATCAGCTGCTAGTTTTAATGAAACATTATGGTACAAAATGGGACAAG
TTGTGTCAAATGAAGCTAGAGCTATGTACAATGTGGATTTGGCTGGTTTGACATTTTGGA
GCCCTAATGTGAATGTTTTTCGCGATCCGAGGTGGGGGCGTGGACAAGAAACTCCAGGGG
AAGATCCTTTGGTTGTTTCTAGATATGCTGTAAATTATGTTCGTGGACTACAAGAAGTTG
GTGATGAAGCAAGTGCTAAAGATGATAGACTTAAGGTTTCTAGCTGTTGTAAGCATTATA
CTGCTTATGATGTTGATAATTGGAAAGGCGTTGATCGGTTCCATTTTGATGCTAAGGTGA
CAAAG
>TR36893|c0_g1_i1 len=237 path=[895:0-57 896:58-58 897:59-82 898:83-85 899:86-109 929:110-166 906:167-170 907:171-190 908:191-236] [-1, 895, 896, 897, 898, 899, 929, 906, 907, 908, -2]
GGAAGAACTAGAAGTAAAAGATTTTGATTCATTAGAAGCAGTGTTTGATGTGAAAGGTTG
GAAGTCACAAGAAATAATGATTAAACAAAGCACTCAATTGAAAAGTCTAACTTTGTCTAG
CTTACCCAAATTAAAACACGTATGGAACGAGGATCCTCATGAAATTATCAGCTTTGGAAA
CTTATGCAAGGTGGATGTTTCAATGTGCCAAAGCTTGTTATATATCTTTCCATGTTC
>TR36893|c0_g2_i1 len=237 path=[920:0-57 921:58-58 927:59-81 932:82-82 931:83-138 925:139-170 918:171-190 919:191-236] [-1, 920, 921, 927, 932, 931, 925, 918, 919, -2]
GGAAGAACTAGAAGTAAAAGATTTTGATTCATTAGAAGCAGTGTTTGATGTGAAAGGTTT
GAAGTCACAAGAAATAATGATTATACAAAGCACTCAATTGAAAAGACTGACTTTGTCTAG
CTTACCCAAATTGAAGCACGTATGGAATGAGGATCCTCATGAAATTATCAGCTTTGGAAA
CTTATGCAAGGTGGATGTTTCAATGTGCCAAAGCTTGTTATATATCTTTCCATGTTC
>TR36894|c0_g1_i1 len=1362 path=[2854:0-664 2855:665-688 2856:689-696 2857:697-727 2883:728-1090 2884:1091-1114 2885:1115-1152 2878:1153-1166 2874:1167-1361] [-1, 2854, 2855, 2856, 2857, 2883, 2884, 2885, 2878, 2874, -2]
AAAAAAAAAAAAAAACCGGTTCATGTTTGTATTGCTACAGCTGTGTCGTGTCCCTGATAT
CTCTCTTTTGAAACCTTTGTCGAGTTCAGCCACAACTAAAAACACAACAGATCCAACTCC
AAATTCATCACAGTTCTTGTTGACTCTAGTCAAAATCAAATTTCAATCCAAAACAACACT
ATGAGCGTAATCGATCTTCTCACACGAGTTGATTCAATCTGCAAAAAATACGACAAATAC
GATCTCGACAAGCAGAACAATGCCAATGTCTCCGGCGATGATGCTTTCGTCCGACTCTAC
GCCTCCGTCGACTCCGATATCGAAGCCCTTCTTCAAAAAGCAGAAAAAGCTTCCAATGAA
AGAGGGAAGGCATCTGCTGTAGCGATCAATGCGGAGATTCGTCGTACTAAGTCCAGGTTG
TTGGAGGAAGTTCCTAAGTTGCAGAGGTTGGCTCTCAAAAAGGTAAAAGGCCTCGAGTCT
CAAGAATTTGCTGCTCGTAATGATTTGGTTCTTGCACTGCCAGAAAGAATCCAAGCTATC
CCAGATGGGACTCCTGTTGCGCCAAAACAAACTGGTGGCTGGGCATCTTCTGCCTCACGC
CCTGAAATTAAATTTGATTCGGATGGCCGATTTGATGATGAGTACTTCCAATCTACTGAG
CAATCCAATCAATTCAGGCAGGAATATGAAATGCGTAGAATCAATCAGGATCAAGGTTTG
GATATGATTGCAGAAGGATTGGATACTTTGAAAGACATGGCACATGACATGAATGAGGAA
CTGGATAGACAAGTTCCCCTAATGGATGAGATTGACGCTAAGGTGGACAAGGCATCCTCC
GATCTTAAGAATACTAATGTTAGACTTAAAGACACAGTTAATCAGCTTCGATCCAGTCGA
AACTTCTGTATTGATATTGTTTTGCTGATTATAATTCTGGGAATTGCTGCCTACTTATAC
AATGTCCTAAAGAAATGATATGATACACGAAGACTATCAATGTATTCCCATGATGCCTGT
ATTAATTTGACAATATTGTGTCTGATTTATTTTTTTAATCTCATCATTGTGAAAATTTCC
ACCCATCTTGAGAGATTTACTGTCCTAGTGTCCTTTACTAACAGCCCTGTGCATGCTGTT
ATGGTTTTTTTTTACCCTAAGTATGTTAAATAGCTTCGGCTTGTTTTATGTACTTGTTCA
GTGTCGTACTTGGTGAATTAATGAGAGATATCCTTGTGTTTTATATAACATTATTGCTTG
TTTTTATAGATACTGTTGAATTAGGTTGCTTTAACTGGAACAAAGAAAAAGAAAAGTGAA
AGAACTATGAAAGTTCCCATTAGTAAATGAAATGAAATAAAT
>TR36895|c0_g1_i1 len=378 path=[897:0-53 898:54-77 915:78-150 916:151-174 917:175-203 911:204-245 902:246-377] [-1, 897, 898, 915, 916, 917, 911, 902, -2]
CGGTTCTGTAGATGGGGTTTCAGATTCTGTTTGTGCTGGTTCGTGTTTGTTGAGATTGAA
AGACAAGACTCGCTGTAACAGTGAAGGTTTTAGAGTGAGTTGGGGTTGAGTAGACTCGGA
CTCGGTCTCGGACTCTGGCTCAGGTTGTGTAACCAATGTTGGCTCGTTATGGTGGTGGTT
GTAGTGACTGAGATTGTGTGTTTGATGAGGTTGTTTTTGTTGGGTTTTGGGTGCAGTTAC
TGCAGCGAAGCGAGAAACGATAGCAATGGTACCAATGACAAGGTTAACAAAGATGAAAAG
AGGAGAAGGTGTAAACCACATGCATGTGGCTATGAAATTATTACTTGCTGCTATTGTGTC
TGTCATCTTGCAGTTGAG
>TR36896|c0_g1_i1 len=947 path=[2268:0-105 2269:106-129 2284:130-654 2250:655-678 2281:679-689 2293:690-711 2292:712-735 2294:736-743 2289:744-788 2285:789-821 2276:822-883 2240:884-946] [-1, 2268, 2269, 2284, 2250, 2281, 2293, 2292, 2294, 2289, 2285, 2276, 2240, -2]
AACTTCTACCACTACATGCAGTTCATCATCGTCCTTATCCTTAAGTATGTAAATATTATC
GCTTTCTCAAACTCCTATATATTTTTGTTTCTACAACTAAGCTGTATTATTGCAACTTAT
CCCCTAATGTGTTAGGAAATTGCTTAATGTATAGTGAAAGGTATCATCCTGAAAGTTTCT
TTATTTTGTTCTTACATATTGTTGACACCCGTGTTTTCATGGCTTTCGCGAATCTTTTGT
ATCGCGAGATATAGCACTGCTCAATGGCTTATGTGTAGAGTTAAGTGGTAATTAGACATT
ACTTTTTGGTCCTTATGATCGGGAGCAACACTTGCTCGATCACAATATCAAAATAAAATT
GAATTGGACACACATACATAAAATTGAGTCATACTCACTCTGGTTTTGATAATAAGCTCA
AATAACTAACTCCTCATTTATTAAAAAATATAGTTAAGTGAAATGAATTTTGCTAATCTC
ATAAAAAGTAACTGTATTTTCTAAAGTGTTCTTATGAGAGCTTGTTCTATATATAAATGA
AAGAGTCATCGATAAATAAAACTCAGATTGATTGAGTGACATTTTAGAAATGACAATCTA
ACAGAGAATCAAAGTAGTTATATGTTTGTATAGGTTGTGCATTGTCCAAAAGCTGAAGTC
TTTCTTTTGTTTTCCCTATCAAAATCAACATGAATGTGTTGTTCAACATTGCGTTTACCC
CAAAAACATCCAAAATTTGCTCTTTCATCAAAGCCTACTATAGTGGCATGTATAAGATTT
TTGGAGGCTATTTCTCTTCTTTGCTGCTACAAAATGCAAAGCTATGACAGAATAAATGTG
CATTTCTCTACTAAACAATGGATGTATAAGTTCTATCTAATTTGATTTTTGAATTGTAGG
GTCAAAACGGGACAGGAGGTTAATTGTGATTGGTGCTTCAGTTGCTG
>TR36897|c0_g1_i1 len=453 path=[1432:0-151 1433:152-175 1439:176-242 1436:243-266 1441:267-341 1428:342-389 1429:390-452] [-1, 1432, 1433, 1439, 1436, 1441, 1428, 1429, -2]
AAAAAATCCTTGGCGGATGTCCTCACCCCTAAAGCTTACAAAAACATCATAATTTGATTG
GGGAGCAATGTTTGACGGTGCCTTTTCTGCTACAGCCTTTGAGACAATTTTAGTGACCAT
TTCTTTCTTCTTAACTCCTGCAATAGCCCACAGGTTTAACTGGTGCTTTAAAACTCTATA
ATTAATACTAGCGTCCCATAATGGCCGCATTCCCAAGTTAGATGTCCTTGCAACAATTCC
ATCTGGAAATGCCTTACTTCGAGAATGCCTGTATTGTCTAGCATATATTATTTGAGAAGC
TCCGGAAGACAAATACGCCATTGAATTGGAACAATTTCACACGGAACAATATTTCTTCGT
CTCTAGAACCTTCAATGCTTTACCTGCTAGAGATCTGTTACAGTTGAGAATGTGAACTGG
TGCACATTCACACTCCCATATATAGCATCAAAT
>TR36897|c0_g1_i2 len=650 path=[1432:0-151 1433:152-175 1439:176-242 1436:243-266 1441:267-341 1438:342-586 1426:587-649] [-1, 1432, 1433, 1439, 1436, 1441, 1438, 1426, -2]
AAAAAATCCTTGGCGGATGTCCTCACCCCTAAAGCTTACAAAAACATCATAATTTGATTG
GGGAGCAATGTTTGACGGTGCCTTTTCTGCTACAGCCTTTGAGACAATTTTAGTGACCAT
TTCTTTCTTCTTAACTCCTGCAATAGCCCACAGGTTTAACTGGTGCTTTAAAACTCTATA
ATTAATACTAGCGTCCCATAATGGCCGCATTCCCAAGTTAGATGTCCTTGCAACAATTCC
ATCTGGAAATGCCTTACTTCGAGAATGCCTGTATTGTCTAGCATATATTATTTGAGAAGC
TCCGGAAGACAAATACGCCATTGAATTGGAACAATTTCACACTGAATAATCTTTCTTCGT
CTCTAGAACCTTGAACATCACAATAAGGGAAACACAAGGTTATACCGAAGAAAGAGAAAA
GAAACTATATGATTGATTGAAGCTAGAACTTTATATATACTCTCTACAAGAAATTAAGAT
TAATGTTCATATCCATAAGGAGGGGAAGGAAAAGTATATCATCATAAATATCATATCATA
TAAGCAGGCAATTGCTTAGTACTGACCTTCAATGCTTTACCTGCTAGAGATCTGTTACAG
TTGAGAATGTGAACTGGTGCACATTCACACTCCCATATATAGCATCAAAT
>TR36898|c0_g1_i1 len=387 path=[1283:0-102 1317:103-152 1325:153-161 1321:162-174 1316:175-198 1311:199-217 1322:218-230 1319:231-292 1314:293-318 1304:319-361 1305:362-386] [-1, 1283, 1317, 1325, 1321, 1316, 1311, 1322, 1319, 1314, 1304, 1305, -2]
CAAAATGGTTTTGCCTAATTGCTGTCATGCTATGTGTATCAAATGCTACCGCAAGTGGTT
GGTGATCATATTATATCATGAATTTAATTTATATGCACTGATAGTGCAAAGATTTTTTTT
ACACTATCAATCAATCATAACCGTTGGATTATTAACCTTTTTTTACTCTAATCATATCTA
ATAACTGAAAAGTCGTACAAATGATAGATTGTGATTGGTTGACGGTGTAAAAAGTTTTAC
AGTGACAATGCATCAATCATTTAGCAACCATATTACTTTATGTGAAATTGTTTATAATTT
GTAACACTCTTATGCCAATTTTGCAGGAACACAAAGTCAGAGTCTTGTCCGTTTTGCCGC
GGGAGCATAAGAAGAGTTAATTCTGAG
>TR36898|c0_g2_i1 len=387 path=[1299:0-102 1318:103-160 1313:161-173 1296:174-197 1324:198-216 1320:217-292 1315:293-318 1269:319-361 1270:362-386] [-1, 1299, 1318, 1313, 1296, 1324, 1320, 1315, 1269, 1270, -2]
CAAAATGGTTTTGCCTAATTGCTGTCATGCTATGTGTATCAAATGCTACCGCAAGTGGTT
GGTGATCATATTATATCATGAATTTAATTTATATGCACTGATAATGCAAAGATTTTTTTA
CACTATCATTCAATCATGACCGTTGGATTATTAACCTTTTTTTACTCTAATCATATCTAA
TAACTGAAAAGTCGTACAAATGATAGATTGTGATTGGCTGACGGTGTAAAAAGTTTTATA
GTGACAATGCATCAAATCATTTAGCAACTGTATTACTTTATGTGAAATTGTTTATAATTT
GTAACACTCTTATGCCAATCTTGCAGGAACACAAAGTCGGAGTCTTGTCCGTTTTGCCGC
GGGAGCATAAGAAGAGTTAATTCTGAG
>TR36899|c0_g1_i1 len=511 path=[1142:0-152 1143:153-176 1175:177-187 1172:188-211 1177:212-255 1174:256-279 1171:280-378 1165:379-402 1166:403-510] [-1, 1142, 1143, 1175, 1172, 1177, 1174, 1171, 1165, 1166, -2]
GGGAAGATTGTGAAGCATCAGACATTGATGAAGCAATTGCATGGGCCAAAGAGAAGTTTC
AATCAAGAAGCCCCGATGAAAAGTCAAGAGGGAGAAATTATGGCAATGAACAGACTGTTA
AAATGCAAGGAAGTCCTGATGCAAGTGAATACCATGATTATGGAATTGGAAAAGTTCAAC
CTCCTAAGCAGAAACAACAGACACAAACAGAAAAGTTGGATGAAGACATAAGAATGTGGT
CATCTGGCAAAGAAACCGACATCCGGCTATTGCTTTCAACACTACATCATATTCTATGGC
CTGAGAGTGGCTGGAAGACTATTCCTCTTGTGAGTCTAATGGAAAAATCACAGGTGAAGA
GGGCTTATCAGAAAGCAAGGTTATGCCTACATCCAGACAAACTGCAACAAAAAGGAGCAA
CACTCCTACACAAGTACGTAGCAGAGCAGGCTTTCTCCATTCTTCAGGATGCATGGGCTG
CATTCATTTCTGAAGATGTTTCCTTTTGACC
>TR36900|c0_g1_i1 len=806 path=[1861:0-284 1862:285-308 1868:309-395 1856:396-419 1869:420-616 1865:617-640 1867:641-710 1859:711-734 1860:735-805] [-1, 1861, 1862, 1868, 1856, 1869, 1865, 1867, 1859, 1860, -2]
CAACACGCACCCATATATGTAATGGGTCTGATTTAATTTCATCTAAGGAGGGCCAGTTCG
AAAAAATCAAGCATAAATAATGAGGATTAACCTTGAAAATTACTTTTGAGTTGAGTAATT
ATAGGTAATTGGATTTCAATAGTTACTTGTTTTAATCTAATTTTACGTAAACCCAAAAGA
ACAAAATTAAGAGGAGCTCCATTTGAGATTTGGACTAAACAAAATAGTGCGAATGAGATT
AGTACTCAACAAAACACGACAAATAAAAACATTCGAATTCAACATCCTAGAAAAAGGAAA
TCTTCTGTTCAGAGCTACAAAAAAAGACCAAAATGCAAAGACAACCAAAACAGGATGAAT
AAAAACTTCAATGACCTATCCAACTGCTGGCTGTAGCTACCAACGAAAATCTTATATATT
GCTTGGATACATAAATACTCTAACCCTGGCTCCCATTGATTTTGGTGGTAGGTTAGACTT
GAACTTTGCGCGGACAATGCCACTGTTACCATGAGGCCTGGTAACCTTACCCCAAATGCA
GCGATAGTGGCTTCCATCCTTCTTCACCTTGGCCTTGTAAATGTATGCCAATTTCTTCCC
AGCATACCATGCAACCTCCTCCTTGGTGTTTACCCCCTCGATCTGAACAAGAGAGGTGTT
TGGGTATTGATTTACCTTGGACCTCTTGTATCCAAGAACTGTACCCCTGACGTAAAGCCT
GATACGTTCTCCTTGTCGTCCTTTAACCATTTTGATTGGTGTGAAGATGAAGAAGCTGCC
TCTGTCTCTGTAGTGTTCGTTCGGCG
>TR36901|c0_g1_i1 len=631 path=[2118:0-123 2197:124-207 2141:208-214 2142:215-215 2194:216-238 2218:239-257 2212:258-292 2199:293-316 2184:317-382 2229:383-406 2231:407-412 2182:413-460 2165:461-533 2108:534-557 2109:558-630] [-1, 2118, 2197, 2141, 2142, 2194, 2218, 2212, 2199, 2184, 2229, 2231, 2182, 2165, 2108, 2109, -2]
GAGAAAACAAATTGTGTGGTTGCGTCATAACGTTGAAAGTACATTATATAAAGGAAAGCT
AGATAGCACATAAGACATATTAACCTAATAGTATACAAAATGACACAAACCACAATTTAC
ATAACGTTGCGTGCTTCCTTCGTTACTTTCCTGTTATTGTCCCTATGTTTGCCAAGTTCC
TCCACTAATGTGGAAAATGAGAAGAAAGGCTTAGATGATCATTCAAAAACAAGATCACTT
CTTAATCACCAATTTCATTTATTAGAGAACAAGAAAAGGCTATTATTGGAAGACAACAAC
CTCCCTTTTCATGGTAGAAAACTTAAGAAGAAGAAGAAAAAGAAACATGGGAAATCATCG
GCGAATCAAACTGGAATGTCCATATTCCGAGCTACCTCAATATTTTGCATTTCACTTTTC
GTTTCTTTCCTCCTAGTTTAATTAATTAACTATATCATTACTCATTTTGCTTTTGCTTTT
TTGTTTTCTTTGTTTTGAAATATCACATGAATAATTTTTGTTGGTATCGTGCATTCTGCA
CAAATTTTATGAATAATGTTTAGTTGAATTTTGTATCTGGGATTCGATTGTAACAGATTC
TTTTATAATGAATATGGAGTGTTGCATGGTG
>TR36901|c0_g2_i1 len=314 path=[2030:0-123 2031:124-125 2180:126-130 2209:131-161 2222:162-174 2217:175-182 2207:183-198 2191:199-214 2173:215-215 2203:216-218 2188:219-254 2170:255-289 2156:290-313] [-1, 2030, 2031, 2180, 2209, 2222, 2217, 2207, 2191, 2173, 2203, 2188, 2170, 2156, -2]
GAGAAAACAAATTGTGTGGTTGCGTCATAACGTTGAAAGTACATTATATAAAGGAAAGCT
AGATAGCACATAAGACATATTAACCTAATAGTATACAAAATGACACAAACCACAATTTAC
ATAATGTTGCGAGCATCCATCATTACTTTCCTGTTATTGTCCCTTTGTTTGCCAAGTTCC
TCCACTAACGTCGAAAATGAGAAGAAAGGCTTAGATCATACAAAGACAAGAGCACTTCTT
AATCACCAATTTCATTTATTAGAGAACAAGAAAAGGCTATTATTGGAAGACAACAACCTC
CCTTTTCATGGTAG
>TR36902|c0_g1_i1 len=1198 path=[2980:0-116 3015:117-204 2968:205-250 3013:251-418 3008:419-501 3014:502-505 3012:506-529 3010:530-619 3016:620-642 2978:643-669 3005:670-898 2983:899-922 2984:923-949 2985:950-973 2986:974-1197] [-1, 2980, 3015, 2968, 3013, 3008, 3014, 3012, 3010, 3016, 2978, 3005, 2983, 2984, 2985, 2986, -2]
AAATACCCCTTTCCCTCCAAAATTTCATTTTGACATAAACATTTCAAACCGAGCGAGAAA
CGAAACGAATCAGCGATTCTACGATTTCGAAGAAGAAGATGGAAGAATATTTGCAATACA
TGAAGACTTTACGCTCTCACATGAACGATGCGGAGGATCAAGCCGCAAAGATTTCCGCTG
AAGAACAAATGCAGATGACGAACATTCGCACTCTTGAAATCGACATCGATTCAGCGAAAT
CTGAAATTGCGCAAGTGGTTGAGGATACGGAAAAGATGAATAAGTCGAAGGTTGAGATTT
GCTCAAAGATATTTGAAAACCAGAAAAAGCTTGCTTCGTTGGATTCTGATACATCCAGAC
TTACACAGACTATGGAGCTTATTCGGCAAGAGAAAGTTGGATTATCTGCTAAACTATCAC
AGAGGAGAGCCTACTATAGCAAGGTTGCAGAGGACATGAGGGTCAAATTCCAAAAGCAAC
AGGAATGGATCAGAACTAAGAAGATTAGCATGGAACTGAAAGAGCATGAGTTTGTCAACG
ATAAAGTTGATGAGCAAAGAAGTGAAGCTGAAGGGAGGACTAGTGCTGATGATAACTGTG
CCATAGATAACCTGGGGAGTGATGCAAAGAACAACTTAATCACTGAGTTGGATTCAGCTA
AAGCAAGGCTTGATGAGATTCTTGTTATGAAATCCAAGGTTCTCATGGACATTAACAAGA
TAAAACTTGCTATTGAGGATGTCAAGTGCAGAGAAAATGAGTTTAAGCCTGAGCTAAAAG
CAGCTGATATAACCGCTCTTGAAGAGGAATATAATGCTCTTTTGTCTGACAAAGCTGGAG
AAACCGAATACTTGCAGTCTATGGAGAAACAAGTAGGGAAACTCAAGGAGATCAATCAAC
TTATAAAATGTGCTTGTGGTGAGGAATACAAAGTTGCATTGAATACACAGTTGCAGTGTA
CTTGAACATGAAAACTTCTGGAGGCTGCAAATTCAGTTGTTCATGCTGATCTTGGTTAAG
ATAAGAATTAATACATTTTAATGGTTTTCTTGGATTCTGATTGTATTTTTCATTCAATAC
ACGGATTTAAACTGACTCCTAGGCCAAGATGCTGGAGTTCATATCAACTCTAGTGCAGAA
AACAAATGAACTAGGTAGTATGCGTGTCTACAGCTTTCCTATTATAATAACAAGGTAC
>TR36902|c0_g1_i2 len=675 path=[2993:0-96 2994:97-119 2995:120-146 3005:147-375 2983:376-399 2984:400-426 2985:427-450 2986:451-674] [-1, 2993, 2994, 2995, 3005, 2983, 2984, 2985, 2986, -2]
ATGAAACTAAATTGATGTTCAAACATTCGTATAATGAACTTAACCTGCAGGGAGGACTAG
TGCTGATGGTAACCGTGCCATAGATAACCTGGGGAGTGATGCAAAGAACAACTTAATCAC
CGACTTGGATTCAGCTAAAGCAAGGCTTGATGAGATTCTTGTTATGAAATCCAAGGTTCT
CATGGACATTAACAAGATAAAACTTGCTATTGAGGATGTCAAGTGCAGAGAAAATGAGTT
TAAGCCTGAGCTAAAAGCAGCTGATATAACCGCTCTTGAAGAGGAATATAATGCTCTTTT
GTCTGACAAAGCTGGAGAAACCGAATACTTGCAGTCTATGGAGAAACAAGTAGGGAAACT
CAAGGAGATCAATCAACTTATAAAATGTGCTTGTGGTGAGGAATACAAAGTTGCATTGAA
TACACAGTTGCAGTGTACTTGAACATGAAAACTTCTGGAGGCTGCAAATTCAGTTGTTCA
TGCTGATCTTGGTTAAGATAAGAATTAATACATTTTAATGGTTTTCTTGGATTCTGATTG
TATTTTTCATTCAATACACGGATTTAAACTGACTCCTAGGCCAAGATGCTGGAGTTCATA
TCAACTCTAGTGCAGAAAACAAATGAACTAGGTAGTATGCGTGTCTACAGCTTTCCTATT
ATAATAACAAGGTAC
>TR36903|c0_g1_i1 len=553 path=[4947:0-62 4983:63-95 4990:96-100 4987:101-133 4981:134-166 4943:167-168 4944:169-552] [-1, 4947, 4983, 4990, 4987, 4981, 4943, 4944, -2]
ATTTTTAGATGGTCTTTTGTATTCTCCTAGCCTCTCCAAATGCTTCAAAGTAGTGCTCTA
AGTCATTATAGTTGCTAGTGGGAATTTTAATCATGTTAGTGCCTATTTTCTAGGTAATAA
ACATGCACTTATCATTGTATTTGATAAATGCATGGTAGTGGGAATTTATTACTAGTATTT
CAATCCTAGGCTATAAATAAGAATCTCAAATCACAATTTGAAGATTAATATATTTAAGTT
TTCTCTGTTGTGAGAGCTTTTCCTTTGTTCTTGGGTTAAGAACTTATAGTCTTGGTTCTA
CCGGCAGGTCGCGGTTAGGGTCTCACTTTTGTTTGATAACTTTGGTTCTACTGGCAGGTC
GCGGTTAGGGTCAAGTTCCTTGCCTGTTTTCAAGACGGTCCTATCGGTCACGTATCAATT
TCTTTCATCAATTATACAAAGAGGAGCTTGATCTTTATGATGCAACAATTACAAAGGAAA
ATTGAGCACGTAACACACTCAAGGAATAGACTATAAGAGAAACTATTAGGAAAGATTTAG
AGGTTAATGAGTT
>TR36903|c0_g2_i1 len=862 path=[4945:0-404 4982:405-636 4994:637-637 4993:638-661 4992:662-701 4989:702-734 4995:735-739 4991:740-772 4988:773-774 4984:775-805 4977:806-807 4938:808-861] [-1, 4945, 4982, 4994, 4993, 4992, 4989, 4995, 4991, 4988, 4984, 4977, 4938, -2]
CTTTCCCATGGTGGGAAACAATTTTCCTTTCTCATGCTAAACCTCACCCATAAATGTACC
TAAATGTTCAATTGTTTCAGCTTTGATACCCAATGTTCGTACCCTTCCCTCAACGAAAAT
ATAATCGACAATTTCAAACAAGAGGTAGACATGCCTTCCATCTTAAGAAAATGTTTGAAC
AAGATCGAAAGTACAATGTGAGACTTAATAATCCAGAGAAATTTGTGTTCGACGTCTGAG
CAGATAAGTTCCTATGTTTCTACTTGACGGAGTGAGGAATTGAGGCAAACCGAGATAGGT
GCAGAGCTTTCATCGAAACTCCAACACCAAATTTGAAGGAGTCAACACAAACCTTTAACG
AGATGCTAACGTCTTTCTAAAGTGATAGAGATGCGACCAACCCATCCGGAGATCCTTTGA
ATGGAATAGGAGGTCCTATGAATAAGTCCAAGTCAAAGAGGATGAATCAAGCATTACAAG
GCTTAATCATAAAGATCAATGAAAAAGAAATTCAACATGCATCAGAGGTTGCACCAAATT
GGGTCACTTTCTTACAATTGGATCAAGATGCTTTGAGCCCAACTTGAAGCCCAATTTTCT
CCATTTTAATAAGCAATTTTCGTTTTTTATTTTGGGTGAATTTTTAGATGGTCTTTTGTA
TTCTCCTAGCCTCTCCAAATGCTTCAAAGTAGTGCTCTAAGTTATTATAATGGCTAGTGG
GAATTTTAATCATGTTAGTGCCTATTTTCTAGGTAATAAACATGCACTTATCAATGTATT
TGGTAAATGCATGGTAGTGGGAATTTATCTTTAGTATTCCAAGCCTAGGCTATAAATAAG
AAGCTCATGTAATTCTCAAAAC
>TR36903|c0_g2_i2 len=1582 path=[4932:0-1124 4982:1125-1356 4994:1357-1357 4993:1358-1381 4992:1382-1421 4989:1422-1454 4995:1455-1459 4991:1460-1492 4988:1493-1494 4984:1495-1525 4977:1526-1527 4938:1528-1581] [-1, 4932, 4982, 4994, 4993, 4992, 4989, 4995, 4991, 4988, 4984, 4977, 4938, -2]
GTGAGATGCTTGTTAGAGAAAGTCATGGAGGGGGGCTGATGGGACATTTTGGTGTGAAAA
AAACTTTGGAAATATTGCATGAACATTTTTATTGGCCGAAAATGAAGCATGATGTGCAAT
CTATTTGTGATAAATGCATCTCATGTAAACAAGCTAAATCTAAAGTCATGCCCCATGGTT
TATATACACCTTTGCCTGTGCCAGATCAACCTTGGGTCGATGTTTCAATGGATTTTGTGT
TGGGTCTACCTCGATCCCCAGGTGGAAAGGATAGTATATTTGTTGTTGTTGATAGGTTTA
GTAAAATGGCACATTTCATTGCATGCTCCAAAACCAATGATGCAACACATATTGCTGATC
TTTTCTTTAAAGAAGTAGTGCGCTTACATGGATTGCCAAGAACCATAGTAAGTGATAGAG
ACGTAAAGTTTCTAAGTCATTTTTGGAGAACCTTGTGGAATAAATTAGGAACAAAACTCT
TGTTTTCTACGGTTGCGCATCCCCAAACGGATGGGCAGACTGAAGTGGTAAATAGAACTC
TTACTACCTTGTTGCGTGCTATCATTCAAAAGAATTTGAAAAATTGGGAGAAATGTTTGC
CACATGTTGAATTTGCTTATAATAGAACATTTCACTCAACTACTTCTTATTCTCCTTTTG
AAATTGTATATGGTTTTAATCCTCTGACTCCTTTGGATATCTTACCTTTGCCCACTAATG
AGTTTGCTAATTTGGATGGTAAAAAAAAGGCAGATGCTATTAGGGAGCTGCATGCAAAGG
TTCGAGCCAACATTGAGAAGAAGAATAAACAGTATGCAAAGCAAGCTAATAAGGGGCGAG
TAAAGGTTACTTTTGAGCCCGGAGATTGGGTTTGGGTTCATATGAGGAGGGAACGTTTTC
CGAATCAAAGAAAATCCAAACTGAACCCAAGAGGAGATGGGCCTTTTCAAGTTGTAGAGA
AGATCAACGATAATGCCTACAAGCTGGATTTGCCAAGTGAGTATGGAAATATCAGTGCCA
CTTTTAATGTAGCTGATCTATCTTTGTTTGATGCAGGTAACGGATCAGATTCGAGGACGA
ATCCTTTCGAAGAGGGAGGGAATGATAGAGATGCGACCAACCCATCCGGAGATCCTTTGA
ATGGAATAGGAGGTCCTATGAATAAGTCCAAGTCAAAGAGGATGAATCAAGCATTACAAG
GCTTAATCATAAAGATCAATGAAAAAGAAATTCAACATGCATCAGAGGTTGCACCAAATT
GGGTCACTTTCTTACAATTGGATCAAGATGCTTTGAGCCCAACTTGAAGCCCAATTTTCT
CCATTTTAATAAGCAATTTTCGTTTTTTATTTTGGGTGAATTTTTAGATGGTCTTTTGTA
TTCTCCTAGCCTCTCCAAATGCTTCAAAGTAGTGCTCTAAGTTATTATAATGGCTAGTGG
GAATTTTAATCATGTTAGTGCCTATTTTCTAGGTAATAAACATGCACTTATCAATGTATT
TGGTAAATGCATGGTAGTGGGAATTTATCTTTAGTATTCCAAGCCTAGGCTATAAATAAG
AAGCTCATGTAATTCTCAAAAC
>TR36904|c0_g1_i1 len=934 path=[2295:0-362 2321:363-460 2314:461-484 2315:485-521 2323:522-633 2324:634-650 2308:651-672 2309:673-933] [-1, 2295, 2321, 2314, 2315, 2323, 2324, 2308, 2309, -2]
ATTAGTTTCACCAAAAGAGAAACTTTTCGCGTCACCCATTTTTCTCCCGCCGCCGTGCTG
TCATCAACAGCCACCGCGCCGGAGTTGCAGCTTCATTGTTGTATTCTCTTTTTTCATGGT
CTGAGTTCAGAGAAATGTTCAAGAAGGATAATCCTAGCAATAAATCTGTTATTGTGGTTT
GGCAAAGCTAGTGGAAAATAATGGAAATCAATGCTTGATGCTGCGAGTAATTTGGGACTC
CTTGAACTGTGCAAATGACTTGTTCAATTATCAAGTTCTTTGGAAAACTGTTCTGAAGAT
ATGAAGTTTGTTCGCGTTAATGATGATAAAACTGGTGCGGCATTTGACCTTGTTGTCCCA
AAGTTTCAATGCAGGTACTTGTTAATATCTGAAGTCTAGGAATGACATAGGAAGCATTGA
AAGCTATTTTGTCCAATACGTATAGATTACCCAATTTGTTGCTCTGTGCCAAATGTCAAG
AATGCATGGTTTATCTTGTCAGGAAAGTTGGGCCAGATGATTTCAAAGAGCAGGAAGCTG
TTCAGGTGGTGGAATCTCTAATATCACTTGATGGAAAATTGAGCAATACAGAATACTTGA
CAAAATGTATCATTTTAAAGGCTTTGGATCAAATATGTCAATGCCCAAAAGCGAGGAGAC
CAATGATGATAGGTTTGCCATTATATTTTAATGACACTAAAAGAGATACAACTTTCATCA
TTGTGCAAGCTCTGACTCAAGTGCTGAAGACGGTATTTGGTTATCGTTCTTACTTCTTAA
TTTATCAGTTTATACATGTAGGAAACTGATTTCTTGCCAATGTGAAACACATGCAAGAAA
CTGATAGGGATTTGTCTACATTAATATTGAGGTTAATTGTTTCAGTACTATCAAGATTCA
GGATTCTACATCACTGATTAATAATATTTGCAGT
>TR36904|c0_g1_i2 len=916 path=[2301:0-362 2302:363-369 2303:370-393 2304:394-427 2323:428-539 2324:540-556 2299:557-563 2319:564-654 2318:655-915] [-1, 2301, 2302, 2303, 2304, 2323, 2324, 2299, 2319, 2318, -2]
ATTAGTTTCACCAAAAGAGAAACTTTTCGCGTCACCCATTTTTCTCCCGCCGCCGTGCTG
TCATCAACAGCCACCGCGCCGGAGTTGCAGCTTCATTGTTGTATTCTCTTTTTTCATGGT
CTGAGTTCAGAGAAATGTTCAAGAAGGATAATCCTAGCAATAAATCTGTTATTGTGGTTT
GGCAAAGCTAGTGGAAAATAATGGAAATCAATGCTTGATGCTGCGAGTAATTTGGGACTC
CTTGAACTGTGCAAATGACTTGTTCAATTATCAAGTTCTTTGGAAAACTGTTCTGAAGAT
ATGAAGTTTGTTCGCGTTAATGATGATAAAACTGGTGCGGCATTTGACCTTGTTGTCCCA
AAGGTCGAAGTTATTGATACCGTGAAATCGTTTGCAGTTTCAATGCAGGAAAGTTGGGCC
AGATGATTTCAAAGAGCAGGAAGCTGTTCAGGTGGTGGAATCTCTAATATCACTTGATGG
AAAATTGAGCAATACAGAATACTTGACAAAATGTATCATTTTAAAGGCTTTGGATCAAAT
ATGTCAATGCCCAAAAGTGAGTGTTGACAAATTTATAGATAAAATTATGCCAATGTTGAT
TGCATGCGCTCAGCCGCTTCTTGACTTAACAGGCGAGGAGACCAATGATGATAGGTTTGC
CATTATATTTTAATGACACTAAAAGAGATACAACTTTCATCATTGTGCAAGCTCTGACTC
AAGTGCTGAAGACGGTATTTGGTTATCGTTCTTACTTCTTAATTTATCAGTTTATACATG
TAGGAAACTGATTTCTTGCCAATGTGAAACACATGCAAGAAACTGATAGGGATTTGTCTA
CATTAATATTGAGGTTAATTGTTTCAGTACTATCAAGATTCAGGATTCTACATCACTGAT
TAATAATATTTGCAGT
>TR36904|c0_g1_i3 len=840 path=[2301:0-362 2302:363-369 2303:370-393 2304:394-427 2323:428-539 2324:540-556 2308:557-578 2309:579-839] [-1, 2301, 2302, 2303, 2304, 2323, 2324, 2308, 2309, -2]
ATTAGTTTCACCAAAAGAGAAACTTTTCGCGTCACCCATTTTTCTCCCGCCGCCGTGCTG
TCATCAACAGCCACCGCGCCGGAGTTGCAGCTTCATTGTTGTATTCTCTTTTTTCATGGT
CTGAGTTCAGAGAAATGTTCAAGAAGGATAATCCTAGCAATAAATCTGTTATTGTGGTTT
GGCAAAGCTAGTGGAAAATAATGGAAATCAATGCTTGATGCTGCGAGTAATTTGGGACTC
CTTGAACTGTGCAAATGACTTGTTCAATTATCAAGTTCTTTGGAAAACTGTTCTGAAGAT
ATGAAGTTTGTTCGCGTTAATGATGATAAAACTGGTGCGGCATTTGACCTTGTTGTCCCA
AAGGTCGAAGTTATTGATACCGTGAAATCGTTTGCAGTTTCAATGCAGGAAAGTTGGGCC
AGATGATTTCAAAGAGCAGGAAGCTGTTCAGGTGGTGGAATCTCTAATATCACTTGATGG
AAAATTGAGCAATACAGAATACTTGACAAAATGTATCATTTTAAAGGCTTTGGATCAAAT
ATGTCAATGCCCAAAAGCGAGGAGACCAATGATGATAGGTTTGCCATTATATTTTAATGA
CACTAAAAGAGATACAACTTTCATCATTGTGCAAGCTCTGACTCAAGTGCTGAAGACGGT
ATTTGGTTATCGTTCTTACTTCTTAATTTATCAGTTTATACATGTAGGAAACTGATTTCT
TGCCAATGTGAAACACATGCAAGAAACTGATAGGGATTTGTCTACATTAATATTGAGGTT
AATTGTTTCAGTACTATCAAGATTCAGGATTCTACATCACTGATTAATAATATTTGCAGT
>TR36904|c0_g1_i4 len=1010 path=[2295:0-362 2321:363-460 2314:461-484 2315:485-521 2323:522-633 2324:634-650 2299:651-657 2319:658-748 2318:749-1009] [-1, 2295, 2321, 2314, 2315, 2323, 2324, 2299, 2319, 2318, -2]
ATTAGTTTCACCAAAAGAGAAACTTTTCGCGTCACCCATTTTTCTCCCGCCGCCGTGCTG
TCATCAACAGCCACCGCGCCGGAGTTGCAGCTTCATTGTTGTATTCTCTTTTTTCATGGT
CTGAGTTCAGAGAAATGTTCAAGAAGGATAATCCTAGCAATAAATCTGTTATTGTGGTTT
GGCAAAGCTAGTGGAAAATAATGGAAATCAATGCTTGATGCTGCGAGTAATTTGGGACTC
CTTGAACTGTGCAAATGACTTGTTCAATTATCAAGTTCTTTGGAAAACTGTTCTGAAGAT
ATGAAGTTTGTTCGCGTTAATGATGATAAAACTGGTGCGGCATTTGACCTTGTTGTCCCA
AAGTTTCAATGCAGGTACTTGTTAATATCTGAAGTCTAGGAATGACATAGGAAGCATTGA
AAGCTATTTTGTCCAATACGTATAGATTACCCAATTTGTTGCTCTGTGCCAAATGTCAAG
AATGCATGGTTTATCTTGTCAGGAAAGTTGGGCCAGATGATTTCAAAGAGCAGGAAGCTG
TTCAGGTGGTGGAATCTCTAATATCACTTGATGGAAAATTGAGCAATACAGAATACTTGA
CAAAATGTATCATTTTAAAGGCTTTGGATCAAATATGTCAATGCCCAAAAGTGAGTGTTG
ACAAATTTATAGATAAAATTATGCCAATGTTGATTGCATGCGCTCAGCCGCTTCTTGACT
TAACAGGCGAGGAGACCAATGATGATAGGTTTGCCATTATATTTTAATGACACTAAAAGA
GATACAACTTTCATCATTGTGCAAGCTCTGACTCAAGTGCTGAAGACGGTATTTGGTTAT
CGTTCTTACTTCTTAATTTATCAGTTTATACATGTAGGAAACTGATTTCTTGCCAATGTG
AAACACATGCAAGAAACTGATAGGGATTTGTCTACATTAATATTGAGGTTAATTGTTTCA
GTACTATCAAGATTCAGGATTCTACATCACTGATTAATAATATTTGCAGT
>TR36905|c0_g1_i1 len=834 path=[2051:0-45 2079:46-102 2077:103-125 2070:126-170 2074:171-176 2072:177-200 2069:201-284 2034:285-308 2035:309-833] [-1, 2051, 2079, 2077, 2070, 2074, 2072, 2069, 2034, 2035, -2]
GGTGCCATTAGGGTTTTGGAGTTATTGAGAACAAACCCTTCTTCCACATCTTCTCTGCGG
CTAGGACCTCATCAACTCCAAAACCCTAATGGCACCGAAGAAGGCAGCACCACCACCGTC
ATCAAAACCAGCGAAATCAGGAGGAGGTAAGCAAAAGAAGAAGAAATGGAGCAAAGGCAA
ACAAAAGGAAAAGGTTAACAACATGGTCTTGTTTGATCAAGGTACCTATGATAAGCTTCT
CACTGAAGCTCCCAAATACAAACTCATCACTCCTTCAGTCCTCTCCGATCGTCTCAGGAT
TAATGGATCTTTGGCACGTCGTGCAATCAGAGATTTGATGGCAAGAGGATTGATTAGGTT
GGTGTCTGCTCATTCTAGTCAGCAGATTTACACTAGAGCCACTAATACATAGGCGGTTTC
AAGGTGTTTTTAATTTTGCAGATTGTGTTTAGAGACAACATTATTATGAGGATGTGTTTG
GTTTGTTTGTGTTACTTTGTTGAAGACAGTTATTGAAATTTTGTTTTATTAATGATGAAA
AGTTTAATTTGTGCTTTGATGAATGCAGTTATGTTTACATTGTTGTGTTTGGGGTGATTT
TTTATAATTGATTTGATTTAGGTTAGATTTTAGATTGATTTTACTCTAAAGTTTTGTCAT
GTTTAGATTGTAACAATTCACTAATATATTGATATTAGCGAATTGTTATAATGGGTTTGC
TATATAGTAACTGTAATACAATACAATCTTAGACATTGGTAATTGGTAACAAAAAGAACT
GGATTTGTCTTTTACGTCAAACTAGCATCAACATAGGTTATACTTGGTTAGGGA
>TR36906|c0_g1_i1 len=2447 path=[5663:0-104 5664:105-125 5675:126-314 5667:315-338 5668:339-359 5669:360-383 5670:384-2446] [-1, 5663, 5664, 5675, 5667, 5668, 5669, 5670, -2]
AGGTTTGTCACCTTCTGTAAAATAAATAACGCAGTTCACTCCTTTTTGATGGGCATCCAA
CGTAAAATTTGGGTATTCTCAGCATCCTCCGTTGAAGAAAGAACTGCTAATCTTCAACAT
CTTCTACAATAGAACCGAAATCCAGCCTAGCATCTCCTATACTTGTTCTTAGTAATTCCA
GAATGGTTGTTATTTGTTCACTTAGTGGATGAGATTGAACCCCGGCAACAAATGTATTCA
ATTGGTCATTGATATTAATCCAAGACCATCCAGGCTCCTTTATTACTCCCTTTGACTTCA
TTAGCTTCCTTATATGTGCTGCTTCCTCCCTCCTTCCACTGGCAGAATATATGTTAGCCA
GAGTGATGTGAGCTCCAGCAGAATTTGGATGCAAGCGAAGCATCTGTTCAGCTGCCCATA
TTGCTCGGTCAAGATCCCCATGATCCCTACATGCTCTGAGTAAGGTAGACCACACAACAT
CGTCACAAGGGAATGGCATGTTTCGTACCATATGCTCAGCTTCACCCAACCGCCCTGCTC
TGCATAGAAGATCAATTATGCAACCATAATGCTCCTTTGAAGGAGCGATCTGGTACTCAT
TAGTCATTAACTTATAGTAGTAGAAACCAAGATCAACCAATCCAGCATGGTTACAAGCAG
TTAAAATACCAATAAACGTCACATAATCCGGCATTAAACCAACACTGTAAATGTTCTCAA
ACAAACTAATAGCCTCTTGGCTGTAGCCATGTTCGGCATACCCATTAATCATTGCAGTCC
ATGATACAATGTCATTATTTTTTATACTATCGAAGATTTTTGAAGCCTCTTGTAGATTAC
CACTTCTTGAATACATACTAATTAGAGCACTATGAACCATTGTTTCATGATCTAAGCCAA
TGCACAGGGCATAGGCATGCACCTGTTTACCTGGCTCAAGAAGTGCCATGCTTCCACAAA
CACTCAGAACACTAGCAAGGGCAAATTCGTTTGGTTTCGGACCTTCCCTACTCATCCATG
ATAGATAGTTAAAAGCTTCTTTTGCATGATTTCCTTGACAATAAACAGAAATTATAGTGC
TCCAAGAAATAATATCTTTTCTAGTCATACCATCAAATACCAATGAAGCTTCCTGTAACA
GCCCACATTTTGAATAGAGTGTGATGATAGAATTTGATACCGACAAGGCATCTACCAAAC
CTAGACGCAATGCATGGCCGTGTATTTGTTCCCCCCATTTAGTAATAGCGAGATTTGCAC
ACGCAGAAATTACAGATGCAAAAGTGTACTCATTTGGGCTGACATCAGATTTTCTCATTC
TTTTAAATGCGTCCAATGCACGTTCTTCATCACCCATCTGTACATAAGTCATGATAAGGT
TCGTCCATGAAACTACATCTGGGGTCCTCATTTTTCCAAATAATCGCATGACATAGTCTG
GTTTCCTACATTTACTATACATGGTACCAAGAGTATTAACAACATACGCGGTTTCATTGA
ACCCTTGTTTTATTGTTTGTGCGTGTATGGCTTTCCCATAATGTAACAAACCTGATTCAG
CAGATGCCTTTAAAGCAATAGCAAATGTATGTGAATCATAGCCCACTTTTGATCTCCACA
TTTCTGAAAAGTATGATAGTCCGTCCAAACTGCAACCAGCATGTACAAGCCCCACAATAA
CGGCAGTCCACGATACTACATTTCTTGTTGTCATATTTTCAAAGACACTACACCCTTGTT
CTGTTTTTCCTACTTTCATGTACATGTCTACAAGGGCACTGCTGACAAAAACTGAGTTTA
TCAAACCAGATTTCACTGAAAATCCATGCAATAATTCTCCAAAATATACATTCACGCCAA
GTGCACAAGCCTTGAGGGCAACACTAACCACGAATTGATCCTTTTGAAGTCCAGAGTCGA
CCCACATATTTGAGAATAAGATCAATGCTTCATTCGAGTTTGCGGCATTGACATAACCCG
CTATTAAATTTGTCCATGAAATCTCATCTCTGTGACTCATTTTATTAAACATATCCCTAG
CTTCACAAACTTTTCCTAGTTTCATTAGTTGCTTCAGTTGAGAGTTAAGTTCAGGCATAT
TAGGGACATAATAGGCAGTAGGAGCTCGTTGTTCCGGTTTCCCCTGCCAGATCATATCTC
TGCATTCAGTGGCAGTTCCTGGATAGACATAATTGAGGGGTGGGTTGAGGTTCATTGAGC
ACAGGGAAGTGTTTGGAATGAAAGAAAATGAACCATCAAGGGAAAGGCCAGGTGAAGAAC
CATAGCAACGATGCACCCAAATCCGTTGCCTAAAGCCACCGTTGAAGAGTTTCTGGAAGA
TGTGCATCTTTTCTCTCCAATTATGTTTGGCACGAAATGGTTGAGTTCAGTGCTAACGCT
ACAGAGTTTTAATTCATTCTTAAAAATGTGTTTTTTTTTTTTTTTTT
>TR36906|c0_g1_i2 len=2784 path=[5671:0-104 5676:105-462 5675:463-651 5667:652-675 5668:676-696 5669:697-720 5670:721-2783] [-1, 5671, 5676, 5675, 5667, 5668, 5669, 5670, -2]
AGGTTTGTCACCTTCTGTAAAATAAATAACGCAGTTCACTCCTTTTTGATGGGCATCCAA
CGTAAAATTTGGGTATTCTCAGCATCCTCCGTTGAAGAAAGAACTTGTATTACCCCAAGT
TTCAGGACAGCAAGAATTACAGTCAGAAAGTACAGTATACATTCAACGGAAGAGTAAACT
CAGCTATATGGGTGACTGCAAATGTGTGCTCGTGTGTGTGTTTCTGTGTATGATGATTTC
TAACATGCACAAGTAACACAGGTGTTGCATCCTGCAAAGTATTTATTTACCATTGGATCA
AGGAGATCCATCATATTCAATTGTACACTCTCCTTCCCCGTCTCTCTTCCTATCATACCT
GAGTATATTTTCCTACTTTCATGTAGAAGTTTGCAACCTTATTTTTATTATTATTTAAAT
AAAAAATGCATAAACAATACCTGCTAATCTTCAACATCTTCTACAATAGAACCGAAATCC
AGCCTAGCATCTCCTATACTTGTTCTTAGTAATTCCAGAATGGTTGTTATTTGTTCACTT
AGTGGATGAGATTGAACCCCGGCAACAAATGTATTCAATTGGTCATTGATATTAATCCAA
GACCATCCAGGCTCCTTTATTACTCCCTTTGACTTCATTAGCTTCCTTATATGTGCTGCT
TCCTCCCTCCTTCCACTGGCAGAATATATGTTAGCCAGAGTGATGTGAGCTCCAGCAGAA
TTTGGATGCAAGCGAAGCATCTGTTCAGCTGCCCATATTGCTCGGTCAAGATCCCCATGA
TCCCTACATGCTCTGAGTAAGGTAGACCACACAACATCGTCACAAGGGAATGGCATGTTT
CGTACCATATGCTCAGCTTCACCCAACCGCCCTGCTCTGCATAGAAGATCAATTATGCAA
CCATAATGCTCCTTTGAAGGAGCGATCTGGTACTCATTAGTCATTAACTTATAGTAGTAG
AAACCAAGATCAACCAATCCAGCATGGTTACAAGCAGTTAAAATACCAATAAACGTCACA
TAATCCGGCATTAAACCAACACTGTAAATGTTCTCAAACAAACTAATAGCCTCTTGGCTG
TAGCCATGTTCGGCATACCCATTAATCATTGCAGTCCATGATACAATGTCATTATTTTTT
ATACTATCGAAGATTTTTGAAGCCTCTTGTAGATTACCACTTCTTGAATACATACTAATT
AGAGCACTATGAACCATTGTTTCATGATCTAAGCCAATGCACAGGGCATAGGCATGCACC
TGTTTACCTGGCTCAAGAAGTGCCATGCTTCCACAAACACTCAGAACACTAGCAAGGGCA
AATTCGTTTGGTTTCGGACCTTCCCTACTCATCCATGATAGATAGTTAAAAGCTTCTTTT
GCATGATTTCCTTGACAATAAACAGAAATTATAGTGCTCCAAGAAATAATATCTTTTCTA
GTCATACCATCAAATACCAATGAAGCTTCCTGTAACAGCCCACATTTTGAATAGAGTGTG
ATGATAGAATTTGATACCGACAAGGCATCTACCAAACCTAGACGCAATGCATGGCCGTGT
ATTTGTTCCCCCCATTTAGTAATAGCGAGATTTGCACACGCAGAAATTACAGATGCAAAA
GTGTACTCATTTGGGCTGACATCAGATTTTCTCATTCTTTTAAATGCGTCCAATGCACGT
TCTTCATCACCCATCTGTACATAAGTCATGATAAGGTTCGTCCATGAAACTACATCTGGG
GTCCTCATTTTTCCAAATAATCGCATGACATAGTCTGGTTTCCTACATTTACTATACATG
GTACCAAGAGTATTAACAACATACGCGGTTTCATTGAACCCTTGTTTTATTGTTTGTGCG
TGTATGGCTTTCCCATAATGTAACAAACCTGATTCAGCAGATGCCTTTAAAGCAATAGCA
AATGTATGTGAATCATAGCCCACTTTTGATCTCCACATTTCTGAAAAGTATGATAGTCCG
TCCAAACTGCAACCAGCATGTACAAGCCCCACAATAACGGCAGTCCACGATACTACATTT
CTTGTTGTCATATTTTCAAAGACACTACACCCTTGTTCTGTTTTTCCTACTTTCATGTAC
ATGTCTACAAGGGCACTGCTGACAAAAACTGAGTTTATCAAACCAGATTTCACTGAAAAT
CCATGCAATAATTCTCCAAAATATACATTCACGCCAAGTGCACAAGCCTTGAGGGCAACA
CTAACCACGAATTGATCCTTTTGAAGTCCAGAGTCGACCCACATATTTGAGAATAAGATC
AATGCTTCATTCGAGTTTGCGGCATTGACATAACCCGCTATTAAATTTGTCCATGAAATC
TCATCTCTGTGACTCATTTTATTAAACATATCCCTAGCTTCACAAACTTTTCCTAGTTTC
ATTAGTTGCTTCAGTTGAGAGTTAAGTTCAGGCATATTAGGGACATAATAGGCAGTAGGA
GCTCGTTGTTCCGGTTTCCCCTGCCAGATCATATCTCTGCATTCAGTGGCAGTTCCTGGA
TAGACATAATTGAGGGGTGGGTTGAGGTTCATTGAGCACAGGGAAGTGTTTGGAATGAAA
GAAAATGAACCATCAAGGGAAAGGCCAGGTGAAGAACCATAGCAACGATGCACCCAAATC
CGTTGCCTAAAGCCACCGTTGAAGAGTTTCTGGAAGATGTGCATCTTTTCTCTCCAATTA
TGTTTGGCACGAAATGGTTGAGTTCAGTGCTAACGCTACAGAGTTTTAATTCATTCTTAA
AAATGTGTTTTTTTTTTTTTTTTT
>TR36907|c0_g1_i1 len=1085 path=[2578:0-295 2579:296-319 2595:320-510 2576:511-532 2592:533-930 2596:931-936 2597:937-937 2588:938-960 2589:961-1084] [-1, 2578, 2579, 2595, 2576, 2592, 2596, 2597, 2588, 2589, -2]
AGAATAAAAGAAAAACTCTATGTTAATGTTAATTAGTTAATCATCATCATCATCATCATC
TTCCTCATCATCATGTTCTTGTAGATCTGCAAGGGAATAACTCCTAGACTTGAAGCTTCT
AAGTCTAAGTCTCATTTCAGCAGCATAGGATTCATGCATTCTACCATGACCAATTTGAAC
CTGATCTTCTTGTTTCTTATCCTCAGCCAATGAATTAGAGGAAGATGAAGATGATGAACC
AGATGGCATTTTTCTAGCCTTTTCCTCATCTTCATAATCATAATAACCATCATCATGATC
ATCACGATCCTCGTTTACCGGCAAAAGTGGCATGGATTGAGGATTTGACCAAGAATAGAA
AGCTGATTTTCTTGAAAATTTGGAGGCAATTAGAACCCTTCTTCTTTTGTTAAAAGGACT
CTCTTGCTTTTGCAATTCATTCAAATTGTTTACTTGTGATAGATCTGTGAATGACTTTGA
TTTTCCTTCAAAATGACTCGATAATCCCCTCTTGATGGGGAGAGAGTCTTCTAAGGAATC
CAATGAACCCAACCCATTTCTTCCTTTCAAGTTCAACTTGCTCTGCACTTCCTCATCGTT
GTCACTGTCATCAGGAGTTCCGATCGACGATGAACTCTCCGGCTCCGATGAACCGCCGGT
GAAAAACTTTGGTGGTCCCAAGAAGAGGTGGCGACCGTCGGACTGGTTGGAAGGTGGCGG
AGATGAAGGAACGTCAATGGTGAAAGTAGGACCCACAAAAATTTCCATTTTTTCACCAAA
AAGAAAAAAAGAATGAGAAGAAGGTAATGATTTAGTTTATTACCCTTGTCCTGTTCTTCT
TCGCTTTGTCTTAGGTTTCCAAGTAAAAGGGGTGTTTGTCATCAATCAATCTTCAGAACC
AAACAGTATAACTAACTAACTCAACTATGTATGAATTAGATTCCTTTTGCAACCACTAAA
AACGATGATGTTTTTTTTTTATGTTGTTGTTCATCTATAATCGTTAAAGGAAGGAAAATA
GAGAAAGAGATGAGGGGAAAAAAAAAAAGAAGGAAATAAATGAAGTGTGTTGTTGGTGAA
AGAAG
>TR36907|c0_g1_i2 len=1231 path=[2578:0-295 2579:296-319 2595:320-510 2593:511-650 2592:651-1048 2596:1049-1054 2597:1055-1055 2568:1056-1076 2569:1077-1082 2570:1083-1083 2571:1084-1106 2572:1107-1230] [-1, 2578, 2579, 2595, 2593, 2592, 2596, 2597, 2568, 2569, 2570, 2571, 2572, -2]
AGAATAAAAGAAAAACTCTATGTTAATGTTAATTAGTTAATCATCATCATCATCATCATC
TTCCTCATCATCATGTTCTTGTAGATCTGCAAGGGAATAACTCCTAGACTTGAAGCTTCT
AAGTCTAAGTCTCATTTCAGCAGCATAGGATTCATGCATTCTACCATGACCAATTTGAAC
CTGATCTTCTTGTTTCTTATCCTCAGCCAATGAATTAGAGGAAGATGAAGATGATGAACC
AGATGGCATTTTTCTAGCCTTTTCCTCATCTTCATAATCATAATAACCATCATCATGATC
ATCACGATCCTCGTTTACCGGCAAAAGTGGCATGGATTGAGGATTTGACCAAGAATAGAA
AGCTGATTTTCTTGAAAATTTGGAGGCAATTAGAACCCTTCTTCTTTTGTTAAAAGGACT
CTCTTGCTTTTGCAATTCATTCAAATTGTTTACTTGTGATAGATCTGTGAATGACTTTGA
TTTTCCTTCAAAATGACTCGATAATCCCCTCCTAATCAATATCAAATCAAAGTTAGAAAC
TAAAACAAAATTAAAGAGACTAATTAAACAAATAAATCAAAAACACAATGAAAAGGAGGA
GAGAGAGAGAGAGAGAGAAAGGAACAAACTTGATGGGGAGAGAGTCTTCTAAGGAATCCA
ATGAACCCAACCCATTTCTTCCTTTCAAGTTCAACTTGCTCTGCACTTCCTCATCGTTGT
CACTGTCATCAGGAGTTCCGATCGACGATGAACTCTCCGGCTCCGATGAACCGCCGGTGA
AAAACTTTGGTGGTCCCAAGAAGAGGTGGCGACCGTCGGACTGGTTGGAAGGTGGCGGAG
ATGAAGGAACGTCAATGGTGAAAGTAGGACCCACAAAAATTTCCATTTTTTCACCAAAAA
GAAAAAAAGAATGAGAAGAAGGTAATGATTTAGTTTATTACCCTTGTCCTGTTCTTCTTC
GCTTTGTCTTAGGTTTCCAAGTAAAAGGGGTGTTTGTCATCAATCAATCTTCAGAACCAA
ACAGTATAACTAACTAACTCAACTATGTATGAATTAACTAACTAACTCAACTATGTATGA
ATTAGATTCCTTTTGCAACCACTAAAAACGATGATGTTTTTTTTTTATGTTGTTGTTCAT
CTATAATCGTTAAAGGAAGGAAAATAGAGAAAGAGATGAGGGGAAAAAAAAAAAGAAGGA
AATAAATGAAGTGTGTTGTTGGTGAAAGAAG
>TR36907|c0_g1_i3 len=1203 path=[2578:0-295 2579:296-319 2595:320-510 2593:511-650 2592:651-1048 2596:1049-1054 2597:1055-1055 2588:1056-1078 2589:1079-1202] [-1, 2578, 2579, 2595, 2593, 2592, 2596, 2597, 2588, 2589, -2]
AGAATAAAAGAAAAACTCTATGTTAATGTTAATTAGTTAATCATCATCATCATCATCATC
TTCCTCATCATCATGTTCTTGTAGATCTGCAAGGGAATAACTCCTAGACTTGAAGCTTCT
AAGTCTAAGTCTCATTTCAGCAGCATAGGATTCATGCATTCTACCATGACCAATTTGAAC
CTGATCTTCTTGTTTCTTATCCTCAGCCAATGAATTAGAGGAAGATGAAGATGATGAACC
AGATGGCATTTTTCTAGCCTTTTCCTCATCTTCATAATCATAATAACCATCATCATGATC
ATCACGATCCTCGTTTACCGGCAAAAGTGGCATGGATTGAGGATTTGACCAAGAATAGAA
AGCTGATTTTCTTGAAAATTTGGAGGCAATTAGAACCCTTCTTCTTTTGTTAAAAGGACT
CTCTTGCTTTTGCAATTCATTCAAATTGTTTACTTGTGATAGATCTGTGAATGACTTTGA
TTTTCCTTCAAAATGACTCGATAATCCCCTCCTAATCAATATCAAATCAAAGTTAGAAAC
TAAAACAAAATTAAAGAGACTAATTAAACAAATAAATCAAAAACACAATGAAAAGGAGGA
GAGAGAGAGAGAGAGAGAAAGGAACAAACTTGATGGGGAGAGAGTCTTCTAAGGAATCCA
ATGAACCCAACCCATTTCTTCCTTTCAAGTTCAACTTGCTCTGCACTTCCTCATCGTTGT
CACTGTCATCAGGAGTTCCGATCGACGATGAACTCTCCGGCTCCGATGAACCGCCGGTGA
AAAACTTTGGTGGTCCCAAGAAGAGGTGGCGACCGTCGGACTGGTTGGAAGGTGGCGGAG
ATGAAGGAACGTCAATGGTGAAAGTAGGACCCACAAAAATTTCCATTTTTTCACCAAAAA
GAAAAAAAGAATGAGAAGAAGGTAATGATTTAGTTTATTACCCTTGTCCTGTTCTTCTTC
GCTTTGTCTTAGGTTTCCAAGTAAAAGGGGTGTTTGTCATCAATCAATCTTCAGAACCAA
ACAGTATAACTAACTAACTCAACTATGTATGAATTAGATTCCTTTTGCAACCACTAAAAA
CGATGATGTTTTTTTTTTATGTTGTTGTTCATCTATAATCGTTAAAGGAAGGAAAATAGA
GAAAGAGATGAGGGGAAAAAAAAAAAGAAGGAAATAAATGAAGTGTGTTGTTGGTGAAAG
AAG
>TR36907|c0_g1_i4 len=1113 path=[2578:0-295 2579:296-319 2595:320-510 2576:511-532 2592:533-930 2596:931-936 2597:937-937 2568:938-958 2569:959-964 2570:965-965 2571:966-988 2572:989-1112] [-1, 2578, 2579, 2595, 2576, 2592, 2596, 2597, 2568, 2569, 2570, 2571, 2572, -2]
AGAATAAAAGAAAAACTCTATGTTAATGTTAATTAGTTAATCATCATCATCATCATCATC
TTCCTCATCATCATGTTCTTGTAGATCTGCAAGGGAATAACTCCTAGACTTGAAGCTTCT
AAGTCTAAGTCTCATTTCAGCAGCATAGGATTCATGCATTCTACCATGACCAATTTGAAC
CTGATCTTCTTGTTTCTTATCCTCAGCCAATGAATTAGAGGAAGATGAAGATGATGAACC
AGATGGCATTTTTCTAGCCTTTTCCTCATCTTCATAATCATAATAACCATCATCATGATC
ATCACGATCCTCGTTTACCGGCAAAAGTGGCATGGATTGAGGATTTGACCAAGAATAGAA
AGCTGATTTTCTTGAAAATTTGGAGGCAATTAGAACCCTTCTTCTTTTGTTAAAAGGACT
CTCTTGCTTTTGCAATTCATTCAAATTGTTTACTTGTGATAGATCTGTGAATGACTTTGA
TTTTCCTTCAAAATGACTCGATAATCCCCTCTTGATGGGGAGAGAGTCTTCTAAGGAATC
CAATGAACCCAACCCATTTCTTCCTTTCAAGTTCAACTTGCTCTGCACTTCCTCATCGTT
GTCACTGTCATCAGGAGTTCCGATCGACGATGAACTCTCCGGCTCCGATGAACCGCCGGT
GAAAAACTTTGGTGGTCCCAAGAAGAGGTGGCGACCGTCGGACTGGTTGGAAGGTGGCGG
AGATGAAGGAACGTCAATGGTGAAAGTAGGACCCACAAAAATTTCCATTTTTTCACCAAA
AAGAAAAAAAGAATGAGAAGAAGGTAATGATTTAGTTTATTACCCTTGTCCTGTTCTTCT
TCGCTTTGTCTTAGGTTTCCAAGTAAAAGGGGTGTTTGTCATCAATCAATCTTCAGAACC
AAACAGTATAACTAACTAACTCAACTATGTATGAATTAACTAACTAACTCAACTATGTAT
GAATTAGATTCCTTTTGCAACCACTAAAAACGATGATGTTTTTTTTTTATGTTGTTGTTC
ATCTATAATCGTTAAAGGAAGGAAAATAGAGAAAGAGATGAGGGGAAAAAAAAAAAGAAG
GAAATAAATGAAGTGTGTTGTTGGTGAAAGAAG
>TR36908|c0_g1_i1 len=558 path=[1493:0-82 1494:83-143 1503:144-242 1488:243-277 1500:278-390 1504:391-414 1505:415-417 1497:418-483 1480:484-495 1481:496-519 1482:520-557] [-1, 1493, 1494, 1503, 1488, 1500, 1504, 1505, 1497, 1480, 1481, 1482, -2]
TATTGAATCGCTACTAAAACTTACCAATTTTTACAAAGATTATGTGAAACTAGAACAAAA
GATGATAACAAATTGATTGTTTCTTTTAATCAAGAGAAAAAGAGAGAATGCCTATGGTGG
TCTTCCACCAAATCAGAGATCATAGAGTACCAATATGGAAGTGTTTTCACTTTTCACAAG
GATCTTCTCATATATAAGGCTTTCACAAATGATATTAAATCACTTAAACACAAATTAAGT
ATTGAACCACACAAGAGAACAAACAAACTACTCAAATAGTGATCAAATACGGAAACCAAC
CAAAAAGGAACAGCAAAAAAATAAAATAAATAGAACGTGCTCTGTAAGTTGTAACAAGCT
TCAGTCACTGTATGTAGATATTTTATATTAATTGTTACTCTGTACATAGCCTATAAACTA
TGATAACAAAACACCGATAGAAAAAAAAAATAAAAATAGACGGTGCTCTATCAAACTAGA
ACAACTATAGATTTATAAAACCAACAACAGCTATATACATACATGTGATAAGCATTCACC
AGGAAAACATGAACGAAG
>TR36909|c0_g1_i1 len=715 path=[1511:0-211 1512:212-235 1519:236-304 1509:305-327 1517:328-639 1515:640-663 1516:664-714] [-1, 1511, 1512, 1519, 1509, 1517, 1515, 1516, -2]
GCCTTTGTTTCGACGGTTGGCTTGCTGCCTTACCAGCTCGCATTACCAGGTTGTTTTCTC
TTAGCCAATCCTCGTTCTAGTTGCTCTTTTAATTAACTAATCTTCTTGTGTCTGATTCTA
AATTTCCTCCTTGTACATTAGTATCTGTTTGGATTGACTTATTTGAGTTCATCTACTGAC
ATAAGAACTTATGAGACTGTTTGGGAGAGTTTATGCAAACAACCTATGACATTTCATAAG
TTGTTTTCAGCTAATTTCACTAAGCTCTCCAGGATAACTTATGAAAACAGCTTATAACTT
TTTATTGGAAACAGTTTGATCCTATTTTATCTTTTGTTATAGAAGTAGCTTATACACAAG
CACTTATATGATAAGTACTGATGCTATAATGATTAATTAAACAAACTGTTTATCCAAACT
GGACATCCATGAGGATATTGGATTACAAATGGTTTTCTAATGTAATTAAGCTATAGCATC
TCTGTTCCTCAAACTTGAGCTTGTAGACTTAGATGAATCTTGCAGAGTTCTTCCAATATC
TAAGCATTTCATATGCATACATTTATACCTTGCAATTTATAGTTACTTAAATGACTATGA
TGCTAATGTCTCTTTTTATGAAGAGCATCAATTATAGCTTTTATTTTCTTGTGATTGTTC
AGGTGGCGGAACGAGCTCATTTGTTATGGAACAATGAGCACATCCTGAATCTTAT
>TR36910|c0_g1_i1 len=1003 path=[2528:0-288 2529:289-312 2558:313-769 2560:770-814 2562:815-829 2551:830-862 2561:863-873 2540:874-923 2517:924-938 2518:939-1002] [-1, 2528, 2529, 2558, 2560, 2562, 2551, 2561, 2540, 2517, 2518, -2]
GAGACATCGAATCAAAATCAAAAAATGTAATTGGTCCAAACCATATCACCTTATCCATAT
ACCTAAACTCACACCACACATTCAAATGCTAAAAATCCATACAAACTTTTGTATACTTCA
TATTATTATTCATCATTGAACTCTCTCTCTCACACAAACAAGCATCACAACTCTTCTTCA
ACATTCATCAACAACATGGCAATGGCAACTCAAGCCTCTCTCTTCACTCCACCTCTCTCA
AGCCCTAAACCATGGAAACAACCATCAACTTTATCCTTCATCTCTCTCAAACCCATCAAG
TTCACAACAAGAACAACAAAAATCTCAGCTGCAGATGACAAAACAGAAGCAGCAGCACCA
GTTGCAACAAAAGAAGAAGCTCCTGCTGCACCAGTTGGTTTCACTCCACCTGAACTAGAC
CCAAACACACCTTCACCAATCTTTGGAGGAAGCACTGGTGGTTTGTTACGTAAGGCACAA
GTTGAAGAATTCTATGTGATCACATGGGAGTCACCTAAGGAACAAATCTTTGAGATGCCA
ACTGGTGGTGCAGCCATAATGAGAGAAGGTCCTAACCTTCTTAAGTTAGCAAGGAAAGAA
CAGTGTTTGGCTTTAGGAAATAGATTAAGGTCTAAGTACAAGATTAAGTATCAGTTTTAC
AGGGTTTTCCCTAATGGTGAGGTTCAATATTTGCATCCTAAGGATGGTGTGTACCCTGAG
AAGGTTAACCCTGGTCGTGAAGGGGTTGGTCAGAATTTCAGGTCTATTGGAAAGAATGTT
AGCCCAATTGAAGTTAAGTTTACTGGTAAGCAACCTTTTGATGTGTAAGGGTTGACACTC
ATTGATGATGCTTGCTTAATTGGGTATGTAATGCTTTTATAATCACATTTATTCATGTGA
GAAATGCTAAACAATTTACATGTATTTACTTTTATGACTGTCTTGTTGAACATATTTTGG
TTTTGGAATGAATATTAATCTTCTTTAGTTTTAAAAAAAAAAA
>TR36911|c0_g1_i1 len=229 path=[2071:0-61 2072:62-85 2073:86-100 2074:101-104 2131:105-112 2133:113-113 2132:114-114 2129:115-128 2126:129-177 2121:178-201 2100:202-228] [-1, 2071, 2072, 2073, 2074, 2131, 2133, 2132, 2129, 2126, 2121, 2100, -2]
ATAAGCATTTATCATATAAGTGATATGTATAAATTTTTTCTATAACAAAAAGATAAAATG
AAGTCAAAGTCAAACTGTTTTCATATAAACTATAAGTTGTTTTCATAAGTTATCCTCAAA
AGCTTATGGAAATATGCTTAAAACAGTTTATGAACATGTCATAAGTTGTTTCTAGTGTGT
CACGAGTGCTTACACCAATATAAATAAGTTCAAACAAGTCAATCCAAAA
>TR36911|c0_g2_i1 len=229 path=[2112:0-61 2113:62-85 2114:86-100 2124:101-104 2130:105-128 2127:129-177 2122:178-201 2070:202-228] [-1, 2112, 2113, 2114, 2124, 2130, 2127, 2122, 2070, -2]
ATAAGCATTTATCATATAAGTGATATGTATAAATTTTTTCTATAACAAAAAGATAAAATG
AAGTCAAAGTCAAACTGTTTTCATATAAACTATAAGTTGTTTTCACAAGTTATCCTCAAA
AGCTTATGGAAATATGCTTAAAACAGTTTATGAACATGTCATAAGTTGTTTCTAGTGTGT
CACGAGTGCTTACACCAATATAAATAAGTTCAAACAAGTCAATCCAAAA
>TR36911|c0_g3_i1 len=443 path=[2118:0-82 2119:83-106 2125:107-159 2102:160-163 2103:164-171 2104:172-172 2105:173-442] [-1, 2118, 2119, 2125, 2102, 2103, 2104, 2105, -2]
TTATATTAAAGATAAAAGGTGTAACTGTGAAGATCCTGTTTGGATAAACAACTTAATTAA
GCGTTTAAATCAGAAGAGCTTATTATGCAAGTGATTACTTATAAGGTATTTCTATAACAA
AGGATAAGTTAAACTGCTTTCATATAAACTATAAGTTGTTTTCATAAGTTATCTTATAAA
ACTTATAGAAATAAGCTGATAACAGCTTATGGACATTCATAAGTCGTTACGGTAAACTTT
TCGAGTATAATAAGTTATTAAGTAAGTTTGTAATTGAGCTATTGATCCAAATGAACCCTT
AATTCTTAGAGCATAATTATGAGACACTACTAGTACCTACCACTACCAGTGGTTTGTTTA
TTTGTTACCCTAATAAAAACTATAGGGAAAATATAATAATGACGATATCATATGGTAATG
GAAAAACTTCAATAAAAAAAAAA
>TR36911|c1_g1_i1 len=365 path=[685:0-364] [-1, 685, -2]
AAAATCATATGCAGCCCGGTTTTCTCATCTTTTCCCATATGAGGTAATATCATCTGTTCT
TAATTTTTTTTTTCTTATCTTGTAATGTCAACTCAAATTTCTTATATTGGCAACACTTAG
CTTATGCTGTCATAAGACTTTACTCACCAAAATTGAGTATTATAAAGCATATGGTTGGTC
TTATTTATGACTGGTTCATAAAAAATGTTATACACTCCCTATAATACTGGGATTGATTAT
TGGCATGATGTTACAATATTAGGGCTAAGATTTTGGTATTAGAGACCTGTTTGGATTGGT
TTAACTACCTAGCACTAATGAGACTGTTTGGGAGAGCTTATAGAAACAGCTTATGACATG
TCTAT
>TR36912|c0_g1_i1 len=2320 path=[4910:0-1272 4919:1273-1352 4921:1353-1604 4903:1605-1628 4918:1629-2121 4906:2122-2145 4907:2146-2149 4908:2150-2173 4909:2174-2319] [-1, 4910, 4919, 4921, 4903, 4918, 4906, 4907, 4908, 4909, -2]
TGGTATTCCTCAGCAAATGGTGGATGTAGCAAATTTGACAAGAGTTAATCTTTCAAAGAA
TAGATTGAATGGAAGTTTGGCTCCATTGTGTAGCTCTAGAGATTTTCTTTCTTTCGATGT
CACAGGTAATGCATTTGATGGTGAAATTCCTTCAAATTTGGGAAACTCTTTGTCTCTTAA
TAGGCTAAGATTAGGTGGTAACAAGTTTTCTGGTGAAATTCCAAGGACATTGGGAAAAAT
CACTGAATTGTCTTTGTTAGATCTCTCAGGAAATTCACTCATAGGACCAATACCAGGTGA
ACTATCTTTGTGTAACAAACTTGCCTCTATTGATTTAAGCAATAACCGTCTTGTTGGTCA
AGTACCATCATGGCTTGGTAATTTGCCTAAGTTAGGAAAGATTAATCTTGCCTTCAATCA
ATTTTCCGGGCCTTTTCCATTAGACCTATTCAAATTACCTATGTTGTTAGTTCTTTCCTT
GAATAACAATTCTCTTGATGGAAGTCTCCCAGATGGTATGGGCGAACTCGAATGGCTTAA
TGTCTTAAGACTTGACCAGAATAATTTTAGTGGACCAATCCCTCATGCAATAGGTAATTT
GAGAAATCTTTATGAGCTCAATCTATCTAGAAATGTCTTTAGGGGTGACATACCAAATGA
GGTTGGGAATCTTCAAAATCTCCAAGTTGCTTTAGACCTCAGTTACAATAATTTCTCTGG
TCAGGTTCCATCTTCTCTTGGCACGTTGGCGAAATTGGAAGCACTTGATCTATCCCACAA
TCAACTCACGGGAGAAGTTCCTTCAAACATCGGTGAAATGATTAGCTTGGAAAAGTTGGA
TATCTCTTATAATAACTTTCAAGGTGCGTTGAATAAGCAATTCTCCCGCTGGCCGTACGA
GGCATTTGTAGGGAACCTTCGTCTTTGTGGAGCCTCGCTTGGTAGCTGCAACCATGGTGG
TGCTTCCCGTAATAGGCTATCGAGGTTAAGTGAGAAATCAGTGATTATAATCTCTGCCTT
GTCAACTCTAGCAGCAATTGCACTACTTGTTCTTGCAGTGAAAATCTTCTTGAGAAATAG
GCAAGAACTTCTGAAGAAAGACAGTGAATTAGAGTGTGTTTTCTCCTCCTCTTCATCACA
AAAGCAGAAACGTCCGTTGTTCCCTGTAAGTACAGGTGGACGGAGAGAATTCAGGTGGCA
AGAAATCATGGATGCTACAAACAATTTGAGCGATGAATTCATAATCGGTTCTGGAGGTTC
TGGAACAGTCTACCGAGTTGAATTGCCTACCGGCGAGACTGTTGCTGTCAAAAAGATTTC
ATTGAAAGATGAATATCTGTTGCATAAAAGCTTTATAAGAGAAGTGAAGACTTTAGGGAG
GATTAAGCATAGACATTTGGTGAAACTGATCGGTTGTTGTAGCAATAGACACAAAGGAAA
TGGTTGCAATCTGTTGATATATGAGTTCATGGAGAATGGAAGTGTTTGGGATTGGTTACA
TGGAAATGCTCTCAAGTTAAAGAAAAACCTTGATTGGGACACAAGGTTCAAAATTGCTTT
GGGGTTAGCTCAAGGAATGGAGTACCTTCATCATGATTGTGTGCCGAAGATCATTCACAG
GGACATCAAATCCAGCAATATATTGTTAGATTCCAATATGGATGCACACTTGGGAGATTT
TGGATTGGCAAAAGCAATCGTTGAGAGTCTTGATTCTAATACCGAGTCTACTTCTTGTTT
CGCAGGATCTTATGGTTACATAGCTCCAGAATTTGGATACTCTTTGAAGGCAACAGAGAA
AAGTGATGTATACAGCATGGGAATTGTGCTTATGGAACTTGTTAGTGGTAAATTGCCAAC
TGATACAGTATTTAGAGGAGGTGTAGACATGGTGAGATGGGTGGAGATGCACATTAACAC
GAAAGGAACTGAACGCGAGGAACTCATAGATCCTGAGCTCAAACCTCTTTTACCTTATGA
AGAGTTTGCAGCATTTCAAGTGCTTGAGATAGCTATACAATGCACCAAAACTACACCAAT
GGAGAGGCCATCATCAAGGCAAGTATGTGATCTTCTTCTACATGTGTCCAAGAACAAAAA
AGTGGAGTTTGAGAAGATGAAGTTGGATTCTTACAACTGAAATTATTTCTACAATGGATT
GATGAGAAAGTGGCTTTAAATGCCATTGATTTTTACTGGCTTTTATTTAATAATGTTCCT
GTTCTTGATTTTAATTAGTTATTGTAGCATTTCAATTTGCATGTCCTTCCAATACTACTT
GAATATGGAGGTTTATGAATATAAAGGTTATTTGATATTG
>TR36913|c0_g1_i1 len=1371 path=[2860:0-679 2861:680-703 2873:704-834 2867:835-858 2875:859-940 2870:941-964 2874:965-1122 2858:1123-1151 2859:1152-1370] [-1, 2860, 2861, 2873, 2867, 2875, 2870, 2874, 2858, 2859, -2]
CATTTTCATTGGAATAAAGGAGATCATGTTTACATTTGCATTCTCATACAAAAGTGTGAT
TTAGTGAGGGAAACCATAACTATGTTGGAATTGACTATAGACTGAATTCATTTATAGATT
AATTTTCAAATGTCTATCATGTCACCTTTCATGGTGGAAAAAATCAAGGTAACTCTCTCC
TACTTGAAATCTGAGACATCAGAGCATGGAAATATATTAACGCTCATATATGTTGCCCAA
ATTTTTGGAGACAATTGAAGAACACAAGTTGCTAACTTTTTTTGTTGTCTTGGTGAGTCG
AAAGCGGAAATATTTAACAAACACCCTCTTAATAACTCATCAAATTCAATTTTCCACGAG
AATGGTGGTAAATGATCTGATTGCCTTTTATAATTTATTTTCCAAATAGAGTTGAATATT
TCTATGTCAAAAAACGCATGTTTGCCTTCACGTGACGTTTTCAGTTGGCTCACTATATGT
TGGACAATGAGAATTACAAAAGAACTCAACAATGAGATCAATATAAGAAAAGTTTAGATA
AATCACTGATTGTTCCCATTCTTTATGCTTATCAATTCCACCCACAACTTTCTTTGGCAC
TCACAACTCCCTTTCAAGAATAATGCTTTAGTGAGAAACCAACTCTTGTCTACTTTCATA
TTCTAATAAAAAAGACAATATCAAATTGTCAAGCAAATATGATGCCTTTACTTATTCCGT
TAGAAATCAGGATATAGTTTACAAAACAAAGTAGAACCCAGTCATACAAACTTCCCACAA
AAATGAATTTATTGCCATCATGATCTTTATTTGTCAACTTAGTTGCAACAAATGACTTTC
AAGTCAAAATAATAACTAACTCAGTTCCACATAATAAATTCAGTCACTCAACAAGGCTGC
ATAAATTTTATGCTACTCAAATAAAGATGCACACAACCTCACTTGAAACAATTATCCAAC
ACATATAGGTGATCAATACAATAAATGCAAAAAGTAATCCTAAGCTAATACATGCAATCT
AAGATTGTACACACAAAACCAACACAACAAGACATCTAACAATGAAATTAAATCAGCGTG
AGGTTCCTTAAAAGAATTAACATTAAAGAAAAATCCTAAAGATCAAAATTCCTAAAGATT
GGGGTTCCACCATTTGAGGAACATAAAGTTTTAAACTTTATCAAACTCCCAAACAAAATT
AGAGTAGTTACTAAAGATTGAGTATTAAGAATGAAATTTTAATTAAAAATGAGTAAGTGG
AAACAAGAAACAAACAAAATTTGATTTAGGAGAGGGAGACAAAGACAATGTGGTATCCTC
TTGGGTGTGTGTAGCTATAAGAGAGAAAGAGGTGGATTTTTAGGTTTTGTG
>TR36913|c0_g1_i2 len=1355 path=[2860:0-679 2861:680-703 2873:704-834 2867:835-858 2875:859-940 2870:941-964 2874:965-1122 2864:1123-1135 2865:1136-1354] [-1, 2860, 2861, 2873, 2867, 2875, 2870, 2874, 2864, 2865, -2]
CATTTTCATTGGAATAAAGGAGATCATGTTTACATTTGCATTCTCATACAAAAGTGTGAT
TTAGTGAGGGAAACCATAACTATGTTGGAATTGACTATAGACTGAATTCATTTATAGATT
AATTTTCAAATGTCTATCATGTCACCTTTCATGGTGGAAAAAATCAAGGTAACTCTCTCC
TACTTGAAATCTGAGACATCAGAGCATGGAAATATATTAACGCTCATATATGTTGCCCAA
ATTTTTGGAGACAATTGAAGAACACAAGTTGCTAACTTTTTTTGTTGTCTTGGTGAGTCG
AAAGCGGAAATATTTAACAAACACCCTCTTAATAACTCATCAAATTCAATTTTCCACGAG
AATGGTGGTAAATGATCTGATTGCCTTTTATAATTTATTTTCCAAATAGAGTTGAATATT
TCTATGTCAAAAAACGCATGTTTGCCTTCACGTGACGTTTTCAGTTGGCTCACTATATGT
TGGACAATGAGAATTACAAAAGAACTCAACAATGAGATCAATATAAGAAAAGTTTAGATA
AATCACTGATTGTTCCCATTCTTTATGCTTATCAATTCCACCCACAACTTTCTTTGGCAC
TCACAACTCCCTTTCAAGAATAATGCTTTAGTGAGAAACCAACTCTTGTCTACTTTCATA
TTCTAATAAAAAAGACAATATCAAATTGTCAAGCAAATATGATGCCTTTACTTATTCCGT
TAGAAATCAGGATATAGTTTACAAAACAAAGTAGAACCCAGTCATACAAACTTCCCACAA
AAATGAATTTATTGCCATCATGATCTTTATTTGTCAACTTAGTTGCAACAAATGACTTTC
AAGTCAAAATAATAACTAACTCAGTTCCACATAATAAATTCAGTCACTCAACAAGGCTGC
ATAAATTTTATGCTACTCAAATAAAGATGCACACAACCTCACTTGAAACAATTATCCAAC
ACATATAGGTGATCAATACAATAAATGCAAAAAGTAATCCTAAGCTAATACATGCAATCT
AAGATTGTACACACAAAACCAACACAACAAGACATCTAACAATGAAATTAAATCAGCGTG
AGGTTCCTTAAAAGAATTAACATTAAAGAAAAATCCTAAAGATTGGGGTTCCACCATTTG
AGGAACATAAAGTTTTAAACTTTATCAAACTCCCAAACAAAATTAGAGTAGTTACTAAAG
ATTGAGTATTAAGAATGAAATTTTAATTAAAAATGAGTAAGTGGAAACAAGAAACAAACA
AAATTTGATTTAGGAGAGGGAGACAAAGACAATGTGGTATCCTCTTGGGTGTGTGTAGCT
ATAAGAGAGAAAGAGGTGGATTTTTAGGTTTTGTG
>TR36914|c0_g1_i1 len=432 path=[1847:0-80 1848:81-104 1849:105-117 1850:118-130 1928:131-141 1933:142-211 1914:212-277 1925:278-310 1919:311-327 1911:328-364 1878:365-379 1879:380-380 1880:381-431] [-1, 1847, 1848, 1849, 1850, 1928, 1933, 1914, 1925, 1919, 1911, 1878, 1879, 1880, -2]
GAAACTCTTTCAGATGAATCATCTAATTCATCACTAGATTTCGGAATCCGGCGACTAGAC
CACGCCAACGGAAACGTACCGAAGCTTTCATCGGCGTTGAAATACATCAAACAATTCACC
GGTTTTCACGACTTTGCGGAGTTCACAGCGGAAGACGTTGAGAGTGGATTGAACGCAGTA
GCATTGGCGAACAATGATGAAACGGTGTTGCTTTCGTTGTGCGAACCTGTTCACGGAACA
GAGCGCAAGAGTCCGATAGAAACGTATTTGGAGCACAATGAAGGTGCTGGGTTTCAGCAT
TTGGCTTTGGCGTCTGAAGATATATTCAAAACTTTGAGGGAGATGAGAAAGAGAAGTGGT
GTTGGTGGTTTTGAGTTTATGCCTTCTCCTCCGGTGACTTATTATCGTAATTTGAAGAAT
TGCGTTGGCGAT
>TR36914|c0_g2_i1 len=414 path=[1902:0-35 1931:36-224 1934:225-241 1935:242-260 1923:261-278 1916:279-293 1926:294-294 1920:295-297 1912:298-329 1910:330-413] [-1, 1902, 1931, 1934, 1935, 1923, 1916, 1926, 1920, 1912, 1910, -2]
GTTGAAATACATCAAACAATTCACCGGTTTTCACGAGTTTGCTGAGTTTACAACAGAAGA
CGTTGGAACGAGTGAGAGTGGTTTGAACAATATAGTACTAGCGAGCAATGATGAAACTGT
GTTGCTTCCGATATGCGAACCGATTTACGGAACAAAGCGCAGGAGTCCGATAGAAACATA
TTTGGAACACAATGAAGGTGCCGGGTTTCAGCATTTGGCTTTGGCGTCTGAAGATATATT
CAGGACTTTGAGAGAAATGAGAAAGAGAAGTGGTGTTGGTGGTTTTGAGTTTATGGCTTC
TCCTCCAGTGACTTATTATCGAAATTTGAAGAATCGTGTCGGTGATGTTTTGAGTGATGA
ACAGATTAAGGAGTGTGAAGAGCTTGGAATTTTGGTTGATAGAGATGATCAGGG
>TR36915|c0_g1_i1 len=2158 path=[4632:0-1616 4660:1617-1647 4667:1648-1689 4665:1690-1721 4669:1722-1722 4658:1723-1781 4664:1782-1808 4661:1809-1832 4657:1833-1938 4622:1939-1978 4623:1979-2157] [-1, 4632, 4660, 4667, 4665, 4669, 4658, 4664, 4661, 4657, 4622, 4623, -2]
CTTGAATTCAAAGCTCTTTTTGGATTCACATTCTTTGAATTAGCAGTAGTTTAATTTCTC
TGCATCTAGGCTAATTGTTATGCATTCATAGCAACGTTTTTGACGACATCTTTTTACATG
ATTAGCCTAAATGTTCGGAAACTCTTTTGACTCAAAATGTTGGGAAACATTGTCACAGAT
TGTGGTCTTCCCTTATTTTCAATTCCATTATCAGTAGCTATATGGTAGCTTTCTTTGTCA
AAATAACTTGCAGGACAAGTAATTGAGAAGAACGTGGAAAACAACTTAGAAATTGCATAT
TCTCTTGAATGAGTGAAGCCCTGTTTGCTCATTACAGTTTATTCTTCATTTCTGAGTCAA
GCAGCATCTTCACATGCCTTTATGTTTGTTACAAGGCCACTACAAATTATATGCTGGTGA
GAGATGACTGTCCCTCACTGATTCAATAATTTCCAAAACTTAAACCAATAGCAGAAGATA
TTTCCCTTCTCGATGGAAATAAAAACAAACAGGATCCTAATCCTCTGCTTCATTTATCTA
TTTCCTACCATTTCCTAATGTCTTTAACAATAAAATCAAAGAAACAAATTAATGGAACTC
TCTGATATGAAAGTTGAAACTCTTCTTGATCCAAAATCAGTATAGTCTCCCTGGTTTTGG
AGTAAAATATAATTGCCCTTTTTTATTATAAGGCTTTCACAAATGAAAAAAACTTTGGAG
TTTCACAGTATCGAACATAATTCTATATTCAACTTGTTCCTCCCAATTTTCTAAATATAT
TGTCAATTTTGTAGACGTGTTGGATGTACTTGTACCAAGCTGTATTCGAAGTTAGTTTTG
TTAGTGGAATCTCTGCCAAGGAAAATATGAAAGATAGATCTCTCACTTTTATAGATCCTA
TTTCAGTAACTGAAAAATCGTGTCCCGATGCTAAAAAATCATGTCACGATTACACATTCC
AATTCAAAATTCTTCGAAACGCTCCTCAAATCATGCCCCGATTTATAGAAATCGTGGCTC
GATTTTTAACGAGATGAAGCTCTTCAATTTTGGTTAAAAATCGTGTCACGGTGTACAGAA
ATCGTGACACGAGTGTTGCTTTCCTTGTCTCCTCATTTTCTGTCCGCTTCAAAACCATTT
AAAATCACCTGAACTCTACTAAAAATGCATAGAAACAATTAACAAAATAACATATATGAC
CTAATGTCCTCAGTGACATCCTTCGAGATGATGACGAGAGCTTTATACTTGGTTTTGGTG
CAAAAATTACTCTATGTTCTGTACTAGAAACTGAACTTTGGTGATTTTACACGAATTGAA
GATTGCTTGGAGCAGAGGTTTTAGGAATATTCAAGTGTACGCAGACTCCTAGATTACGAT
TAAGTTGATGCATGAGAGCATGACTCTAACATTTAGGATGAATCAGGTACCACCAGCTAG
ACCCATGTATGTTTACAGGAAAGCCAATTAAGTTGCAGATTGTCTCGCCAAATATGGGCC
GAATAACACAACTAAATTGTTCGTTTTTTTCTTTGAATAAAGAATAACACAACTCAATTT
AATTTATTCCACAAAATATGCATAAATTTCATGATCAATGATAAAAAAAACTAAGCTTAA
AACTCTGTGCCCTTACATTTTCCACTTTTGCATAAAAATAAAAGGGGAAAAAGAATCTAC
AAAATAGTTTGTCAAAACACAAAACTAATGTGTAGTCTCTATTCAGAGTCAAATGATAAC
TGATGATATGATGTTTAAGAAAGAATCTTCACTGCAAGGAATGGTTAGTCCACCCATTGG
ATGATGGTACCCAAATTCTTCCTCTGCCTTGCTTAGCAAGTCTTGAAATGAAGGTTGATT
CAAGCATCCAATAGGAATCACGAACCGCTTCATATTTTCTCCAACATATACTGCAACACA
CCCTTTTGGCACTACCTCTCTACCTCTTTTCAGGCTAAATAAACCAAAACCCATACTTCT
CTTACACAACACAAGTATATAATGATTCTCAACAAAGAATTTGTATATCACATTTAAGTA
TTATTTTTTTTATAAATATGATGCTTTGTGACATATTTGAGAGTCCAATGATGTGTATTT
ATATATGGTACATGCATGTAAGGATATCAGTACTTACGGAATTGAATGGTTAATGTGG
>TR36916|c0_g1_i1 len=988 path=[2055:0-292 2056:293-310 2066:311-588 2050:589-608 2064:609-794 2053:795-818 2054:819-987] [-1, 2055, 2056, 2066, 2050, 2064, 2053, 2054, -2]
TGGAAAAAAAAAAAAAAAAAGACCCTCCATTCAATACTTCAAAATCTCTTTTCCTCTTAA
GATTTTTTGGAGCCAACTTCTGATACATGACTTTTACTTATCTAAACAAAATGAGTTAGT
TTGGTGGAACTTTAAACTGAAATGTTAACTTTGCAGGATGTTTGGTCTTTTGCAAAAGAC
ACATATCATCTGAAGCTATGAAACCATAGCGCTATCTGTTAGTTAAATGAGGCTAGTGAA
ACTTCAAAATAGTCCTTTCCTCTTTAAGAAGTGTGTTATACTTTATATTTTCTGATAACT
TTCTCACTATTAAGCTGGCAGTTATACTTTATGTTTTCCTGGTATCTATCTATATTTTGA
TTAAAAAATTGCAAACAACATGTGGAAGATGCAGGGGGAAAGATTTTGGATGCCTCTCTA
AACAAGAACACTTGCAATAACGTTGATCCTGTGACTTGGAGGAGGTGCATGAGTGACACC
CTTATGTGTGAGTTGAAAATGATGATATTCCATTAAATTGTTTTTTTCTTTTTTTAACTC
AAACATGAAATTGGACATTGAGCAACTAATAACATACTGCCAAAAGACAACATTGGTGGA
GAGATGACGGAACTGGGGCATGACATTAGTGTAGAACGACGCTCTTTGACATGCTGTTGT
TTCAGGGACTCTTTCTTTCTCTGTCTCCCTCTCATTTCTGGTTTCATGTTGTAAATGACT
ATAAGGTCATTCGACAGGTACGGTTTTTTACAGAATCATCAGGTGAATACCCTAGTGACC
TTGAGGATATCATATCTTCAGATTGGTTGGGAGACATCTCTTTAGCGCCCTTATGGGAGG
TATATAGCCTAAGAAGTTACTCGTGGAGAGAACTTGATGTTAACATGCCGTCTTCTTTGG
ACTATGCTGAGGGCACCCACCCAAGTCTACTTGGATGGAGTGTGTCATTGGTTGTGTAAA
GAAGATGAAGAAGATGGACCATGTCTGG
>TR36917|c0_g1_i1 len=965 path=[2125:0-99 2126:100-116 2138:117-307 2123:308-331 2137:332-454 2129:455-478 2130:479-490 2131:491-514 2136:515-846 2134:847-870 2135:871-964] [-1, 2125, 2126, 2138, 2123, 2137, 2129, 2130, 2131, 2136, 2134, 2135, -2]
GCCCTTCCTATAAATAGATGCTTAACTAGCTAGCTTCCCACACAGCAACATTCAATTATA
CCAAGAACTTAAACATATACATACAAAATGGGAGTTTTTTACTTCATCGTTGCCTTATTG
GCTTTAGCATCATCTGTTGGTTTTGCCTATGATCCCAGCCCATTGCAAGACTTTTGTGTT
GCAATCAATGATACCAAAACTGGTGTGTTCGTGAATGGAAAATTTTGCAAAGATCCTAAG
CTTGCAAATGCGGATGATTTCTTCTTTCAAGGATTGGGACCTGGGAATACTTCAAATCCA
CTCGGATCTAAAGTGACTCCAGTGGCGGTTAATGAAATATTAGGACTCAACACACTTGGT
ATATCTTTGGCCCGCGTCGATTTTGCACCAAAAGGTCTAAATCCTCCTCACACTCACCCT
CGAGGTACTGAGATTCTTGTAGTTTTGGAAGGTACGCTTTATGTTGGATTCGTTACCTCG
AATCAAGACAATAACCGTCTCTTCACCAAAGTATTGAACAAAGGCGATGTATTTGTGTTT
CCAATTGGTCTCATTCACTTCCAATTGAACGTTGGTTATGGGGAGGCTATTGCCATTGCT
GGTCTTAGTAGCCAAAACCCTGGAGTGATTACCATAGCAAATGCTGTGTTTGGATCTAAA
CCACCAATTTCTTTGGAAGTTCTCACCAAAGCTTTTCAAGTGGATAAAAATGTAATCGAC
TATCTTCAAAAGCAATTCTGGTACAACAATAGTTAATTGTGCTTGAACGTTGGACACGTG
ATTTCCTTAAGTTTGCCTCATGCTGAGTCTAAAATTTGACTAATATAGCAAATAAATGCA
TGAGGATGCAATATGGTTGTTTTCTTAATGTCACCTTTGTTTTGTGTGTACGTTAGCTTG
TTTGATTTATCATGCAAGTATAATAAATAGTATTTTGTTCCTGCGTTGGTACTTCAAAAA
AAAAA
>TR36918|c0_g1_i1 len=647 path=[1790:0-244 1791:245-261 1817:262-338 1807:339-362 1816:363-469 1818:470-474 1801:475-493 1802:494-494 1803:495-646] [-1, 1790, 1791, 1817, 1807, 1816, 1818, 1801, 1802, 1803, -2]
TAGATCAACCTTTCCTGCCAGGGATCTCAATGGATATATTTCTTGACCTTGCAAGACCCT
AGGAAACCGGTTCGTTTCCGTGAAGTCTGCATAACTAGAAGGCTGAACCCTCGTAAACTC
GGAAGAAGTAATCTTTCTTGCTCCATTTGATGCAAGATTAGTATGTCTTAGAGAATTGAT
ATCAAATTCTTTCTGCTTAGTTACTGTGTCACATCCATAATATAGTGACATAAAACTTGT
TTTTTCTTGACCTTGCAAGACCTTGGTCGATCTTATAGACTCATCAAAGTCCATAAACCC
ACTGTCTCCAGCAGTGATAAGGTGACTGGGTGATTCAACTTGCAGACCCGTCCGCAGTTT
CTTCAGCCTTCGACAAGATTGAATGTTCAAGGGAGGGAGAGAAGTAGACGGATCGATCTC
CCAAGGAGAGACTCTATCTTGATGATTAGCCTCAATATCCTCATCCCATCGGACCATCAA
GCATCTCCATTTTGACTTGGGCCATTTATAGGGATCCAAATCACTCATTCCAGTCACTAT
ACCGCTACTACACCTTCTTTCTGGAGATTCATCCATTTCAAATTTCATTTTGAATCTTGT
CCCTATGGTCAGTGGGTTCCTGATGCTTTTAGCATACTTTTGGTAAG
>TR36918|c0_g1_i2 len=843 path=[1790:0-244 1791:245-261 1817:262-338 1807:339-362 1816:363-469 1818:470-474 1813:475-690 1805:691-842] [-1, 1790, 1791, 1817, 1807, 1816, 1818, 1813, 1805, -2]
TAGATCAACCTTTCCTGCCAGGGATCTCAATGGATATATTTCTTGACCTTGCAAGACCCT
AGGAAACCGGTTCGTTTCCGTGAAGTCTGCATAACTAGAAGGCTGAACCCTCGTAAACTC
GGAAGAAGTAATCTTTCTTGCTCCATTTGATGCAAGATTAGTATGTCTTAGAGAATTGAT
ATCAAATTCTTTCTGCTTAGTTACTGTGTCACATCCATAATATAGTGACATAAAACTTGT
TTTTTCTTGACCTTGCAAGACCTTGGTCGATCTTATAGACTCATCAAAGTCCATAAACCC
ACTGTCTCCAGCAGTGATAAGGTGACTGGGTGATTCAACTTGCAGACCCGTCCGCAGTTT
CTTCAGCCTTCGACAAGATTGAATGTTCAAGGGAGGGAGAGAAGTAGACGGATCGATCTC
CCAAGGAGAGACTCTATCTTGATGATTAGCCTCAATATCCTCATCCCATCGGACCTGTGT
AATATCACAGATAGCTTTTATTGATTAAGCTCTCATCATTTGGTTATTAATATATTAATG
TAATGTTTAGAAAGGCGTACGCTTCAACGGCACAGTTGGTGATGATAAATATCTATAGCA
AATACCAAATGTATAATACGATCGTAACATACTGCATAGTATTAGTGTATAAAGAAAGTA
GAAAATATACCATCAAGCATCTCCATTTTGACTTGGGCCATTTATAGGGATCCAAATCAC
TCATTCCAGTCACTATACCGCTACTACACCTTCTTTCTGGAGATTCATCCATTTCAAATT
TCATTTTGAATCTTGTCCCTATGGTCAGTGGGTTCCTGATGCTTTTAGCATACTTTTGGT
AAG
>TR36919|c0_g1_i1 len=303 path=[961:0-104 987:105-125 984:126-167 980:168-191 956:192-302] [-1, 961, 987, 984, 980, 956, -2]
ACACGTAAGGAATAGAAGTAAAAGCAAGCCCCCATCCCGTTACGTATCAGAGCACCTAGA
CACGAGTGAGGAGTCCACTCACGAACACTTCTAGTCTTTATTACCGGTAACAATGAAAGA
TCCCTTAGAGGTGTAAACTATATGTGACATATTCATCAATCCGATGACGAAGACGCATAG
CAGTGTTTTTAGATATAAAAGGAGGCGGATCTTCTTGTTCTACTTTTCTGCCACCGCATA
ACATAGTTTCTCCTTCTCTCCCTCTTAGGCTACCGTAACAAGGTATGGTTACTAGGGTTT
TAA
>TR36919|c0_g2_i1 len=407 path=[973:0-104 991:105-119 989:120-143 990:144-183 988:184-198 985:199-229 982:230-271 977:272-295 968:296-406] [-1, 973, 991, 989, 990, 988, 985, 982, 977, 968, -2]
ACACGTAAGGAATAGAAGTAAAAGCAAGCCCCCATCCCGTTACGTATCAGAGCACCTAGA
CACGAGTGAGGAGTCCACTCACGAACACTTCTAGTCTTTATTACCTGATATGAAGCTTTC
GCACAACATAAAGAATTCAAAGTCGGCAATGAACTGTTCAATACGATTGCGTGCCTTTTT
TTTTTATTCAACGTAGCCACTAATAATCCGGTAACAATGAAAGATCCCTTAGAGGTGTAA
ACTATATGTGACATATTCATCAATCCGATGACGAAGACGCATAGCAGTGTTTTTAGATAT
AAAAGGAGGCGGATCTTCTTGTTCTACTTTTCTGCCACCGCATAACATAGTTTCTCCTTC
TCTCCCTCTTAGGCTACCGTAACAAGGTATGGTTACTAGGGTTTTAA
>TR36920|c0_g1_i1 len=887 path=[1915:0-449 1916:450-484 1938:485-585 1923:586-602 1939:603-656 1937:657-680 1935:681-787 1933:788-811 1934:812-886] [-1, 1915, 1916, 1938, 1923, 1939, 1937, 1935, 1933, 1934, -2]
AATAGACCTGAGGATGCTGATCCCCAGCCTAGTCAATTTGCTCGGTCCCTTACAAAGGTA
AATCATTGGGCTGATCCACAAAGATGATTGTCATACTTGGATTTCATGTCTACGTTTTTT
ACTTCCACTTTTGAAAGACCATTTTTCTTCCTATAATGTTTTTCTGTTAATCCTCGTTCC
TTAAGTTTTTCCATATGTTATAGTTTTTATCAGTTCATTTTATTTGTACATTGTAACTCT
TTTCTATGTTAGTTACTGATTATTAATATCTACTTTCGTATGGGCATCTACATATACATT
AGTTCTCTGTCAAGTTTTTTGGTTATCTCATGGGCCTCGCTATCAAAACTATCTTCTGTT
AGAGTTTTTGATTATTACGAAGGCTTCACTTTTGAAAACCATCTTATTAATTTTTATCAC
TTAAACTATTAAGTGATCGCAATACCCCAGCATTGGTTGGTGAAATAAGTTAGTCCATTG
GTTAACTGCAAGTGGTTAATTCGGTTTGACATATATTAAATGGTATCTGTGAGGATTCTG
TTTACTTTGTCTCTGTAACTTGCGAGGACTGTAACTATACTTTTTTGCCTTAATATTATG
TGTTTGTATATATGATTTACATAGAAATCATTCTATCTGTTAAGTTGGCTGAGCTTCAAG
AAATTTCTAAAGACAAATTATGGAACATGTAACTAACTGATGTGCTTCTAGATTTGATGG
AACTGGTGCTTTGAAATTGATTATTTTTTTGAGCTCTGCTCTCATGGCCAATCTGTCACA
AAAGAAATGTCATAGTTAGAAACTATTTGTTTTGTTAATTTGATGCTAGGAAGTTGGATT
CCTCCAGCGTGTTCTATCTCGAACCTTGAATGAAGATGATGTTCAGG
>TR36921|c0_g1_i1 len=450 path=[1610:0-35 1611:36-40 1612:41-64 1756:65-77 1753:78-104 1750:105-131 1760:132-134 1764:135-146 1707:147-157 1692:158-182 1739:183-197 1732:198-254 1719:255-344 1761:345-347 1766:348-363 1494:364-398 1495:399-414 1496:415-449] [-1, 1610, 1611, 1612, 1756, 1753, 1750, 1760, 1764, 1707, 1692, 1739, 1732, 1719, 1761, 1766, 1494, 1495, 1496, -2]
GGCCCAGGAGGGTGAATATGGATCTGGGTATGGTGGTGGTGGGGCCCAGGAGGGTGAATA
TGGATCTGGGTATGGTGGAAGGAAGCAAGATTCTGAATTTGGATCTGGGTATGGGAGAAA
GAATGAGGAAAGTGAATATGGGTCTGGGTATGGTGGGAGAAAGAATGAGGAGGAGAGTGA
GGGTTATGGGAGGAAGAATGAGTATGAGAGTGGTGGATCGGAGTATGGATCGGGGAGGAA
GAAGAGTGGTTATGGGGAGGAAGAAGGGTATGGAGGAGGGAGGAGTGAGTATGAGAGGAA
GCCTAGCTATGGAAGGAGTGACGATGAGGAGAAGCCGAGCTATGGGAGGAAAACTAGCTA
TGGACGGAGTGATGAGGAGGAGAAGCCGAGCTATGGGAGGAAAACTAGCTATGGACGGAG
TGATGAGGAGGAGAAGCCGAGCTATGGGAG
>TR36921|c0_g1_i2 len=428 path=[1513:0-55 1729:56-58 1743:59-109 1737:110-112 1725:113-124 1711:125-135 1759:136-160 1739:161-175 1732:176-232 1719:233-322 1761:323-325 1766:326-341 1494:342-376 1495:377-392 1496:393-427] [-1, 1513, 1729, 1743, 1737, 1725, 1711, 1759, 1739, 1732, 1719, 1761, 1766, 1494, 1495, 1496, -2]
GAGGAAAGTGAATATGGGTCTGGTTATGGTGGAAGGAAGCAAGAATCTGGATATGGGTCA
GGATATGGTGGGGCCCAGGAATCTGAATATGGGAGAAAGAATGAGGAAAGTGAATATGGG
TCTGGGTATGGTGGGAGAAAGAATGAGGAGGAGAGTGAGGGTTATGGGAGGAAGAATGAG
TATGAGAGTGGTGGATCGGAGTATGGATCGGGGAGGAAGAAGAGTGGTTATGGGGAGGAA
GAAGGGTATGGAGGAGGGAGGAGTGAGTATGAGAGGAAGCCTAGCTATGGAAGGAGTGAC
GATGAGGAGAAGCCGAGCTATGGGAGGAAAACTAGCTATGGACGGAGTGATGAGGAGGAG
AAGCCGAGCTATGGGAGGAAAACTAGCTATGGACGGAGTGATGAGGAGGAGAAGCCGAGC
TATGGGAG
>TR36921|c0_g1_i3 len=431 path=[1685:0-73 1731:74-76 1744:77-121 1738:122-124 1727:125-138 1713:139-163 1739:164-178 1732:179-235 1719:236-325 1761:326-328 1766:329-344 1494:345-379 1495:380-395 1496:396-430] [-1, 1685, 1731, 1744, 1738, 1727, 1713, 1739, 1732, 1719, 1761, 1766, 1494, 1495, 1496, -2]
AAGCAAGAATCTGGATATGGGTCAGGATATGGTGGGGCCCAGGAATCTGAATATGGGAGA
AAGAATGAGGAAAGTGATTATGGGTCTGGGTATGGTGGGAGGAAGCAAGAATCTGGATAT
GGGTCTGGGTATGGTGGGAGAAAGAATGAGGAGGAGAGTGAGGGTTATGGGAGGAAGAAT
GAGTATGAGAGTGGTGGATCGGAGTATGGATCGGGGAGGAAGAAGAGTGGTTATGGGGAG
GAAGAAGGGTATGGAGGAGGGAGGAGTGAGTATGAGAGGAAGCCTAGCTATGGAAGGAGT
GACGATGAGGAGAAGCCGAGCTATGGGAGGAAAACTAGCTATGGACGGAGTGATGAGGAG
GAGAAGCCGAGCTATGGGAGGAAAACTAGCTATGGACGGAGTGATGAGGAGGAGAAGCCG
AGCTATGGGAG
>TR36921|c0_g1_i4 len=386 path=[1685:0-73 1731:74-76 1744:77-121 1738:122-124 1727:125-138 1713:139-163 1740:164-178 1733:179-190 1719:191-280 1761:281-283 1766:284-299 1494:300-334 1495:335-350 1496:351-385] [-1, 1685, 1731, 1744, 1738, 1727, 1713, 1740, 1733, 1719, 1761, 1766, 1494, 1495, 1496, -2]
AAGCAAGAATCTGGATATGGGTCAGGATATGGTGGGGCCCAGGAATCTGAATATGGGAGA
AAGAATGAGGAAAGTGATTATGGGTCTGGGTATGGTGGGAGGAAGCAAGAATCTGGATAT
GGGTCTGGGTATGGTGGGAGAAAGAATGAGGAGGAGAGTGAGGGTTATGGGAGGAAGAAG
AGTGGTTATGGGGAGGAAGAAGGGTATGGAGGAGGGAGGAGTGAGTATGAGAGGAAGCCT
AGCTATGGAAGGAGTGACGATGAGGAGAAGCCGAGCTATGGGAGGAAAACTAGCTATGGA
CGGAGTGATGAGGAGGAGAAGCCGAGCTATGGGAGGAAAACTAGCTATGGACGGAGTGAT
GAGGAGGAGAAGCCGAGCTATGGGAG
>TR36922|c0_g1_i1 len=285 path=[1776:0-33 1777:34-39 1778:40-72 1779:73-74 1780:75-85 1781:86-284] [-1, 1776, 1777, 1778, 1779, 1780, 1781, -2]
AGACATAAACATGTTTGTTTGTTAAGTTGTGTCTGAAAAATTGATGAAGTAATTTTTTTG
GTTGGTTGTTCTGTTACTGTGCTTTGCTTTGAATAGATGTTGTAGATGTGTTGTGTTGGA
TATGCAGAAATGATGAGAGGATTTATAGTATTGAATTAAAATAGATGAGGATGAAGAAAG
TGGAAGAGTCGTGGAAGGAAGACTAATTTGGAATTTTCATGAACTTTCCAAGTGGTGTTC
TAGTTTGAACTTTGGACTCGAGAAGTTTCTTGCATTGACGCGTTG
>TR36922|c0_g2_i1 len=290 path=[1758:0-37 1759:38-43 1760:44-63 1761:64-77 1762:78-79 1763:80-90 1764:91-289] [-1, 1758, 1759, 1760, 1761, 1762, 1763, 1764, -2]
AGACATAAACATGTTTGTTTGTTTGTTAAGTTGTGTCTGAAAAAATTGATGAAGGAATTT
TTTTGGTTGGTTGTTCTGTTACTGTGCTTTGCTTTGAATAGATGTTGTAGATGTGTTGTG
TTGGATATGCAGAAATGATGAGAGGATTTATAGTATTGAATTAAAATAGATGAGGATGAA
GAAAGTGGAAGAGTCGTGGAAGGAAGACTAATTTGGAATTTTCATGAACTTTCCAAGTGG
TGTTCTAGTTTGAACTTTGGACTCGAGAAGTTTCTTGCATTGACGCGTTG
>TR36922|c0_g3_i1 len=753 path=[1796:0-172 1797:173-196 1824:197-198 1823:199-319 1813:320-343 1822:344-486 1826:487-501 1828:502-507 1830:508-540 1831:541-542 1832:543-553 1795:554-752] [-1, 1796, 1797, 1824, 1823, 1813, 1822, 1826, 1828, 1830, 1831, 1832, 1795, -2]
GAGAACAGAAGTAGAACAACAAGCACGATAATAGTTAACAAAAAGAATGCTATATATATT
GTTTCAATTTTTCAACTTGCAATTATACATGCTATTGCTAAACGTAATTTGAAGTCTCTA
ATACATTACAGTTCATAGCTTAATTTTTCAACACTGTTTATATGCTATACAGTTAAAATA
AATGAATCGTATTACACATTATTTGACTTTGAATCCATTACTCAGAAGTCAGAAGGTACT
ATGAATTCAAAACAGTGTAGGCCATCCAACTCCGGCGCAAACCTTTGTCTCGAAGGAGCC
GGGATTTGCTTGTCTCCACTGGGTGTTGATGTTTTTGGATCTTTCCCTGTGACTTTGGCT
TCGGTGGCTTCCTTATTGGGCTTTGAATTTACATCCTTCGCCGGGCTCAAACCCAAGGAA
AAGCTCCATTTCTGGGCCTGTGAGATCTCGAAGTGGCTGAACATAGACATAAACATGTTT
GTTTGTTTGTTAAGTTGTGTCTGAAAAATTGATGAAGTAATTTTTTTGGTTGGTTGTTCT
GTTACTGTGCTTTGCTTTGAATAGATGTTGTAGATGTGTTGTGTTGGATATGCAGAAATG
ATGAGAGGATTTATAGTATTGAATTAAAATAGATGAGGATGAAGAAAGTGGAAGAGTCGT
GGAAGGAAGACTAATTTGGAATTTTCATGAACTTTCCAAGTGGTGTTCTAGTTTGAACTT
TGGACTCGAGAAGTTTCTTGCATTGACGCGTTG
>TR36922|c0_g4_i1 len=250 path=[1773:0-39 1774:40-50 1775:51-249] [-1, 1773, 1774, 1775, -2]
AAAATTGATGAAGGAATTTTTTTTGGTTGGTTGTTCTGTTACTGTGCTTTGCTTTGAATA
GATGTTGTAGATGTGTTGTGTTGGATATGCAGAAATGATGAGAGGATTTATAGTATTGAA
TTAAAATAGATGAGGATGAAGAAAGTGGAAGAGTCGTGGAAGGAAGACTAATTTGGAATT
TTCATGAACTTTCCAAGTGGTGTTCTAGTTTGAACTTTGGACTCGAGAAGTTTCTTGCAT
TGACGCGTTG
>TR36923|c0_g1_i1 len=240 path=[1262:0-95 1290:96-187 1297:188-191 1299:192-192 1300:193-213 1244:214-239] [-1, 1262, 1290, 1297, 1299, 1300, 1244, -2]
CTTATGAAAAAAAAAAGTAAAAACGGCTTCTTGACATATCATAAGCTGTTTTCATAAGCT
CTTCCGAACGGTCTCAGAAGTGCTTATGTCAGTAGACAACTTAAAAAGCCAATCTAAACA
ACCCTATGTGAGTGTGTTGCGTTGTGATTATGAATGGATATTATAATATGAGGTGTGTGG
CTTCACAGGTATGTGCTCTTCTAGCTGGAGGTGGTTATGCTGAGAAAGTAGCAGTTCCTG
>TR36923|c0_g2_i1 len=246 path=[1264:0-95 1285:96-197 1234:198-198 1235:199-219 1236:220-245] [-1, 1264, 1285, 1234, 1235, 1236, -2]
CTTATGAAAAAAAAAAGTAAAAACGGCTTCTTGACATATCATAAGCTGTTTTCATAAGCT
CTTCCGAACGGTCTCAGAAGTGCTTATGTCAGTAGATAAACTTAAAAATCCAATCCAAAG
TCCAAACAGCTTTATGAGTGTGTTATCTTGTGATTATGAATGGATATTATGATACGAGGT
GTGTGGCTTCACAGGTATGTGCTCTTCTAGCTGGAGGTGGTTATGCTGAGAAAGTAGCAG
TTCCTG
>TR36923|c0_g3_i1 len=257 path=[1237:0-129 1295:130-130 1294:131-154 1298:155-182 1283:183-201 1291:202-205 1287:206-206 1281:207-227 1280:228-256] [-1, 1237, 1295, 1294, 1298, 1283, 1291, 1287, 1281, 1280, -2]
TTTTTTTTTTTTTTCATAAGCTATCATGGTGAGTACAGAGTTTATGGACATGTAATAATT
TGTTTGTAGAAATTATCCCAAGCAGTCTCACTCGTTTTGGTCGGTATATAAGCTCAAATA
AGTCAATCCAAACAGCCGTTATGTGACTGTTTGTCATGTGCTTATGAATGGATATTATGA
TATGAGGTGTGTGGCTTCACAGGTATGTGCTCTTCTAGCTGGAGGTGGATATGCTGAAAA
AGTTGCTGTTGCTGAGG
>TR36924|c0_g1_i1 len=937 path=[2092:0-109 2093:110-133 2100:134-657 2075:658-674 2102:675-693 2099:694-717 2096:718-755 2101:756-779 2098:780-812 2095:813-849 2070:850-936] [-1, 2092, 2093, 2100, 2075, 2102, 2099, 2096, 2101, 2098, 2095, 2070, -2]
GGAAAATCTTTGAATTTAATAAATAGCCATAGCTTGTAAAAATGTTCTGAATTCAATTCT
GAAATTTTAGCGTATATCCATACCAAAAAAATTAAAATGCTCAAAAAAAGCTTCAGAGAA
CCATCCAAAACCAAAATTTAATCTCCAAAAATACATGCTACACAAATTATCGTAAACAAA
TTACCAATACAAGATGATAAATTAGAACTTGATGATGCTAGTGTGTTTATCATTTCAGCA
ACAGGTAACAATCAGCAGTTCAACTTTCAAGCTTCCTTATTAGTAAAAACAACTTTTGAT
CGACTGCAAACTTGACGCAGTGGGAAGGATCGCCTCTCAGCATCAGCTGAAGTCCACCAA
ATGATGCATATACCTCCACTTCAGGTGGGGAACGTGAAAGTCCATCAGCTTTAATGTCAT
ATAACCTTCCATACATGATATATTCGAACTTCTCTTGAATTGAAACAGGGCCATCCTTGG
TATTTAAAACAAGAGATGGAGATAAAGCCAGCAAGAATTTTTCCTTTCTGTCCATAGGAT
AAATCTCTGTATTTACATCTAGAAGCATGTGCATGCCATGCTTCTCACTACGTGCAACAA
TCCGAGAAACCTTATCATACTTTTCACCATTTGGGTTTACATCCACAATCTTAAAAAAGT
CATCGAAAAGAAGCTCGCTCATCCTTCTAAGTCAGTTGTGTTGAGTCCACTCCAGATCAA
AACAACAGTCTCCCACTGAGGAAGAAGAAGCAAACAAGAGCTGAAGAAGAAGGTGGGTGT
TGCGACCCCGACGGCGTTTTACGGCGAAGAAGAAGAAGCAAGCACGAGCTGGGGAAGAAG
AAGGTGAATGACGGCGTTTGGATTTGGTAGAGGAAGAGAGAAGCTGGGCGTTGTGTTTTG
AACGCAGAAGAATGAAAGGAAGAAAAGAGAAGCTGAA
>TR36925|c0_g1_i1 len=698 path=[1499:0-325 1500:326-349 1501:350-364 1502:365-388 1505:389-445 1494:446-463 1495:464-697] [-1, 1499, 1500, 1501, 1502, 1505, 1494, 1495, -2]
GGAGGTGGGTGAGTAAAACAAATTAGAATGGAGTGGGTGCAGTCTAAGAGAAGGGGTGCA
GAATGGAAACAAGGATGGAGAGGAAAGAGCATGACTTCTATTTCTGCACCCCCATTCCAC
TTGCTCATGGTATTTGGCATCGTGGTTAGCTTGTTGTGTTTTTCTCAGTACAACCACTTC
AAGGCTCAGTTACACAACACTGCCATCAACTTTCAACTACTTATCTTCTTCTTCCCCTTC
TTGCTTATGTTTTTCATTGGTTCATATTCTACCGGTGGAAAGCTCAACTTTCACACGCTT
GGAGCATGAGAAAATCTTAATCATGGGGCTGTTTGTTTCTATGTTAGAAGTCTTCATTTC
ATGGTATGGACCGCATTAGAGATCAATCTATTTACTCAGCAAGAAAGATAGACAGAAATA
TTTGTATATATGTTGATATTATTACTAATCAATGTATAAGTTTTAAAATTACTGAAAGGG
TTAGCCAAATAGTTAACTAGTTCGTAGGATATATTTAATTACTTTAAAATTTAAATTAAA
TGCACCTGAATGGTTGAGATACACAAATAAATATTTAAAACCCTCGGACTCGGTTAATCT
TTGGCTGTACATTTTGCATTAATTGTTAAGAAGTAGTATCTCTTTTTAAGTTGTGGTTGT
AATCTTCTTGCACTTTCTAAAGATGGAAAATCATCTTC
>TR36926|c0_g1_i1 len=1306 path=[2763:0-83 2764:84-100 2796:101-780 2791:781-805 2795:806-851 2793:852-875 2790:876-888 2773:889-912 2774:913-1305] [-1, 2763, 2764, 2796, 2791, 2795, 2793, 2790, 2773, 2774, -2]
GACCAATTGAAATGGAATGAAAAGTAACACAGACAGACAAACGGTGGGTGGGGTGGAGTG
GAGTGGACTAAGGTAAGAGGAGTGAAGTAAACAGCGAAGACATAGATTGATCTGAATAGA
AGTGAATGGGTTTGATTTCGAACAGAATTGAGAGACACGACATCAAACCCGGTGATCATG
TCTACACCTACAGAGCTGTTTTCTCCTATTCTCATCACGGCATTTTTGTTGGGGGGAGCA
AGGTTGTACATTTCAGACCTGATAGAAACTTTAAGTCAATCACTGAGACATCTTCAAACG
TAGACGATCCAACACCAACCCCTTGTCCCACCTTTCCTGATTGTGGGTTCAGGCAACCGA
ATAGTGGAGTAGTTCTTTCTTGCTTAGACTGCTTCCTTCGAAACGGTTCTCTTTACTGTT
TTGAGTATGGAGTTTCACCAGCAGTTTTTCTTACCAGGATAAGAGGTGGCACGTGCACTA
CTGCATTACCCGACCCACCTGAAACTGTTATCCATCGAGCAATGTATCTTCTTCAAAATG
GTTTTGGTAACTATGATGTTTTTCAGAACAACTGTGAGGATTTTGCAATGTACTGCAAAA
CTGGTCTTTTGATTGTAGACAAGCAAGGAGTTGGAAGAAGTGGTCAAGCTTCTTCTGTTA
TTGGTGCTCCATTAGCTGCAATGCTTTCTTCTCCTCTCAAGTTGTTAATGCCGAGTCCTG
TTGGTATGGCTACGGTAACAGCAGGAATGTATTGCATGAGTAGATATGCAACTGACATTG
GCATTAGAAGTGATGTGGTCAAGGTTGGGGTAGAAGACTTGGCTGTGAACTTGGGATGGA
CTTGTTCCGATGGGGAGGAGGTAGTTGGAGATGGAACTGCAAATTCACCGATTATCATAT
GATTTAGCTAAAGTTAATTCATCCTTGTGCACATGAAAACTTCTGCATGTGTTATTCTAA
GTTATTACACTAGTAAGTTGATCGCAGATGTGACCTTCATTTTACATCTGCTGAATTGAT
ATATAAGGCCTTTCTCTTTTCTTTTTCTTTTGTCTTGTATCTTTTACAATAATAGTTGGT
GTCAAGTTACTCATGTTGTACATGGGATGTAATAGCAGTAATACTTGTTGTAATGACTAA
TAATGTTTAATTATAAGATTATTCTCTTTGAGATGATTTTCCATTTGGTAGCTTAGAAGT
AATGCAATCCTACCTTCAATTGTAACCGAACCACTTTGCTGTGCAGATGAGAACACTATA
TTGGCTACTTGAATATATATATTAGTCTTCCATGCTTTGTAAAAAA
>TR36926|c0_g1_i2 len=1325 path=[2775:0-83 2776:84-119 2796:120-799 2792:800-824 2795:825-870 2793:871-894 2790:895-907 2773:908-931 2774:932-1324] [-1, 2775, 2776, 2796, 2792, 2795, 2793, 2790, 2773, 2774, -2]
GACCAATTGAAATGGAATGAAAAGTAACACAGACAGACAAACGGTGGGTGGGGTGGAGTG
GAGTGGACTAAGGTAAGAGGAGTGTGTGTGTCTGTCTGGAGTGAAGTAAACAGCGAAGAC
ATAGATTGATCTGAATAGAAGTGAATGGGTTTGATTTCGAACAGAATTGAGAGACACGAC
ATCAAACCCGGTGATCATGTCTACACCTACAGAGCTGTTTTCTCCTATTCTCATCACGGC
ATTTTTGTTGGGGGGAGCAAGGTTGTACATTTCAGACCTGATAGAAACTTTAAGTCAATC
ACTGAGACATCTTCAAACGTAGACGATCCAACACCAACCCCTTGTCCCACCTTTCCTGAT
TGTGGGTTCAGGCAACCGAATAGTGGAGTAGTTCTTTCTTGCTTAGACTGCTTCCTTCGA
AACGGTTCTCTTTACTGTTTTGAGTATGGAGTTTCACCAGCAGTTTTTCTTACCAGGATA
AGAGGTGGCACGTGCACTACTGCATTACCCGACCCACCTGAAACTGTTATCCATCGAGCA
ATGTATCTTCTTCAAAATGGTTTTGGTAACTATGATGTTTTTCAGAACAACTGTGAGGAT
TTTGCAATGTACTGCAAAACTGGTCTTTTGATTGTAGACAAGCAAGGAGTTGGAAGAAGT
GGTCAAGCTTCTTCTGTTATTGGTGCTCCATTAGCTGCAATGCTTTCTTCTCCTCTCAAG
TTGTTAATGCCGAGTCCTGTTGGTATGGCTACGGTAACAGCAGGAATGTATTGCATGAGT
AGATATGCAACTGACATTGGTGTTAGAAGTGATGTGGTCAAGGTTGGGGTAGAAGACTTG
GCTGTGAACTTGGGATGGACTTGTTCCGATGGGGAGGAGGTAGTTGGAGATGGAACTGCA
AATTCACCGATTATCATATGATTTAGCTAAAGTTAATTCATCCTTGTGCACATGAAAACT
TCTGCATGTGTTATTCTAAGTTATTACACTAGTAAGTTGATCGCAGATGTGACCTTCATT
TTACATCTGCTGAATTGATATATAAGGCCTTTCTCTTTTCTTTTTCTTTTGTCTTGTATC
TTTTACAATAATAGTTGGTGTCAAGTTACTCATGTTGTACATGGGATGTAATAGCAGTAA
TACTTGTTGTAATGACTAATAATGTTTAATTATAAGATTATTCTCTTTGAGATGATTTTC
CATTTGGTAGCTTAGAAGTAATGCAATCCTACCTTCAATTGTAACCGAACCACTTTGCTG
TGCAGATGAGAACACTATATTGGCTACTTGAATATATATATTAGTCTTCCATGCTTTGTA
AAAAA
>TR36927|c0_g1_i1 len=361 path=[947:0-93 948:94-125 963:126-218 965:219-242 967:243-268 961:269-296 966:297-316 957:317-360] [-1, 947, 948, 963, 965, 967, 961, 966, 957, -2]
CGGATGCATTTGTCGTCCCGCAAACATCCTCGAATTTTCCTCAGCTGACAATTTCGCCTC
CAACCGCAAATCAATTTTCCGAGCCACGTCAGGCGAACCAGTTCCCTTAACTCCATTAAC
CGACCCGTTTTTCTTCGGCGTATTATTCCTGGAGGTTTTTTTCCGAGGAGTGGATTTTGA
AGGGGATTTTCTCTTCTTGAAGGTGTTTTCCGGAGTGCATGATCCTTGTTGTTGTTGTTC
AGCTACTGGTTTCTGATTCGGTGAATTGACATCGGTTGGGTTGTTCATGGTGTGAGGAAT
TAGGGTTCAATTTGGGGGTGGAATTGAGAAATTGGGGGTTTTTGACATATATTGGGATTT
G
>TR36928|c0_g1_i1 len=312 path=[1183:0-65 1224:66-120 1228:121-142 1218:143-268 1194:269-311] [-1, 1183, 1224, 1228, 1218, 1194, -2]
GAGCATTATAAATTCCAGATAATCCTCCACATCCAAATCCCAGCCTAGACACCTGCATTC
CACAAAGCACTATGATGAATGTATATCTGAAGGATCCTTTATCCATAAGTTTCATCTTGA
AAGAACAAATTTCCACTATGAACTGGTTACTAATTACCTCCTACAGTAGTTTAATGATTT
CTTCCTCTTAATTTTGAACTAATCATTCACTTGTGAAAAACAAATGTTAAGTGGTTGACA
ATAAGGAAGGAGGATGAAAATTTACCTCTAAACCTTGGGTACCCAGTTTGACTCTTGGGA
CTTGTATCTCCA
>TR36928|c0_g2_i1 len=392 path=[1210:0-65 1223:66-209 1228:210-231 1229:232-241 1230:242-265 1231:266-272 1221:273-284 1216:285-348 1182:349-391] [-1, 1210, 1223, 1228, 1229, 1230, 1231, 1221, 1216, 1182, -2]
GAGCATTATAAATTCCAGATAATCCTCCACATCCAAATCCCAGCCTAGACACCTGCATTC
CACAAAATGAAAAAACAGGAGATACATGATGGTAAATAAGTAAAAACATCATAGCCATCA
TTAGGAATGGAGACAAAATTTGGAGAATAAAGCACTATATATTATGAATGTATATCTGAA
GGATCCATTATCCATAAGTTTCATCTTGAAAGAACAAATTTCCACTATGAACAGGTTAGT
AATTACCTAGTAGTTTAATGAATTCTTCTTCTTAATGTTGAACTAATCATTCAATTGTGA
AAAACAAATGTTAAGGGGTTGACAATAAGGAGGATGAAAATTTACCTCTAAACCTTGGGT
ACCCAGTTTGACTCTTGGGACTTGTATCTCCA
>TR36929|c0_g1_i1 len=616 path=[1644:0-155 1645:156-179 1646:180-183 1671:184-231 1674:232-261 1673:262-285 1672:286-332 1675:333-335 1666:336-361 1662:362-390 1658:391-503 1632:504-527 1633:528-615] [-1, 1644, 1645, 1646, 1671, 1674, 1673, 1672, 1675, 1666, 1662, 1658, 1632, 1633, -2]
ACCAAGGCAGAGCAAACCTAAACGGGTAGATCTATATTATTCAAGCTTTTGTATCCGTGC
AGGTAATTGACAGTTTAGCGCTTAATTCTTGATATACTCTTTATTTAACAAGCATCTCAT
GTGTTAACATGTGTACATATTGAAACTATCGGCTACGATGTTAGAAAAACTTACCAATGT
GTATATGTACAATGTTTTCTTGAACTCAATTCATTTTTCTTAATCTTGGTCATTGGATTA
AAAAACAATTTTATTATGGAACCGAAAGCTAGCATAGTAGAATTTTGATAGGCTGATCTT
AAATCACACTTATACCTTGCAATTGGTACAAATGATGGTATCCTCAATTTTCTCCATAAT
ATTGTTAACTGGCATCTTAGTGATTTTGGTTTCATATGAATGATAGAACGGGAGAAAATT
CTGTTTATTTTCTTTTATCATTTTTTTTCTTTTCTACATGGTATGCCAAAGGAATCATTA
AATTCTTATTAATTTAAGTAATTGTGGTTTTATAATCTATAGAGACTTACACGCATCTGT
TGCATATGTGGACCAGTTAAATCAAGAAAAGATGGCCAGCTGACTTCATGTGAAGTGTTG
TTCTTTCACTATGAAG
>TR36930|c0_g1_i1 len=243 path=[1008:0-74 1009:75-101 1010:102-150 1011:151-242] [-1, 1008, 1009, 1010, 1011, -2]
ATCTTTCTTTTAACAAATCTAATCGCGCCGGAAGAGGTAGTTGTTGTTGTTGTTCTTGTT
GTTGCTTGTTGGTAGTGTCGTTTTGTAACGAAAGAAGATTAGCGTAATGGTCGTCGTCAT
CGGAAATGCTGTCTTCTGAGTGTGGATTAGCCTGTAATGTAAGAGTAAAATGTTTGATTA
GGATTGAATTGAAGAAAGGAGATAGAAGTAAGAAAATTGGTTTCAGTAGATTTACGTACG
CGG
>TR36930|c0_g2_i1 len=243 path=[991:0-74 992:75-101 993:102-150 994:151-242] [-1, 991, 992, 993, 994, -2]
ATCTTTCTTTTAACAAATCTAATCGCGCCGGAAGAGGTAGTTGTTGTTGTTGTTCTTGTT
GTTGCTTGTTGGTAGCGTGGTTTTGTAACGAAAGAAGATTAGCGTAATGGTCGTCGTCAT
CGGAAATGCTGTCTTCTGAGTGTGGATTAGCCTGTAATGTAAGAGTAAAATGTTTGATTA
GGATTGAATTGAAGAAAGGAGATAGAAGTAAGAAAATTGGTTTCAGTAGATTTACGTACG
CGG
>TR36930|c0_g3_i1 len=252 path=[995:0-74 1024:75-101 1023:102-150 1022:151-162 1019:163-205 1026:206-214 1007:215-251] [-1, 995, 1024, 1023, 1022, 1019, 1026, 1007, -2]
ATCTTTCTTTTAACAAATCTAATCGCGCCGGAAGAGGTAGTTGTTGTTGTTGTTCTTGTT
GTTGCTTGTTGGTAGCGTGGTTTTGTAACGAAAGAAGATTAGCGTAATGGTCGTCGTCAT
CGGAAATGCTGTCTTCTGAGTGTGGATTAGCGCGGAGGAACATTTTAGTTAGATGCAGAG
TTCAGAACATGGATTGAACTTCCTTCACCGGCGGTCAATACATGCCAGCTTTGTGGCACA
AGTAAAGCGTGG
>TR36930|c0_g3_i2 len=312 path=[977:0-74 1025:75-101 1023:102-150 1022:151-162 1017:163-193 989:194-202 990:203-311] [-1, 977, 1025, 1023, 1022, 1017, 989, 990, -2]
ATCTTTCTTTTAACAAATCTAATCGCGCCGGAAGAGGTAGTTGTTGTTGTTGTTCTTGTT
GTTGCTTGTTGGTAGTGTCGTTTTGTAACGAAAGAAGATTAGCGTAATGGTCGTCGTCAT
CGGAAATGCTGTCTTCTGAGTGTGGATTAGCGCGGAGGAACATCTTAGTTGAGAACATGG
ATTGAACTTCCTTCACCGGCGGTGAATAAAATCATCATTCTCCAAGCGTGGTAAATGGAG
CTGGCATACAAATTTTATTACCTTGCTACTCAATTTAAATCTATAATTAAAAATGGGTAA
AATATGTCCATG
>TR36930|c0_g3_i3 len=324 path=[995:0-74 1024:75-101 1023:102-150 1022:151-162 1019:163-205 1026:206-214 985:215-323] [-1, 995, 1024, 1023, 1022, 1019, 1026, 985, -2]
ATCTTTCTTTTAACAAATCTAATCGCGCCGGAAGAGGTAGTTGTTGTTGTTGTTCTTGTT
GTTGCTTGTTGGTAGCGTGGTTTTGTAACGAAAGAAGATTAGCGTAATGGTCGTCGTCAT
CGGAAATGCTGTCTTCTGAGTGTGGATTAGCGCGGAGGAACATTTTAGTTAGATGCAGAG
TTCAGAACATGGATTGAACTTCCTTCACCGGCGGTGAATAAAATCATCATTCTCCAAGCG
TGGTAAATGGAGCTGGCATACAAATTTTATTACCTTGCTACTCAATTTAAATCTATAATT
AAAAATGGGTAAAATATGTCCATG
>TR36931|c0_g1_i1 len=1554 path=[3213:0-660 3214:661-684 3220:685-787 3211:788-811 3219:812-1301 3217:1302-1325 3218:1326-1553] [-1, 3213, 3214, 3220, 3211, 3219, 3217, 3218, -2]
GTTTGTGCTTCGTAAAGTACTTATAATGATTGACATGACAATAAGTAAGTATATTGAAGG
ACTAATATAACAATATTAGTGAAACATTTCAACATCAAGAACTATTTAGACTAACAAATG
TACAATCAGGGACTATTTTAAAATTTTGATACGACCAAAGAGTCTATTACTCCCCTGAGC
ACAAGACTTACCCAGATTTGAGACTGAAGTTACAACAGAACTGAACAAGCAGGAGCAGAA
AATGGCAGAAGAAAAAGGAACCAAACACAATGTTTCACTCCAAAACTGAAGTACAAAATT
CACCCTCCCTAAATAACAAATCCAGCCAAAAGGTGGTACATTAAGGCAAACTCAAAGAAT
ATTTGAGAAAACAAATAAACCCAGCAGTGCTTAGCAAAAACCACATAAAACTAAGACTAC
TTTTGCAGCTAAAAAATGGGTTAAAGATCACGATCCTTAGATTTGGATGATAACAAAGCT
AATTTAATTCGGAAACAAGACGTTCAAAGATGCCGAGACAAACCTTTTCTATTGCCTTGA
AAACTTGCGTCACAAATTGAAGAGCATGCCGCTTAACATGCTCGTCTATTTGTTTGTTGT
AACTATTTTCATCATCATGGAATCTATCCCAAATCACAATTCCTCCATAGTTATAAGATT
GAAAAATGTGAGGAAGAACATTAGATATGAGATAATCTTGTGGTATGTAACCACTACTAG
GAGCTGCAGTAGCTGATCCTAGAAGTCCCATGAAAACTTTATTATCCAGTTGAACTAACC
ACGTCCAAAAATTCCTTGATCGTGCAAGCAATGTATCATTGGAGTTTATTCGATCATATT
GAATTTTAGGGTTATTGTAGAATTTAACAATTGCATAATCAAATGAGCCAGTTTTGATAG
CTTTGTCAAGGTACTGATCTGGAATAATACATTGGGATGCAACAGCTAAATAAAAGTACC
TGTAATTTTGTCGTATGTAGAGAAGATACTTAGCAAAGAACTCCCATTGATCTGGACCTC
CTTGAATATCCAAACTAATTCCATTCAAAGTAACACTTCCAAGTGGACCAAATTGACCAT
TAAGGAAGTTAGTAAATAGATAATTAGCTACATTTTTAGCATCTTCTATTGAACCAAGAG
AGTAGGTTTCATAGTCACCTCCAATGGAAAGAAAAACTTTCACACCTTTTTGTTGACAAT
GAATTATTTCGGGTTCAAGTTTTGTGCAAGGGTTTTTGTCATTACAATGACCTATGAAGT
TTAACTTTGGGATTCTTCCTTCTTGAAAGATATTGAGGAATGATAAGAGTACAATCTTGT
AAAAACCAGTGTCACAAGTTGATTTCAAAGTGCTTTCTTCTATGTTTTGACCCCAATAGA
CAACCATATTGCCACCATTTGATGATGGTTTGATAGTGAAGGGGAATATTGTTAAGACCA
AGAAAAGGGTCAATGCTTGCCTTTTTGAAACCATATTGCGGTTATTGTGTTGTGTGTAAG
ATAGTTTGATTACTTTGGATCCATTGAGAAACCCTAATATAAAGGTCTTAGGAT
>TR36932|c0_g1_i1 len=650 path=[1460:0-54 1461:55-68 1462:69-78 1489:79-92 1494:93-128 1491:129-152 1488:153-196 1485:197-220 1472:221-649] [-1, 1460, 1461, 1462, 1489, 1494, 1491, 1488, 1485, 1472, -2]
GAAGAAGGTTTGTTTATCCTTTAAGGGTCACCTTTTTTCCTTTTAACTGATTTCAGTTCT
TAATTGTTGAAATCATCAAGAGATTTTCTGGGAAACACGAATATACACTAGCTTTTAGTA
TTACATTTAGGATGACAAACTTTCTGTCGGTTACTGTCATCCATATTTATAAAGGTGTTG
ATTTTGTACAAAAAACTTTGTAATTAGTGTTGATAATAATTAGGAATCTTTTTTGCATTT
CAGGTAAATGAACTTGTCAAATGTCAAGGGTTGTTAAGTTATAGCCTTTTGAGATACTCA
GTAGGAAATTTAATTGCATGTTCTCTTTTCTAATTTGTTTTTCCTCTTGTCAAAAGTATT
GGAAATCATAGAACTAAAATAATGCTGATATATAGTGATCAAACCAAATTGTCTTTGCAT
CTGCATTCTGCACGGGATGCACATATGAAAATATAGAGAAAATACCATGATGATTTAGGG
CTAAGGAGTCTTAACTTGAGCTTCTAAATAAACTATGCAGCATTCAATTCACATGTTTTT
GACATTTTTCAGATTTTTCTCCTACTGAAATTCGATTTATTTTCCTTTGTGTAGGGAAGA
GATGTTTACATTCTGGTAAGTCTCTGAACTGGAAGATTCATATGCTTAAG
>TR36933|c0_g1_i1 len=416 path=[1032:0-202 1033:203-226 1053:227-259 1052:260-285 1048:286-329 1026:330-415] [-1, 1032, 1033, 1053, 1052, 1048, 1026, -2]
CCTTTTTCAGGATACTGGCAATGCCACTGATTAAACTCCTCATAGATAATTTCAACATAC
AATCAAGAACATATATCACAACAAATAACTAACAACATATATATTGGTACTGCTAAATTA
TTGCTTCCCCATCATAACATTCCCTAGCTAATCACTGTCACTGACAAGGAAAATAATGCA
ACACGACTATGCAATTTATTTTATACTGCAAATATAAAATTGAAACCAAAAATGTTCCTA
CTCATGGTTTTCTTGTCAACGATATGCTAAGATTGGTGAACTTAGTTTTCTCTTTGGACA
TCCGATTAGTTAAAATTTTTCTATAGCGGTCAAAAATCTCCTTAATGACACCTTCACCAA
AGTGACTAACTAGCAAAGGTTCAGCCACAGCCCTAATGCATTGTGCCATATTGTAT
>TR36934|c0_g1_i1 len=531 path=[1048:0-80 1049:81-104 1050:105-530] [-1, 1048, 1049, 1050, -2]
GAAGTTCCATAAGTTCCTGAGCCGACAGTCTGCTTCCTGGGTCTTTCTGTAGACTAAACA
CAGAAAATTGAAAAAGGAGGAGGAAGAATACTCATGAAAAGCACACGGTAACATAGAGTT
CATGGAAAAATAACCAAAAGAATTGCGATGGAAGGTGCCTATTTTTGAGTATGTTTAACC
ACAAGATTAAGAAACATGTCTAAAAAACTAATATAATACATGAAAATGCATTCATAAAAT
TAAGCAAATGCATTACATTTTCACTATTGTTATCTCCATAGACGTTCTATAAAATTAAGG
CTCTTCAAACATCTAAACAAATATCTGGATAACACTTTAGAAACTGATAGTGATATTTAA
AAGTGCAGTCTCTCTCTCATTCTCTCTATGTATGCAATGGCATGTTCATTCTTTGGGTGG
TTTTGAACTTAGAACTCTTGACTGTACAATGTACATTACTAGTTAGCAAACTAAACAATT
ACCAAGCAGAGATAAATGAGCAAAATTCTGAGGAAAATTGTTCAGATGGAG
>TR36934|c0_g2_i1 len=533 path=[1045:0-80 1046:81-106 1047:107-532] [-1, 1045, 1046, 1047, -2]
GAAGTTCCATAAGTTCCTGAGCCGACAGTCTGCTTCCTGGGTCTTTCTGTAGACTAAACA
CAGAAAATTGAAAAAGGAGGATCAGAAGAATACTCATGAAAAGCACACGGTAACATAGAG
TTCATGGAAAAATAACCAAAAGAATTGCGATGGAAGGTGCCTATTTTTGAGTATGTTTAA
CCACAAGATTAAGAAACATGTCTAAAAAACTAATATAATACATGAAAATGCATTCATAAA
ATTAAGCAAATGCATTACATTTTCACTATTGTTATCTCCATAGACGTTCTATAAAATTAA
GGCTCTTCAAACATCTAAACAAATATCTGGATAACACTTTAGAAACTGATAGTGATATTT
AAAAGTGCAGTCTCTCTCTCATTCTCTCTATGTATGCAATGGCATGTTCATTCTTTGGGT
GGTTTTGAACTTAGAACTCTTGACTGTACAATGTACATTACTAGTTAGCAAACTAAACAA
TTACCAAGCAGAGATAAATGAGCAAAATTCTGAGGAAAATTGTTCAGATGGAG
>TR36935|c0_g1_i1 len=234 path=[667:0-52 694:53-79 697:80-92 695:93-114 691:115-147 687:148-150 682:151-174 681:175-233] [-1, 667, 694, 697, 695, 691, 687, 682, 681, -2]
AAAAAAACTCAGCATCTGTGGATTCCATCTCTACGGTTGTCTGGCCGCTGCCTAATTACA
CAAATCTACCATATTTCTGAAAACAGAGATCCTTCTTTGTGAAGGAAAACATATTTATCA
GAAACAAGAAGTAGCTATAATCAAGCTTTTTATGTAAGCACCGAATCTTCAACAAGAAAA
CAACATACAAGTGTTTCCCCGTCCAAAACAAAATCAGTGCAAAAAAAAAAAAAA
>TR36935|c0_g2_i1 len=234 path=[652:0-52 653:53-79 654:80-92 696:93-114 692:115-147 688:148-150 683:151-174 666:175-233] [-1, 652, 653, 654, 696, 692, 688, 683, 666, -2]
AAAAAAACTCAGCATCTGTGGATTCCATCTCTACGGTTGTCTGGCCGCTGCCTAATTACA
CAAATCTACCATATTTCTGAAAACAGAGATCCTTCTTTGTGAAGGAAAACATATTAATCA
GAAAAAAGAAGTAGCTATAATCAAGCTTTTTATGTAAGCACCGAATCTTCAACAAGAAAA
CAACATACAAGTGTTTCCCCGTCCAAAACAAAATCAGTGCAAAAAAAAAAAAAA
>TR36936|c0_g1_i1 len=420 path=[1260:0-37 1261:38-61 1332:62-63 1327:64-87 1320:88-88 1337:89-112 1341:113-133 1339:134-171 1338:172-195 1342:196-198 1333:199-218 1315:219-282 1285:283-419] [-1, 1260, 1261, 1332, 1327, 1320, 1337, 1341, 1339, 1338, 1342, 1333, 1315, 1285, -2]
GCAAGAGTAATGGCTTCAAAGAAATGCTCGCTTATTTTTGTTGTTCTGGTTTTTTGTATG
TTGAGTTTTTCATCAAATATATTAGCAAGAAACATTGCTGATGCTTCTGAGCTTTATGCA
TTTTCTGATGAAAAGAGTATGAACAAGAGACTTCTTGTGCAACAAAAACGACTACCTCCA
TGCAAGAGTAGAAGAAATCAAGAGGAGAGAGATAATCCTGGTTGCCACAACTATTAATGA
ATAATTGTAACGAGGAAAGAAAAAAAAATAAAGAGATGTATTATTAACTGTGATTGTTTA
GTTTGATTTTCCTTCATGCAATTTCAAAGAATAAAATTTGTAAAAAAATTGATAATAAAA
GTTCTGTCAATTCTTTTCTCTGGTAAATTACTGAATTTTGATGCTAATAGAATGATTTGG
>TR36937|c0_g1_i1 len=469 path=[1456:0-57 1500:58-115 1495:116-142 1489:143-175 1499:176-180 1502:181-247 1501:248-251 1498:252-287 1492:288-288 1486:289-339 1465:340-468] [-1, 1456, 1500, 1495, 1489, 1499, 1502, 1501, 1498, 1492, 1486, 1465, -2]
GAGTTTCTGGCAACTTTGCAAGTTTTCTACATACACCAGATCCAACTGTTGGTGGCACCG
TAAGTATCACTCTAAAATTCACGCAGTTACACACATTAATTCATAGTAAAATCATGCGGT
TAAACGCATTAATTAATCTCAGCCGTTAACTTGAGATAGGCCAGCTAACGATACACATTT
AACCAAGATTAATAACCGCATGGAATCCAAATTTTGCAATAATTTAATTGATCCTATATT
TTCATTAGGTCTTTGATTTTCAGTATACTCCTCCTTAAATGTAATAAAAATTTTTACTTT
CATCGTTATGCAAATGTTGTGTAAGTGGAACTTAAACTTTTGCAATGTGTTACTTTCGGT
TATACCTATTTTGTTGTCTTTAAGTTTCTTTGTCTAACATGAATCAGGGACCTGCATTTG
CAATACTTGGTGCTTGGCTCATGTACCAAATTCAAAATAGAGATGTCAT
>TR36937|c0_g2_i1 len=514 path=[1459:0-57 1496:58-115 1490:116-142 1453:143-175 1494:176-180 1488:181-293 1467:294-297 1497:298-333 1491:334-334 1485:335-384 1484:385-513] [-1, 1459, 1496, 1490, 1453, 1494, 1488, 1467, 1497, 1491, 1485, 1484, -2]
GAGTTTCTGGCAACTTTGCAAGTTTTCTACATACACCAGATCCAACTGTTGGTGGCACTG
TAAGTATCATTTTACAATTCATGCAGTTACATGCATTAATTCATAGTAAAATCATGCGGT
TAAACGCATTAATTAATCTCAGCTGTCAATTTAAGATAGGCCAGCTAACGATACACATTT
ATCAAATCTTCTTTAAATAATATTTACTATTTATTTTAGATAAGACAACCAAGATTAATA
ACTGCATGGAATCCAAATTTTGCAAGAATTAAATTGATCCTATATTTTCATTAGGTCTCT
GATTTTCAGTTTACTCCTCCTTAAATGTAATAAAATTTTTACTTTCATTGTTATGCAAAT
GCTGTGTAAGTGGAACTTAAACTTTTGCAATGTGTTACTTTCGGTTATACCTATTTTGTT
GTCTTTAAGTTTCTTTGTCTAACATGAATCAGGGACCTGCATTTGCAATACTTGGTGCTT
GGCTCATGTACCAAATTCAAAATAGAGATGTCAT
>TR36938|c1_g1_i1 len=666 path=[1645:0-105 1687:106-160 1683:161-161 1686:162-209 1682:210-232 1678:233-277 1664:278-665] [-1, 1645, 1687, 1683, 1686, 1682, 1678, 1664, -2]
ATGACATGAATTTAACGAGTCGAACCGAGTTGTTCGTGAATTTTAAAAGATCCGAACTTA
AGTTAAAAAACTAGTTCGTATCAAACTCGAGTCGAGTTTCGAGCCAAGTCAATTATTATC
GAGTCGAGTCGAGATCAGACGAGTTCGACTCGACTCATTTCCAGCCTTAGATCATGCTAA
TAAGTGTTTCTAAGGCATTGTTTAAAAAAAAAATAAACTCAAAGCGACATTTTTTTTTAT
ACTTTTGAAGAATTAATTACATAATTTTCAATATGATACCTATTACATTTGCTTCTTTAA
CCAGGGCTCTTATGACACTTGTTAGTATTTCCTAAATTTTCCTATGATAAATTTGGACAA
TACCTAAATAGGCCATGTTATTTTTATATTAAAGACAAATTAGTTTTGTTATAATAAATT
AGAGACTATATAAAAATATTAGAGTATGGATATTGTTATTTGTCAAAGATTAAATTGTGA
TGAGAAAAAATTATAAGAAAAATGGATCTTTACTCTTTTTCTATACGAGAATTCTGTTAC
CCCAACAAAGTTAAGTAAAACATTAATTTTAGTAAAAATTAGTTAAATATGAATTTCAGG
GGGTTTAATAGGTGGTTATGGTGTACCGTCTATATGCGGCACCATTTGTATCTTGTTTCG
TTCATA
>TR36938|c1_g2_i1 len=584 path=[1654:0-77 1684:78-78 1680:79-195 1673:196-583] [-1, 1654, 1684, 1680, 1673, -2]
AACTCGAGTCGAGTTTCGAGCCAAGTCAATTATTATCGAGTCGAGTCGAGATCAGACGAG
TTCGACTCGACTCATTTCCTGCCCTAGATCATGCTAATAAGTGTTTGTAAGGCATGGTTT
AAAAAAATAAAATAAACTCAAAGTGACATTTTTTTTATACTTTTGAATAATTGATTACAT
AATTTTCAATATGATACCTATTACATTTGCTTCTTTAACCAGGGCTCTTATGACACTTGT
TAGTATTTCCTAAATTTTCCTATGATAAATTTGGACAATACCTAAATAGGCCATGTTATT
TTTATATTAAAGACAAATTAGTTTTGTTATAATAAATTAGAGACTATATAAAAATATTAG
AGTATGGATATTGTTATTTGTCAAAGATTAAATTGTGATGAGAAAAAATTATAAGAAAAA
TGGATCTTTACTCTTTTTCTATACGAGAATTCTGTTACCCCAACAAAGTTAAGTAAAACA
TTAATTTTAGTAAAAATTAGTTAAATATGAATTTCAGGGGGTTTAATAGGTGGTTATGGT
GTACCGTCTATATGCGGCACCATTTGTATCTTGTTTCGTTCATA
>TR36939|c0_g1_i1 len=732 path=[1501:0-418 1502:419-445 1507:446-520 1499:521-544 1500:545-731] [-1, 1501, 1502, 1507, 1499, 1500, -2]
GTGGTTTCAAAACAGAAGAGCAAGGTGAGCTTTCTTCTTCTCAGGGGCATTACTGTCATT
TTTGAATATTAATTTGGAATTAGTAAAATAAACATTGTTGTGATGTTGTGGCATTGTTTG
TTGTGTTATGTGTGACTTTGTAAGCTTCTGTTGCATACCATACTATATACCCCACACTGT
TTGGATCATATTAATTGGTTTTGTTTTTTACTAATTAAAATGTTAGCTATCACTAAAAAA
AAATTAAAATGTTAATATTACTCTTTGAAATAAATCTATGAGTGATCAATAACACAACTT
AACTTTTATGAGGAGTAAAAAATTAGGCATAAAAAAAATTTGAAGTTGTATTGTAACAAG
TATGTGGCAACATGAGTATGTTAGGGCCCACCTACTACATGCACAAAAATGTAACAAGCG
TGCTATTATAATCTTTTGATGATGGATTGGGAAGGCAAAATTTGAAACCTTTCAATTTTA
AGAGTTTACATACATTCATTAATTTCTCATGAGTTAAATTAATTAATAGAAGAAATACTT
TTAACATGTCATGTACAAACCAATGTATGTGGATTTGTTGTGTTATGTGTATGTGTTTCA
TGTGTGTTGTATTGTGTTCCATGCTGTTATGGAAGGAAAAAAAAAATGTGACATGAGTGC
TTTGGTTCAATGATGCAGGACCAAGTTGAAGCAAACTGAAGTGGATTGTGAGTACTTGAA
GAGATGCTGTGA
>TR36940|c0_g1_i1 len=1010 path=[2229:0-203 2230:204-248 2231:249-249 2234:250-325 2220:326-1009] [-1, 2229, 2230, 2231, 2234, 2220, -2]
AAGCAATGGAGGATGCAACTAAAAATCACACAATTTGTCTTTATACCCTGAGAAATCATG
CTTTTATATTTGTCTAAAGCTTTATCAAAATTACGGCTATTACAATAACCATGGACTAAT
GCACAATAAACATACACATCAGGAACAAGTCCTTGCTTTTCCATCTCGAAAAACACACTC
TCAGCTTCATCTAATTTCATTTCATTACAAAACCCACGAATAATCGCGGTGTAGGCATAT
TTATCTACATAGGCATTCCTCGTTCTGTAATTTTGGAACACCGCATATCCCGAATCCGAC
ATGTTATTTTTGCACAGCCCCTCAATAAAAGTTACATGGCAATAAGAATCAGGATCCACC
CCAGCTTCCTTCATTTCATCAATCACACGATCCACGTTTTCCAAATCACCCTTCTTACAT
AGCGCCTTAATGACAATGGTATACGTGTACTCGTTAAAGATCAAACCGAAACTCTTGAAC
TGCTCGAATAAACACAACGCCATATCGACTTTATCATGTTTAACCAACCGGTTGATAAGA
AAGTTAAAAGAACGTATATTTGGCAAAATCCCAACATTCTTCCTAGTTTGTAACAAGAAA
TCAATAGCTTCATCAAACATATTACGACTAACACAAGCTTTAACAAACCCATTAAAAGCT
CTAAACAAGTAATGATCTTCATTCACATCATCAACACTTTCAAACAATGAATCAAACAAA
ACATTGATTTCAAAACACGGGTCTTGCTTAGAATGATCAATGATATCAAGAAACAAAGAA
TCCAACTTTCTAGTCCAATCCCAATAACACATTATCTTAATGATTGAAACATAGGTTTCA
ATGTTGTGAGAAAACCCATGTTGGTCTTTGAGTTGAGTGAAGTAAGAGTATGCAAGTGAA
GGGTTGTTTTGATAAAGGTAAAGTTTTTGGAGGATTTTGAAGGTGTTAGGTTCAAAAGAT
GAGATTTTTGAAGGTTTTGTGAAATGGGTTTCTGAGGAAGAAAGTGCAAG
>TR36940|c0_g2_i1 len=1010 path=[2221:0-203 2222:204-248 2235:249-249 2233:250-325 2218:326-1009] [-1, 2221, 2222, 2235, 2233, 2218, -2]
AAGCAATGGAGGATGCAACTAAAAATCACACAATTTGTCTTTATACCCTGAGAAATCATG
CTTTTATATTTGTCTAAAGCTTTATCAAAATTACGGCTATTACAATAACCATGGACTAAT
GCACAATAAACATACACATCAGGAACAAGTCCTTGCTTTTCCATCTCGAAAAACACACTC
TCAGCTTCATCTAATTTCATTTCACTACAATACCCACGAATAACCACGGTGTAGGCATAT
TTATCTACATGGGCATTCCTCGTTCTGTACTCCTGGAGCACTGCATATCCCAAATCCGAC
ATATTATTTTTGCACAGCCCCTCAATAAAAGTTACATGGCAATAAGAATCAGGATCCACC
CCAGCTTCCTTCATTTCATCAATCACACGATCCACGTTTTCCAAATCACCCTTCTTACAT
AGCGCCTTAATGACAATGGTATACGTGTACTCGTTAAAGATCAAACCGAAACTCTTGAAC
TGCTCGAATAAACACAACGCCATATCGACTTTATCATGTTTAACCAACCGGTTGATAAGA
AAGTTAAAAGAACGTATATTTGGCAAAATCCCAACATTCTTCCTAGTTTGTAACAAGAAA
TCAATAGCTTCATCAAACATATTACGACTAACACAAGCTTTAACAAACCCATTAAAAGCT
CTAAACAAGTAATGATCTTCATTCACATCATCAACACTTTCAAACAATGAATCAAACAAA
ACATTGATTTCAAAACACGGGTCTTGCTTAGAATGATCAATGATATCAAGAAACAAAGAA
TCCAACTTTCTAGTCCAATCCCAATAACACATTATCTTAATGATTGAAACATAGGTTTCA
ATGTTGTGAGAAAACCCATGTTGGTCTTTGAGTTGAGTGAAGTAAGAGTATGCAAGTGAA
GGGTTGTTTTGATAAAGGTAAAGTTTTTGGAGGATTTTGAAGGTGTTAGGTTCAAAAGAT
GAGATTTTTGAAGGTTTTGTGAAATGGGTTTCTGAGGAAGAAAGTGCAAG
>TR36941|c0_g1_i1 len=1047 path=[2098:0-716 2099:717-740 2100:741-1046] [-1, 2098, 2099, 2100, -2]
TGTTGACACTGAGGACATCTGTGGAAGGCCTTTGGGACTCAGATTTGACAAGAAAACTGG
TGATTTATACATAGCAGATGCATATTTCGGGCTGATGAAGGTGGGGCCTCAAGGTGGTTT
CGCAACATCGCTTGCAACTGAGGCAGAAGGAGTGCCGTTTAGATTTACTAATGATGTAGA
CATTGATACAGAAGGGAACGTTTACTTCACAGATAGCAGCACTAAATATCAGAGAAGGAA
TTTCATTCAGTTGATACTTTCTGGTGATAATAATGGAAGGGTTTTGAAATACAATTCTGC
CACCAAGGAAACCACTGTTCTTGTGAGAAATGTTCAATTTCCAAATGGGATTTCCTTAAG
CAAGGATGGTTCCTTCTTTGTATTTTCAGAAGGAGTAATTGGAAGGCTAAGCAAGTACTG
GCTAAAAGGAGATAAAGCTGGAACTTTAGAAATCTTAGCAATCCTACCTGGTTTTGCCGA
CAATGTGAGAGTCAACGAAAATGGTGACCTTTGGGTGGCTATCCATTGTAGAAGGTATAT
GTACAGTTACATAAATGCAATCTACCCAAAGATTAGAAAAGCCATACTCAAGCTACCTAT
CCCAACAAGGATTCAATACCTGCTACATATTGGAGGCAAAATGCATGCAGCCGTCGTTAA
GTATAGCCCTGACGGTAAACTTCTGCAAATATTGGAGGACAATGAGGGAAAAGTTGTTAA
AGCAGTGAGTGAAGTGGAGGAGAAGGATGGTAAACTCTGGATAGGAAGTGTTTTGATGCC
TTTCATTGCGGTTTATCATTTGACATGAAGCACAAATATTTGTTCTCCTATTAGCATTCA
CTCAAGACTAGGCCATTTGAATTCTCTGTAGCAGAAACCATAAGTTGATTTTTTACCACC
TCCCTCTATTTGATTAAAAATTTACAATGTCATGTAAAGTAGAGACCAAACTGCAATAAT
ACTCCAGTGAAGATTGTTGTAAATATTTCAATCTTACATGTTAACACACACGCCCACAAA
CCCACCACATTCATATAATTCATCATA
>TR36942|c1_g1_i1 len=414 path=[935:0-104 936:105-128 942:129-132 944:133-156 943:157-167 941:168-191 934:192-413] [-1, 935, 936, 942, 944, 943, 941, 934, -2]
ATTTTCTTTATTTCTGAAAATTTATATCTTTTTTGCAATAGAGCTCCATGATCTTTTAAA
AATGCTTCAATGTTTTTATCATTCTTTATCTTAGATCGAAATTTTTGGTGTAGTATCGAT
GGCTTGCCTCTAAAACAACAAATTACGATGCACATCAACAATGCTACAATTGCTGCACTT
CCCACACCTAGAATGATTTTGATTTTCCCTTGCGAGCTCAACTGCTTACTTCTGTTATTA
GAACAGTGTTGTGTGGAAGAATCAACAGATCCATCTAAACAATCATCTAAATAGCAAGAG
GACTTGACATATTTCTCAATATCACTATTTTTCTTCCCTTTGCAATCTCCTCCTTCACTT
CCCAAACACCTTAAGCATTCTTCTTTCAGATTATAATTCAACTCAAACCCCGTA
>TR36943|c0_g1_i1 len=227 path=[907:0-46 910:47-156 899:157-158 900:159-160 901:161-226] [-1, 907, 910, 899, 900, 901, -2]
CTCTTCCATACCAAACTTCATCTTTGATATCTTATTCTGCTTCCTCTAAGTCTTTGGGAG
ATCTTTCAGTTTGTTTGTTCACTTTCAAGTTCTTCACTTTCAACTTCATTTTCTAACTTC
TTATTCTTACTATCTCGTGCTTCCTCTAAGTCTTTCCTTGGCAGATCTTTCAAGTTCTTC
ACTTTCTTTGTTCCACACACATTTTCAGATCTCAGTTTGTATTTTTG
>TR36944|c0_g1_i1 len=768 path=[1593:0-129 1594:130-155 1610:156-339 1606:340-363 1609:364-423 1597:424-439 1598:440-767] [-1, 1593, 1594, 1610, 1606, 1609, 1597, 1598, -2]
ATATACCGCCAATTCTGGTTGAAGAAACTTCACTTCCAGGAGGATTGTGTGGTTCACAGG
TTAGTTCTTCTCTCCATCGGTGTTGTCAATTGTTGATCGCTGAAAATAGTTGTCAAATTC
TGTTATGCTACAGTGCTATAGTGCTGCTACAGCTGTTATTTTAGAACACTTTGTATTAAA
GCGTGTATTGCAGAACAATAGTGGTTTGTTAAAATTGCTATGCTATAGCGTCGATATAGC
CACTACCTTTTGCTTCCTTTTTATTCTTCAAATTGTTAATCTAATGTGTTGCATATCATG
TGTGGCTGAATGATAATGATTGGTGATGAGTTTATGTTACTGATGGTTACAACCATAAGA
TTGAGGGGCGAGGATGAAAAGTCTTTGTACGCAATCATGTTACATTCAACTTATGAGAAA
AAAACTGTTAGGACCTGAATTTCCATTTTGTTTTGGGTTAGCTAAATGACATCTTGAAAT
ATGAACCATTGAAACTCCTTTTTCTTGAAACTGTTAAGAAAGACAAAAGAGACATAAATA
AAGTCAAATATTTTCCTCTGAAAAAGTAAAAACTCAAATGTTTTTTCAGTGGTTTTTATT
TGAACTGCCTTTCTTATTTTAAATGCTTCAACCGTTTTATGCCATATTAATTCTTTGGAA
ACAGCTCAAAATATGTTTTGCAGCAACTGGTTCTCTTTCATTTTTTACAGGCTCAAGATG
TTTATAGTATTTCAATGGTACCAGAGGAAGGTGAAAATGCAAGTAGTG
>TR36945|c0_g1_i1 len=1637 path=[3358:0-262 3359:263-286 3362:287-601 3353:602-625 3361:626-735 3356:736-759 3357:760-1636] [-1, 3358, 3359, 3362, 3353, 3361, 3356, 3357, -2]
AAAATATTTTCCACGATTTATTTTTTTTATTTAAAGAAAAAGCGCGTGTTTAGAGAGAGA
GAAAAAGCGTTGAAGCTATATATTTGGCGGCTCCTCTCTTTCTCCGTCAGGGAGATTCGG
ACGGAGACACCAACCAACAGTATTCACCGGCGTCTCCATTTCTCTCCGACATGCCGTTAT
TCACCAATTCTTCCACCTGCATCACCGCCGTTAACTCGTCGCATCGGAATTCAACGTTTC
TCTCCAATTCACACAACGCAACAACACCTCGCTTTCTTCGTTTTCCTCAGAATGAGGATT
TCAACGTATCTCGATTGGATCTTAGTCACTCCAGAAGTGAAGTTAAAGTTAGGACCATAC
CAGAGGCATTAGTGCGCGATACCGTTGGACTTAAGGAAGATGTTGCTAGCTCTTCTAGCA
TTTTGGCATATGATTTGGTTCAAGGAGCACTTGTGAAGTGGAGTTCTGTTATGGCCAGAT
CTCTACCCGAACCACCAACAGCTGTCTTTCTGCACGGTATCCTTGGGTGCAGGAAAAACT
GGGGAACTTTTGCAAAAAGATTGGCAAGAGAGTTTCCTATGTGGCAGTTTCTTTTAGTAG
ATCTGCGGTGTCATGGCGATTCAGCATCAATCAAGAAGAGAGATCCCCATACTGTTGCCT
CTGCTGCTCTTGATGTTTTGAAACTGGTTCGGGAACTAAGAATAACACCTCGTGTGTTAG
TTGGTCATAGTTTTGGGGGAAAAGTTGTTTTGAGCATGGTGGACCAAGCTGCAAAACCTC
TTGCTAGACCAGTCAGAGCTTGGATTCTGGATGCAACTCCTGGAAAAGTTCGAGCAGGTG
GAGATGGAGAGGACCACCCGGCAGAACTCATATCCCTATTAAGTACACTGCCAAAGGAGG
TCTCTTCAAAGAAGGATATTCTCAAAGCTCTTATTCAACAAGGATTTTCCAATGATGTAG
CACAGTGGGTTGTGACCAACCTAAGACCTACCAGCTCTTCTAATTCATGCTTTTCATGGG
TGTTTGATCTCAAGGGGATATCAGAAATGTATCAATCCTATGAAGAAACAAATTTGTGGA
AAATTGTTGAAGATGTACCTCGTGGTGTGCATATTAACTTTTTGAAAGCAGAGAGAAGCC
TACACAGATGGGCGCTTGAAGATCTTCAGCGAATCCATGTTGCAGAGGAGATTGCTTCTG
AGGAAGGAGGTGGAGTTGAAATGCACGTCCTTGAAGATGCTGGCCACTGGGTACATGCTG
ATAACCCAGACGGACTCTTCAGGATACTGTCATCCTCTTTCCAAGGAAGCAGGACGTGAC
TTTACTAATTATGTAATTTCTATTTTGTTCTGGGTACAGCCATCACAGCTTGATATATAA
TCATAAATGTTAGTTATTTTTTCCTTCCATTTTCCCGTTTTTTCTCCTGTTATCCCTTCA
GTATATACTATTATTTTTTTACTCTTCTTGTGCATCATATTTTGAGAGTACTCTATCAAT
TTAATCTCTCCAACACAAGTAGTTGGTGCATCACGTCCTTGGTGTTTTTTAAGCAGCAAA
TTCTTTCCAACTACACACAAGCCCAGCCTTTAGGAATTGTTTAGTATGCATTCATTGTGT
TTATTACTAGTGTAACG
>TR36946|c0_g1_i1 len=680 path=[1460:0-105 1461:106-129 1478:130-343 1464:344-367 1465:368-375 1466:376-679] [-1, 1460, 1461, 1478, 1464, 1465, 1466, -2]
GTTTCATCACATCTTCTTACCTTTCCAAAGAAATGGTGATCACAAATTTCTTCAACAACT
GTACCTTCATACTCTCAATTCTTATTTTGCTATGTAGTTTTCTCTTGAATTGTGTCATGG
CTAGTGTTTATGCTGTTGGTGATCAAGATGAATGGAGTAGCCAAACAAATTATGCTACAT
GGGCAGAGAGATACAACTTTAGCCGTGGAGATGTTCTTGTTTTCAAGTATGTGAAGGGGC
AACATAATGTGTATGAAGTGAGAGAGGAAACTTTTAGATCATGTGAAACAAGTAGTGGAG
TGTTGGCTAAGTATGAAAGTGGAGAAGATCAAGTGGTTCTAAATGAGGTGAAGAGATATT
GGTTCATTTGCAATATAGCTGGACATTGCCTTGGAGGAATGAGGTTTGGGATTGAAGTCA
AAGAAGATAGCAACAATGGTACTAATTCCATGGACGGTGCATTAAATCCACAAATTCAAC
CAACTCCATCACAAAATTCTTGTATCTCTCAAAGATGGAGAGTGATTGGGAAGTTAGTTC
CTTTCGGAACTGGATTATTATTGCTCAATTTGTATTTTTGATGGGACAAAATTTAACTAC
ATTTTGTTAGGTGTTTTTTTGGTATGATTCTTAATTAAATTATCCATGATTTATTTAAAT
TCATAACTTTTTTAAAGTTT
>TR36947|c0_g1_i1 len=353 path=[2151:0-142 2152:143-148 2153:149-352] [-1, 2151, 2152, 2153, -2]
ATCAAAATCTTGAGGGATCTCTACTAATTGAGGTGAGTTTCTCAAATTAGGTTTTAATTA
TAGCAAAAGGGAACTCGAATTAGCAATTAGGATCAAGGAAATTTACATGCAGTAGAATGA
AATTGAAACCCTAATTGATTTTCCCTTTTTGTTGTTGTTGTTGTAATGTTGTTACATGTG
TGGATTTTGGTTAGCAATCACATCATTTGAGTAGTTGGAAGCATTAAATTCAAATGGAAG
TGAGTTTGGAGCTAAATGTCAAGTGATTGTAGAATTGGGGAAAACTTGAAGGGCATCAAA
GAATCTATATAAAAACTTTAAAAATCTTGGTGTCAGAAATTCTTACAACTAAG
>TR36947|c0_g2_i1 len=732 path=[2160:0-130 2161:131-154 2162:155-168 2163:169-174 2166:175-475 2155:476-507 2156:508-731] [-1, 2160, 2161, 2162, 2163, 2166, 2155, 2156, -2]
GAAGGTTTGGAACTTGGTGAACCCACGCACTTCATCAAAATCTTGAGGGATTTCTACTAA
TTGAGGTGAGTTTCTAAAATTAGGTTCTAATTATAATAAAAGGGAACTGGAATTAGCAAT
TAGAAATTGACATGCAATAGAATGAGAATTGAAACCCTAATTGATTTTCCCTTTTAGTTG
TTGTGTTGCTACATGTGTGGATTTTCCCTTTTTGTTGTTATGTTCTTACATGTGTGAATT
TGATAAATTAGGCTTAAAATCTTTATGTGAGATTAATGGGTATTGTAAGTGGTATGAGAA
AATTAGGTTTTAATGAAATTATCATGCTAAATTAGCTTAATTCATAAATTAGCTTATTGT
GAGTAGTATGAGTAGTGTGAGATTGTTGTGTGTTGCTACTTTACTTCTAATTGACATGTA
TTTATTAGTTTGAACAAGGTGTGCTTATATAGACCCACTTGAGTTGGAGATAGAACTAAA
CACAACATATAATTTTCTTGGTTCTCTCATAATTCATGTTATGAGAGTGACATTTGTATT
GATTTTGGCACTGGTATATTTCAGAAAGGTTTTTGTGATCAGTTTATGATGCTTCAAACG
CAGCCTGAGCATATTGTTCAAATTGATAAGTTTTTATTGTTGATTTAATGTTCTTCCCAC
CGTTTTGTCTAAAAAGGTAACCGTGTCTTCAATAATGTTTCTGGTAAGATGGTGTGGCTT
CATGATCAGGTT
>TR36947|c0_g3_i1 len=247 path=[2148:0-36 2149:37-42 2150:43-246] [-1, 2148, 2149, 2150, -2]
TGCAATAGAATGAGAATTGAAACCCTAATTGATTTTCCCTTTTTGTTGTTGTTGTTGTAA
TGTTGTTACATGTGTGGATTTTGGTTAGCAATCACATCATTTGAGTAGTTGGAAGCATTA
AATTCAAATGGAAGTGAGTTTGGAGCTAAATGTCAAGTGATTGTAGAATTGGGGAAAACT
TGAAGGGCATCAAAGAATCTATATAAAAACTTTAAAAATCTTGGTGTCAGAAATTCTTAC
AACTAAG
>TR36948|c1_g1_i1 len=272 path=[499:0-271] [-1, 499, -2]
GCCATTGCTTTGGTGGTCACGGATCAGCATGCCTCAGCTTGTGGTGCCATCTTCAAAGCA
GCTAGCATCAACATTCAGCTTTAAATTTATCTAAAAAGTCCACGGCACTTGTAGCCGCTA
CAACTGGGTATCCAAAATTTGTCAATGAAACCTAAGTTTCCATCTTTCTTTCACCAAACC
AATATTGTGTTAGATTTTTAAAACATCGAGTTATCTTAAGACCACCTTTACTTGTCCAAT
TCTCTCATCATCAGCAGCCTGTCAAGGCAGAT
>TR36949|c0_g1_i1 len=275 path=[770:0-99 771:100-103 788:104-150 786:151-163 784:164-193 778:194-274] [-1, 770, 771, 788, 786, 784, 778, -2]
GAAAGGATCTTTAGCTTCAATTCCTTTATCCACCGACTCAAAACCACTTATGGCCATGGT
ATGATAAACTGCTTGATATTCTTTGATTTAGCTTATGGTTCATACGACTCATGTTTAAGA
TTTTAGGACCTGTATGGATTAGCATATTTGAGCTTATTTACTAGAATAATAATTTATGAC
ACTGTTTTGGCAGAGCTTATGAAAACAGCTTATAACATGTTCATAAGCTGTTTTTAGCTT
ATTTTTATAAGATCTGCAGGATAGCTTATGAAAAC
>TR36949|c0_g2_i1 len=266 path=[765:0-90 766:91-94 787:95-141 785:142-154 783:155-184 782:185-265] [-1, 765, 766, 787, 785, 783, 782, -2]
TCTAGCTTCAATTCCTTTATCTACCGACTCAAAACCACTTATGTCCATGGTATGATAAAC
TGCTTGACATTCTTTGATTTAGCTTATGGTTCATAAGACTCATGTTTAAGATTTTAGGGC
CTGTATGGATTAGCATATTTGAGCTTATTTACTAGGACAATCATTTATGACACTGTTTTG
GCAGAGCTTATGAAAACAGCTTATAACATGTTCATAAGCTGTTTTTAGCTTATTTTTATA
AGATCTGCAGGATAGCTTATGAAAAC
>TR36950|c0_g1_i1 len=342 path=[838:0-44 850:45-183 831:184-185 849:186-227 847:228-251 843:252-275 821:276-341] [-1, 838, 850, 831, 849, 847, 843, 821, -2]
GTTGAAGCAGGTTCCTGACGATACTAATGTCTACAAATCCATTGGTATGTAAAAGATATC
TTAGGAATAATCCTACAAGTATTTAGAATTGTATTGCATATGTATTTATTAGATGCCCTA
TTTTTCTTCAGAAATAATTAATCAGTTTATTTTGGTTTTTGCAGGGAAAACGTAAGTCGT
GGTTGCCTATTTAAACATGCTACAGAATAGAGAACAAAAGCTTCATTGTTGGGTTGATTA
GAAAATATAAATGACATACTCTAATACAATCTTAAATTGTGGCCAGGTTTGTATTGGAGA
CGAAGGCAACGTTAATGAACGAACAGGAGAACAAGTTCAAGG
>TR36951|c1_g1_i1 len=483 path=[1339:0-122 1379:123-148 1374:149-183 1389:184-184 1388:185-210 1387:211-234 1386:235-253 1384:254-255 1380:256-279 1375:280-372 1320:373-397 1321:398-482] [-1, 1339, 1379, 1374, 1389, 1388, 1387, 1386, 1384, 1380, 1375, 1320, 1321, -2]
GCTAATTATTATTTTAATTTATCTTTTACTATATTTCAATCATGGAGTAATATTAAAATA
AACAAACACAATCATCCATGATCTCGTGTATTTCGTGCGTGCACCTTATCTTCTTTTAAT
AATATCATGTGATCTGAGAATTCTCCACAAGCAACAATGGCTTCTTCTTCCTTAGTCAAG
TCTTTTACTTGTGCTTTGCGTGCTCGCCGTACCAGCCACCGTTTCAGCTCAACCAGGATC
TTTTCATCTTCCCCTGCCTTTGTCGAATCCCAAACCAGCAACGATGATCTCAATATTGCC
AATGATATTACAGAGCTCATAGGAAAAACGCCAATGGTTTACCTGAAGAGTATCACTAAG
GGCTCAGTTGCTACTATTGCTGCTAAGCTTGAGCTTATGGAGCCATGTTGCAGTGTCAAA
GACAGGATAGGTTATAGCATGATTCTTGATGCCGAGCAGAAAGGACTCATAACACCTGGG
AAG
>TR36952|c0_g1_i1 len=372 path=[2306:0-75 2307:76-104 2328:105-215 2314:216-239 2325:240-344 2305:345-371] [-1, 2306, 2307, 2328, 2314, 2325, 2305, -2]
TGTGCAACCACTAGCTTTGAAATTTGTATATTGTGCAACAAATGGTTGGTATCTGTAATC
AGCTTTGTATTTTCCATCTTCTGTTGCCCATGATGAAGCATCCCATATTGAACCATAAAG
CCACATTGGTCTAATTGGAAATGTTGTGTCACTCTTCCTCGGGTACCTCCTTATTGGCAC
ATCATCCACAAGAAATATTATCTCTTTAGGACTCCATAGTATAGCATAGTGATGAAAACC
TTTGGTAGGATCAAACCAAAGATGAAACTTCATTTCTCTACCTACAATTTTCCCATCACC
ACTCCCTCTTACATAAACATTGGTCTGCAAAGTATAAGGCTTTCCAAATGTTGTCCCTAG
AAATTCAATGTC
>TR36952|c0_g2_i1 len=808 path=[2309:0-52 2326:53-81 2329:82-120 2327:121-144 2324:145-321 2321:322-348 2322:349-372 2323:373-807] [-1, 2309, 2326, 2329, 2327, 2324, 2321, 2322, 2323, -2]
TTGTGTACTTTGCAACAAAAGGTTGGTATTTGTAATCAGCTTTGTATTTTCCATCTTCTG
TTGCCCATGATGAAGCATCCCAAATAGAACCATAAACCCACATTGGTCTTAGTGGAAATG
TTGCATCACTCTTCCTTGGGTACCTCCTTATGGGCATATCATCCACTAAGAATATTAATT
CCTTAGGATTCCAAACTATAGCATAGTGATGAAATTTTTTGGTAGGATCAAACCACAGAT
GAAATTTCATTTCTCTGCCTATAATTTTTCCATCACCACTCCCTCTTATATAAACATTTG
TCTGCAAAGTATAAGGCTTTCCAAATGTTGTCCCTAGAAATTCAATGTCTACTTCATCAT
GAAATCCTGGATGCGCTTCATTGTTAGAAAGATAAAAAGCTGTTATAACTCCTGCAGTGT
AGCCAGGATGAAGTTTAATCGAAGCGCCAAAGTATCCCGATCGAAATGGACGATTCGACT
TGAATCCACTTCCTGAGGTTCTATCAAGCCAAATTGTTGTTCCATGTTGATCCATGCTTT
GGTGCTGAGGACCCCAAAGGTTTCTATAACCATTGTAAAAGCTCATAGACCTGACTTTGG
AACTTGGCCAGTAACCAGGGGAAGGTGGCCAATAGGCATTGCTTGAAGGAGCAATAAAGA
ATAAACTAGCAAAGAGAAATATGAAAGGAAAAGCCATGAACAAAGGTAGGTAACTTAAAT
TTTAAGCAGAAAACAAAATGATGCTTGTGTGTATAAATGCAGGGTGTGTGTGAGAGTGAT
GGACTACTCAGTGAAAGGTGCATATGGA
>TR36953|c0_g1_i1 len=1094 path=[2224:0-646 2225:647-668 2226:669-1093] [-1, 2224, 2225, 2226, -2]
GCTATTTTTCTTGACAGACACCATAAAAGAAAGTTGAAGGAAGAATTTGGTAAGATCTTA
ATTTTGTTGTTATGAATTGTTAAGCGGTAGATATAGTAGTAGTTGGTTAGGCTGGAGCAG
GTGAAACTGGTGTCTTGCCCTTTTGGACTTCATCACTCCCACAAAGTTGACAATTTCTTA
CAGTTTTTTTTTTAATGGTGGGCAACAACAATGGTGGAAGCTGAACAAAATAATTCTTCT
TATTTGGACTATAAGCTCCCACCATATAGGACCTATTGTGGAACCCTTGCCTTGCACTTG
CCAGATGCTGATTTCACGACTCAAACCTGTGATCGTTTAGTCACATGGTGGCAATGGTAA
CCGCTGTGTCAAGGGTCCCCTCCCCTTCAAATCCCTTTGTTTGGAAGTTTAATTATTTAT
GAAGGGAAGTAAATACGAGGAGAACCATTCCTGAAGTGCTATATTTGAAGTTTTGAGCCA
AGAGGAAGGGAAGGGTGTAGTTAGTAACTTCCTCTTGTTTGATTATGTAAGGGAATTAAT
GAAATTGTTACCATGTTTTTTTCGAGGTAAGAGAAATGAGATTTTCCAATAAACACTTTA
TCTTCTCCCCCGTCCTCCGTTTCGGCGATGATTGGGGCAGCGGGAACTTCAAAAACCTTT
CCAAAGCTTTAGGTCACTCCCTTAGCTGTCATCTCCCATCAAAATGCTCAAAACTCTTTT
CCCTTTTCATCCTTACTTTCCATTCATCACATGCTTTTCCTGTATTACTGGGTTGATGCA
TCCTGTGTCAGTATCTGTCTACAGTCTTCATTATGTTTTTCAATGTTTTGCCACAAAAAT
AATGGGAAAATACATTTTCAGGCAAAAAGAACTTCTATGAGGTCTAATTGAGGTATCTGA
GAGCAATTTGAACACATGCATTATTTATCAATAAAAGCTTAATACTATTGTGCCAAATTG
TGGGTAGACTAAAATTTCGGAAAATAATTGGTTTTATTTATCTTCTTCCTTTCTAATGTG
ATTAATGTCTTCCTAAGTAGGAGTGGAGCCGTGGTCATTTGAACAGAATTTGGGGGAAGC
TATATTTGTTCCTG
>TR36953|c0_g2_i1 len=1111 path=[2221:0-646 2222:647-685 2223:686-1110] [-1, 2221, 2222, 2223, -2]
GCTATTTTTCTTGACAGACACCATAAAAGAAAGTTGAAGGAAGAATTTGGTAAGATCTTA
ATTTTGTTGTTATGAATTGTTAAGCGGTAGATATAGTAGTAGTTGGTTAGGCTGGAGCAG
GTGAAACTGGTGTCTTGCCCTTTTGGACTTCATCACTCCCACAAAGTTGACAATTTCTTA
CAGTTTTTTTTTTAATGGTGGGCAACAACAATGGTGGAAGCTGAACAAAATAATTCTTCT
TATTTGGACTATAAGCTCCCACCATATAGGACCTATTGTGGAACCCTTGCCTTGCACTTG
CCAGATGCTGATTTCACGACTCAAACCTGTGATCGTTTAGTCACATGGTGGCAATGGTAA
CCGCTGTGTCAAGGGTCCCCTCCCCTTCAAATCCCTTTGTTTGGAAGTTTAATTATTTAT
GAAGGGAAGTAAATACGAGGAGAACCATTCCTGAAGTGCTATATTTGAAGTTTTGAGCCA
AGAGGAAGGGAAGGGTGTAGTTAGTAACTTCCTCTTGTTTGATTATGTAAGGGAATTAAT
GAAATTGTTACCATGTTTTTTTCGAGGTAAGAGAAATGAGATTTTCCAATAAACACTTTA
TCTTCTCCCCCGTCCTCCGTTTCGGCGATGATTGGGGCAGCGGGAACATTATCCCCTTCC
TGTCTTCAAAAACCTTTCCAAAGCTTTAGGTCACTCCCTTAGCTGTCATCTCCCATCAAA
ATGCTCAAAACTCTTTTCCCTTTTCATCCTTACTTTCCATTCATCACATGCTTTTCCTGT
ATTACTGGGTTGATGCATCCTGTGTCAGTATCTGTCTACAGTCTTCATTATGTTTTTCAA
TGTTTTGCCACAAAAATAATGGGAAAATACATTTTCAGGCAAAAAGAACTTCTATGAGGT
CTAATTGAGGTATCTGAGAGCAATTTGAACACATGCATTATTTATCAATAAAAGCTTAAT
ACTATTGTGCCAAATTGTGGGTAGACTAAAATTTCGGAAAATAATTGGTTTTATTTATCT
TCTTCCTTTCTAATGTGATTAATGTCTTCCTAAGTAGGAGTGGAGCCGTGGTCATTTGAA
CAGAATTTGGGGGAAGCTATATTTGTTCCTG
>TR36954|c0_g1_i1 len=2123 path=[5299:0-1180 5300:1181-1219 5331:1220-1229 5329:1230-1246 5327:1247-1318 5326:1319-1342 5298:1343-2122] [-1, 5299, 5300, 5331, 5329, 5327, 5326, 5298, -2]
TATGAGTAATCTGAGCAGCAGTATTTTATTTAGTCATAAACTCATATTCTTACACTTCCG
TTTGCAGATGTATGCTTTCGGAAAATCCCTTTCAGAAAGTATACCTTCGGAGAGGTAATT
TTATTAAAAATAAACTAAAATAAGAGACATTTTAAGAACAGATGGTTGGAAACAGAAGCT
CCCCTTATGAAGAAGCACCCTCCATAAACAAATATTCAATCTCAGTATACAAATATCAAT
TTAAGTAAAAGTAAAAAAAAAAAAAATGAAGACATAAACTAAAGAATGAGTTGAATTTAA
AGCTTATAACATGTTTAAGCTTTATATTGATGTAGTAGTTATTTATTGGCGGATTTGAGT
GACCATTCTTTATGTGCACATAAAGCACCTTGAACCGCCTTGTACTATAGAACCAGTAAA
ATTCCTGTGGGTTCGCACAGGTCTGCAGAATAAAGTAACATGAACCAGTAGCTGAAACTC
GTGGAACAGTTACAATTACACCGTTGGACATTTCAATATCAATAAATGCATACAAGAATG
AGGTTAGGGTGAAAAATCGAAACTCTTCCAGTTGATAAAGCCGTAGCAAACAGTTGAATC
CACTTTGCCAGACATGAAATTGTAAACTAGTGACGCTTCATTTCTTGAAATATACTCATC
ACTTTTGGGGATAATCGTGGGAGGAATTTGAACAGCCAAAGTTTCACGCATGCATCAACG
ATGACTGGTACAAAGCAAACAAAAATAGTAATGGCGGCCTGATCAACTTCAAGCCCATAA
TGCTCGACAATTATCTCTATCAGAGTTTGCCAACCAGATTCAGAATGATACCCTAGGAAA
ATATCTGTGATAAGTATAATAAGAAACGCCTTCCCAGTATCAGAAATATTGTTTATTATT
TTATAACCAGTAAATTTGAGCAAAGCTACTTTACTCTTATTGAAGTACAAAAGAATAAAT
AAAGAGATCCCGAAAACTGTGTCAGACCATATGTTGGCAAATGCTCTACGATTCTCCAGT
CTCCACTCATCTCTCAACTCTAATGCTTTATTCCGCAATTCCCACCAAACCTCATTATCA
GAAAGAGGTGGAGATTTACCAATCTCTACCTCAAGCTCAAATCGGCTTTTCTCAGTTTTT
AATTCCTCAATCATTTGAAGTTTTTGATATCTTCTCACGTCGAGCATTTGGGCGGCTAGT
GGTACAGTCTTCACATATCTGTCTAAAAAAGGCATGAGTACATAGTCATGAACTAGAAAA
TCCATTGCCCAAGGTATAATAATCAACACTCCCAAAAATTTAGCCGAATTTGAAGAAGCG
TAGTTAAAAACACGGTCTTCATAAAGCATATCATCATCATTATCACCACCATCTTCTCTT
CCAAAAATCAAATACTTAACAGACTGTACAACCCCGTTATTTTCGTTGAAATCATCATCC
TCGCCTCGTAACTCCTCCCTATAATCTTTTATTCCACTCTCCCAAGAAGAAGAAGAACTA
CTGCTGTCATCCTCCAAAAGCCAGTCTTCCCATTTTCTATGGTCTTGATTCTTCCTATCT
TCTTGTGCTTCCCTTATATCTATAATAGCTTCTGCTCTTTGCTTCCATGCTTCGAACTTT
TCTTCTTCAGACAATTCTTGTTCTTCTTCCACTTCAAATTCAACATCCTCTTCAACCATA
TCATCTTCCCTTAAACCAAGCCAGTTTCCATCATCTTGTTGAAAAAATTTCTGCCACCAA
GTGGTACTGTTTTTCTTGTTTTTATGGTTTTTGGCTTTTGAAATGAAGGTAGTAAAACGT
TGGTTTTGAAATGAAAGATGTTGAGGATGATGGGAGAGGAAGTTATTAGAGTTGGATGAT
GATAATACAAGTTTGTGGTGTTGTTTAAATAAGATGAAATTGTTGGATGATGATAATAGA
ATTGATGAGCTCATGAAGAACATTAATGATAAATGCCAACATTTTTCAGTAAGCTTCCCA
ACCAAACCAAACCCACATTTCTGAAACTACTTATACTATGTTATGTTATCCATTTCATAT
ATTATCAACAACAAGAACAAAAACATTACCCCAACAACGCAGTCACGGGCATGGCTATTG
TTCAGCCACGTTCCCAAGATTAA
>TR36954|c0_g2_i1 len=489 path=[5314:0-488] [-1, 5314, -2]
GTGGTACAGTCTTCACATATCTGGCAAAGCAAAAAGTTGCTTAACCAATTAGAAGGAAAA
ACAATCAATCCAGCAAGTTTAAACAAACACACAAGTAAAAGATAAATAACGAATAACTCC
TACTCAAGAAAAAGAAAGCAAAAAAATAAAAAAACAGAAATCCTAAAATTAATAGCTTTG
TTTATAATTTATAAGCTAAAAAACTTAGCTGCATAAAGAATCATTAAACTAAGAGGCACT
AATACTGAATATTCAGAGTGAATATTTCTGCTCATCTATGATAAATGAATATTCAGAGCA
CTCTTGGTGGTCAATGACATAGGTACATTTGAGAACAGAATGCTAGAAGCAATGTTATAT
CATGTGCTGTTGTTTGATAAATATCCAAGCACTTTTGGAACCCTCCCTTAATTGCTAGAT
ATCAAGGGGAAGAATCGTGTAACGTACATACTCCACCGAGCATCCCATACTAGTCGATGT
GGGATTTGG
>TR36955|c1_g1_i1 len=335 path=[1062:0-100 1063:101-114 1100:115-170 1099:171-209 1095:210-248 1091:249-309 1089:310-311 1090:312-334] [-1, 1062, 1063, 1100, 1099, 1095, 1091, 1089, 1090, -2]
GAAAGAGATAACTATTGCATTGCACTTGCACTTGCACACATACACTGATATATGAAAGTA
CAATTTACTAAAGAAAAAGAGACAGGAATAGAAGAAGAAGAAGACGAAGTAATAACTAGA
GAGAAAGATGGGTCACCATTCATGCTGCAATCAACAGAAGGTTAAGAGAGGCCTTTGGTC
ACCTGAAGAAGATGAGAAACTCATTAGATACATTACTACTCATGGTTATGGTTGCTGGAG
TGAAGTTCCTGAGAAAGCTGGGCTTCAAAGGTGTGGTAAGAGTTGTAGATTGAGATGGAT
AAATTATTTAAGGCCTGATATTAGAAGAGGAAGGT
>TR36956|c0_g1_i1 len=1015 path=[4316:0-532 4322:533-552 4329:553-573 4324:574-616 4320:617-662 4314:663-686 4315:687-1014] [-1, 4316, 4322, 4329, 4324, 4320, 4314, 4315, -2]
ACATGTCAATGTCATCAACCTTGAAAGCAAACACGCATTCTTCAAATGACATCTTGGCAT
AGATTTGTAGCAAATAGCCATGTATCCAAATAAGATAACCAAAGGGACGAGCAATTAGAG
TCGAAGAGCAACTATAATCACCAACCTCAAAAAGCTTAGTCAAGCCAAAAGCAACAACAT
AAAGTACAAAGAAAAGCCCCATGTGAAATGTTGACTCAAACGAAATGTCGACAGCTTTGT
GAGACACTAATCTTCCAGTAAGGCTGAAGCCTAACCAAGACCAAATTCCCAACGATAGAG
TGAAGCTTACGTTAATGGATATTGGCCTTCTGAACCATTCTGTGTTGAGCAGCCTATATG
TTATATTATGTAATGGCTGCAGGACGTTTTCAAACTCCCTTAAAGCAATAATGCCACCGC
TGTTTTCATTGGAATTGTATAGCTCTTGAAAGTATTGTTGTATCTTGCCGTAGTTGGACG
AAAGTCTTCTCATTGATGAGAACCTCACAGCAGGTGACTTAAAGGACTTTCCTCGATTTC
TCTTTATACCGCCATCGAATACCACATTTTCTGGTGGTTCGTCGAAGTGTCCGGCGAATT
CTCGGAGTTGTTCCATTTTCTGCACATCCAAGAACTTCGAAATGATTCCCGTGAGTTGTA
ACTTCATCTTTGGTGTTGGTCCATGAATCTCCATGACCGAGTCATCTGTTGCAAGTTGTT
TAACAAATTCCTCATCGGTGACGAAGTGAGTTTTGGTCGCTTCAGTGGAGAGGGGAAATT
CGACCGGAGTTACCGCTTCCACCAATAAATCGACCGGAGTTACCGCTTCTACCAATAAAT
TTTGTGCACAAGTAGAAGGGGCTTCGACCTCGCTTACGGATGGAATGATTTCATCCTGCA
TCAGCAGGAGAGGATTCGGTGGTGGTGGCCGTTATGGTGGTGGCAGACGAGAAAGAAAGA
GGGAGTGGTGGTGGTGGTTAAGAGGAGTGTGGTGGTGAGATAGAGAGAAGTGAGA
>TR36956|c0_g1_i2 len=2093 path=[4303:0-532 4328:533-1630 4329:1631-1651 4325:1652-1694 4321:1695-1740 4297:1741-1764 4298:1765-2092] [-1, 4303, 4328, 4329, 4325, 4321, 4297, 4298, -2]
ACATGTCAATGTCATCAACCTTGAAAGCAAACACGCATTCTTCAAATGACATCTTGGCAT
AGATTTGTAGCAAATAGCCATGTATCCAAATAAGATAACCAAAGGGACGAGCAATTAGAG
TCGAAGAGCAACTATAATCACCAACCTCAAAAAGCTTAGTCAAGCCAAAAGCAACAACAT
AAAGTACAAAGAAAAGCCCCATGTGAAATGTTGACTCAAACGAAATGTCGACAGCTTTGT
GAGACACTAATCTTCCAGTAAGGCTGAAGCCTAACCAAGACCAAATTCCCAACGATAGAG
TGAAGCTTACGTTAATGGATATTGGCCTTCTGAACCATTCTGTGTTGAGCAGCCTATATG
TTATATTATGTAATGGCTGCAGGACGTTTTCAAACTCCCTTAAAGCAATAATGCCACCGC
TGTTTTCATTGGAATTGTATAGCTCTTGAAAGTATTGTTGTATCTTGCCGTAGTTGGACG
AAAGTCTTCTCATTGATGAGAACCTCACAGCAGGTGACTTAAAGGACTTTCCTGGATCAA
AAACAAATATAGAGACCTTCATTTTTGGTTAAGAATTCATCGTTTTCTGTGGATTGGAAA
AAACTATTTCTAGTTGAGTGCAAGAGACGAATGCAAATATGTTGAGAATATACTCCACAC
CACCATTTGGCATTGAAAACTTTTGACAATTAAACCATGAGTTACCAATCACAGCAAGCA
CGTCTTCTTCATTTAGGGTTAACTTGAACATATTCATAGCCTCAAGAAAAAAATTGCCAT
GACAATCACAACGCTCGCTTATTGTCACTAGTTGAAACAAAGTGTAAAACGTGTGATCAG
GGATTGGCAATGACACAAACTTGTTATACAAGAACTTCCTTATATCAAACTCTTTACTAC
CAATAAGTGGGAAAACAACCTGAGCAATTATTTGGGCCTTCTTAGCATAAAGTGTACCAC
CTTTGCCACTATCATGGATCTAATAAACAAGCATTGAGAATCCACGAGTGAAATAAAAAA
TAACAAGTTCACCAATACTGAAGATAGTAAAATCAAGGTCCTGGTCCTTCTTTGATTCAG
CAATTCTAGCCAAAATTTTAATTAAAATTGCGTAATGAAATCCACCACAATGACCTTGAG
ATCCTTGGAATATAGCAAGTAAAACCTTATGCATATGAAAAATCTTACAGAGAGGGATAT
CATTGGCATCAATTTGGAGCTGCACATCAGACCATGGTTTTACAAAATCCATATAGGTTT
GGTGAGGAATTTCAACAAACACGTGTTGTGCATCAGAAAAATACTCAAAAAAATACTGTG
AATAAGAATACTTATAGATGCACCTATGCTATGCCACAACCAGAAAATTCCTTATCACCT
ATTAAATGCATTACTATCTCAACTTATTATGGAGAAATTTATTCATTGTTACTTAACATA
ATTTATTTAAAATATGCAATAGCTCTAGAATCACATTTCAGACTATGACTATATTATCCA
CATCAAAATTCATCGAATTTTATCATAGGTTCTCTTACTCTTTCTCTACTTTTCCAGAAA
CTATTAAAGTCTGAGGCAAAAGAAGAAAATTGAGATGTTAGAGACAAACCTCGATTTCTC
TTTATACCGCCATCGAATACCACATTTTCTGGAGGTTCGTCGAAGTGTCCGACGAATTCT
CGGAGTTGTTCCATTTTCTGCACATCCAAGAACTTCGAAATGATTCCCGTGAGTTGTAAC
TTCATCTTTGGTGTTGGTCCATGAATCTCCATGACCGAGTCATCTGTTGCAAGTTGTTTA
ACAAATTCCTCATCGGTGACGAAGTGAGTTTTGGTCGCTTCAGTGGAGAGGGGAAATTCG
ACCGGAGTTACCGCTTCCACCAATAAATCGACCGGAGTTACCGCTTCTACCAATAAATTT
TGTGCACAAGTAGAAGGGGCTTCGACCTCGCTTACGGATGGAATGATTTCATCCTGCATC
AGCAGGAGAGGATTCGGTGGTGGTGGCCGTTATGGTGGTGGCAGACGAGAAAGAAAGAGG
GAGTGGTGGTGGTGGTTAAGAGGAGTGTGGTGGTGAGATAGAGAGAAGTGAGA
>TR36957|c0_g1_i1 len=642 path=[1264:0-82 1265:83-106 1266:107-641] [-1, 1264, 1265, 1266, -2]
TTGAGGAGTACAGGTGAACATGTGGGAGACTGGGAGCATGTGACATTAAGGGTAAGCAAC
TTTAGTGGAGAATTATGGAAGGTGTATTTGTCACAACATAGCAAGGGTCAATGGGTTGAT
GCATGTGACCTTGAGTTTAAAAATGGAAATAGACCTGTGGTTTATTCTTCATTGCATGGT
CATGCCTTGTTTCCTAGGCCAGGGTGTGTTATGCAAGGTGTGAGAGGGTTTGGTATAAGG
AATGATGCATGTAAGAGTGATTTGGTGATGGATATGGTAAAAGGGTATGAAATAGTTGCT
GATGAATATTTGGGGTCAGAAATTAGAGAGCCACCTTGGCTTAACTATGAGATGAATTGG
GGTCCAAAGGAAGGGCCTAAAGGTCCAAAACAAAAGGATTTTTGGAAAGGAGATGAACGG
TGAGTGTATTGTCAATTTGACATTCTCAATATTCGTCTTAATTGGTTTTGTATTTTTTCC
ATAATGTTTTTGTATACCCTATTGTTTATACTTATGGTATTTATTTTCTCTTTTTTCTTT
TGGTATAAATTTTAAATCTCAATTAGGCCTTGTAATAATTTTGTAAGTTTTGAGGGTTGT
AATTAAGGATCTCCATCACTTTGTTTTTACTTACCACCCTCG
>TR36958|c0_g1_i1 len=477 path=[1181:0-133 1228:134-151 1226:152-170 1229:171-176 1227:177-214 1225:215-238 1221:239-321 1177:322-345 1178:346-365 1179:366-389 1180:390-476] [-1, 1181, 1228, 1226, 1229, 1227, 1225, 1221, 1177, 1178, 1179, 1180, -2]
GCAGCTTGCTTTGACATTCCTTTTTGATGTGCCCAGATTTCTCAAATTCCTCTTGCCTGC
AATCAACACATACAAGTTAATCAACAGTTACATAAATCATCATCAGTTTGTCATTAACAG
TAAAATAACATCATAAGAGTATTTAATTTCTCTTGTTTATTCATGCATCATCCCGACCTC
AACATGTAAGCTTAAATTCGTTACATATTTAAGGCCTGTTTGAGTTTACTTGTTTGAACT
TATCTAGTGGCGCATGTAAAACTATTTGTGAGAGCATATGACATGTCCATTAACTTTATT
TAGCTTTATATCTATAAACTCTTTATGGTAGCTTATATCAAAACAGCTTATAACTTATAT
AAAACAGAGTTTGACTTTATTATATGTTGTTATAGAAATAGCTTATACATAAACACTTCA
TGAAAATACAAAGAAAACTCACGTACAACTATTTTTTTCTTTTGTTTTTTGTCGAGT
>TR36959|c0_g1_i1 len=405 path=[1083:0-62 1098:63-86 1097:87-110 1096:111-185 1099:186-209 1100:210-212 1101:213-221 1077:222-245 1078:246-404] [-1, 1083, 1098, 1097, 1096, 1099, 1100, 1101, 1077, 1078, -2]
TTGAGCTCTGTCATATGGATCAGCAGGAAGCAATGAGTTGTGTGGCCATATCTCATCAAT
GTATTCAACAATAATCATGGACTCACATATAGGTTTTCCATCATGAACCAGCACTGGAGT
CTTCTTGTGTATTGGATTATATTGAAGAAGTTGAGGAGTCCTATTGAAGTGATCTTCCTC
TATACTATCATATGGTATACCCTTCAGATTTAGGGTCCATACTACCCTTAAAGTGAAAGG
GCTATACCAAGATCCATGTAGTTTTATCTCTGCCATCTTAATTAGCTTGTGCATGTTTTC
CTAAATGAACGCTATCCCTTTTTAATAGGGTCATCCATGGCTTTGGTCAACTATTCAAAT
TAAAAATTAAAATAGAATACGTATTGCTATCGCTTTGATTTTTTA
>TR36960|c0_g1_i1 len=1327 path=[2773:0-547 2774:548-570 2786:571-952 2783:953-976 2785:977-1086 2777:1087-1110 2778:1111-1326] [-1, 2773, 2774, 2786, 2783, 2785, 2777, 2778, -2]
CAGAATTCACTCTCCACCCATGAGAACCGCGAACCAATTCGTCCGTACCGGTTCGTACAA
ATTCGTGGTTTAGTTTTTGTAAAAGGTGAACCAGTGGCGGTGGTAAAGCTTCAAGCCACA
GAGAAAACGGTGAAGATGATGCGGTTCTCTCTCCTCCATATAACAGGGATAGAAGAGTCA
TCTCAAGTACTAGATGAGAGAAAAGAATCAAAAACTGTCTTCAATGCACAGTGTTAAATG
CTTTGGTAAAGAAAAAATCAACTCTCCAATGTCCAGTCCACGTGACCTAACATTGGAAAA
GTAAAATAAAATTGAAAAGTATATACTGTAGCCCTTTCTTTTTAATATTTAATAATGCTT
TAATTTGTAATTCAATGTTAAATTAAAGATAAATTGTTTTATTACAAAACTATTAAGAGA
AAAATTTGTTGATAGTATAATTATTAGTATATCATATGTATATTATACGAACCCGAGCGT
ACCGACTCTGTGTATCCCCTAACGTACCGGATTATTGATAGATGGCGAACCGCGTACCGC
GTGTTCGTGAGCGAATCGCGAACCTGGTGACTATGATCCGTTGTTTTTGTATGAAGTAAA
ATCTTACAAGTCTACATGTAGAGTCTACGAAGATCTTACGAGTTTATGCGGACTCTCAAG
TTTGACTTTTAGTCCTATTTAACAAATCAACTTTTCATATTGGAAAGTTGTCTAAAAAGT
ATGCGGTGAAACTGTTATCCTTTGGACATTATCAGGAAATATTATTTCTAGTATCAAATT
ATGGAAACAGGATAGATTTTGCATCTAAATTGTATAATGTTAATTGAGGTTCGTGGAACC
AGTTTAAGAATCATTGAATCTATGTTATATGGATGCACAAGTGACATCATAGCTTATATA
TATGATTTGTGATGTGTTAACTTGTCTGGATACAAACATTTTAAGGCTATTTTCGTCATA
CATGATGAACAACAACATATTCAGGTAAAACCAAAAGCAACTTTGTCCTGCTTTTCTGAA
GAAAAAAAGTATGAAAATAACCAAATTGCACTCATTTTACCTTTTGAGCACATACTGCTT
GACGAATCTATTATTTCAGTATTTCACATCAATGCACTCATTTTACCTTTTGTGATATTC
ATTTTGATTTATTAGTTATTCTATTCTTGTTTTCTTTGAACTTGCCAACACTGGGAACCC
GTTCCATAATTGCATTTTATCATGTGTTGTGAATATAGTTTAATTTTAGATGATCACTTG
GTGTTTGCTGCAGCTGTTTGATCGCTCCGGCATGTTGTATGGGGAGCTAGCTAGATTTGT
GTTGCGG
>TR36961|c0_g1_i1 len=1714 path=[3574:0-45 3599:46-84 3603:85-106 3601:107-145 3597:146-149 3593:150-173 3573:174-1713] [-1, 3574, 3599, 3603, 3601, 3597, 3593, 3573, -2]
AGCACAAACACCATCACCATAACATTAAGTTCACCAGGATCATTATGCTATTCCAGCATC
TCCATCATTCCTTGCCTTCTTCCTTTCAATTTCACTCAAAACATCAGTCATGTCTGGATC
ATCATGCTCTTCCAATAGCTCTTTCAATATCAAGATTTCATTATGCATTATGTTGGATGC
AGCAATGGGATTGTCCTTAAGAATGTCGTTGAGCATGTCACGGTCGAGCTTAAGGAGCTG
ACATACTTCCGTAGTTTTAGCAGTGAAAAGTTGTGGCTTATTACAAAGCACACAACTTTG
ACCAAACACATTTCCAGCTATGGCTGTTCCGGCATCTCGCTCAACTCCATTTTTGAAAGA
TTTTAATTCCACAGAACCTCGGACAACAAAATAAAAACAAATTGGAAACTCATCTTGCAG
AATCACAGTTGAATTGGCAAGGTAAAAAACAGGCTCCATCCCATGTACCAATTGTAATCG
AATAGCATTTGAAACCCCCTCGAAAAGATAGCTATCCGTCACGTAATTGTTGTACAAATA
ATTCAGAATCATTTTACGAATTGGCATTGGTAAAGACTTAAAAATACCATGCTCCTCTGA
TGGTTCTAACATGGATGCATATTCTAATTCCAAGTGAGTAGACACCTCATTTTGAAGATG
CATAGGTAGATTATGGTGTCGACAAAAACTTAACACACGAAGTCTACGTGCTCGGTATCT
TCCGGTTGGACCAACATCAGAGGCAAGTACATGATTGATATTTCCTGCCACATATGCTAA
TACTCCAATGTTAATGAACAAAAAGCCTATAGAAAATATCTTCTCCCCTATTTTCATAGG
ATGGAGATCCCCATATCCAACGGTGCTAAAGGATGTTATAGCCCAATACACAGAGTTCAT
ATATTGTTTAATTGAACTCAATTCTAGAAAATCTGAACCGGCAAGTTGGAACCAAGTGTT
CTGTAGATTATGATGAAGCCTAGCTATAAAGTAAAACAAGCATCCACCGCAATGGCAAAC
AAATGAGCAAACCCAAATCATCTTTGTTATGCGCACATATGTAAAATTGAAATATTCAAT
CTCCTCAAGCTCAGAAATCAAACGATGAATTCTTAATGCGCGAGAAAGACGAATAAAGCA
AACAGAAGTGATTATCTGGTAGGCTGTGCTAGAAGGATGGAATCGCCTCTCAATAAACTC
AAAAGGAACGATCAAACAGAGGCCAAACACAGCTGGTATACGAGCATTGCGAAAAATTTT
CTTCCTATTATCCACGACCGCAAGAGTTTCTTTGTCAACATACGCGACAAAAGATAATGA
CAAGATAATATCCACCAGAAAAAATCCATTGACAATAGTCTCGATTATAGCAACATATAG
TGGCAGTGCTCTTTTGAATGTCTTCAGATACAGGGAAATAAAACATGTATAGATGGAGAG
AACACCTAGAAAATACTGTAGCATCCTGTAAGCATCGTTACTTTCAGGATATATGATGAA
GGATCTGGGAGTCACATTCCGAAAATTAACCAAAGATCTTCTTGTTGGCATTTTCTTTGT
AGAGGTTCAATAAGCAGCAATGTGTTGGAAGAGATTGCCTAAAGAAATGAGCCGTTGATC
TGGGAGCATATACTATTAACTTATGAATTCATATTATGAGTCACGTATTTACTTTTTCTG
TTATTGCTTTATCATTTTATTTTTTAAATTTCAA
>TR36961|c0_g2_i1 len=1714 path=[3578:0-45 3598:46-84 3602:85-106 3600:107-145 3596:146-149 3592:150-173 3568:174-1713] [-1, 3578, 3598, 3602, 3600, 3596, 3592, 3568, -2]
AGCACAAACACCATCACCATAACATTAAGTTCACCAGGATCATTATACTATTCCAGCATC
TACATCATTCCTTGCCTTCTTCCTTTCAATTTCACTCAAAACATCAGACATGTCTGGATC
ATTATGCTCTTCCAATAGCTCTTTCAATATCAAGATTTCATTATGCATTATGTTGGATGC
AGCAATGGGATTGTCCTTAAGAATGTCGTTGAGCATGTCACGGTCGAGCTTAAGGAGCTG
ACATACTTCCGTAGTTTTAGCAGTGAAAAGTTGTGGCTTATTACAAAGCACACAACTTTG
ACCAAACACATTTCCAGCTATGGCTGTTCCGGCATCTCGCTCAACTCCATTTTTGAAAGA
TTTTAATTCCACAGAACCTCGGACAACAAAATAAAAACAAATTGGAAACTCATCTTGCAG
AATCACAGTTGAATTGGCAAGGTAAAAAACAGGCTCCATCCCATGTACCAATTGTAATCG
AATAGCATTTGAAACCCCCTCGAAAAGATAGCTATCCGTCACGTAATTGTTGTACAAATA
ATTCAGAATCATTTTACGAATTGGCATTGGTAAAGACTTAAAAATACCATGCTCCTCTGA
TGGTTCTAACATGGATGCATATTCTAATTCCAAGTGAGTAGACACCTCATTTTGAAGATG
CATAGGTAGATTATGGTGTCGACAAAAACTTAACACACGAAGTCTACGTGCTCGGTATCT
TCCGGTTGGACCAACATCAGAGGCAAGTACATGATTGATATTTCCTGCCACATATGCTAA
TACTCCAATGTTAATGAACAAAAAGCCTATAGAAAATATCTTCTCCCCTATTTTCATAGG
ATGGAGATCCCCATATCCAACGGTGCTAAAGGATGTTATAGCCCAATACACAGAGTTCAT
ATATTGTTTAATTGAACTCAATTCTAGAAAATCTGAACCGGCAAGTTGGAACCAAGTGTT
CTGTAGATTATGATGAAGCCTAGCTATAAAGTAAAACAAGCATCCACCGCAATGGCAAAC
AAATGAGCAAACCCAAATCATCTTTGTTATGCGCACATATGTAAAATTGAAATATTCAAT
CTCCTCAAGCTCAGAAATCAAACGATGAATTCTTAATGCGCGAGAAAGACGAATAAAGCA
AACAGAAGTGATTATCTGGTAGGCTGTGCTAGAAGGATGGAATCGCCTCTCAATAAACTC
AAAAGGAACGATCAAACAGAGGCCAAACACAGCTGGTATACGAGCATTGCGAAAAATTTT
CTTCCTATTATCCACGACCGCAAGAGTTTCTTTGTCAACATACGCGACAAAAGATAATGA
CAAGATAATATCCACCAGAAAAAATCCATTGACAATAGTCTCGATTATAGCAACATATAG
TGGCAGTGCTCTTTTGAATGTCTTCAGATACAGGGAAATAAAACATGTATAGATGGAGAG
AACACCTAGAAAATACTGTAGCATCCTGTAAGCATCGTTACTTTCAGGATATATGATGAA
GGATCTGGGAGTCACATTCCGAAAATTAACCAAAGATCTTCTTGTTGGCATTTTCTTTGT
AGAGGTTCAATAAGCAGCAATGTGTTGGAAGAGATTGCCTAAAGAAATGAGCCGTTGATC
TGGGAGCATATACTATTAACTTATGAATTCATATTATGAGTCACGTATTTACTTTTTCTG
TTATTGCTTTATCATTTTATTTTTTAAATTTCAA
>TR36962|c0_g1_i1 len=348 path=[800:0-99 801:100-123 806:124-217 796:218-241 797:242-268 798:269-292 799:293-347] [-1, 800, 801, 806, 796, 797, 798, 799, -2]
GTAAATTTGACAAGAACTTATCAGCAGCTGCTAAGCTGTCTAATGAGGTTCCATAATTTA
TATTTGCTTCTGGCCTATAATAGAAAATTCATTCAAATACGTATCTGTTCAGTAAAAACG
AAAAGAACGAGAAAAATCATGTTTAGTTACATCACTTTTCTGTTGTTATGACTGTCTTAG
TTGAATTAGAGTTTGCCATATTTCATGAGTTTCTTTTTTATTTTGCACTTCAATGGAGTC
ATGTTTTTTTCCCTCAACTTATGGTGATGCGTTTATTTTTCATGGAATTCAGGCAAAGCT
AAGAGAGGTTCCATCTTTGGAGGGGCATGTTCTTTTGAAGAAGCTAAG
>TR36963|c0_g1_i1 len=409 path=[1110:0-78 1111:79-102 1112:103-108 1116:109-149 1120:150-198 1119:199-222 1118:223-297 1097:298-366 1098:367-408] [-1, 1110, 1111, 1112, 1116, 1120, 1119, 1118, 1097, 1098, -2]
TTGAATTTGACTATATCAATCCACTAGAGTATGGAACACCAGTTTGAGGAATCCAATCAT
CACCACTCAAGAAATTGGACACCGTGAAATTGGCTGCATCGGTAGCACCGATAACATGAT
AACCAGGCCATGTCACTCGATTCACGGTGCTTGAACCCGCTCCTCTGTTGCCGTATTCTG
CATAGTACAAAGTATTCAACGCAAAATCACCATTCCATTCATGCCAACCAGCAGGGTTTA
TGAAACTGTCCATGAAAGATTGCATAAAAACTGTCCTTGAATATTCTTTCCACGGTCTCC
CTAGGTATGTTTGTACCGTTCCAACATTCGGAGCCAAATCATCAGCTGCTTTAATAGTTG
CATTTTGTATAGAAGTTCCAGTGTTTTGATTTGGGTCAGTTCGACCTTG
>TR36964|c0_g1_i1 len=418 path=[1117:0-63 1118:64-87 1119:88-108 1120:109-109 1121:110-117 1122:118-417] [-1, 1117, 1118, 1119, 1120, 1121, 1122, -2]
ACGCGTTCTCTCTAAAACAAGAGAGTGTTGTGCGATTCAAAAATACCCAACGTCTTCTTC
TTCAACAAAGGTTCCTGCCTATTCATTTTCTTCTTCCGTTTTCTAGCTTATCAATGGTGA
TTTCACTACTTTCTCATGAATTCAATAGCATGCATGTTATAATTTAGCTGTTTTCCGTTT
TTTGAGTCTTTTGTTTCTCTGTTTCTGCGATTTTGGCAATAGATTTCATGTTAGGGGCTT
TGTTTTTCCTGAATAATTGTTTTTGATCGGTGTTGATATTGGTTGCATGTTTTTTTCTGA
TTATTTTAAAGGTTTGATTTTCCTTTTTGGTTTGTTTTTTTGCTGATTCTGGTCTGTTAT
TTGGTTTGATATGAACAAAATGGTGTTGAGACCACCAACCTAACTTGAGTCCTTTGAA
>TR36964|c0_g2_i1 len=381 path=[1102:0-71 1103:72-72 1104:73-80 1105:81-380] [-1, 1102, 1103, 1104, 1105, -2]
TTTCTCCCTTTAAAAAAAAATGCAAATGGGGTATGTGTTTATGCATCAATTTCTTCTTCC
GTTTTCTAGCTTATCAATGGTGATTTCACTACTTTCTCATGAATTCAATAGCATGCATGT
TATAATTTAGCTGTTTTCCGTTTTTTGAGTCTTTTGTTTCTCTGTTTCTGCGATTTTGGC
AATAGATTTCATGTTAGGGGCTTTGTTTTTCCTGAATAATTGTTTTTGATCGGTGTTGAT
ATTGGTTGCATGTTTTTTTCTGATTATTTTAAAGGTTTGATTTTCCTTTTTGGTTTGTTT
TTTTGCTGATTCTGGTCTGTTATTTGGTTTGATATGAACAAAATGGTGTTGAGACCACCA
ACCTAACTTGAGTCCTTTGAA
>TR36965|c0_g1_i1 len=238 path=[757:0-106 786:107-130 780:131-131 788:132-157 783:158-170 777:171-196 733:197-237] [-1, 757, 786, 780, 788, 783, 777, 733, -2]
GGAATGGCGATTGATAGTGCTAAAGCAACTCTTGCAGTGAAGCGTAGACTTGCATGTGAG
ATGCTGAAATGTTGGCAACAGGCTCAAGATAACATTATGAACCTTCCACTAGCAAATGGA
TGGGGCGAAAAACATCACCTTCTTGTGAAATGGAAATACGTTGAAGCTAAGGCAGTGGCA
TATTATTATCATGGTTTGATTCTTGATGAGGGAAATACAGAGAAATCTCATGGGATGG
>TR36965|c0_g2_i1 len=238 path=[751:0-106 752:107-107 781:108-131 789:132-157 784:158-160 778:161-184 749:185-196 750:197-237] [-1, 751, 752, 781, 789, 784, 778, 749, 750, -2]
GGAATGGCGATTGATAGTGCTAAAGCAACTCTTGCAGTGAAGCGTAGACTTGCATGTGAG
ATGCTGAAATGTTGGCAACAGGCTCAAGATAACATTATGAACCTTCCGTTAGCAAATGGA
TGGGGCGAAAAACATCACCTTCTTGTGAAATGGAAATATGTTGAAGCTAAGGCTGTGGCA
TATTATTATCATGGTTTGATTCTTGATGAGGGAAATACAGAGAAATCTCATGGGATGG
>TR36965|c0_g3_i1 len=238 path=[769:0-106 770:107-107 785:108-130 779:131-131 787:132-157 782:158-160 776:161-184 739:185-196 740:197-237] [-1, 769, 770, 785, 779, 787, 782, 776, 739, 740, -2]
GGAATGGCGATTGATAGTGCTAAAGCAACTCTTGCAGTGAAGCGTAGACTTGCATGTGAG
ATGCTGAAATGTTGGCAACAGGCTCAAGATAACATTATGAACCTTCCGCTAGCAAATGGA
TGGGGCGAAAAACATCACCTTCTTGTGAAATGGAAATATGTTGAAGCTAAGGCTGTGGCA
TATTATTATCATGGTTTGATTCTTGATGAGGGAAATACAGAGAAATCTCATGGGATGG
>TR36966|c0_g1_i1 len=270 path=[638:0-99 639:100-123 640:124-125 641:126-269] [-1, 638, 639, 640, 641, -2]
AAGGGAAAGAAAAAAAAAATAGAAGAGTGCTATGAAGCACGACCACTCCTCGGATTAGGT
ATGTCCCAGTGTCGGATACGCGTCGGTGTCCGACACCGACGCAACACCTATAATTACAAC
TGAATTCATTTTCTTAAATTATTATCGGTGTCGGCGTGTGGGTGTCCGTGTCGTGTCCGT
GCTTCATAGGAAGAGTGTTAATTACTAACTCCATTGCAGAAGACCAGACACCCACTTCAA
ATCTTTCTAAGCAGAATTTCATAAATTCTT
>TR36966|c1_g1_i1 len=366 path=[344:0-365] [-1, 344, -2]
TGAAACTAAATTAAGAAATTTTATTAAAATGAGTGAAGTGATTACAAAGTAGTTATATCA
AGCCTTTATATAAAGCTAACTACTACTAGTAATTAACCAACTAGTTAGAAAGTGTTCCTA
ACACTTCCAGCCCCAGATGAAGGATACAAAAACATATCAAAACAAAGAAATTTTAAGAGA
AATGTGATGCAAATACATCAGCTAAAAATGCCATGAAGGCAGATGCCAACATAAGTCATA
AATCATAATGCTTAACCACTTGATAGAAGCTATGAAGCACGTCCTTAGTCATCAGATACG
ATATGGACACGCCGACACCGATAATAATTTGAAAAAAAAAATGACATAGTTCAATGTAAT
TATATA
>TR36967|c0_g1_i1 len=904 path=[1910:0-262 1911:263-286 1920:287-336 1917:337-360 1919:361-522 1914:523-546 1915:547-903] [-1, 1910, 1911, 1920, 1917, 1919, 1914, 1915, -2]
ATAATATCATGTGTTTTTTAGTAAATTCTTCTTCTTCTTCTCATGATTGGCACGCACACA
TAACATACCCCTCTAATTTGGGCTTTGCGGCTTAAACCCACACGCCCACACGTGTCTTTG
ACCATAAATACACTTACTTACAACTTAGTAGTTCGTACTATCTTCCTAAATTTAATTAAT
TAAATAAAATTAATTTTCAATCTTCCAAAGCCCTAAATCCTAATCCTTATTCGAATCAAC
CCTAACATTTCTTCACTCTGGACCCTTCGATTCATCCTTCAAGGATGCCAGCGGCACGGT
ATTTTCCGCCTATAAACACATTAGAACAAAAGTTACAGATTCAAAGGAGGCTCGGTGGTG
TGAGATCATGCAAGTACTTTAATCTTCTCTCAAGTTTTCTCAGTCTCAAAATTGCCAAAA
CTGACTTTGACAGGATCTGCATAGCAACTATTGGGAGAGAAAATATCCCCCTTCATAATC
ATTTCCTCAAGTCAATCTTGAAGAAAGCAAGTCTCCCCAAGACAGCCCTGCCAAGACAGA
ACAGTGTTCAAGCTCCTCTGAATGTGAAAACGCCAAATGGGTGTAACAGTCTTCAGCCTC
TATGCAAGAATCTTCCTCAATCTCCTCGAAAATGTAGGACTCCAAATTTGCGTGACCGCA
GATTTAGAGGCCGTCCCCCTCTTGCTCCTCTGAGGAAGAACAACAACACTGGATTTGAAA
ATTCAACTCCTAAAACTCAAGAGCCACAGATTAAGTCAACTCCTAAAATTCAAGAGCCGC
AAATTAATTCAACTCCTAAAATTCAGGAGCTGCAAAGTAATTCAACTCCTAAAATTCAAG
AGCAGCCAAGGGATACAGATCCACAATGTGCTGGCAACACGCTTCATGCGTCCGTGGAAT
GTGG
>TR36968|c0_g1_i1 len=1604 path=[3313:0-389 3314:390-413 3320:414-571 3311:572-595 3319:596-1162 3317:1163-1186 3318:1187-1603] [-1, 3313, 3314, 3320, 3311, 3319, 3317, 3318, -2]
GGTTTTTCATTTTCCAATTTCCAATATCCAACGTCAGAAAACGCCTTTTCTCCCTTGAAT
TGAATTGAATTGAATATTCTCACGCGCGCCACCTTCACAAAACAAAACTCATAGTCCCCA
AAATTCAGTGTCCATTTCTTTTATGTCATCACTCTCTCTTTTACTGGGTTTTTCAAGCTT
CACAAAATGTCTACAACTTCACTTTTCATCATCATCTTCTTTGCTTTCATTCACTTCCTA
ATTTACTCTTCTCAAGCGAAGTTGGTTTCTATGAGTGTGTCATTTGCTTCATCTGAACCA
TCTAAAGTGTGGTTAGTTAAACCTTCGTCTGGGACATCTTCTGCTCATGTGTCATCTCAA
TCTTTTCAAGCTCCTAGCGTGACTCCAGGATCAAAACATCCTCACCATCCCAGACAATAC
CATCCTGTGAAACCTTATGCCGTGTCTCCCTCCCCTTCTGAAGGCCAAGAATGTGGCCTA
AGCTGCAGGGATCCACTCACAACAACTCCCTTTGGTTCACCTTGTGGCTGTGTATTTCCC
ATGAAAGTCGGACTTTTACTGGATGTAGCTCCGTTGGTTGTTTTTCCTGTAATTCGTGAG
TTAGAGATTGAACTTGCATTCGGAACATATTTGAAGCAAAGCCAGGTGAGGATAATGGGT
GTTAGTGCTGACATTCAAAATCAAGAAAGAACCGTAGTTGATATTTACCTGGTTCCACTT
GGTGAAAAATTTAGCAATACAACTGTGGTTCTGATATCCCGAAGATTTTGGCACAAGAAA
GTTCCTCTAAATAGGAGTCTTTTTGGTGATTACACAGTTTTGTACACTAATTATCCAGGA
ATGCCATCATCGCCACCACATGGAACAATAACTGGGAGTGGTCCTCTTCCCAGTGGAAGT
GCTGCAGGTCTTCTCCCATTCACTGCCAACTTTATCAACAAGAACGAGGAAATGGCTCTG
AGGACCATAATCATTATTTCTGCATCTTCCATTATACTCTTTCTGGGTTTGGTTGGAGCA
TTTTTCATCATTTTTAAGCTGAGAAAACTCCGGAGACCATCAGGTGCTGTTCACCCACCA
TTCACATCATCTCTAAACAAGAGCTCAGCCATGGAGTCTATGCTGTCTAGCAGAATTACA
AGCTCATCGTCAGTGTCCCATTCGTCCAACTTAGCTACTTCTGCTCTTTCTGTGAAAACA
TTTTCCCTTTCTGAGCTTGAGAAAGCAACAGATAAGTTTAGCTCACAAAGATTATTGGGA
GAAGGAGGATTTGGGCGTGTTTATCATGGGAGATTGGATGATGGAACTGATGTTGCAGTT
AAACAACTAAGGAGGGATATTCATCAAGGTGGAGATCATGAATTTATTGTGGAAGTTGAG
ATGTTGTGCCGTTTTCATCATCGTAATCTTGTGAAACTCATCGGTATATGCACAGAAGGG
CACAAACGGTGCATGGTGTATGAGCTTATTCGCAATGGTAGTGTCGAGTCTCATTTGCAT
GGTGTTGACCGGATAAATCACCCTCTAGATTGGGAAGCACGAAAAAAAATTGCCCTTGGA
GCTGCGAGAGGATTGGCCTATCTTCACGAGGATTCTAATCCTCG
>TR36969|c0_g1_i1 len=956 path=[1988:0-190 1989:191-214 1990:215-215 1991:216-228 1997:229-455 1986:456-495 1987:496-955] [-1, 1988, 1989, 1990, 1991, 1997, 1986, 1987, -2]
CAGTTTATGACATTGTTCATAAGCTGTTTTCAGTTTATTTTCACAAGGTCTCCAAGATAG
CTTATGAAAACAACAACTTATAAGTAACTTTATTTTATCTTTTTCCATAGAAATAACTTA
CACACAAGCGTTTGTGCTATAAGCTGCAAGTAAGTTGTTTATCGAAACTAGGCTTAGATC
TATGTCGTTAACTGTAACTAGTGGATTTTTTTTTTTTGGGTAGTATTTACGGGGGCTTAC
TGATGATTTAACTTCAAAGGATAAACAATGTACAACCTTTGATGCATAGTTTTTCCATTT
ATGTTAAATAAAAAACTGTATTTAGGATCTAGTTGTTGCCGTGTTTGTTGTTGTTTTTTC
TTTTTTGTGTGGAGATTGCATTCTTTACGAGTAGTAATGCTTGCTTTAAGCTCATTTCTT
AACCATGCTCCATTTTCTAGGGCTGTGATCACTACTTAAGACCTTCTATTTTGCCATTTA
TTATTGAGATTTCATTGTCCTTATGTTATGTTTTTGCCCACATATTTCAATTGCTTGAGG
ATTAAACCTGCATTCCTTTTCTAGTAGGTTGATTAACTTCTTAGAAGTGGTTTAAGATTT
TGCTGAAACAATTTTGTTGCTTCTGCCGTGTAATTTTATTGCTGAAACTTGCAGTTAGAA
TATAATGATTTTTGTGCTTATAGATTTTTTTATTCTTTGTTTTGTGGGAATAACAAAACC
CTCAGATTTTAGTATTACCTGGGTAAAGTAATGTTGTAGGATTTCAGGTGCTTCTTCATA
GTGCGTTATCTCCTATGAAGCACTGCACATACACGGCACTTACACTTCAACACCAGTAAT
AATTTGAGATAATTAATTAATTGAATGTAATCACTTGTGTCGGTATTTAGTTGGTGCCAC
CGTGCCAGACATTGACATGCCTTCAATTGTGTCGGTATTATGTTGGTGCCACCAGG
>TR36970|c0_g1_i1 len=697 path=[1648:0-108 1666:109-166 1665:167-215 1667:216-239 1668:240-240 1643:241-277 1661:278-391 1646:392-409 1647:410-696] [-1, 1648, 1666, 1665, 1667, 1668, 1643, 1661, 1646, 1647, -2]
ACCCGCCGTCATTAGAGACATAACAAGATAGTTTATCAACAGGATAATCTGCGGCAAGGA
TTGAAAGAATAGTATTCGCAGTAACAAGAGGTGACTCTTTCTCCGGATCCGCGGTCGACA
CAAACATATCAATTCCCGGAAGATCAGATTTGCCGGTTGGATTGGCTGGACTGGGAGTTT
CAAACTTCTCTTTCAAAATGTTAAGATCAGCAACACGGTTTATCGGAAAGAGTTTAGGGA
GAATGCAAACCAGGGTTCGCAAACAACAGACATGCCCCATAGCCACATTGCATGGTCATT
CGGAATTCGCACCCTCCACTTTAGGAAGAAAACAAGAAGCACCATCCGAGCTAATATTAT
GAGCCGATAAAGGTTCAGAATTGCAGCAGGAATATTCACTTTCCGGTCAACGGCCTCCAC
GGCTTTTCTTCGAAAACAATAGGGTCACCCCCCATCCAATCAGAACCGGAACTAGAACTA
GCACCATTCCCATAATCTTTAGGCCATATAGCATTTCCATATCCATAGGTCCCTTTAGTC
TCAAGCAAATATTGAGCATCAAATTCATTGGTTTGGCTTCTCGCTGATTTCATCTTCGGC
AACCTGTAATGTCATCATCCAGAAACACATTAATTAATCACCAATAGAGTTTGTTTATAT
ATATATATATATATATGTAAAGGATTAATCTTTAAAA
>TR36970|c0_g1_i2 len=695 path=[1637:0-108 1660:109-146 1665:147-195 1667:196-219 1668:220-220 1663:221-275 1661:276-389 1646:390-407 1647:408-694] [-1, 1637, 1660, 1665, 1667, 1668, 1663, 1661, 1646, 1647, -2]
ACCCGCCGTCATTAGAGACATAACAAGATAGTTTATCAACAGGATAATCTGCGGCAAGGA
TTGAAAGAATAGTATTCGCAGTAACAAGAGGTGACTCTTTCTCCGGATCTGCGGTCGACA
CAAACAGATTTGCCGGTTGGATTGGCTGGACTGGGAGTTTCAAACTTCTCTTTCAAAATG
TTAAGATCAGCAACACGGTTTATCGGAAAGAGTTTAGGGAGCTGATCAAAAGCCAAGAGA
ATGCAAACCAGGTTTCGCAAACAACAGACATGCCCCATAGCCACATTGCATGGTCATTCG
GAATTCGCACCCTCCACTTTAGGAAGAAAACAAGAAGCACCATCCGAGCTAATATTATGA
GCCGATAAAGGTTCAGAATTGCAGCAGGAATATTCACTTTCCGGTCAACGGCCTCCACGG
CTTTTCTTCGAAAACAATAGGGTCACCCCCCATCCAATCAGAACCGGAACTAGAACTAGC
ACCATTCCCATAATCTTTAGGCCATATAGCATTTCCATATCCATAGGTCCCTTTAGTCTC
AAGCAAATATTGAGCATCAAATTCATTGGTTTGGCTTCTCGCTGATTTCATCTTCGGCAA
CCTGTAATGTCATCATCCAGAAACACATTAATTAATCACCAATAGAGTTTGTTTATATAT
ATATATATATATATGTAAAGGATTAATCTTTAAAA
>TR36971|c0_g1_i1 len=1022 path=[2196:0-337 2197:338-360 2202:361-645 2192:646-669 2193:670-695 2194:696-719 2195:720-1021] [-1, 2196, 2197, 2202, 2192, 2193, 2194, 2195, -2]
GCCACACACACACACACATATATATAATTCCGAAAACATGAACTAAATTTTTGACTGAAC
GAAAAATGCTGACTAAATTGGTTTGAGAATCAAATTTTCACAAATTTTTATTAACTAGCA
ACAACTCTGCATGTGTTAACTACATTGTTCTTATAATATTGCAGACATCTAAGAATCTAA
CAGCAAAGTGCAAAATACACACAACATACATCATTGTTATCAATTCTACAGGGGAAAAGA
GAACAGAGGACCAAATTGCAAATGCTAATCTTTCGTTCAAACATACAACGCGTCAGTTAG
TCCCCCAGCCATCCTCTCAGCCTGCTCCCCACGCTCACAGAAAATTTTGCCATCACCAAT
CTCCCCAGTTCTTGCCGTCTCCATAATTTTGTTTATCACTGCCTCAACCTGGTCTTTTCT
CACCACTATTTCCATTTTAACTTTGGCAACAAAATTGTCTTCAGAAAATTCAGAGCCTCC
CTGCCTCTCTTTTGAGCCACCCTGAGCACCAAACCCCTTGACATCAGATACAGTGACACC
ACGAATTCCCATTTTCAACAAACCCGAAGAAACCTGAGGGATTCTCCATGGCCTGAGAAT
GGCTTCAACTTTGTAAAACTTGGATTCAGGAACATAGTCAGGAAGGTTTTGAGCTCTAAT
TTTGGGAAGAACCGAAGCATTTCCGTTGCTTCTTAGGACCACATTGCGATGAGAAGAATC
TCCGAAACGCTTGCGAATGACGCTGAAGCTTGAAAAAGGAATTTGAGTTTCATTGATATT
AAAATTCAAACCGTTGAACACGTTCGGTTTCGCAATCAAAGCCATTTCTTCTTACTTCTC
ACAATCTCACTTCGCTGACCGAACTCTCACTAGCTCGCTAGACACAGTATTGACTTAATT
GAAATTTTGCAGAGTAATAATCGGTACAGTGGAAAGCCTTATTTTTTTTAACCTTTTGTT
TTAACTTTTTTTTAGTCAAGTAGCCTAATGGTTAACAAGTTCACATCAAAGGTGAATAAC
TG
>TR36971|c0_g1_i2 len=1058 path=[2199:0-337 2200:338-396 2202:397-681 2192:682-705 2193:706-731 2194:732-755 2195:756-1057] [-1, 2199, 2200, 2202, 2192, 2193, 2194, 2195, -2]
GCCACACACACACACACATATATATAATTCCGAAAACATGAACTAAATTTTTGACTGAAC
GAAAAATGCTGACTAAATTGGTTTGAGAATCAAATTTTCACAAATTTTTATTAACTAGCA
ACAACTCTGCATGTGTTAACTACATTGTTCTTATAATATTGCAGACATCTAAGAATCTAA
CAGCAAAGTGCAAAATACACACAACATACATCATTGTTATCAATTCTACAGGGGAAAAGA
GAACAGAGGACCAAATTGCAAATGCTAATCTTTCGTTCAAACATACAACGCGTCAGTTAG
TCCCCCAGCCATCCTCTCAGCCTGCTCCCCACGCTCACCTGTGCGGATTCTTATTACATC
AGATACAGGGATCAAGAAAATTTTGCCATCACCAATCTCCCCAGTTCTTGCCGTCTCCAT
AATTTTGTTTATCACTGCCTCAACCTGGTCTTTTCTCACCACTATTTCCATTTTAACTTT
GGCAACAAAATTGTCTTCAGAAAATTCAGAGCCTCCCTGCCTCTCTTTTGAGCCACCCTG
AGCACCAAACCCCTTGACATCAGATACAGTGACACCACGAATTCCCATTTTCAACAAACC
CGAAGAAACCTGAGGGATTCTCCATGGCCTGAGAATGGCTTCAACTTTGTAAAACTTGGA
TTCAGGAACATAGTCAGGAAGGTTTTGAGCTCTAATTTTGGGAAGAACCGAAGCATTTCC
GTTGCTTCTTAGGACCACATTGCGATGAGAAGAATCTCCGAAACGCTTGCGAATGACGCT
GAAGCTTGAAAAAGGAATTTGAGTTTCATTGATATTAAAATTCAAACCGTTGAACACGTT
CGGTTTCGCAATCAAAGCCATTTCTTCTTACTTCTCACAATCTCACTTCGCTGACCGAAC
TCTCACTAGCTCGCTAGACACAGTATTGACTTAATTGAAATTTTGCAGAGTAATAATCGG
TACAGTGGAAAGCCTTATTTTTTTTAACCTTTTGTTTTAACTTTTTTTTAGTCAAGTAGC
CTAATGGTTAACAAGTTCACATCAAAGGTGAATAACTG
>TR36972|c0_g1_i1 len=687 path=[1513:0-180 1514:181-228 @1526@!:229-520 1525:521-550 1524:551-622 1522:623-646 1518:647-686] [-1, 1513, 1514, 1526, 1525, 1524, 1522, 1518, -2]
GTGCTTAATATAGTTGGTAGCAAATTTGATGTACCTTGTTGTGATTGTTGCTGAATTGGA
TTCTTCGATTGGCTCGTCGGCACGCCTGGATTGCTAATGACACTATATATTTTAATCTTT
ATCTAAATCTATCTCTAACTTTTTATTTTTTACGACTTACACGTTTACAAAAACCAAAAC
ACACCGTATTCAACATCAACATTCAGATGTGAAAATATTATTACTCATCATAATATAATA
ATAACTGGTACAAATTTAATCGATCAAAGCCAAAAGCAACAGAATCAACGAGGAGAATAA
CAGAATCAAAGGCAAAAGTAAGGTGAATCAAACAAATGTGTGTTATTCTTCTTAATCGAT
TACTATTATTATCATCATCATCATCATTTTTTACTTTGTGTTTTTTTTTTAAGTGAATTT
CGCAACCGTTTAACACTATAGTATCAACTCAACAGCGCCGTGGTGTCTCCGTCTACTGAG
CTCGCCGGAGTTATCATCATCGTTCATTTTGATATCCTCAGGTAGAAGGAAGAAGAAAAA
ATGCCACCTTATGATTGCATGCTTTTGTTCAAGCCGAATGTGAAAAAAGAAGCTCTAATT
GGTTTAGTTTCAAGGATTGGGAACCATGTGTGTAAAAGAAATGGGGTTGTCACTGAGGTT
AAGAGTTTTGGAACGATTCAGTTGGGT
>TR36972|c0_g1_i2 len=661 path=[1504:0-180 1505:181-202 @1526@!:203-494 1525:495-524 1524:525-596 1522:597-620 1518:621-660] [-1, 1504, 1505, 1526, 1525, 1524, 1522, 1518, -2]
GTGCTTAATATAGTTGGTAGCAAATTTGATGTACCTTGTTGTGATTGTTGCTGAATTGGA
TTCTTCGATTGGCTCGTCGGCACGCCTGGATTGCTAATGACACTATATATTTTAATCTTT
ATCTAAATCTATCTCTAACTTTTTATTTTTTACGACTTACACGTTTACAAAAACCAAAAC
ATGTGAAAATATTATTACTCATCATAATATAATAATAACTGGTACAAATTTAATCGATCA
AAGCCAAAAGCAACAGAATCAACGAGGAGAATAACAGAATCAAAGGCAAAAGTAAGGTGA
ATCAAACAAATGTGTGTTATTCTTCTTAATCGATTACTATTATTATCATCATCATCATCA
TTTTTTACTTTGTGTTTTTTTTTTAAGTGAATTTCGCAACCGTTTAACACTATAGTATCA
ACTCAACAGCGCCGTGGTGTCTCCGTCTACTGAGCTCGCCGGAGTTATCATCATCGTTCA
TTTTGATATCCTCAGGTAGAAGGAAGAAGAAAAAATGCCACCTTATGATTGCATGCTTTT
GTTCAAGCCGAATGTGAAAAAAGAAGCTCTAATTGGTTTAGTTTCAAGGATTGGGAACCA
TGTGTGTAAAAGAAATGGGGTTGTCACTGAGGTTAAGAGTTTTGGAACGATTCAGTTGGG
T
>TR36973|c0_g1_i1 len=518 path=[1293:0-223 1294:224-247 1314:248-257 1313:258-324 1311:325-405 1308:406-446 1309:447-517] [-1, 1293, 1294, 1314, 1313, 1311, 1308, 1309, -2]
AGACTCAGCTGGTAGAAAATCGTCAACATCAACTTTTTTGTTCTCATTCTTCTTGTCTAG
TGTGGCTAGCTAAGGACACATGCATCAAACTAGAGGATGTGGTAATGATAGCATTGACAA
AATAAAAAGTTTTCAAGTATTTAAAATAGTCATATTCGAAAGAAAAGAAATTATCATTGA
AAAATAGGGGAGACATTACTCTTTCAACCTGAAAATCAATCATGAGTAAAATTGTCAACA
ACTATGTAACGACATGCACATGTATGCGTACTAATTCAAATGTGTGCACTCATGGCAAAT
GACAACGATTAAAATTTCAAAAACAATTATTTTTGTAGCATATAACTTTTTGAAATGATC
AATAAATTTAACTGTGTTTTTGATTAAAAAAAATCTAGTATTTCTTCCAAGTACATTTGT
TACAAGGATCCATAAACTAAATGCAAATAACAGGATACAATCCTCAAAGAATCTTCTTAT
TTCAGCCAACCGATGTGGAGGAAGCTCTTTGATGTCTG
>TR36973|c0_g1_i2 len=535 path=[1293:0-223 1294:224-247 1314:248-257 1313:258-324 1311:325-405 1301:406-463 1302:464-534] [-1, 1293, 1294, 1314, 1313, 1311, 1301, 1302, -2]
AGACTCAGCTGGTAGAAAATCGTCAACATCAACTTTTTTGTTCTCATTCTTCTTGTCTAG
TGTGGCTAGCTAAGGACACATGCATCAAACTAGAGGATGTGGTAATGATAGCATTGACAA
AATAAAAAGTTTTCAAGTATTTAAAATAGTCATATTCGAAAGAAAAGAAATTATCATTGA
AAAATAGGGGAGACATTACTCTTTCAACCTGAAAATCAATCATGAGTAAAATTGTCAACA
ACTATGTAACGACATGCACATGTATGCGTACTAATTCAAATGTGTGCACTCATGGCAAAT
GACAACGATTAAAATTTCAAAAACAATTATTTTTGTAGCATATAACTTTTTGAAATGATC
AATAAATTTAACTGTGTTTTTGATTAAAAAAAATCTAGTATTTCTTTAAATTTAACCAGT
GCCCCAAGTACATTTGTTACTAGGATCCATAAACTAAATGCAAATAACAGGATACAATCC
TCAAAGAATCTTCTTATTTCAGCCAACCGATGTGGAGGAAGCTCTTTGATGTCTG
>TR36974|c0_g1_i1 len=739 path=[1679:0-548 1683:549-633 1676:634-738] [-1, 1679, 1683, 1676, -2]
ACTTGTTGATGGAATCAATCAATTCAAGTTTGTCATTTCTTCTAATTTTATTTTATTTTA
TTTTATTTTTGCTTAAGCATGTGTATGGTACGAGAGGTGAAAAATATTTCCAACATGAAA
ATCAGCACGAATGGCATGAATTTGCAAAAGATGATATCTTCATTTTGGATACACTGTTGT
CATAATATTATATATGTAACAGTTTTCATTCCTCACTGGCTTAAATTTTGTCCTTTTTAA
TCCCTGAAAGATAGTATTTTTTTTTGCTTATGGTTCTTGTTTGTTTAGATGTAGTAACTG
CAATTTTTTTTCCCATATTGAATTAGTCCCTTTAAAATAAAATTGATATATATTTTATGG
ACTAACATCAATATATAGTACATATATTACAAGAACTAATTCAGCATAGGCCAAATATTA
CACGGACTAAACCAAAACAATGAGGAACAAACTATAATGTTTTATATAGGGACTAAAACC
GAAAAAGTGTATATTAAAGGGACTAATTCTATAATCATTTACTTTATCACTGCACCTGGA
TTCATCTTTTTCAAGCACATCTCAATAGGTATTACTAGCTTAGAGGGATAGATCTATCAG
TTAATATTTTATGTTGCTTGAAGCATAATGATTTGATATGGACCATTTTTTTGTGTTACA
TCCTTGGAGTCTATTTGGATTGATTTATTTGAACTTATCTTCTTGCATAAACAGCTGTGA
GACTGTTTGTGAGAGCTTA
>TR36974|c0_g2_i1 len=775 path=[1681:0-548 1684:549-669 1678:670-774] [-1, 1681, 1684, 1678, -2]
ACTTGTTGATGGAATCAATCAATTCAAGTTTGTCATTTCTTCTAATTTTATTTTATTTTA
TTTTATTTTTGCTTAAGCATGTGTATGGTACGAGAGGTGAAAAATATTTCCAACATGAAA
ATCAGCACGAATGGCATGAATTTGCAAAAGATGATATCTTCATTTTGGATACACTGTTGT
CATAATATTATATATGTAACAGTTTTCATTCCTCACTGGCTTAAATTTTGTCCTTTTTAA
TCCCTGAAAGATAGTATTTTTTTTTGCTTATGGTTCTTGTTTGTTTAGATGTAGTAACTG
CAATTTTTTTTCCCATATTGAATTAGTCCCTTTAAAATAAAATTGATATATATTTTATGG
ACTAACATCAATATATAGTACATATATTACAAGAACTAATTCAGCATAGGCCAAATATTA
CACGGACTAAACCAAAACAATGAGGAACAAACTATAATGTTTTATATAGGGACTAAAACC
GAAAAAGTGTATATTAAAGGGACTAATTCTATAATCATTTACTTTATCACTGCACCTGGA
TTCATCTTTATCAAGCACATCTCAATAGGCATTATTAGCGTAGAGGGACAGAACATACAG
TATACATCAGTTAATATTTTATGTTTGTACCTATTTTCCATAGCTTTTGTTGCTTGAAGC
ATAATGATTTGATATGGACCATTTTTTTGTGTTACATCCTTGGAGTCTATTTGGATTGAT
TTATTTGAACTTATCTTCTTGCATAAACAGCTGTGAGACTGTTTGTGAGAGCTTA
>TR36974|c1_g1_i1 len=509 path=[1074:0-348 1075:349-372 1077:373-438 1072:439-462 1073:463-508] [-1, 1074, 1075, 1077, 1072, 1073, -2]
TGAAAAGTACGGCAAGCTTGTTGAGGCAAAGGTAATTAATTTCATATTTTTAATGTATTT
GCTATGTTTATTGTTTTTACCATCTTGTTACAATTTCATGCTTGTTTGTTGTTTTGCGTC
ATATATATGCATCCTTCTTTACTTTTGCCAACTTCTGTGATTTTTCTTTTATTCATTGAT
AACATTGGATGAAAAATGGAGTACGCATTGAACTTATTTCTTACAAAATTAGCATACCAA
ACATAGGATATTGGTGATGCCATGTTTGGATAGATAGTGTAGTTAAGCACTTATAGCATA
AATGTTTTTGATATAAGTGCTTATGTATATGCTATTTTTTATAACATCAGCTAAAATGAA
GTCAACCTGTTTCATAGATGCTATAAGTTATTTTCATAAGCCATCCTAGAGAGCTTCTGG
ACATGACATAAGATGTTTTGATAAGCTCTCACAAACAGTCTCACAAGTGCTTATGCAGTA
GATAATCTCAAATTAGTCAATTCAAACAG
>TR36975|c0_g1_i1 len=334 path=[1123:0-101 1163:102-160 1165:161-163 1164:164-191 1159:192-236 1155:237-287 1129:288-311 1130:312-333] [-1, 1123, 1163, 1165, 1164, 1159, 1155, 1129, 1130, -2]
GTTCAATTGTATACACCACAAAGCAATTATGAACATTTTCTTCACATTTTTCTTTTCCTC
ATTGGTAGCTTCTCCCAATATTTCTATCTCCCTTTCTTCAATTAATTCATTGTAAATCCA
ATAAGGAAAGAAAATTTGGTCTGAATCATCTGCATTTGAGTTCAAATTTCTTCTCCTGTT
TGCTATTTCCATTAAGAGCATTCCAAAGCTATACACATCGGCCTTATAGGAAACTTTACC
AATATTTTTGTAGAACAATTCTGGCGCCATGTAACCAATTGTTCCTCTAGCAGCAGTCAA
AGTTACAATGCTATTGTCAACTGGATAAAGTTTT
>TR36976|c0_g1_i1 len=660 path=[1471:0-115 1472:116-150 1512:151-467 1507:468-493 1503:494-498 1509:499-522 1505:523-535 1501:536-559 1488:560-659] [-1, 1471, 1472, 1512, 1507, 1503, 1509, 1505, 1501, 1488, -2]
GAAGCTTTCAAAATCAGAGTCAATACCAATTAAACTCGACGTCCTTTATGGTAAATTATG
TTTCTTTTATTTTTATAGTAAATACTCAAATTAGTTATGCACATTATTATTTACTCATCA
ATAAAAGTTGCGTAGGAATTACCCATATGAGCATAGACTAATCAAAATCATTCATCTGTC
TTCAATTGTTTATAACATAAATAGCAAAAGATAAATGGTATATAATTTTATGATAATATA
ATTGTCGCTTTTTTTATTTTATGTTTTATCCCCTTTTTATTAGGAGTTGAGTTTTTCCAA
ATACAATTCCTCACCACCGTACTATTGGTCTGACCTGGTGCATAGAGTATAATTTATATT
AGTTTTAATTCATCCTTCCAAAATAGTTTATAATGTCTTAGGTACCACATGTTAGACCCT
TATGTGGAACTAATGTGTTCTAGTATTTTCATTCTCGAGCACTAATTATGGAAAAAAAAT
CTTAAGAACTAAAATGGTATATGCAATTTTTTGTCATGATCTAATTTTGGCCTTTTTACG
TATTTTAATAACTTGGCTGCAGATAATTCTAGAAGTTAGACTAAATGCTTTTGCTGACAG
GTACATGGGGTTTCATTGCACCAGAGTTTATGGAAACCGAAACTTTCACAGATAAATGCG
>TR36977|c0_g1_i1 len=1424 path=[2977:0-677 2986:678-849 2984:850-1423] [-1, 2977, 2986, 2984, -2]
GCAGGAGTAATAGCAGGTATGTTTCTTAATTACCATATAATTATAAGTAATTTTTTTTTT
TAAATTATTGAATGAGTTTATATATAAATGTTTGAATGGATAGATACAAAATTAATTAGC
TAAATAGCATACTCTATTGTAAGTTTTAGATTTTGGCATGGTAATTAACAAGCCTACAAG
GAGCAATCCTTTTTTTTTTTCCTTTCAAACTATGGGATTTGTTTCGTTAGGCAAAGCGAA
TACATTGACTCGTATTCTAGCGAAGGAGACCCCGGCTAGTCATGTTTCACTTTGAGTTTA
GTCTTTGATTATCAATGATATGAACTGATTTCGTACCTCAATAAAGTCTAATGACATACT
CTTCTTAATATTCTCTGAATTTCACTCAGACGCGATTTTGTGACTAATCCTGTTTGCATC
ATCAAGATTTTTACATTTTGGATCAGTTTGGATTGGTTTTTCGTACTTAATTACTGACAT
AAATCATAAACTCTTGTGAGACTCTTTGAGTGAATTTGTAAACAGTTTATGACACGTTTA
TAAGTTATTTTTAAATTATTTTCATAAACTCTCAAAAAGATAATTTATGGAAATGATTTC
CAGCTAATAAACACATTATTTTTAATGGGACTAATTGGCATTGCTTTAACATTGTAGTAG
GCCAATGCAGATTGACAAGTGAATGCAAACAACTAAACATGTGACAGAGGTTAAAGGTAG
CCTTAAAAGGAAAGACACCACCAAATTGATAAAGTAGTAGGAGTATATTGTGGCGTTTCT
TTTTAGAACTTTATATAAATCAAGTCAAATTTTCAAGGCGTGCAATTCATGTTGGTCGAT
AAAGATAAAGCGCTACAGTTTTGTTTGTTTGTTTATTAGGTTTCTGTTTTGTCTGTGACA
CTTTTCTGATTAGGTACAAAATTGTTGCTAATTAATCTATGAACAAAAATAGAAGTATCT
GACAAACCATGAAAAATAACTAAATTTTTGTTAATTGGATTATGCTTTATCAATTAATCC
ATTTTGAGTAAAAAAGATTAAAAATTAATTCATTTATCCTTACATGTTATGTTAGTATAC
AATAGTGAAATAAGGCCACTAAACACCTTTTGAATGATATTTTTCAACACACTTTTTTCC
ATCCATCAAAATTTATATAGGTTTCATCAAATTTATACGAGATTCATGTGAATTTTAATC
CATAAAAGAAAAAAGTGTACTTGAAAATTTATGTGTGTGGAGAGTGTCTTGTTCGTATGA
TCTCTAACAAATTGATAATTTAATAAACTTAATTGATTTGGTTTGTAACATTAAGCTCAT
CAACAATGATATCATGTTTTTATAATTACATTTAGGGTCTTGTTAACTTGTGCCCTAAGG
GCACAAGATAAGAAACTAAATGTAGAAACTTAATCTTGAAAATT
>TR36977|c0_g1_i2 len=820 path=[2981:0-73 2986:74-245 2984:246-819] [-1, 2981, 2986, 2984, -2]
AAAAGATATGGTAGTAGCAGAACCAGTAGTTGTAGCAGCAGGAGTAATAGCAGTAGGCCA
ATGCAGATTGACAAGTGAATGCAAACAACTAAACATGTGACAGAGGTTAAAGGTAGCCTT
AAAAGGAAAGACACCACCAAATTGATAAAGTAGTAGGAGTATATTGTGGCGTTTCTTTTT
AGAACTTTATATAAATCAAGTCAAATTTTCAAGGCGTGCAATTCATGTTGGTCGATAAAG
ATAAAGCGCTACAGTTTTGTTTGTTTGTTTATTAGGTTTCTGTTTTGTCTGTGACACTTT
TCTGATTAGGTACAAAATTGTTGCTAATTAATCTATGAACAAAAATAGAAGTATCTGACA
AACCATGAAAAATAACTAAATTTTTGTTAATTGGATTATGCTTTATCAATTAATCCATTT
TGAGTAAAAAAGATTAAAAATTAATTCATTTATCCTTACATGTTATGTTAGTATACAATA
GTGAAATAAGGCCACTAAACACCTTTTGAATGATATTTTTCAACACACTTTTTTCCATCC
ATCAAAATTTATATAGGTTTCATCAAATTTATACGAGATTCATGTGAATTTTAATCCATA
AAAGAAAAAAGTGTACTTGAAAATTTATGTGTGTGGAGAGTGTCTTGTTCGTATGATCTC
TAACAAATTGATAATTTAATAAACTTAATTGATTTGGTTTGTAACATTAAGCTCATCAAC
AATGATATCATGTTTTTATAATTACATTTAGGGTCTTGTTAACTTGTGCCCTAAGGGCAC
AAGATAAGAAACTAAATGTAGAAACTTAATCTTGAAAATT
>TR36978|c0_g1_i1 len=416 path=[1415:0-66 1423:67-143 1418:144-149 1421:150-340 1408:341-363 1409:364-387 1410:388-415] [-1, 1415, 1423, 1418, 1421, 1408, 1409, 1410, -2]
GCTTCTTCCATTGTCATAGAGAACTGGCCCTGTAACTCTTCCTGATTTGGCTGTGAGGAA
AGAAAACGGGTTAATAATTAGAGGACAGAAAGATGAAAACAAATTAGTACCACTAAGTTC
TTATTCATTTTGTTTATTTTCTTTTTATCTTGTTAATTACGGCAAGTAATGACTTTAAAT
CGCAGACTGCATTTGCGGCCACAATATAACGGTTTTCGAGGTCTCTGCAACGGCATCACA
ACCGCAATTGTGGCCTTCATCAGTCATATGTCGGCATTTTACCACAATATATGTCTTCAG
CATAACCACAACTGCAACTTAAAACCATGGCAAGTACCATGCCACTTATATAGTTCATAC
CTGCAGGCGCTCTTGGAGGTGGTCGTAAACCCTTTGATTGACTTAGAGAATTTGAT
>TR36978|c0_g2_i1 len=431 path=[1402:0-66 1422:67-147 1405:148-153 1420:154-355 1412:356-378 1413:379-402 1414:403-430] [-1, 1402, 1422, 1405, 1420, 1412, 1413, 1414, -2]
GCTTCTTCCATTGTCATAGAGAACTGGCCCTGTAACTCTTCCTGATTTGGCTGTGAGGAA
AGAAAACCGGTTAATAATTAGATAGAGACCAGATAAATGAAACCAAATTAGTACCACCAA
GTTCCTATTCATTTTGTTTATTTTCTTTTTATCTAGCCAATTACGGCAAGTAATGGTTTT
AAAGAGCAGACTGCAACTGCAAATGCGGCCACAATGTAACGGTTTTGGAGGGTTCTGTAA
TGGCATCACAACTACAATTGTGGCCTCCATTTAGTCACATTTGTCGGCATTTTACCACAA
TATAAATGTCTACAGGATGACCGCGATTGCAAATTAAAACCATGGCAAGTACCATGCCAC
TTATATAGTTCATACCTGCAGGCGCTCTTGGAGGTGGTCGTAAACCCTTTGATTGACTTA
GAGAATTTGAT
>TR36979|c0_g1_i1 len=515 path=[1127:0-90 1128:91-111 1144:112-352 1142:353-374 1140:375-409 1137:410-434 1126:435-514] [-1, 1127, 1128, 1144, 1142, 1140, 1137, 1126, -2]
AAAAAAAAAAAAAAAAAAAAAAAGTCACAGCAGCAGCACTACAACGATTCCTAGCTTGAC
AGAAAAGTGAGTACTATACATATACTATTATCAACAAGAATTGAAATACAAAGCATGAGG
AATCAAATGGTGATGATGATGGTGGTGATGGTGATAGGGTGTGGATTCTTTTTCAACTCG
CCAACGGAGGTGAAGAAAATCATCAACGGAACAAGGAAGCTTGAGGGGACCATCAGTGTT
GTAGCCATAAATCTCATAAGCTTTATCAAGAAGACGCTTGAAAAGAGGATGATAAAGATA
TGAAATAGGGATGACAAATCTTTGAGAATCACTTACACCATCTTCTTGAGAGTGTTCTTC
TTCTGAACCTACTTGAACTGCTAGCCATCCCTTCTTCACCTTCATCTTTTAGCTCTTCTT
GTTGTTTCTTTGTTACTTTCCAAATTGAGAGTAATGAAGAAAATAAACGGTAAGGTGGAG
GCTGGTATAAGGGATTTCCCTTTTAAAAAGAGATG
>TR36980|c0_g1_i1 len=501 path=[1039:0-101 1040:102-131 1048:132-297 1046:298-321 1047:322-500] [-1, 1039, 1040, 1048, 1046, 1047, -2]
GTTTAATTTGTGAAAATTACACAGAATTGAATAGATGAACTATGAATGAAAGAATCACTA
ATGAACCAAAGAAGAATAATTAAATTAATGTTGATCGATCATGTATCACATGTGTTAGCT
AGCTACAGTCACCGTTTGTCTTACAGAACTTGTACGAACCACCTTAAAAATGCCCTTATC
CTCCATCATTTTCTTGCTCTTATATTTAGGATGAAACAACTTGAACCAAAACCCACTTTT
CTTACTATGACGATCACTACTTTCACTATCTCCTTCTTTTCTTCTTCTTGGAACAACAGC
CATTGATTTACTCTTCACGAGTCCGCCTTGTTTGTTAAACAAAAAGATGGAAGAAGTCTT
TCCCTCGGTAGAGAAAGAACCATCATGCATTGGAGAAGAACAAGAAGAAACTGAAGAGGA
AGAATAATAAGAGGACAAAGAAGAAGCAGAAGAAGAACAAGAAGAGGTTGTTTTTTGAGA
GCTAGAACTAGAAGATGTGGA
>TR36981|c0_g1_i1 len=719 path=[1650:0-328 1651:329-354 1677:355-462 1675:463-501 1673:502-502 1670:503-539 1656:540-552 1657:553-576 1658:577-718] [-1, 1650, 1651, 1677, 1675, 1673, 1670, 1656, 1657, 1658, -2]
CACTTAGTACCAATTGGTTAATAACCATAATACAATAACTTCTTTTATTTTTGGATGAAA
ATTTTCTATATATGTACATAGTTCTTGTTTGTTCGTGCCAAAGTCTTTGATTCGGTTGCT
ACATTTGCATAAAACATAGAGGGTTTGGATTGTGATAGATATAGAGAGAGAGAGAGATGG
AGGGTAAAGAAATTGGAAAGGGAAGTGATGATGTAGGAAAAGAAAGTGAAAATGAAGAGG
TTCTAAAGAAGATTATTGCAAGCCATCCTTTGTTTGAAGCATTGGTTGAGTCTCACATCA
ATTGTTTGAAGGTCGGATCTGAGGATGCAGGGGAGTTTGATATAACAAGTGATGCATGGA
AGAAATTGGTCAACACAAAGTCCAAAACAACAACTAGTCCAAACAATTCAGAGCTTGATC
ACTTCATGGAAGCATTTTGCATGGCACTGAGCAACCTCAAAGACGTGATTGATGAACCAA
CAAAAGAAGCAAAAGCTTTCATCAATGCTACGTATATTCAACTGCAGGAACTTGGTGAAG
GAAATAATTAACCAGCACCTTGATTATGATAATACTAAGTAGCAAGAATGTTGATGATGG
ATTATTGCCTCGTTCTCTTAATTGTTAGCACGATTTGCCGCTTAGTGCATATTTTGTATT
AATGTTTGTTTTAAGACATGAATATCAAATGAAATCTGCCAAGTTATATCGATATCAAG
>TR36982|c0_g1_i1 len=262 path=[580:0-114 581:115-139 582:140-163 583:164-261] [-1, 580, 581, 582, 583, -2]
GTTTGGTTGATGGATAATGTGACAAAGGAGATGAGAAAGAAACTAGGAAGTTGTTAGTTA
TGTGATAATGTTAGTGTTTTTTCTTTTGAGTAAAATGTTAGTGATTTCATGATATATAAG
GTTTTGATGTTTATGGTTCAGAAATTGTTGGATGCAGTGGTTTGAAATAAGCAGGATTCG
AAGTTATCATAATGTCTCATTTTTTTAAAATGGTTTTCGAAGAATTAGCAATTGATAGCA
GAATTGAGGTTCTTAAATGTCT
>TR36983|c0_g1_i1 len=337 path=[1455:0-273 1456:274-274 1457:275-275 1458:276-276 1459:277-277 1460:278-278 1461:279-279 1462:280-280 1463:281-281 1464:282-282 1465:283-283 1466:284-284 1467:285-285 1468:286-286 1469:287-287 1470:288-288 1471:289-336] [-1, 1455, 1456, 1457, 1458, 1459, 1460, 1461, 1462, 1463, 1464, 1465, 1466, 1467, 1468, 1469, 1470, 1471, -2]
TAGTTGAAGGTGTGATTATCACAGTTATATGTGAACTTGTTATTGGTAGAAGGAAGTTTC
TGAAGACACTGAAAAGCGATGGTGTTGAAGTTACCACTGAATTCGGTGAATTCAGCGAGG
ATAACTGTTCCTCTTGATACGAAAGCGTAGATCAGTTGCTTCTGATTCTGGTTGTTCGCC
ATTGAAGTAGAGATCTGAGAATGGTTTTGATTTTGGTTGTTGATGGTTGTTTCTCTCTCT
AAAGATTTTGTAGAGAGAGAGAGAGAGAGAGAGAGAGAGAGAGAGAGAGGAAAAGAAGAA
GAAGTTACAGAGAAATGGATGAGAGAGAAGGGTTTTG
>TR36983|c0_g2_i1 len=323 path=[1537:0-273 1538:274-274 1539:275-322] [-1, 1537, 1538, 1539, -2]
TAGTTGAAGGTGTGATTATCACAGTTATATGTGAACTTGTTATTGGTAGAAGGAAGTTTC
TGAAGACACTGAAAAGCGATGGTGTTGAAGTTACCACTGAATTCGGTGAATTCAGCGAGG
ATAACTGTTCCTCTTGATACGAAAGCGTAGATCAGTTGCTTCTGATTCTGGTTGTTCGCC
ATTGAAGTAGAGATCTGAGAATGGTTTTGATTTTGGTTGTTGATGGTTGTTTCTCTCTCT
AAAGATTTTGTAGAGAGAGAGAGAGAGAGAGAGAGGAAAAGAAGAAGAAGTTACAGAGAA
ATGGATGAGAGAGAAGGGTTTTG
>TR36983|c0_g3_i1 len=333 path=[1524:0-273 1525:274-274 1526:275-275 1527:276-276 1528:277-277 1529:278-278 1530:279-279 1531:280-280 1532:281-281 1533:282-282 1534:283-283 1535:284-284 1536:285-332] [-1, 1524, 1525, 1526, 1527, 1528, 1529, 1530, 1531, 1532, 1533, 1534, 1535, 1536, -2]
TAGTTGAAGGTGTGATTATCACAGTTATATGTGAACTTGTTATTGGTAGAAGGAAGTTTC
TGAAGACACTGAAAAGCGATGGTGTTGAAGTTACCACTGAATTCGGTGAATTCAGCGAGG
ATAACTGTTCCTCTTGATACGAAAGCGTAGATCAGTTGCTTCTGATTCTGGTTGTTCGCC
ATTGAAGTAGAGATCTGAGAATGGTTTTGATTTTGGTTGTTGATGGTTGTTTCTCTCTCT
AAAGATTTTGTAGAGAGAGAGAGAGAGAGAGAGAGAGAGAGAGAGGAAAAGAAGAAGAAG
TTACAGAGAAATGGATGAGAGAGAAGGGTTTTG
>TR36983|c0_g4_i1 len=306 path=[1544:0-273 1545:274-274 1546:275-275 1547:276-276 1548:277-277 1549:278-278 1550:279-279 1551:280-280 1552:281-281 1553:282-282 1554:283-283 1555:284-284 1556:285-285 1557:286-286 1558:287-287 1559:288-288 1560:289-289 1561:290-290 1562:291-291 1563:292-292 1564:293-293 1565:294-294 1566:295-295 1567:296-296 1568:297-297 1569:298-298 1570:299-299 1571:300-300 1572:301-301 1573:302-302 1574:303-303 1575:304-304 1576:305-305] [-1, 1544, 1545, 1546, 1547, 1548, 1549, 1550, 1551, 1552, 1553, 1554, 1555, 1556, 1557, 1558, 1559, 1560, 1561, 1562, 1563, 1564, 1565, 1566, 1567, 1568, 1569, 1570, 1571, 1572, 1573, 1574, 1575, 1576, -2]
TAGTTGAAGGTGTGATTATCACAGTTATATGTGAACTTGTTATTGGTAGAAGGAAGTTTC
TGAAGACACTGAAAAGCGATGGTGTTGAAGTTACCACTGAATTCGGTGAATTCAGCGAGG
ATAACTGTTCCTCTTGATACGAAAGCGTAGATCAGTTGCTTCTGATTCTGGTTGTTCGCC
ATTGAAGTAGAGATCTGAGAATGGTTTTGATTTTGGTTGTTGATGGTTGTTTCTCTCTCT
AAAGATTTTGTAGAGAGAGAGAGAGAGAGAGAGAGAGAGAGAGAGAGAGAGAGAGAGAGA
GAGAGA
>TR36983|c0_g5_i1 len=329 path=[1498:0-273 1499:274-274 1500:275-275 1501:276-276 1502:277-277 1503:278-278 1504:279-279 1505:280-280 1506:281-328] [-1, 1498, 1499, 1500, 1501, 1502, 1503, 1504, 1505, 1506, -2]
TAGTTGAAGGTGTGATTATCACAGTTATATGTGAACTTGTTATTGGTAGAAGGAAGTTTC
TGAAGACACTGAAAAGCGATGGTGTTGAAGTTACCACTGAATTCGGTGAATTCAGCGAGG
ATAACTGTTCCTCTTGATACGAAAGCGTAGATCAGTTGCTTCTGATTCTGGTTGTTCGCC
ATTGAAGTAGAGATCTGAGAATGGTTTTGATTTTGGTTGTTGATGGTTGTTTCTCTCTCT
AAAGATTTTGTAGAGAGAGAGAGAGAGAGAGAGAGAGAGAGGAAAAGAAGAAGAAGTTAC
AGAGAAATGGATGAGAGAGAAGGGTTTTG
>TR36983|c0_g6_i1 len=331 path=[1487:0-273 1488:274-274 1489:275-275 1490:276-276 1491:277-277 1492:278-278 1493:279-279 1494:280-280 1495:281-281 1496:282-282 1497:283-330] [-1, 1487, 1488, 1489, 1490, 1491, 1492, 1493, 1494, 1495, 1496, 1497, -2]
TAGTTGAAGGTGTGATTATCACAGTTATATGTGAACTTGTTATTGGTAGAAGGAAGTTTC
TGAAGACACTGAAAAGCGATGGTGTTGAAGTTACCACTGAATTCGGTGAATTCAGCGAGG
ATAACTGTTCCTCTTGATACGAAAGCGTAGATCAGTTGCTTCTGATTCTGGTTGTTCGCC
ATTGAAGTAGAGATCTGAGAATGGTTTTGATTTTGGTTGTTGATGGTTGTTTCTCTCTCT
AAAGATTTTGTAGAGAGAGAGAGAGAGAGAGAGAGAGAGAGAGGAAAAGAAGAAGAAGTT
ACAGAGAAATGGATGAGAGAGAAGGGTTTTG
>TR36983|c0_g7_i1 len=327 path=[1448:0-273 1449:274-274 1450:275-275 1451:276-276 1452:277-277 1453:278-278 1454:279-326] [-1, 1448, 1449, 1450, 1451, 1452, 1453, 1454, -2]
TAGTTGAAGGTGTGATTATCACAGTTATATGTGAACTTGTTATTGGTAGAAGGAAGTTTC
TGAAGACACTGAAAAGCGATGGTGTTGAAGTTACCACTGAATTCGGTGAATTCAGCGAGG
ATAACTGTTCCTCTTGATACGAAAGCGTAGATCAGTTGCTTCTGATTCTGGTTGTTCGCC
ATTGAAGTAGAGATCTGAGAATGGTTTTGATTTTGGTTGTTGATGGTTGTTTCTCTCTCT
AAAGATTTTGTAGAGAGAGAGAGAGAGAGAGAGAGAGAGGAAAAGAAGAAGAAGTTACAG
AGAAATGGATGAGAGAGAAGGGTTTTG
>TR36983|c0_g8_i1 len=325 path=[1510:0-273 1511:274-274 1512:275-275 1513:276-276 1514:277-324] [-1, 1510, 1511, 1512, 1513, 1514, -2]
TAGTTGAAGGTGTGATTATCACAGTTATATGTGAACTTGTTATTGGTAGAAGGAAGTTTC
TGAAGACACTGAAAAGCGATGGTGTTGAAGTTACCACTGAATTCGGTGAATTCAGCGAGG
ATAACTGTTCCTCTTGATACGAAAGCGTAGATCAGTTGCTTCTGATTCTGGTTGTTCGCC
ATTGAAGTAGAGATCTGAGAATGGTTTTGATTTTGGTTGTTGATGGTTGTTTCTCTCTCT
AAAGATTTTGTAGAGAGAGAGAGAGAGAGAGAGAGAGGAAAAGAAGAAGAAGTTACAGAG
AAATGGATGAGAGAGAAGGGTTTTG
>TR36983|c0_g9_i1 len=335 path=[1472:0-273 1473:274-274 1474:275-275 1475:276-276 1476:277-277 1477:278-278 1478:279-279 1479:280-280 1480:281-281 1481:282-282 1482:283-283 1483:284-284 1484:285-285 1485:286-286 1486:287-334] [-1, 1472, 1473, 1474, 1475, 1476, 1477, 1478, 1479, 1480, 1481, 1482, 1483, 1484, 1485, 1486, -2]
TAGTTGAAGGTGTGATTATCACAGTTATATGTGAACTTGTTATTGGTAGAAGGAAGTTTC
TGAAGACACTGAAAAGCGATGGTGTTGAAGTTACCACTGAATTCGGTGAATTCAGCGAGG
ATAACTGTTCCTCTTGATACGAAAGCGTAGATCAGTTGCTTCTGATTCTGGTTGTTCGCC
ATTGAAGTAGAGATCTGAGAATGGTTTTGATTTTGGTTGTTGATGGTTGTTTCTCTCTCT
AAAGATTTTGTAGAGAGAGAGAGAGAGAGAGAGAGAGAGAGAGAGAGGAAAAGAAGAAGA
AGTTACAGAGAAATGGATGAGAGAGAAGGGTTTTG
>TR36983|c0_g10_i1 len=621 path=[1507:0-138 1508:139-162 1579:163-343 1580:344-345 1517:346-367 1518:368-369 1519:370-620] [-1, 1507, 1508, 1579, 1580, 1517, 1518, 1519, -2]
CCTGGTGATGAAGGTTATCAGTCTTGTCCACCAGAAGCTCTATCTTTTCTCCTCTGTCTA
GAACCTTTTCAATATTCTCCATCATGACACCTTTAACTTCAGAGACTTGAGCTTTCACCT
TTGCAAGCTTGCTTACCTCGTCAGGATGATCAACACAGTACTGCATATGTTCCTTCAACT
TTGGCCCAAACTCCTTGTTAAGGCTATTGGGAGGAGCTGTAGAAGCCTTTTCACCACCAT
ATTTTGACACAAAATCATCCTTGACACGCTCTAGAAAGGCCATAGGAACCTGTCTTCCAG
TTGATTCATCTGCAACAACACAATAAGTGTAACCATTATCGATAAGGTAGTTGAAGGTGT
GATTATCACAGTTATATGTGAACTTGTTATTGGTAGAAGGAAGTTTCTGAAGACACTGAA
AAGCGATGGTGTTGAAGTTACCACTGAATTCGGTGAATTCAGCGAGGATAACTGTTCCTC
TTGATACGAAAGCGTAGATCAGTTGCTTCTGATTCTGGTTGTTCGCCATTGAAGTAGAGA
TCTGAGAATGGTTTTGATTTTGGTTGTTGATGGTTGTTTCTCTCTCTAAAGATTTTGTAG
AGAGAGAGAGAGAGAGAGAGA
>TR36984|c0_g1_i1 len=378 path=[849:0-101 850:102-125 851:126-128 852:129-152 861:153-250 858:251-272 859:273-377] [-1, 849, 850, 851, 852, 861, 858, 859, -2]
TAGAAGGTCTTGAGAATTTTCTGAAGGTAGGAGAAGCAGAGAAAAGCTTAAGTAACACTG
GAGATGTCAACTTGTATGCTCAGACGATAAAGGATGTTGAGGGATTGGAAAAAGGTTTGG
AGAAATTTCCGATGGTTGGAAAAGCAGAGAAAAGATTTGGTAACACAGGAGATGTCAATT
TGTATGCTCAGATGATAGAGGATGTTAAGGGATTGGAAAAGATTGAAAACTTGCATAGTC
ATAAAGACAGAGAAATTTATGAGAAGGCTGCTAAAATTCTGGAGACATATTGGTTGGAAG
ATGAAGATGAGACACTAACTTCATGGTGTCTTGTCTAGTGATATTTAGTTGGGGGAGAAA
GTATGTTGCAGCAGCAAG
>TR36985|c0_g1_i1 len=742 path=[1598:0-138 1599:139-154 1629:155-156 1627:157-180 1628:181-244 1630:245-268 1631:269-304 1623:305-326 1609:327-741] [-1, 1598, 1599, 1629, 1627, 1628, 1630, 1631, 1623, 1609, -2]
CTCTTCATATACTTCATAGCCAATTTTACAGATGCCAGCTTTATCTATAACACAATTAAC
ATTGCAAATATAAAACATAAATAAGCTAACCAATATTTGAGATTTCACCTCACCGTGATT
AAATATGAAACAAAAAAAAAGGTAATTAAAGACACAAGTATGCGACTTGCGTTTTTCTTT
ATAATAATTTTAAAGATAAGCATATAGGCATTTTAATTTGTATTCCTTATAAAATATAGT
TTCCCTTCAAAGTTGAATCTCCTTCTCTAAAAAGACCAAGCAGACACAAGCATACAGTCC
TAATAGATTGTGGAGATCTTGGGTATCTATCTAGGGTCACATGTGTTAAATATATTGAAA
ACACAGAAACCAGAGGATGAAATTTATCAGCAAAGTTAACAATTGTCTTGTCATTTTGCT
GTCAGCAGCTTGTCAAATATATTGTGCTATAAGAAACTTTACCATGGCTACTGTTTTGAG
TACTATAGACAAGTTGGTCAATACTCAATACTAGAAGATTAATATTTACGAAAGGGCCCA
TTCAACATCAACCAATAAATAACATCAATTCATTCACTTAATGATCCAAAATATAATAAA
CTGGTTGATAAAAGAAATAGAAAATTCCATTTTTCTCGTTCGTGAAAACTTATAAAAAAA
TAATAAACAGTGATAAAGGAACTTAATTAAAATTACCTTGGTGGCATAACCGCTATCAAG
CAACCAATCTACAGGTATTTGG
>TR36986|c0_g1_i1 len=451 path=[1000:0-62 1010:63-89 1009:90-113 1008:114-382 998:383-406 999:407-450] [-1, 1000, 1010, 1009, 1008, 998, 999, -2]
ATTTTGTGTTACTATTATTATACACTACACTGCACAATCTTCATTTCAATCCCACTTTTT
AGTATTTTATCAGCAAAAAGATTCTTCTTCACTTTTCATTTCATTTTTTTAGTATAAAAA
GGCATAAAGTGTGATCAATTAATTAATTTTGGGCATGAGTTTGAGGTACATAGGTAGAGT
GTTGTACCAAACTGCAATGAGAACGCTTCAGGGCATGAAAGATCAAAGCTCAAAGTGTGA
TTCAACAATCAAGTCTATAAGAGATTCAACTTCTTCAAAGCAAGTTAAGGCTAGGGTTTT
CTCAAATAATACTACTTTTGAAAATTCATCTTCTACTTTCAAAGGTAGCAACAGTGACAA
GGTAAAACGTGCTGAAGAGTCTCTTAGGACTGTCATGTACTTGAGCTGCTGGGGTCCAAA
TTGATCTAAGAAATCCATGCATGCATGTTTG
>TR36987|c0_g1_i1 len=255 path=[639:0-62 640:63-100 643:101-192 635:193-209 636:210-214 637:215-238 638:239-254] [-1, 639, 640, 643, 635, 636, 637, 638, -2]
GTTTCGGTTCCTTCCCAGAGAGTTGAAGTTGGCGACCATTTGATCGACGAAGACATCGTT
AGTAGTTGTGGTGGTGGGGACGGTGGTTTCAGTGTTTTGAGCGATGGTGTTGGCGGTGGT
AGGGTTAGGGTTTGAATTGAGAGAGTAGATCTCAGGTGGGCCAACGATAGTGACGGCGGC
CATTGTGAAAAAAGAGGAAATTTGGACAGATTTGGGCACGTAGGTAGGTAGGGTAAGGTT
AGAGAGAAGGTTGTG
>TR36988|c0_g1_i1 len=1027 path=[2305:0-131 2335:132-180 2340:181-235 2339:236-259 2338:260-310 2341:311-334 2336:335-528 2332:529-649 2304:650-1026] [-1, 2305, 2335, 2340, 2339, 2338, 2341, 2336, 2332, 2304, -2]
AAGCCGAGAAGGACGGTGCCAAGGGGAAAGAAACCGATCTCTTTAATCTTGGCCTTTTTA
CTTGAAGTCGATAAGGAATGGGGCTTGTGCATGGTAACAAAGACATAGAGGACTCAGAAT
GCATAACACCAGTAAATAAGGAGCTGAGAGGAAAGAAATTATCTGACGAAGATCAAGCCA
TGATTGATGAAGTTAAGAGGAAAGAAATTGGTCGCTCTAATCTAGGCCTTTTGACATCTT
AGGAACAAAAATCATTGTGAAATTGAAGAGAAACCTCAAGTTCAAGTCTGAATATTCTTC
AAAACTGTGTCCTGGAATCCAAAAATTGTTTGCGGTGAGTGTAGTGGTGTGACCATAAAG
ATTGACTTGTAAATAGTCTTGATCTTAGTGTAGAATCAAAATATGATGGATTTGACAATT
CAAGTGTCTTTTCAGTGTACAAAATATCCATAGTTTGAATTTGGCTTATAATAACTTCAG
TTTTGTTATTGCATCTGGATTCAACAGGCTGTTGAACTTATCAAATCTGAATTTGTCCCA
ATAGAGATTAAATCTGCAACATATTATGCTCCATGGAAACATTCATACATTTTCCAGAAT
CATGTGCTCTAAAAACAAATTCCATGGTCGCATTGGATGTCCTAAGATCAACCATACTTG
GCACATGCTTCAAATTGTTTATCTGGTTTTCAACAATTTCAGTGGTTCACATCCAAGAAA
ATGCTGTTAGCTTTTATCACTGCTTCCCTACCTTCTACAAATAAGAGGATGGGAATCAAT
ATGGGTCTCTTTTTCATTACTATAAAGAAGTAAAATTAATTTTCCTCTTTGAGAATGTTT
AAAGAAAAGAGTGTGATCTTATTTACTTTGCTTATACCCTAAGCACACCGTTGATTTTGT
GAAGCTTCCAAACCACGCCCAAGGAGACTGCTTTAGTCCACATACAAGGCTTTCTTCAAT
CAATGCACCATATATGGCTTTTTTCAATCATGTAATTTTTAATGAAATTGTGCAGAAATG
TGTAGAA
>TR36988|c0_g1_i2 len=854 path=[2305:0-131 2335:132-180 2340:181-235 2339:236-259 2338:260-310 2341:311-334 2330:335-355 2332:356-476 2304:477-853] [-1, 2305, 2335, 2340, 2339, 2338, 2341, 2330, 2332, 2304, -2]
AAGCCGAGAAGGACGGTGCCAAGGGGAAAGAAACCGATCTCTTTAATCTTGGCCTTTTTA
CTTGAAGTCGATAAGGAATGGGGCTTGTGCATGGTAACAAAGACATAGAGGACTCAGAAT
GCATAACACCAGTAAATAAGGAGCTGAGAGGAAAGAAATTATCTGACGAAGATCAAGCCA
TGATTGATGAAGTTAAGAGGAAAGAAATTGGTCGCTCTAATCTAGGCCTTTTGACATCTT
AGGAACAAAAATCATTGTGAAATTGAAGAGAAACCTCAAGTTCAAGTCTGAATATTCTTC
AAAACTGTGTCCTGGAATCCAAAAATTGTTTGCGGCTGTTGAACTTATCAAATCTGAATT
TGTCCCAATAGAGATTAAATCTGCAACATATTATGCTCCATGGAAACATTCATACATTTT
CCAGAATCATGTGCTCTAAAAACAAATTCCATGGTCGCATTGGATGTCCTAAGATCAACC
ATACTTGGCACATGCTTCAAATTGTTTATCTGGTTTTCAACAATTTCAGTGGTTCACATC
CAAGAAAATGCTGTTAGCTTTTATCACTGCTTCCCTACCTTCTACAAATAAGAGGATGGG
AATCAATATGGGTCTCTTTTTCATTACTATAAAGAAGTAAAATTAATTTTCCTCTTTGAG
AATGTTTAAAGAAAAGAGTGTGATCTTATTTACTTTGCTTATACCCTAAGCACACCGTTG
ATTTTGTGAAGCTTCCAAACCACGCCCAAGGAGACTGCTTTAGTCCACATACAAGGCTTT
CTTCAATCAATGCACCATATATGGCTTTTTTCAATCATGTAATTTTTAATGAAATTGTGC
AGAAATGTGTAGAA
>TR36988|c0_g1_i3 len=751 path=[2320:0-131 2334:132-180 2340:181-235 2339:236-259 2338:260-310 2312:311-373 2313:374-750] [-1, 2320, 2334, 2340, 2339, 2338, 2312, 2313, -2]
AAGCCGAGAAGGACGGTGCCAAGGGGAAAGAAACCGATCTCTTTAATCTTGGCCTTTTTA
CTTGAAGTCGATAAGGAATGGGGCTTGTGCATGGTAACAAAGACATAGAGGACTCAGAAT
GCATAACACCAGGAAATAAGGATTTGAGAGGAAAGAAGTTATCTGACGAAGATCAAGCCA
TGATTGATGAAGTTAAGAGGAAAGAAATTGGTCGCTCTAATCTAGGCCTTTTGACATCTT
AGGAACAAAAATCATTGTGAAATTGAAGAGAAACCTCAAGTTCAAGTCTGAATATTCTTC
AAAACTGTGTCTTGGAATCCAAGAATTGTTTGCGGAAAACAAATTCCATGATCGCATTGG
ATGTCCTAAGATCAACCATACTTGGCACATGCTTCAAATTGTTTATCTGGTTTTCAACAA
TTTCAGTGGTTCACATCCAAGAAAATGCTGTTAGCTTTTATCACTGCTTCCCTACCTTCT
ACAAATAAGAGGATGGGAATCAATATGGGTCTCTTTTTCATTACTATAAAGAAGTAAAAT
TAATTTTCCTCTTTGAGAATGTTTAAAGAAAAGAGTGTGATCTTATTTACTTTGCTTATA
CCCTAAGCACACCGTTGATTTTGTGAAGCTTCCAAACCACGCCCAAGGAGACTGCTTTAG
TCCACATACAAGGCTTTCTTCAATCAATGCACCATATATGGCTTTTTTCAATCATGTAAT
TTTTAATGAAATTGTGCAGAAATGTGTAGAA
>TR36989|c0_g1_i1 len=636 path=[1907:0-61 1908:62-90 1942:91-91 1941:92-112 1939:113-374 1938:375-560 1936:561-573 1937:574-635] [-1, 1907, 1908, 1942, 1941, 1939, 1938, 1936, 1937, -2]
GACAATATGGTTGTTGAAGTTTCCAAACAATTTTTCCCTGAAGTTGCAGTAGGGTTTAAC
GACCCACGTGTGACTCTTCGCATTGGTGATGGTACGATCACCTACACTAATATGTTTCCT
TAAATATTTGTGTTTAAATTTACAGCGTTATTGTAAAAAGTTTTACACCATCAGCAAATC
ACAACCAATCATGTGAGACTTTAGAAGTAGTTGCGACAAAAGTCAAGCATTTTTAATGAT
CTGACAATTGTAATTGATTGAATGTGTAAAAAATCTTTACACTGACGGTGTATATGAATT
AAATTCTAACTATTTTACTCCTCATTGAGAAGTCATATTTATCCCATGATGACTTTTCTC
ACAATGGTCTAGGAGTTGCATTTTTTAAGGCAGCTCCAGAAGGATCTTATGATGCAGTCA
TAGTGGATTATCTGACCCTATTGGTATGCTACATGTGTGATACACTGCAGTTTTAGTATC
CTAAGTGATCTAAACTTTTAAAGAATGTTAATGTTATATTTAATATCCTTTTCGAAAAGC
CATTTTTTTCAGTCAGTGGCAAGGGCTCTTCTTCCAGGAGAAGTTATGTGCACTCAGGCT
GAAAGTATATGGCTTCATATGGATATAATTGAGGAC
>TR36989|c0_g1_i2 len=620 path=[1912:0-61 1913:62-90 1914:91-91 1915:92-112 1940:113-358 1938:359-544 1936:545-557 1937:558-619] [-1, 1912, 1913, 1914, 1915, 1940, 1938, 1936, 1937, -2]
GACAATATGGTTGTTGAAGTTTCCAAACAATTTTTCCCTGAAGTTGCAGTAGGGTTTAAC
GATCCACATGTGACTCTTCGCATTGGTGATGGTACGATCACCTACACTAATATCTGTGTT
TAATTTTACAGTGTCGTAAAAAAATTTACACTATCGTTAAATCACAACCAAGCATGTGTG
ACTGTAGAAGTAGTTGCGATAAAAGCCAAGCATTTTTAATGATGTGACGATTGTAATTGA
TTGAATGAGTAAAAAATCTTTACACTGATGGTTTTATATGAATTAAATTCTAATTATTTT
AGTCCTCATTAAGAAGTCATGTTCTTCTCATGATGGCTTTTCTCACAATGGTCTAGGAGT
TGCATTTTTTAAGGCAGCTCCAGAAGGATCTTATGATGCAGTCATAGTGGATTATCTGAC
CCTATTGGTATGCTACATGTGTGATACACTGCAGTTTTAGTATCCTAAGTGATCTAAACT
TTTAAAGAATGTTAATGTTATATTTAATATCCTTTTCGAAAAGCCATTTTTTTCAGTCAG
TGGCAAGGGCTCTTCTTCCAGGAGAAGTTATGTGCACTCAGGCTGAAAGTATATGGCTTC
ATATGGATATAATTGAGGAC
>TR36990|c0_g1_i1 len=339 path=[1307:0-71 1318:72-100 1316:101-110 1314:111-125 1317:126-175 1315:176-178 1312:179-268 1278:269-273 1279:274-338] [-1, 1307, 1318, 1316, 1314, 1317, 1315, 1312, 1278, 1279, -2]
CAACTCCACGGCTGTCAAGATAAGCAGGGACTTGAGCAAGTTGAATTCTGGTAAGTTCTG
CTCTTTGTGTGTGTACTGTGATGGCTGCAATAAGTGTTTTGAATGTCCACATCCACAATT
GCATCAGTTTTTTTTGCCCACAATTGTCTGCAGTTTCAAGGATCATAATGTAACTTTATT
CCCGAAAAAATTTATAACCTTTGCGATGTGAAATACTGTTTTCATTTGGCTAAATTGTCT
ATAAGGTAACGAAACTGATGCTAAATTTGTAATGTTGAAATATTTTGATGCGCATAGTGG
CTGTTCTGTGGTTCTTCTGAAGATCTTTTGCATCACCAG
>TR36990|c0_g2_i1 len=339 path=[1290:0-74 1291:75-89 1292:90-139 1293:140-142 1313:143-232 1300:233-237 1301:238-338] [-1, 1290, 1291, 1292, 1293, 1313, 1300, 1301, -2]
GTTGAATTCTGGTATGTTTTGCTCTTTGTTGTCTGTGTATTGTGATGGCTGAAATAAGTG
TTTTGAATGTCCACATCCACAATTGCATCACTTGTATTTGCCCACAATTGTCTGCAATTT
CAAGGATCATAATGTAACTTTATCCCCGACAAAATTTAGAACCTTTGCAATGTGAAATAC
TGTTTTCATTTGCCTAAATTGTTTATAAGATAACGAAACTGATGCTAAATTTGTAATGCT
GAAATATTTTGAGATTCTGGTAATGGTAATGGTTCCAAACCTATTTGCTACTATAGGACC
TGATAAAGAGACAAAGTATGTCATATTGGGAGAGAAGGC
>TR36991|c0_g1_i1 len=317 path=[860:0-36 874:37-93 878:94-94 877:95-118 876:119-202 848:203-226 849:227-230 850:231-316] [-1, 860, 874, 878, 877, 876, 848, 849, 850, -2]
CTCCTTTTCCCTCAACAACTACGACCTCCTCCCACAGCCGGATCAGTTTTTTCCTTGAAA
CGCGTAAACTTCTTCTTCTCTCTGGCTGCGATTGCAACACTGCTTTCCTCCATTCCATTC
ATCACGTACAGCTCACGCCGCGACGACACGAAGCCCTCCATCCATCTCTTTTCCCATTCG
TCTCCAGACTCCAGCAGCTCTCCGCAAACCCTAACTGTATAACTTAAAAGTTAAGACGAA
GAGTTGAAGAATTGATTCCATTTTTAAGCGGAAGGCCGATGATATCGAAAGAGATGAAGA
AATTATAATTTCTTCAT
>TR36992|c0_g1_i1 len=1642 path=[3321:0-248 3322:249-272 3325:273-566 3316:567-593 3317:594-1641] [-1, 3321, 3322, 3325, 3316, 3317, -2]
AATATTTTCAATTAGGAGCCAAAAAAATAATCAATATGAATGATAACCCTGTAGGTAAGA
GCTTTGAAAATCTGAATTTTCACTTTCCTTATCTGATTCAGCAGCTCCATCCCCACTTTC
CTTTCTTTTCTTTCTCCACTTGGATTTCCTAAGGCAGTGTTCAACCAGCATCACACTAAG
ACCAATGAAGATTGTGCCTAGAGAGCCACCACCAAGTGCTAGCAGCAAAACAGATAGCCA
CTGCATCCCTTGATTATGTGGCAAAATCACCCATGTAGCTGCAACATAGCCAGTTGCCAT
GAAGGCCACAGCTACCCACATAACCTTGTGAGCAATGATCAACAATAATGTTTGTGGTTT
TCTTCTAAATGGAATGACACTAACAAGAACAATAACTACAGATAAAGAGGTGAAGAGTGC
TATGTTATTGCTTATTGCAAATACCTTAAAAGCTGATGTTCTACCAACCATCGATTTGCC
TCTCATTGGTCCTTCTTGATACACACCACCAGGTGGACTAATACCAGCAGCAAAAGTTAC
AGTGGCAATCAAAACAGCCACTAATACTATGGTGTTTCTTGCATTTAGTAATGCCTCTTT
GTGCATCTCATGATAGTGTTTCCTCTTAGTATGATTCACATTTTCAATTTTTCCTTTGTT
ATGATGATGCTTTTGTTTCACTAAATTTGTTGGCTAGAAGTAGTATGGATTATAGGTTCC
ATTCTCAAATCTCTCACTTACTTGAGGCTGAGGCGATCTAGATTCGGAGCTTTTACTAAC
TGGTGGAGGGCTTATACAATCATAAGAAACCATTTCAGTTAGCACTTCCATTTCATTAGG
GATAAACCTTCGAGATGGAGAAAGCCTATATGCTGGCGAGGGAGAATTGTTCTTGTCTAG
TTCAAGTGAAAACGAGGAAGATCGGATGCTTCTTTTACCACCAGCTCTGATAAATATGGC
TTGTAGTTGCCTATTTTCTACACTGTCCATAGCCTGATCAAGAATGTCAAGTGCTGTCAT
CCCTTCACTATTCCTAGTATTAATATCCAGCTTTGTCTTGTTGATCAAGAAATCTGTCAT
CTTATGGCGACCGCCTGAAACTGCAAGATGTAAGACACTGTTGCCATATCTATCTTGGCA
GTGCAATAGGTTTGTACCATTGGAAACTTGCACCAAGAAAACCAAAGCATCATAGCATCC
ATATCTCACAGCTAAATGAAATACTGTCTCTTCTTCTCTTGTGAGATAATGAAATGATGC
AGCACTTCCTGACACAAAATCATCGAGGATCGATACTTTTCCATTCATTACTGCAAGGTG
CAATGGTGTGTAACCATTGTTGTTGTATTGTAAAGCAACATTTGAATCACGTTTTAGTAG
GATCCATACAGTCTCTCTGTATCCTTTATTACAAGCATGATGCAATGCTGAATTTCCATT
CTCGTCGATCACTTGAGAAAGATCTGGCCACCTGTTCAACAACTCTCTAACAATATCTGT
GTGGCCTCTTGATGCAGCAATATGAAAACAGGCTTGATCAAACCCTGCCACTGCTGGCTC
CACAATCTCAGATAGATTCAACAATAGGTTTACCAAGTCAAGATGACCATGGCTACAAGC
CAGTAAAAAAGGACTTTTACAA
>TR36993|c0_g1_i1 len=307 path=[881:0-65 882:66-80 903:81-89 900:90-111 904:112-161 901:162-181 898:182-205 880:206-306] [-1, 881, 882, 903, 900, 904, 901, 898, 880, -2]
GCGATTTGGACTCGTATTTGTGGATTACAACGACGACTTGAAAAGACACCCAAAACTCTC
GGCACATTGGTTCAAGAATTTCCTCAAAAAATCTTGCCAAGAAAAGTGTTCTGTTTAAAT
GAACTTAGGATTAGAAAATAGTGATATGGAATTCACTCATGTATAGATCTATGTGAAAAG
AAAAAAAAAAATTGCCAATAAAAGGTTTCTAGAAAAGAGTTGTTGTATTTTCTATTTTTT
TAGTTTTAGTTTTTTTAATGGCAAATGTTAGTATATTATTTTTATTTTTTTCTAGATAAA
CAAATTT
>TR36994|c0_g1_i1 len=347 path=[750:0-70 751:71-94 753:95-274 748:275-298 749:299-346] [-1, 750, 751, 753, 748, 749, -2]
GAAGCGGCCGATAGGGTTCATGAAGCTAATGCTATTGTTTTCAATACTTCTAATGAACTT
GAGAGTGATGTAATAAATGCTCTATCTGTTAAGATCCCTTCTATTTATGCCATTGGCCCT
TTATCTTCATTTTTGAATCAAAGTCCCCAAAACCACTTGGATTCTTTAGGTTCAAATCTT
TGGAAAGAAGATATGAAATGTCTTGAATGGCTTGAATCTAAGGAAAAGGGTTCTGTAGTT
TATGTGAATTTCGGAAGCATCACGGTTATGACTCCAGATCAATTGTTAGAGTTTGCTTGG
GGTTTGGCCAACAGCAAGAAACCTTTTTTGTGGATCATTAGGCCTGA
>TR36995|c0_g1_i1 len=698 path=[1538:0-450 1539:451-474 1563:475-572 1564:573-584 1555:585-596 1556:597-608 1557:609-625 1558:626-697] [-1, 1538, 1539, 1563, 1564, 1555, 1556, 1557, 1558, -2]
GTTGGAGAAAACTTCAGCTGGTTTGGGCAGTGTATGTTTGCACTTCATTTCTAAGTGAAT
TTTACTGTTACTACTCTACTATTACTATTACTACTACTATTCTATTATTATTGTTTGGGC
AGTAAACACTTACCTTGTATATATCCTCAAATAAGACTATAGGTGAAAATGTTTCTAATG
TAATTAGTGTTTACATTGTGTGTATGTTTACGTACTAAATTGTCATTTGTGATAGATATG
TTCAACTCTGATTTTTTTTTATCTTCGAAGACAAATTAGTAGTAGTAATAATGACTATAT
TCGGAAAAAAACAATAAATGTATCTAACAATTTGTAACATGACTTAGATTTAGAGACACT
TTTCTTTTTCTTTTAAACGGGACTTATATTTATGCTCAGATTTTATATTGATATTGCTGT
TTTGTTTGGGTGTTTATGTCTAGTTCGTATCGTTGCTAGAAACTACAGTATAGTCCTTAT
CTAATGCACATTGTATGGCTAAGATTAATGTTGAATCCCGTGAAATTACTCTATAAAATG
ATGTATGTGTGTCATATTGATAGAACTGGACTAGAGGAAAAGTTGTTGAGTTAAATTTGG
AGCAGTAAGAGCATGAATTGTTGCTTGCTTTGACTATCTAGTGTGGATATATGGCAGGTT
ATTATTGATTCACAACCTTTGACAGTGGCTTTACTTGC
>TR36996|c1_g1_i1 len=567 path=[1220:0-361 1221:362-385 1237:386-509 1238:510-510 1213:511-533 1214:534-534 1215:535-562 1216:563-563 1217:564-564 1218:565-565 1219:566-566] [-1, 1220, 1221, 1237, 1238, 1213, 1214, 1215, 1216, 1217, 1218, 1219, -2]
CTTTCTCCCTCTATTGTCTTTATTGATGAAATTGACGCTGTTGGTACAAAGAGGTATGAT
GCTCACTCAGGTGGAGAGCGTGAAATTCAAAGGACCATGTTGGAGTTGCTGAACCAGTTA
GATGGTTTTGATTCTAGAGGAGATGTTAAAGTTATTCTCGCAACCAACAGAATTGAAAGC
CTTGATCCAGCTCTGCTAAGACCAGGTCGAATAGACAGGAAAATTGAATTTCCTCTCCCT
GATATCAAAACTAGGAGACGCATTTTCACGATACATACATCTAGGATGACATTAGCTGAC
GATGTCAATTTAGAAGAATTTGTCATGACTAAGGATGAGTTCTCTGGAGCTGATATAAAA
GCAATATGTACCGAAGCTGGCTTACTTGCTTTACGAGAACGCCGAATGAAGGTGACCCAT
GCTGATTTTAAGAAGGCAAAAGATAAAGTTATGTTTAAGAAGAAAGAAGGGGTGCCTGAA
GGATTGTATATGTGAAGTATCGTCCTCATTTACCCCTGCCTCCTTTGTTTCATTTCGGTG
TTTTTTTTTTTTTTTTTTTTTTTTTTT
>TR36997|c0_g1_i1 len=230 path=[750:0-98 751:99-102 782:103-126 779:127-152 776:153-191 769:192-229] [-1, 750, 751, 782, 779, 776, 769, -2]
ACTTCCAAAGAACAAAGGAAAGGGGAGAGCTCGACTGGGAGTGAGAAAAGGGTAAATTGA
ACTTGTTTAATGAACTTAATTGTGACAATACACAAGATAGTACAATTGCTTGTGGAGTAC
ATTAGATAGAAAAGGATGAATTGGTGAAATTGAGTGAGATGAGGGTGAGGTCGAGAGTTA
CAGAGAGAGAGAGAGAGAGAGAAGTAGAGAGGAGACAAATCTAGAAATTG
>TR36997|c0_g2_i1 len=230 path=[760:0-98 761:99-102 784:103-122 783:123-126 781:127-152 778:153-191 749:192-229] [-1, 760, 761, 784, 783, 781, 778, 749, -2]
ACTTCCAAAGAACAAAGGAAAGGGGAGAGCTCGACTGGGAGTGAGAAAAGGGTAAATTGA
ACTTGTTTAATGAACTTAATTGTGACAATACACAAGATAGTACCATTGCTTGTGGAGTAC
ATTAGATAGAAAAGGATGAATTGGTGAAATTGAGTGAGATGAGGGTGAGGTCGAGAGTTA
CAGAGAGAGAGAGAGAGAGAGAAGTAGAGAGGAGACAAATCTAGAAATTG
>TR36998|c0_g1_i1 len=259 path=[1622:0-63 1623:64-80 1651:81-124 1650:125-200 1646:201-220 1644:221-258] [-1, 1622, 1623, 1651, 1650, 1646, 1644, -2]
GAGTATGAGTCGTCCTGAGAGAGACAGAGGAGAGCGAGATTTCGAAAACAGAGATGGCAG
GTATTACGCCATTAATTAGTTGCTGTTTGGTTCAATTCTTCAAGGTATAAGTATATCATT
AATGGATCTCAGTACCTCTCGAGGGATTAGTCCTGGCTCCCGACCAGGGATACCAGGATA
ATCTGGGTTGATCTAAAAAGGAGATTCAGGGATAAGAAAGAGAATGTGGAACCTGAGGCA
GACCCAGAAAGGGATCAGA
>TR36998|c0_g1_i2 len=714 path=[1632:0-266 1651:267-310 1650:311-386 1647:387-484 1627:485-508 1645:509-675 1641:676-713] [-1, 1632, 1651, 1650, 1647, 1627, 1645, 1641, -2]
TATTAGAACATTATGGTTGCATTTGATCCATGTAGCCAACCCTACTTAGGATTGGTTGTT
GTTGTATGTAGTTGTTGAATTTTGCATACTCTTTACTAGCTAGTTTACTTGAAATTTATT
CAGTTTATGAAGTTTTTCTGTGTTGGAATGTGGATAATGTGTCCCTATTGTTTATGTTGC
CAGTGTTATATGCAATTTTTTTTTTGTTCTTATAAAATAAGAGGTTGAAATGTGATGCTA
AACTAGGTATTACGCCATTAATTAGTTGCTGTTTGGTTCAATTCTTCAAGGTATAAGTAT
ATCATTAATGGATCTCAGTACCTCTCGAGGGATTAGTCCTGGCTCCCGACCAGGGATACC
AGGATAATCTGGGTTGATCTAAAAAGGTATTATTATTTCATTAATTTGTTGTTATTGGGT
TTCAATGCTAGCACGGTGTTACAATATGATCCTTACTGCAGTTTTGGCTCATGTATAGGT
AAGATTTTGAGTCATTACTCCCTCCGAAGACTGGGCGCCAATTTGGACTCTAATATGGAC
AATCAATATATTGATTTATCGAACAAATTATATAATCTGAATACCAAATTCAACTAGTAT
GACATGGACTTTTCTATATTTTCTTATTACAGCCTCATTTTAACTTGACTTGCAGGAGAT
TCAGGGATAAGAAAGAGAATGTGGAACCTGAGGCAGACCCAGAAAGGGATCAGA
>TR36998|c0_g1_i3 len=528 path=[1622:0-63 1623:64-80 1651:81-124 1650:125-200 1647:201-298 1627:299-322 1645:323-489 1641:490-527] [-1, 1622, 1623, 1651, 1650, 1647, 1627, 1645, 1641, -2]
GAGTATGAGTCGTCCTGAGAGAGACAGAGGAGAGCGAGATTTCGAAAACAGAGATGGCAG
GTATTACGCCATTAATTAGTTGCTGTTTGGTTCAATTCTTCAAGGTATAAGTATATCATT
AATGGATCTCAGTACCTCTCGAGGGATTAGTCCTGGCTCCCGACCAGGGATACCAGGATA
ATCTGGGTTGATCTAAAAAGGTATTATTATTTCATTAATTTGTTGTTATTGGGTTTCAAT
GCTAGCACGGTGTTACAATATGATCCTTACTGCAGTTTTGGCTCATGTATAGGTAAGATT
TTGAGTCATTACTCCCTCCGAAGACTGGGCGCCAATTTGGACTCTAATATGGACAATCAA
TATATTGATTTATCGAACAAATTATATAATCTGAATACCAAATTCAACTAGTATGACATG
GACTTTTCTATATTTTCTTATTACAGCCTCATTTTAACTTGACTTGCAGGAGATTCAGGG
ATAAGAAAGAGAATGTGGAACCTGAGGCAGACCCAGAAAGGGATCAGA
>TR36998|c0_g1_i4 len=484 path=[1629:0-63 1648:64-80 1650:81-156 1647:157-254 1627:255-278 1645:279-445 1641:446-483] [-1, 1629, 1648, 1650, 1647, 1627, 1645, 1641, -2]
GAGTATGAGTCGTCCTGAGAGAGACAGAGGAGAGCGAGATTTCGAAAACAGAGATGGCAG
GTATAAGTATATCATTAATGGATCTCAGTACCTCTCGAGGGATTAGTCCTGGCTCCCGAC
CAGGGATACCAGGATAATCTGGGTTGATCTAAAAAGGTATTATTATTTCATTAATTTGTT
GTTATTGGGTTTCAATGCTAGCACGGTGTTACAATATGATCCTTACTGCAGTTTTGGCTC
ATGTATAGGTAAGATTTTGAGTCATTACTCCCTCCGAAGACTGGGCGCCAATTTGGACTC
TAATATGGACAATCAATATATTGATTTATCGAACAAATTATATAATCTGAATACCAAATT
CAACTAGTATGACATGGACTTTTCTATATTTTCTTATTACAGCCTCATTTTAACTTGACT
TGCAGGAGATTCAGGGATAAGAAAGAGAATGTGGAACCTGAGGCAGACCCAGAAAGGGAT
CAGA
>TR36999|c0_g1_i1 len=270 path=[667:0-62 668:63-86 697:87-143 698:144-149 695:150-166 691:167-168 686:169-224 656:225-241 657:242-269] [-1, 667, 668, 697, 698, 695, 691, 686, 656, 657, -2]
TTCAAGTGCAGCCCATTTAAGAGCTTCTTCATCATCTTCTTCACGTGAAGATTTAGAGAA
AACTTCAACTCCACTTTGTCTCCATACAGTTGAACTTCGAGCTCGTAAACTATTTGTTGC
TCTGTATATGTCTGTTCCTTCCATTTTTTTTGTGCTGTTGTGAAACAGCTTTAACACAAT
CTTGTTCTTGTTTTGTTGAAAATTAATAAGACACTATGAATGAATGAATCAAAGAAAGAG
AAATGTTTTGTTTAGTTACTTACTATTTTG
>TR37000|c0_g1_i1 len=1491 path=[2956:0-374 2957:375-398 2965:399-441 2964:442-483 2963:484-1394 2951:1395-1442 2952:1443-1490] [-1, 2956, 2957, 2965, 2964, 2963, 2951, 2952, -2]
TTTCGTGACTGCTGAGAACTGCCAAAAGAGCAAAATCTTTTTTATCGCATGGTCAGTTAC
TTAGTTTCTTGTACAGTCATAGACTCTGTATATTAACTTGCTCAATTTTTCTTGCATTGG
TTTTAGTATACAGTGTGTTACATATGTATATATTGCATTTGGATGTTGCATGCTTGCATT
CAAGACTTAAAACACTGATTTATTATTTTATAAACCAAAGACAGAAATCTGAACGAGGGC
ACTGTAACGATACAATTCTCTAGTATATTCTCTTGATTTCATTCATCTATCTTATTGACT
TTCATAGCATAATCAAACTATTCTTCATAATGCCTATTCTTAATCTTCATGGGTGGGTGA
CTCAAGTGTTCAGAACATGACTTTTTCACATAATCTATTAAGTTTTATTAGATAGCGAGC
ATATTGCTAATTTACTAGGGTAAATGCCAAGCTGTATTTTCGAATGGAGTAGGGGTAAGT
TCTTGAATTGTTTGTATGTGATTAAGCAAAAATTAATGTCTATTAGTCTATTACTATAGT
ACCTTGTTGAACTAGGGACTGCATTTTAGACTTCAAGCACATTTCCAAAAATCATTTCAA
ATTCCAGACTCTTGATAAAAAATGCTTTTGATATTTGGCAAAAGGCATTACTAACCGTTT
GAACCGTTTGCATAAACCCATAGCCTTCTAAAAGGGTTTTTTATTTGACACAACCTTGCT
ATAATCAACTGGTATGCTACACTGTTTTTAGACCCCTTTCTTTTAGTATCTGGTTGTATT
TTTCAGATTTCCAATACTTGATTATATTTGTCTCGGTCTCCAAATTCATGTGATTGTTGT
TTTGCCTTTCCATTCATATGAATTATTGTGATAGGACCCGGGATGAGAATGTGATCCAAA
TAGGCAATTAGTTTATCAGTTGTCCAAATCCATTGTGTGGGGTGTGATGTTAGAAGAATG
TAGGAAACAGAGGGAAAATAATGTGACGTGGTAGGGGATGGCGTGAGCAAGTGTGTTGTG
TGACCATCTTGTTATAAGCGGGTAGGAGGAGGGAGAGAAAGGCATGCAGTCTGATGTATT
ATTTCTGTTTGGCCAGAGAAGTGTATTTTCTCTGAGAGGAGCCTAGCTATGTGGGTAGAG
GAGGATTCATCCCTTTCTGCAATCTACTTTCGTTACCATCAATAATATTCTGCAATTGTT
TTTCAGTCTTCCAAATCACTGTTAATTCTGTATGTTTGGTATCGGATTCGCATCATACTG
TATCCCAGTGGCTACATATATGGTATCTTAAACTATCTCTCAACCTTTTTTATTCATTTT
TGTGTTGATTTTTCTTTTGGGTGTTTAATTAGTTTATATACTGTAGGCATCCTGGTCTCA
AGATCGACAATCTTAAATTAATTTATATACATCAGAATCATGGTCTCAAGATCGACAATC
TTAAATTAATTTATATACATCAGAATCATGGTCTCAAGATCGACAATCTTA
>TR37001|c0_g1_i1 len=297 path=[823:0-76 841:77-133 846:134-149 844:150-173 840:174-187 845:188-211 843:212-244 839:245-268 829:269-296] [-1, 823, 841, 846, 844, 840, 845, 843, 839, 829, -2]
GGGCGAAACAAGCAAAGATACCAACCAACGATGGCACCCCAATCATGAGCCACAAGGAAG
ACTTGATCAACACCAAGCGAGTCGATGAGACCAACGATGTCACCAACCAAGTGGAAGATT
GTATAACTGCTTACCGAACTGGGGACATCAGTGTCACCATAACCACGAAGATCTGGAGCG
ACCGCCCGATAACCAAGGGAGCTGAGAGCAACAATCTGGTGGCGCCATGAATACCAGAGT
TCGGGGAAGCCGTGAAGGAACAAAACAACTGGACCTTCTTTTCCTTTCTCAGCAATA
>TR37002|c0_g1_i1 len=493 path=[1159:0-167 1160:168-191 1166:192-290 1165:291-344 1164:345-418 1162:419-442 1149:443-492] [-1, 1159, 1160, 1166, 1165, 1164, 1162, 1149, -2]
AGATGAACAAAATACTTTCATGATAAATTATGAAACAATATCAAACATAATACTCCAGGA
ATAAGGATTAACAGAAAAGCATATCACAATAAAGTATGAAATGGACGTAAAAAGTAAAAA
ATTTGAATTATTAGATTGCAGTAGCGGCTCAATTCAAGTTCTTTTTTTCATTTTTAAAAA
AGCTCAATTCAAGTTCTTAAATATTAGATCAGTAATTTGAAAATGTTAGTTAAAAAAATA
TTAACTTATTTAGTAAAGCTTGTGCTTAAAAATTGTATCTATCTGCTAATTATTGCAACC
TGTATGCAAGAATGAAAGTAACGACTACATAACATGAGAAACTATATGAAAAATATATAT
TGATACGACACAAACATAGCCAACCACATCAACACAATTTGAACAATTTGATGAACAAAA
AGTCTTAACCAAAAATTGAGACATTGAGGTGGATGAATAGTCATTACAAAAAGCACACTT
GTCATACAAAGCA
>TR37003|c0_g1_i1 len=726 path=[704:0-725] [-1, 704, -2]
CGAGCATTTGTTTTCTCACTCACTTCCCTCATCGTTGCTTCCCTGTAGCAATGTCAAGGA
AAAATTAAATTTTGAAAAGCAATAATCAACTATAAAGTTACTAGCAATATTTTTACACAG
TATAATCATTTTTTGTTTCCTAGAGGAAGTATAACAGGTCTTTTTCGTGTAATGAAGATA
CTCAAGGACGTCGCTTCTACAGAGAAATATTTTTTAAAATAAAACCAACTATCGATTTAG
TGAAGTACATTTCACAATCTACAGACTTGACCATTACTGAAATTCGGATGGAAAATCGAG
TAACATATGATATTTTAATTAAGAAGTTGAGAATTTAATTAATACATGCGGTCTTTGTAA
TATAGTTTTATACATGTAATCTTAGATTTCATTGTGCCAATCTCGAACCGAGCATCACAT
GGTCAAATACACGTATCCAAACTGAAATCAAACTTAAGGGTATGTTTGGAAATTTAAGAG
GGGAAGAATCGAGGGTTTTGAGGAATTTATTTTTCTTCATAATACAAAATTCCCCTAATT
TGGGAGAACTTAAAAAATGCATTAGAGGAGAATTTTGGAGAGTCTAAATAAATTCTTCAA
ATTCTTTCATTTCTCGCACAACCGTATGAAATTAATGATACACCCTGATCTAATCAAACT
GAAATCAAACTTTAAAAGTAAGAGTAAGAAACTTACTTTTCCTTCAAATAAATTAGATAA
TCGTGG
>TR37004|c0_g1_i1 len=1363 path=[3284:0-411 3304:412-544 3289:545-564 3301:565-643 3292:644-657 3293:658-686 3302:687-832 3298:833-1362] [-1, 3284, 3304, 3289, 3301, 3292, 3293, 3302, 3298, -2]
GAGGCAAAGAAAATCATCATATTCATATCATATATCATCTCATCATATCATATCATATCA
TATTCATATATAAAGTAATCTTATTTGACATAAGGTAAGCACAAATAAGCCTAAACAAAA
TACAAAGTCTGAGAAAAGATCCAAACCTCCCCCAAAAGATTACGAAGATTAATAATGATA
ATGCAATTACATACTCCAAAACATTGTACTTTTCCACCATAGAGATAAGTAGTAATCGAA
TCCTTTCACTTTAAATTTAAGCCGCCACCACGATAGAACTTTATCTTGATCCAAAATAGA
AGATAAATTAAATTCCTTTTGAGCAAAAACAACATTATTAAGAGCTTTTTAAATTGACCA
CCAAATAATTTGAAAAGAAATTTTAATTTACACTTGAAAAACTTGTAATCCTCTCTATTG
GATGACATGACTTGATACATCATCAACAAAAGCACAAGACAAGACTAACCAATTGTTGAT
TGATCTCCAAACTTGACGGAAGAACACGCAATCCAAGCAAAGATCATTGAGACTTTCCCT
AGTACCACATCCACTTAGGCAAGAAGAATCATTTAGAATGATTATCCATCGTCTTACCAA
ATTATCCTTAGTAGGAAGACGATTATTCAATAATCTCTAAGCTAATAAAGACACCTTCCG
TAAAAAAACTAATTTATAATGAAGGAATTACCATCTTAAATTAGCCTTCTCCACAACTTA
CTATTTCTTTCTTCTTTGTTTTCCCAATAGGATAACACCCTCTAACTCTATTTGAACCTT
TATGTTTCAAAATAGAACCAACAATTGTTGATGAGCACGAGGAAGAGAAGCTTCCATGAT
TGTTGTCTCTCGTGGAATATGAGTACGACAATGTCGATGATGATGAAGACGAGGATGACG
ACCTAGACGATGCCGATGATGCATGAGTAGTCTTCCTTGAACCTACCAACCTTGGCAAAA
TGCATGAAAAAATATTGATCTTTGAATTTCTTTTTTTGTTAGTATTGGATTTTTTGGAAT
AATATGAAGGTGGGGGTGTAAGTGGAGGTAAAGAGGTTTCAGATAAAGGGTGCTTAGGAG
TACCAGGTTGTGCCTCCCATACAAAGGGAATTGCAATTGATGTTTCTCCATAATACATGA
CCCTTGATGAAGTGTTGGCACTAGAAGAAGCTTCCTTTGATTTTAGCCTTAAGAAGAATT
TATCATCTTGCTTTATTCTGAAAGACTTGTCAATTGAGAGATGATTGATACCATCATTGA
TCATTTTTTGGGTTTAGAAATACTGTATCTTGTTTTGAACTATGATACTATAAAATAAGC
CTCAAAGGAAAATGGAACCATAGACATTGAGTTGAGTAATGAG
>TR37005|c0_g1_i1 len=665 path=[1463:0-315 1464:316-339 1473:340-369 1472:370-393 1471:394-589 1458:590-629 1459:630-664] [-1, 1463, 1464, 1473, 1472, 1471, 1458, 1459, -2]
GTTTTTCACAACTCGCTCAAATGACAATTACATTATTTAACCTAAAAATTACACCAGTAG
CCAGAGAGTGAAATAAAGTACTACGGTCTACGGCTTTTGTCTTCTATTCAGCAAAAGGAC
GCATTTTCTGTGTTATATTATCTCCGTTTCTTTTAATACCAATCATGTTCTAAATTGTGG
TTTTGATACAACGCAAATTGATCTTGACATATTGTAGAGAACTGCAAAAAAGTGCAGCAG
ATACAGCCACAATTACAGTTGCAATGTCATTGCAAAGACCTTTAAAACTAAAACCATTTA
AACTGTAATACCTAATACTAACTAGTGACTAATGTAACTTAACACATTAGAGTTTTATGC
AGCGGGAGCATAGTCATAATCACCATCGTCGTCATCATCACCTTCTATGTATGCAATTAG
ATCAGCAGAACCTGAATCTTCATTCCTCATGTAATAATTTCCTTTAATGCATTTTGTAGA
TGCATAACCTAACCAATCATTGTCACCTTCACCATATGCATCATGATTGCACTTTGGAGC
AATGACCATGGAAGTCGATGTCATTTTGGTTGTGAGGCTGGCTATGTGGAATTAAAGTGT
GTGTTGATGATAAGAAGAAAATAGAATTAGCAATATATGATATGCTAGGGTACTAGTTGT
GTGAG
>TR37006|c0_g1_i1 len=794 path=[1812:0-405 1813:406-429 1820:430-510 1821:511-534 1822:535-572 1815:573-593 1804:594-793] [-1, 1812, 1813, 1820, 1821, 1822, 1815, 1804, -2]
CAGAACAACCAGAAGCTGAAGTTCCTGCCACAGAAGTACCAACAGAAGAAACAACCGAAC
AACCAACAGAAACAACAACAGAAGAAACTCCAGCTGCTGTAGAAACACAAGATCCAGTTG
AAGTTGAGACCAAGGAAGTGGTAACAGAAGAAGCCAAGGAAGAGAATTCAGAAGCACCTA
AAGAAACAGAGGAATCAGTTGAAGAAGTGAAGGAAGAGGCTGCAGCAGTAGTGGAGGAGC
CTGTAGCAACCATTGAAAATGAGTCAGAAGCACCAGCAGCAGTAACTGCTGAGGAAGAGA
ATGTGAAACCAGTTGAGTCAGTTGAAGCTCCAGCAGCAGAAGAAGTTCCAGTTGAGAAAT
CTGAAGCTTAAAACAATGGAGGGTGTGTGAATGGAATTGATAAAAAAGAGAGATTAAATT
AATGGTTCTAGTTGTTTGGATCGGGTCTACCATTTTGCATGTCGAGGTTGAAAAGTTTTC
TATTATTATTTCTTTACTTTCCTTTCCTTTACTAAAGTTTATTATTGTTGTTATAGTAAG
TCTTTGGAAGTGGTTATTCATATGGAGGGTATATAGCTATCTACATCAGTTATGTATGGA
ACTTTGCTCCATGTCAGCATATATATACATGCTGAATGGTGGACATGTGAAATTCTATTC
CATGAGTTGTGTATTGAAGTGATCAGCTATAAGGTGTTATGGTTCTTGGGAAGGTTACAT
GAGTTTTTCATGGTGTGTTCCTGTGTTTCTCTAGATTTGAATAAATGATATTTACTTTAT
TTTAAAAAAAAAAA
>TR37007|c0_g1_i1 len=552 path=[2393:0-92 2456:93-93 2464:94-151 2460:152-169 2454:170-170 2391:171-194 2463:195-284 2434:285-318 2435:319-319 2436:320-551] [-1, 2393, 2456, 2464, 2460, 2454, 2391, 2463, 2434, 2435, 2436, -2]
CTGACTGAGTAAATAACACAGTACATATAAGATAAAATGGTTGTCTACATCCCTCCTATA
GTTAGAGTTGGAGAGCCAGAGTTCAAGTTGAAGGATCTGCCACAAAACATAGCCATGGCA
GAAAAGCAGGTAAGGGATATATTGATGAAAGCAGATCGAGATGGAGATGGTTGTTTGAGC
AAAGATGAGCTTAAGGAAGCTTTCAAGGAATTTGGTTCGTGGATGCCTTGTTTGAGAGCT
TCTTGTTGTCTCAAAAAAGTTGATACCAATCGTGATGGAAAAATCTGCAGGGAAGGAATT
GATTTTGTTGTTGATTATGTATTGGCATGGTTAGAGTCAAAGAAGTAGTAGTAAATAGTA
ATGATCACGCCCAAGCTTTAGTTTTACTAGCTGTAGACCCAAAATTACCTATGTTAGAGG
TGATATATGTGGTATGTGTTTATTAATCAATGTCAGGATGAACCGGAAGAATATAATTAA
TTCTTCATGTGTTGTGGTATGCAATTCTACTTACTTCAATAGCTAATTATGTATAATATG
CATGAATGTTAT
>TR37007|c0_g1_i2 len=487 path=[2418:0-54 2419:55-84 2461:85-85 2455:86-161 2448:162-162 2424:163-188 2459:189-189 2452:190-213 2445:214-299 2465:300-310 2462:311-311 2457:312-356 2443:357-407 2377:408-408 2378:409-486] [-1, 2418, 2419, 2461, 2455, 2448, 2424, 2459, 2452, 2445, 2465, 2462, 2457, 2443, 2377, 2378, -2]
AAATAATAGAGTACTAGCTAAACAAGACATAAACAATATGCCTGTATTCATCCCTATAGT
TAGAGAGCCAGAGTTCAAGTTGAAGGGTCTGCCACAGAACATAGCCATGACAGAAAAGCA
AATAAGGGACATATTGATCAAAGCAGATCGAGATGGAGATGGTAGCTTGAGCAAAGATGA
GCTTAAGAAAGCTTTCAAGGAATTTGGTTCGAGGATGCCTTGTTGGAGAGCTTCTTGTTG
TCTTAGAAAAGTTGATACCAATTGTGATGGAAAAATAAGCAGGGAAGAAATTGATTTTGT
TGTTGATTATGTCTTAGCATGGTTAGAGTCTAAGAATTAGTAGTAATGATCACAACCGAG
CTTTAGTTTTATTAGATTAGATATAGACCCAAAATTACCTATGTTATGTTATGTACATAT
ATACAGTGGCTTCATGTAAAATTAATCTTCACTTTTTATGAGATTAATTAATAAAATTGT
AAATTAG
>TR37008|c0_g1_i1 len=652 path=[1429:0-464 1456:465-505 1452:506-520 1434:521-544 1454:545-575 1450:576-605 1443:606-651] [-1, 1429, 1456, 1452, 1434, 1454, 1450, 1443, -2]
GTGTATATATCACTTATTTATAATTTTTTTAATAGTAATATTTAATAAACACTCAATTCT
TTCTTTCTTAAAAAAAAAAAATAAACACTCAATCTTTCCAACCCAACATCTCATACACAT
TTTTAAATGAGACTCATTCATTAATTATCAATAACTTTATATTATTACATTTCAGTTTTT
AAAAATTATAAAAGTGTGGATCCCACTTAAGATTGAAATTTTAACTGAGACATTGAGTCT
TATAAAACCTCAACAATTTCCCTCTCCAATAAAGGTATCTAATTAGTACAAAGCTTTAAA
TGTTTAAGACTCTCCCATTGGATTGGAGATAGTCTAAGTGCCAGATGTGGGACTTCTCTT
TACCGTGTGTTTTTTTCCTTTGTAAATCATATAGTGTACCGATATTATATTAGACGTGCA
AAATGGTGTTTTTTTTATTTTGTTTCATTGAACCTATCCAAAAAAGTCATAAACGCCAAC
ATTTAGTGTTGAGAATTGGAAATTGCAGGTTGGAACAAGCACCTCAACATATCAAAATAT
CTTTTACTATATGAATTGTATTTATGGGCATGATTGGAAATTATTTTGTTTGTGCAGGTT
TGGAGCAATGATGCTTATGAGAGTGTGGAACACAGAGTTATCGTCAACCCAG
>TR37008|c0_g2_i1 len=652 path=[1437:0-464 1455:465-505 1451:506-520 1457:521-544 1453:545-575 1449:576-605 1428:606-651] [-1, 1437, 1455, 1451, 1457, 1453, 1449, 1428, -2]
GTGTATATATCACTTATTTATAATTTTTTTAATAGTAATATTTAATAAACACTCAATTCT
TTCTTTCTTAAAAAAAAAAAATAAACACTCAATCTTTCCAACCCAACATCTCATACACAT
TTTTAAATGAGACTCATTCATTAATTATCAATAACTTTATATTATTACATTTCAGTTTTT
AAAAATTATAAAAGTGTGGATCCCACTTAAGATTGAAATTTTAACTGAGACATTGAGTCT
TATAAAACCTCAACAATTTCCCTCTCCAATAAAGGTATCTAATTAGTACAAAGCTTTAAA
TGTTTAAGACTCTCCCATTGGATTGGAGATAGTCTAAGTGCCAGATGTGGGACTTCTCTT
TACCGTGTGTTTTTTTCCTTTGTAAATCATATAGTGTACCGATATTATATTAGACGTGCA
AAATGGTGTTTTTTTTATTTTGTTTCATTGAACCTATCCAAAAAAATCATAAACGCCAAC
ACCTAGTGTTGAGAATTGGAAATTGCAGGTTGGAACAAGCACCTCAACATATCAAAATAT
CTTTTACTATATGAATTGTATTTATGGGCATGATTGCAAACTGTTTTGTTTGTGCAGGTT
TGGAGCAATGATGCTTATGAGAGTGTGGAACACAGAGTTATCGTCAACCCAG
>TR37009|c0_g1_i1 len=361 path=[1673:0-61 1702:62-77 1707:78-100 1703:101-115 1698:116-139 1697:140-360] [-1, 1673, 1702, 1707, 1703, 1698, 1697, -2]
AATACCATGTTCTCCATCAAGCAAGATCTCTGGTTCCACAATTGGGACCAATCCGTTGTC
CTAATAAACCATTAAATGGACATATTTTAGCCAAGGTTTTAAATCACACTCATGTAATGA
TTAATGTTACCAAAGAACATTCTAGTCAAATACAATTTGTACATAGGTAAATGCAGCTGC
TAAGACAAAAAAATCTTGACGTTGCATGATAATCAGGGTCATGGAACTTTTTCAAAAGTT
ATTGATGTAATAACTATGAATTAAAATAAATCACTTATATAATTTGAATGGTTTTTTCAC
CTGACTAATTGCAGCATAGCGAGCCAAACCCCAGGCTGCTTCCTTGACAGCCAGAGCAGA
G
>TR37009|c0_g2_i1 len=361 path=[1689:0-61 1708:62-100 1704:101-115 1699:116-139 1672:140-360] [-1, 1689, 1708, 1704, 1699, 1672, -2]
AATACCATGTTCTCCATCAAGCAAGATCTCTGGTTCCACAATTGGGACCAATCCGTTGTC
CTGATAAACCATTAAATAGACATATTTTAGCCAAGGTTTTAAATCACACTCATGTAATGA
TTAATGTTACCAAAGAACATTCTAGTCAAATACAATTTGTACATAGGTAAATGCAGCTGC
TAAGACAAAAAAATCTTGACGTTGCATGATAATCAGGGTCATGGAACTTTTTCAAAAGTT
ATTGATGTAATAACTATGAATTAAAATAAATCACTTATATAATTTGAATGGTTTTTTCAC
CTGACTAATTGCAGCATAGCGAGCCAAACCCCAGGCTGCTTCCTTGACAGCCAGAGCAGA
G
>TR37009|c0_g3_i1 len=381 path=[1684:0-61 1685:62-77 1706:78-177 1701:178-325 1681:326-380] [-1, 1684, 1685, 1706, 1701, 1681, -2]
AATACCATGTTCTCCATCAAGCAAGATCTCTGGTTCCACAATTGGGACCAATCCGTTGTC
CTAATAAACCATTAAATGAATAAATTTTAGCCGAGGTTTTTAATCAATCTCATGTAGTGA
TCATTGTTATTGTAGAAAATTTTAGTCAAATACAACTTATAATATTATGTAACTGCAGGT
GCCAACTGCCAAGACATTAAAAACCTTGATGTTGCGGTTAAAGTCGGGTCACAAAACTTT
TTTAAAGCCTTGATAAAATTATTTATGTAATAAGCATGAATTAAAAGAAATCAATTGTAT
AATTTGAGTGGTTTTCTCACCTGACTAATTGCAGCGTAGCGAGCCAGACCCCAGGCTGCT
TCCTTGACTGCAAGAGCAGAG
>TR37010|c0_g1_i1 len=862 path=[1851:0-202 1852:203-226 1855:227-303 1841:304-327 1842:328-353 1843:354-377 1856:378-472 1846:473-500 1847:501-861] [-1, 1851, 1852, 1855, 1841, 1842, 1843, 1856, 1846, 1847, -2]
GTGAATAAAAATTAGGAAAGACTCCAATACATGTCGCTATGTAATCGTGAAGAAAGTTTT
CGCTATACATAGCTTTTTCCATAAGTTAATAATGACACTGTGTAAAAATCTTATCGGGAT
GCTTTCGTGGAATAGTTGTCGGGACAACCAGCAATATTCTATATTTTTTTCCTTCAAAAC
TCGCTTCTACCTTTATGGTTTACCTATAATCTCGTTCTATTACCGTCACTGATTCCGCTA
AGTTTTTACATCCCATCCTTGTGGCTATAGTGGTTGAAATGCTGATACACAGAGCTGCTA
GTGACAGAGAACCAGGAGAGATAGGCAGACAGGTTCGTCGGGAGAGAGACAACACTGTAA
AACGACGACGTGAGAGGCAACAACAATAACATCAACGATGGGAGAAAATGGCGGCAATAC
GAGACTATGAGAATATGGAGTAGTGGTTGTAGTGTGTCTCTATCTGCCATTTGGTATCTT
TGAAGACAGCAACCATGGCGGCAATGATAACTACATAGATAAGCTCTGCTGAAGAGATCT
GTTTCTAATCTTATTCATAATTAATATAGAATCCCAAACATAAATGTGTTATTTTCTCTT
CCGCATATTGTTGTTCTACTTTTAATTGTTTGTTTTAAATAACAAATAACAAATTTGAGT
AAAAAAAGGAAATAATGGATAAAAATGGGAAGTGCGCGTGACTGATAAGTTTGTCGTGCA
ATTCGTGGGGTGCTGTATGTCGTGTCATATAGCAGTTCTCAAAAAATTATGATATCAAAA
TTCGTGGTCTGTAAGGATTGAGATAGGAAGCATAGAAACATTAGTATGAATATTTACCGT
CCCGCCCGCGTTGATATCCGAG
>TR37011|c0_g1_i1 len=1538 path=[3170:0-131 3171:132-155 3190:156-380 3188:381-923 3187:924-1349 3176:1350-1370 3177:1371-1537] [-1, 3170, 3171, 3190, 3188, 3187, 3176, 3177, -2]
GAAGGAGAGCTTATTTGCAGATAGGGTGTTTGACTTGTTTGATACAAAGCACAATGGGAT
ACTTGATTTTGAAGAGTTTGCACGTGCTCTTTCTGTTTTTCATCCCAACGCACCAATTGA
TGAGAAGATTCAGTTTTCTTTCCAATTGTATGATCTCAAACAGCAAGGTTTTATTGAAAG
ACAGGAGGTAAAACAAATGGTGGTGGCCACTCTAGCTGAATCTGGTATGAATCTTTCCGA
TGACGTGGTCGAAAGTATTATCGACAAGACATTTGAGGAAGCTGATACAAAACATGATGG
GAAGATTGACAAGGAAGAATGGCGAAACCTTGTCTTGCGGCATCCATCCCTTCTGAAAAA
TATGACTCTTCAGTATCTGAAGTGAGTTTCTTCCTGTTACTAATTACTAATTTGATTTTG
AAATTCTCTCACCAGGGAGTAAATTATTTCCTAACATGTTAGGATTTGTTTGTTAAAATG
AACCATAATCTTCAAATTTTAATCTCTACTATTAATAAGGAGAATAAGGTGGGTATTTTC
TTCACTTTTTACTGCAGAAGTTTCAAATTTTGCCATTTCAAATGTTTGTTAAAACCCGAA
ACTGTATTTTTTAATTATTACAACTCAATGCATATCTCCTTTTCCCTTCATATTTATCCC
CATTCATTCTCATCACTCCTCATGTAGCTATACATACATGTGTGTGCAAGATCACATACC
ATTGTGTTCATTCATAGGAGTTTTGTTTAAAACGGTGGCCTTTTAGCACCAATGCAATTA
CCTTCTGATTGATTTTGTCCTGGATGGTATCTCCAATACATATTTTATTCTATTTCTCAC
AGACAACTTTGTTTGATAATCTCTATCATCTAAGATCTGATTTGAACTGTTTATCTGGCA
GAGATATAACCACCACATTTCCTAGTTTTGTTTTTCACTCGCAAGTTGATGATACCTGAG
GCAGCTACATGAGCCTACATCATCCATGTCACTTTTTCTGGTCTTGAATACCAATGGTTT
ATGTTTCACTTGTGAATACTGGGATTTTGTTGAAGGATGCAGTCCGGGATAGATCTAGAT
CTTGTTTATATTTTTGTTGAATAGAACTTTGTTTCTTGTTTTGGATCATTGAGGTTTGTA
GATTGGACAAATGGGTTTGATTAATGATTTCCTTCATTTGAGAATAAAAGGGAAACCAGA
TAGAATAGGTGTTTCAGGTTTTCAGCATTAGCACTTTGGATATGTTGGTGAGAAAAATAT
CTGTCAAAAGTCTAGTGCAATGGCTTGGGCAAGCTGTGAAGGTGTCTTTGAGCCCATGAC
CTGAGTTGATGGCAGCTTCTGCCTAAAACCAACATTTCCCTTCCATTTTCTTTTGCTCTT
GTAAGTTTTAATTGTCACAATTTTATTCAAGACTATTGACCATAACAAATCAGATATGTT
GTATATTTGGTTGTAATTATCATTTTTGCATGGGTGTCTATTGGAGAATTAATTGTAAAC
ATTTTTTTTTATGAATGTCTAAAATCAAGGTGGAAAAA
>TR37011|c0_g1_i2 len=1018 path=[3170:0-131 3171:132-155 3190:156-380 3179:381-403 3187:404-829 3176:830-850 3177:851-1017] [-1, 3170, 3171, 3190, 3179, 3187, 3176, 3177, -2]
GAAGGAGAGCTTATTTGCAGATAGGGTGTTTGACTTGTTTGATACAAAGCACAATGGGAT
ACTTGATTTTGAAGAGTTTGCACGTGCTCTTTCTGTTTTTCATCCCAACGCACCAATTGA
TGAGAAGATTCAGTTTTCTTTCCAATTGTATGATCTCAAACAGCAAGGTTTTATTGAAAG
ACAGGAGGTAAAACAAATGGTGGTGGCCACTCTAGCTGAATCTGGTATGAATCTTTCCGA
TGACGTGGTCGAAAGTATTATCGACAAGACATTTGAGGAAGCTGATACAAAACATGATGG
GAAGATTGACAAGGAAGAATGGCGAAACCTTGTCTTGCGGCATCCATCCCTTCTGAAAAA
TATGACTCTTCAGTATCTGAAAGATATAACCACCACATTTCCTAGTTTTGTTTTTCACTC
GCAAGTTGATGATACCTGAGGCAGCTACATGAGCCTACATCATCCATGTCACTTTTTCTG
GTCTTGAATACCAATGGTTTATGTTTCACTTGTGAATACTGGGATTTTGTTGAAGGATGC
AGTCCGGGATAGATCTAGATCTTGTTTATATTTTTGTTGAATAGAACTTTGTTTCTTGTT
TTGGATCATTGAGGTTTGTAGATTGGACAAATGGGTTTGATTAATGATTTCCTTCATTTG
AGAATAAAAGGGAAACCAGATAGAATAGGTGTTTCAGGTTTTCAGCATTAGCACTTTGGA
TATGTTGGTGAGAAAAATATCTGTCAAAAGTCTAGTGCAATGGCTTGGGCAAGCTGTGAA
GGTGTCTTTGAGCCCATGACCTGAGTTGATGGCAGCTTCTGCCTAAAACCAACATTTCCC
TTCCATTTTCTTTTGCTCTTGTAAGTTTTAATTGTCACAATTTTATTCAAGACTATTGAC
CATAACAAATCAGATATGTTGTATATTTGGTTGTAATTATCATTTTTGCATGGGTGTCTA
TTGGAGAATTAATTGTAAACATTTTTTTTTATGAATGTCTAAAATCAAGGTGGAAAAA
>TR37012|c0_g1_i1 len=255 path=[458:0-78 459:79-102 481:103-137 484:138-161 482:162-202 479:203-213 465:214-254] [-1, 458, 459, 481, 484, 482, 479, 465, -2]
TGAAGGCTAAATTTCCAAGAACTCTGGAATACGCTTCCAGAATGGAATGTCCAATATCCT
ACAGAGATAACAACATACACCAAATCACATTACCACTGAACTAGGACCAACTTTTTGGCC
ACATGTACAACAAATTGGTTTGATTAACTGTTGGTTTCTTTAGTTTAGAAAGGCTCGAAT
AACAAATTGGCTTGATTAACTGTTGGTTTCTTTAGTTTAGAAAGGCTCGAATAACAAATT
GGCTTGATTAACTGT
>TR37013|c0_g1_i1 len=3467 path=[7042:0-1214 7043:1215-1238 7046:1239-2231 7040:2232-2255 7045:2256-2840 7037:2841-2864 7038:2865-3466] [-1, 7042, 7043, 7046, 7040, 7045, 7037, 7038, -2]
AATTTTCATCCAAAAATAAATAAACAAACACTTGCGTTCTTGGAGAAGTCAGCTTCGATC
TTCCTCCGTGGAACTCGAAGATTACAATACCCATCACTCACACATTCACTCTTCTCTCTT
CAGATCCATCGCCATGGCCATGGCGATTAGGGTTTTTCTCTCTTTTCTCCTTTTCCTCTC
TTTAACCAATCTCGCTTCTTCTCTTTACGAAGATCAAGTTGGTCTCATGGATTGGCACCA
ACAGTATATTGGGAAGGTGAAGCATGCTGTGTTCCATACTCAGAAGACGGGGCGAAAGCG
TGTTTTAGTGTCCACTGAAGAGAATGTTGTAGCTTCACTCGACCTTCGCCATGGAGAGAT
TTTTTGGAGGCATGTTCTTGGCACCAATGATGTTGTTGATGGGATTGACATTGCCCTTGG
AAAATATGTCATCACCCTTTCCTCTGATGGAAGTATACTGAGAGCATGGAACTTACCTGA
CGGGCAGATGGTTTGGGAGTCTTCCCTTCAGGGATCAAAGGAATCAAAGTCAATATTAAA
CATTCCAAAAAATTTGAAAGCTGACAAGGATGATTTGATACTTGTTTTTGGTAAAGGGTG
TCTTCATGCCATTTCTGGCATAGACGGTGAAGTTCTCTGGAGGAAAGATTTTGCTAGTGA
GAGCATTGAAGTTAGCCATATTATACAGTCTCCTGATGTGATTTATGTAGCTGGTTTTGT
TGGTTCTTTAAAGTTTTATGTTTATGAAGTGAATGCAAAGAGCGGGGAGTTGTTAAAGAA
TAATCATGTAGCACTTCCCTTTGCAACTTCTGGGGAATCATTATCAGTCTCAGGTGATAA
GTTTGTGGTGTTGGATGATGTAAGGTCAAAGATAGTAACAATAGACATCAACAATGGAGA
TATTAACTACAACCAGAAGCAAGTTTCAGACCTCATCAAGGATTCATCTGGACAGGCAGT
AATATTACCATCAAAGCTTCCAGGACTGTTTGCATTAAAAATCAATTCCCAAGTTCTCTT
AATTAAAGTTACAAATGAAGGTGAGTTGGTGGCGCTGGACCAAATCGACAATACAGCAGC
CTTTAGCAATGCTCTGTCAATTTCAGAGGATCAACATGTCTTTGCCTTTGTTCAATATGA
AGACAATAAAATTCAGCTCTCTGTAAAGGATGTTAATGATTGGAATGGTGCTTTGCTGAA
GGAAAACTTGGTAATTGACCATCAAAGAGGAAATATTGAGAAGATTTTCATAAACAATTA
TGTCAGAACAGATAGATCTCATGGGTTCAGAGCATTGATGGTAATGGAGGATCATTCACT
TCTATTAGTTCAACAAGGAGAAATTGTCTGGAGTAGAGAGGACGGTCTTGCCTCAGTTAT
TGATGTAACAACGTCAGAACTACCTGTGGAAAAGGAAGGTGTATCTGTTGCAAAAGTAGA
ACAGAACCTCTTCGAATGGCTTAAGGGACATTTGCTGAAACTCAAAGGAACTCTAATGAT
CGCAAGCGCTGAGGAGAAAATAGCTATTCAAAAGCTTAGGTTGAGGAGTTCTGAGAAAAG
CAAAATGACTCGTGATCATAATGGTTTTCGTAAGTTGCTTATAGTACTTACAAGGGCAGG
AAAGGTTTTTGCTTTGCATACCGGGGATGGACGCATAGTTTGGTCTACGACACTTCATAC
TTTGCGTAAATCAGAGGATTGTGAACATCCAGTTGGGCTTAACATTTATCAGTGGCAGGT
TCCACATCATCATGCACTGGATGAGAATCCATCTCTTCTTGTAATTGGGCGATGTGGACC
AAGTGTGACTGCGCCAACTGTTATTTCTTTTCTTGATGCATACACAGGGAAGGAACTCAA
TTCTCTGAGTCTTGCCCACACCGTTGCTCGAGTTATTCCACTGCCTTATACTGATTCAAC
TGAACAGCGTCTGCATCTTATTATAGATGTTAACAAACATGCATATTTATACCCAAGAAC
TCCTGAAGCTATTGAGATTCTGAAACGTGAGTTTTCAAATATATACTGGTACTCGGTTGA
GACTGATAATGGTGTTATTAGAGGTCATGCATTAAAGAGCAATTGCATTCATGAAGTAGT
GGATGAATACTGCTTTGTATTCAGGGACTTATGGTCAATTGTATTCCCATCGGAATCAGA
AAAGATTATTGCAACAGTTACAAGAAAATCAAATGAGGTTGTTCATACTCAAGCAAAAGT
TATGACTGACCACGATGTCATGTACAAGTATATATCGAAGAATATACTTTTTGTCGCAAA
TGCAGCACCAAAAGCCAGTGGGGAAATCGGAACAGCAACACCAGAGGAGGCAACTTTGGT
TATCTATATCATTGATACTGTGACTGGTCGCATATTGCATCGCATGACCCACCACGGTTG
CCAGGGTCCTGTTCATGCTGTATTTAGTGAAAACTGGGTTGTCTACCACTATTTTAATCT
CAGGGCTCACAGACATGAGATGTCAGTCATCGAGGTCTATGACCAGTCTCGGGCGGATAA
CAAAGATATTTGGAAGTTTGTACTTGGGAAGCATAATCTTACATCACCCATCTCTTCTTA
TTACCGACCAGAAATCTCAGCAAAATCACAATCATACTTCTTTACTCACTCTGTGAAAGC
CATTGAAGTGACTTCAACTGCTAAGGGTATAACCTCTAAGCAGCTTCTTATCGGAACAAT
TGGTGATCAGGTTTTGGCACTTGATAAACGATTTTTGGATCCCCGTCGGACTCTCAATCC
CTCACAAGCTGAGAAAGAAGAAGGAATTATTCCTCTTACTGATTCACTACCGATCATTTC
TCAGTCCTATATCACACATTCGCTAAAAGTAGAAGGTCTGCGAGGTATAGTAACAGTGCC
TGCCAAATTGGAGTCTACATCCCTCGTCTTTGCCTATGGAGTAGATCTATTTTTTACTCA
GATTGCTCCTTCTAGGACTTACGATTCACTGACTGAAGATTTCAGCTATGCTCTACTTCT
GCTAACAATTGTTGCACTTGTAGCAGCATTATTTGTTACTTATGTATTATCGGAGAGGAA
AGATCTAGAAGAGAAATGGAGATGATCTGTCTTCCATATCGGACGCGTAATTTCTTAAGT
TTTGAACTATTAAGTAGGTCTTAGTTTCTTATTTTATTTATTAGTTCATTTCAGAGCTTC
GTTGAGATCTCGTAGCTTGAATTACAAAACTGTAAAATTCCATTACATTCCTTTGTTTGA
GGCTGAATGGAGGGGAGGATATTAATGTTGTAAATTGAGGATTGAGATAGGAGAAACACG
TACTTCAGAAGGCAGTTGCTTTGTGAAACAAATAGGGTAGGCTGCATTTGATGAAATATT
TTGCTCCTTATTCTAATTGCAGTTACACGTTTACAACCATGAGGTGGACAGAAAATAGAT
TCTTATTTCCAATCATTTTCTTTAGTTAAATTACGGATTTATGTATG
>TR37014|c0_g1_i1 len=619 path=[1470:0-101 1471:102-138 1489:139-149 1488:150-271 1475:272-295 1487:296-513 1468:514-552 1469:553-618] [-1, 1470, 1471, 1489, 1488, 1475, 1487, 1468, 1469, -2]
GCAAATTGTAAATAAACTACATTTATTTTTCATCCCATACATTTCAAACTTTATTTATCG
CTTGAATTCAAAGATTCAATGTCACTCCTATAAAATACATAAAATATCACAACACGAAAC
CAACATTAAATTCATGTGTATCGGAGGATTCCAATGACCAGTTCAAAACTTTCTTTGGTT
AAAGGTTTTGGAACACTGGCATTAGCTCTTGCTTCTTGAAACATTTGCACATTGTGATCA
TTGAAGTTTGTTAGCATACCGACCATCTTGCTTTGTATCCCCATTGCACGCATCTGTCTC
ACCAACTGGGGTCCATTGATTATGGACAAATCAAAATCAACAAAGATGTAGTCAAATTTA
GCACCAGTCAATAAAATATGGATTGCTTCTTGAGAACTATTTGCAGGCACTGTTTGAATG
CCTATTGATTCAAGCATTTGATGCTCCAAGCGTCTCGTTGCAGTCTCACCATCTATTAGC
AATGCATTGATGAGATAAGGAGTGTCATGTAATTCACACTTTTTGATTCTCATTTTCTTC
TCATCAGGCTCTTTCATTTGTTTATATCTGGTGGTTCCTGCATCCATTGTATGTGCAATT
GAAGTTTCTCTAAACTTAG
>TR37015|c0_g1_i1 len=263 path=[815:0-166 816:167-200 817:201-201 818:202-262] [-1, 815, 816, 817, 818, -2]
TTCTAGTTTTACAGTCTTTAGATTGCTGAGATTTAGGCTGCATTTAAACAAGCTTCGCAA
ATTTACACAATACGTGATACATAGCTCCTTTAAATTGTTCATAGAGTCACAGGAGATGGG
ACCATTGCACAATTCTTCCAAAGTTTCCATTCTCTCAAGCTTTAGTACAACCAACTTAGA
GAAAACAATTGGTACTTGAGAATTATTATGTTTTGTGTCTACAAGGAACTGTGGTTGTGA
ACTATCATTCAAATGAAGCTCTA
>TR37016|c0_g1_i1 len=833 path=[1839:0-122 @1850@!:123-656 1842:657-700 1843:701-832] [-1, 1839, 1850, 1842, 1843, -2]
CTTGGAATGATTTTATAATTTATATTTGTATAACATGAGTGAAAAGCTTTCCCTCTAATA
GTCTTTTTCCATATACTTTTTATACAGGTTAGTAGTTAAATACACAATTTTATAAAGATC
TACATAAAAGATGGATCTGATTGGTTGTAGTTCAAATGTCCATCAGAACGACTCTTCAGA
GGGCTCACATGATGCCCGCAAAAATAATTCGACTGGAAAAGAAGCCTTCGTAAACCATGC
TGAGATAGCGTGGAATCAAAAGAGGAAAGAATGGGTTGGTGATCAGTCAAAAACAGCAGA
GAGACCCCCTAAAGTTTCAACTATATGCCTGACAGGAAATTCTGACGACATGCTTTTCTC
TAACGAACCTTTCCGCCCGCCTATACCTTTAGCTGAGATGGTAGACTATTTTGTTAAAAT
TTGGAAACATGAAGGTCTCTTTGAAATAGCTAATAGGTAATTCTTCTGAAAACATCAGTA
AGAATTTTGCATGATTTTATTTGCAGAGAAGACATCACAAGGAAATTGCTGAGATTGAGA
GACCCTTCAATATGAGATTGGTTGAAGTCATTGAATGATATTTTTAATTATGTTAGCAGC
ACAGATAAACTTAATAGCAGTTTCCGCCTGCCACACTGTAATTTTTTTAGTCGTGTGCGA
CTGACTGGCTGAACATTCTGTAGTTGCTTTTTTTACATTTTTGAACTAGAGTGCATTCTA
TGATTACAATGTGTGCAATTTCAATGTTTTGATGAATTTCAAAACAAAAAGTTGAATATA
CATTGAACTGTTGTTGGTTTTGATCAACCAAAAATATTATATAGAACTAGGGT
>TR37017|c0_g1_i1 len=387 path=[908:0-141 909:142-173 910:174-175 919:176-249 913:250-386] [-1, 908, 909, 910, 919, 913, -2]
ACACATGCTTAAAGTAGAAATACAAGAACATAACTAAATCTCAGCTATAATCTATATTCT
TTCACTGGTGTTGAAAACAAAATGACGAAGATACATAATATCCTCCTCCGCCTCCTCCTC
CTCCAATGAGCGTTCTACAGTTCTGTACTCGAATGCATTGAATGTGAGCAATTTTTTGCC
AATCCTCACTTGTGTTCTCTTTACATTGTTTCCCTAACTCTCTGCAGCTGCAAATTCTCA
AACTTTTCAGACTAGTAAGGCATTGAATGCTCATCGGAAAACTCGTAAGCTTTGGACAAT
GCAAAATGTCTAATTCTTGAAGCAAACCTAGGTTTCCTAACCAGTCAGGTAAGGATGCCA
GATTTGGAAGATTTATCAATTCCAAAG
>TR37017|c0_g2_i1 len=384 path=[914:0-141 915:142-173 920:174-175 918:176-246 907:247-383] [-1, 914, 915, 920, 918, 907, -2]
ACACATGCTTAAAGTAGAAATACAAGAACATAACTAAATCTCAGCTATAATCTATATTCT
TTCACTGGTGTTGAAAACAAAATGACGAAGATACATAATATCCTCCTCCGCCTCCTCCTC
CTCCAATGAGCGTTCTACAGTTTTGTACTCAAATGCATTGAATGTGAGCAATTTTTCGCC
AATCCTCAGTGTTCTCTTTACATCGTTTCCCTAACTCACTGCAACTGCAAATTCTCAAAC
TTTTCAGACTAGTAAGGCATTGAATGCTCATCGGAAAACTCGTAAGCTTTGGACAATGCA
AAATGTCTAATTCTTGAAGCAAACCTAGGTTTCCTAACCAGTCAGGTAAGGATGCCAGAT
TTGGAAGATTTATCAATTCCAAAG
>TR37018|c0_g1_i1 len=255 path=[634:0-141 635:142-175 636:176-199 637:200-254] [-1, 634, 635, 636, 637, -2]
CGTACTTTGCCTGCCTTTTCTGATTCACCAACATTGTGTAATGGTATTGACATTTCACTT
TGATCACCTTTCTCTTGGTCTTCAACGTCATCAAACATAAGACCCTTCGTATAGAATTTA
ATTCTAGTTTTTGCATCCCATACTTTGACAGAAACACAGTTGTACAAAATTTTCTTCAGC
CATGACAGCTGATTTCCACTCTTGAAAGCTGATGTCCTAATAGCAAGAACTTCAAGAGGA
GAGACTCCATCTTTG
>TR37019|c0_g1_i1 len=822 path=[1685:0-420 1686:421-437 1703:438-519 1689:520-543 1702:544-728 1692:729-751 1693:752-767 1694:768-794 1695:795-821] [-1, 1685, 1686, 1703, 1689, 1702, 1692, 1693, 1694, 1695, -2]
TGTGTTGCATTTGAATCCTTTTGATATTATTTGAGTTCAATCCTTGATCGAAGTCATTCT
TAATCTTACTTTACATATTTTCGGGTCAAACTTTAGGTTACCATGACTCCTTTTCTTTTA
AAATCAACATAGATGAGGTTTATATTATTAGAGATAGGTCTAACACGCATGACATCGTGA
GTGACGTTTGTGAATACTCAGGTGTGGTATTTGTATCAACTTCTAACTTTATAGTGATTA
TCCTCTCAAAAAACTTTATTGGTATTATGGTATTTTGCCAACAGAAAAAAAATTCTTAAC
AAAAAAATTTGAAGAATAATAGTATGCTTCATTTGTCTCATTCCTTGCTCCCCCGTCTTT
TTTTTTTCCTTGTCCTTTCACTCTCGTACCATCTTTTCCCCTCAACCTAACTCCTTTTTT
TTGTGAACTTCATGGCCAACTTAGGAAGGAAATGACCATTGATCTCAATATTTCAATGTA
ATTTTCCTACTAATATATTTGAAACCCATTTCAAAGTTCATATGAATTTTTCCATATCTT
TGTTCCTTTTTGCCATTATTCTCTTTCACCAATTGAATCCTTTCTTGTTCCAAAGAAGAT
CATCTTCAAGCTTAACTGATTACAAAAGAATCGTGAGAGCAGTCCTCTTCAGAGGATGAT
ACAATTAAATCAAAACCTTTTCTGCATCCTAAAAAATTGTAATATTCAGACAGCACCTCC
AGGTCAAATTTAATTGTGTCTGTCTTCATTGAAGCTGTTACTGTGGTTTCGATCATTGAA
GCTGTTACTGTGGTTTCGATCATTGAAGCTGTTACTGTGGTT
>TR37020|c0_g1_i1 len=317 path=[790:0-84 791:85-108 792:109-109 793:110-133 796:134-163 785:164-187 795:188-240 788:241-264 789:265-316] [-1, 790, 791, 792, 793, 796, 785, 795, 788, 789, -2]
CCCTGAATAAGGGGCACGACAGCCCAAGTAAGCAAAAATGTACTCCAGTATGACCAGCTC
CAAAAGAAAGAAATTCCTCCATTGTCCAGTTGGGAAGATATGGTCACCCAGATATCAGCG
GGGACGAGGATGATGATGGAGAGGGAAACGAACCAGGTGTATCCAACGGTGAAGAGAACG
TAGAGTGGTACGGAAGGTCCAGCGAAGTATCTGAGCGTTAACAGCACCATCCCCATTGTG
AGGGGAAGAGATATCATGTAAAACACCCACATCTTCTCTCTTCTCTCTTCTCTCGATTGA
TCGAATTCGATCAATCG
>TR37021|c0_g1_i1 len=296 path=[949:0-35 950:36-57 951:58-78 1006:79-192 999:193-229 993:230-266 970:267-290 971:291-295] [-1, 949, 950, 951, 1006, 999, 993, 970, 971, -2]
ATTTTGCAGCCACATTTTTCTGCGGATTTTGGTCCCCGAGTTCCTGAAGTCTTGTGCCCC
CGACTCATCTTTTGTGTGGGATGGAGAGGAAGGGGGAGATCTTTACCATAACACTCGGGA
GAGCCATCATTTATCATAAAAAAATGCTTTAGAAACTAGAAACAAAATAGTTGTTCACAT
GAAAAAACTAAGTGCTGATGCTCTAGCACAAGACCTTCCAATCACACAATTACTAACCTG
GTGATGAAGGTTCTCAGTCTTGTCAACCAAAAGCTCTATCTTTTCCCCCCTGTCCA
>TR37021|c0_g1_i2 len=371 path=[979:0-35 1002:36-57 996:58-59 1004:60-107 1000:108-123 1007:124-153 1006:154-267 999:268-304 993:305-341 970:342-365 971:366-370] [-1, 979, 1002, 996, 1004, 1000, 1007, 1006, 999, 993, 970, 971, -2]
ATTTTGCAGCCACATTTTTCTGCGGATTTTGGTCCCCGAGTTCCTGAAGTCTTGTGCCTG
CCTCATAAAACAGCAAGTTAGAAAACATTTCGATTTGAAGAAAAAAAAACAGGCAATGGT
TTTTTTTAATACCCCCGACTCATCTTTTGTGTGGGATGGAGAGGAAGGGGGAGATCTTTA
CCATAACACTCGGGAGAGCCATCATTTATCATAAAAAAATGCTTTAGAAACTAGAAACAA
AATAGTTGTTCACATGAAAAAACTAAGTGCTGATGCTCTAGCACAAGACCTTCCAATCAC
ACAATTACTAACCTGGTGATGAAGGTTCTCAGTCTTGTCAACCAAAAGCTCTATCTTTTC
CCCCCTGTCCA
>TR37022|c0_g1_i1 len=399 path=[2256:0-360 2257:361-361 2258:362-362 2259:363-363 2260:364-364 2261:365-365 2262:366-398] [-1, 2256, 2257, 2258, 2259, 2260, 2261, 2262, -2]
TATGCCGACAGTGGTGAGATTCGAAATCGCCATTGTGTGATAAATTAGGTATTCGGTCAA
GAAATGACCAAACGCGTAGATGAATGACAAAAAAGTTGCCAGGTAAAGAGGCTTGTTATC
AAGGTTGAATGCACAGATATAGCAGAGGGTGCAGGTCAACAGTGTCCAAGTTCCAAATGT
GCGTCCATGAACTTCACTCATGGTAGTGTTAGAGAAGACGGCGAGTCGAAGAGCCCAAAT
GTCGAAGAAACCGAACCATACGGAAGCTAATCGAAGCGTCCCAACCGCTATCAGCCACCA
TCCCAACGCCTTCATTTTACTTACTTCTTGAGAGAGAAAGAGAGAGAGAGAGAGAGAGAG
AGAGAGCCAATCTATTGTAGAGAGGTAAGGTGACGATGA
>TR37022|c0_g2_i1 len=413 path=[2266:0-360 2267:361-361 2268:362-362 2269:363-363 2270:364-364 2271:365-365 2272:366-366 2273:367-367 2274:368-368 2275:369-369 2276:370-370 2277:371-371 2278:372-372 2279:373-373 2280:374-374 2281:375-375 2282:376-376 2283:377-377 2284:378-378 2285:379-379 2286:380-412] [-1, 2266, 2267, 2268, 2269, 2270, 2271, 2272, 2273, 2274, 2275, 2276, 2277, 2278, 2279, 2280, 2281, 2282, 2283, 2284, 2285, 2286, -2]
TATGCCGACAGTGGTGAGATTCGAAATCGCCATTGTGTGATAAATTAGGTATTCGGTCAA
GAAATGACCAAACGCGTAGATGAATGACAAAAAAGTTGCCAGGTAAAGAGGCTTGTTATC
AAGGTTGAATGCACAGATATAGCAGAGGGTGCAGGTCAACAGTGTCCAAGTTCCAAATGT
GCGTCCATGAACTTCACTCATGGTAGTGTTAGAGAAGACGGCGAGTCGAAGAGCCCAAAT
GTCGAAGAAACCGAACCATACGGAAGCTAATCGAAGCGTCCCAACCGCTATCAGCCACCA
TCCCAACGCCTTCATTTTACTTACTTCTTGAGAGAGAAAGAGAGAGAGAGAGAGAGAGAG
AGAGAGAGAGAGAGAGAGAGCCAATCTATTGTAGAGAGGTAAGGTGACGATGA
>TR37022|c0_g3_i1 len=397 path=[2304:0-360 2305:361-361 2306:362-362 2307:363-363 2308:364-396] [-1, 2304, 2305, 2306, 2307, 2308, -2]
TATGCCGACAGTGGTGAGATTCGAAATCGCCATTGTGTGATAAATTAGGTATTCGGTCAA
GAAATGACCAAACGCGTAGATGAATGACAAAAAAGTTGCCAGGTAAAGAGGCTTGTTATC
AAGGTTGAATGCACAGATATAGCAGAGGGTGCAGGTCAACAGTGTCCAAGTTCCAAATGT
GCGTCCATGAACTTCACTCATGGTAGTGTTAGAGAAGACGGCGAGTCGAAGAGCCCAAAT
GTCGAAGAAACCGAACCATACGGAAGCTAATCGAAGCGTCCCAACCGCTATCAGCCACCA
TCCCAACGCCTTCATTTTACTTACTTCTTGAGAGAGAAAGAGAGAGAGAGAGAGAGAGAG
AGAGCCAATCTATTGTAGAGAGGTAAGGTGACGATGA
>TR37022|c0_g4_i1 len=1000 path=[2263:0-405 2264:406-429 2309:430-637 2111:638-661 2112:662-999] [-1, 2263, 2264, 2309, 2111, 2112, -2]
ACTCAGCACTAGGGGTCGAGTTTGTCTGTGGATGTTGCAGAATGTGTTATTCTGACCCCA
ATATTGACTCGAAAACAATATATCAGTTCAGAAATAATTGATGCAAGTTTGTCTTCTAAA
GAAAACGAACATAACTGTTACATTACTCCATAAAAATAGGGGGGAAAGGCTTGAAAATAT
AATTACTCCAATGAGATGAGATGCTTATCTGTAACAATGAGTGCAAATCGATAATGATTA
TTGAAGCATTACTCCATGACATGCTTATATGAATAAATCCTCCATTCTTAATGCTGTGTA
ACTCGTACAAACCCAAAAATGACTTTTATTTTGAATTGATAAACCCATTGCATCCAAAAA
GGAAACACAATGCCATCAATTTTGTAAACCAGCAATGGGTAGCAAAAGTTTGAATTCTAA
CAACTAGAACTACTCTTGAAACGAAGTAAAAGGACAAGGATGAGATATTAGAGCAACGTC
TCTTTGTTTTCCTAACACATTCTGATATAGTACAATTCACACTGCACTTTCATCCCATAA
CTCTTGCTAATGCTAATGCTTTCTATTAGAAGGCTTCGAGCGGACTTTCAGGTGCGCATT
CCATTGCAATAGCATCCATACTATTGATGTTCCTGCAAATATGCCGACAGTGGTGAGATT
CGAAATCGCCATTGTGTGATAAATTAGGTATTCGGTCAAGAAATGACCAAACGCGTAGAT
GAATGACAAAAAAGTTGCCAGGTAAAGAGGCTTGTTATCAAGGTTGAATGCACAGATATA
GCAGAGGGTGCAGGTCAACAGTGTCCAAGTTCCAAATGTGCGTCCATGAACTTCACTCAT
GGTAGTGTTAGAGAAGACGGCGAGTCGAAGAGCCCAAATGTCGAAGAAACCGAACCATAC
GGAAGCTAATCGAAGCGTCCCAACCGCTATCAGCCACCATCCCAACGCCTTCATTTTACT
TACTTCTTGAGAGAGAAAGAGAGAGAGAGAGAGAGAGAGA
>TR37022|c0_g5_i1 len=401 path=[2147:0-360 2148:361-361 2149:362-362 2150:363-363 2151:364-364 2152:365-365 2153:366-366 2154:367-367 2155:368-400] [-1, 2147, 2148, 2149, 2150, 2151, 2152, 2153, 2154, 2155, -2]
TATGCCGACAGTGGTGAGATTCGAAATCGCCATTGTGTGATAAATTAGGTATTCGGTCAA
GAAATGACCAAACGCGTAGATGAATGACAAAAAAGTTGCCAGGTAAAGAGGCTTGTTATC
AAGGTTGAATGCACAGATATAGCAGAGGGTGCAGGTCAACAGTGTCCAAGTTCCAAATGT
GCGTCCATGAACTTCACTCATGGTAGTGTTAGAGAAGACGGCGAGTCGAAGAGCCCAAAT
GTCGAAGAAACCGAACCATACGGAAGCTAATCGAAGCGTCCCAACCGCTATCAGCCACCA
TCCCAACGCCTTCATTTTACTTACTTCTTGAGAGAGAAAGAGAGAGAGAGAGAGAGAGAG
AGAGAGAGCCAATCTATTGTAGAGAGGTAAGGTGACGATGA
>TR37022|c0_g6_i1 len=419 path=[2172:0-360 2173:361-361 2174:362-362 2175:363-363 2176:364-364 2177:365-365 2178:366-366 2179:367-367 2180:368-368 2181:369-369 2182:370-370 2183:371-371 2184:372-372 2185:373-373 2186:374-374 2187:375-375 2188:376-376 2189:377-377 2190:378-378 2191:379-379 2192:380-380 2193:381-381 2194:382-382 2195:383-383 2196:384-384 2197:385-385 2198:386-418] [-1, 2172, 2173, 2174, 2175, 2176, 2177, 2178, 2179, 2180, 2181, 2182, 2183, 2184, 2185, 2186, 2187, 2188, 2189, 2190, 2191, 2192, 2193, 2194, 2195, 2196, 2197, 2198, -2]
TATGCCGACAGTGGTGAGATTCGAAATCGCCATTGTGTGATAAATTAGGTATTCGGTCAA
GAAATGACCAAACGCGTAGATGAATGACAAAAAAGTTGCCAGGTAAAGAGGCTTGTTATC
AAGGTTGAATGCACAGATATAGCAGAGGGTGCAGGTCAACAGTGTCCAAGTTCCAAATGT
GCGTCCATGAACTTCACTCATGGTAGTGTTAGAGAAGACGGCGAGTCGAAGAGCCCAAAT
GTCGAAGAAACCGAACCATACGGAAGCTAATCGAAGCGTCCCAACCGCTATCAGCCACCA
TCCCAACGCCTTCATTTTACTTACTTCTTGAGAGAGAAAGAGAGAGAGAGAGAGAGAGAG
AGAGAGAGAGAGAGAGAGAGAGAGAGCCAATCTATTGTAGAGAGGTAAGGTGACGATGA
>TR37022|c0_g7_i1 len=409 path=[2287:0-360 2288:361-361 2289:362-362 2290:363-363 2291:364-364 2292:365-365 2293:366-366 2294:367-367 2295:368-368 2296:369-369 2297:370-370 2298:371-371 2299:372-372 2300:373-373 2301:374-374 2302:375-375 2303:376-408] [-1, 2287, 2288, 2289, 2290, 2291, 2292, 2293, 2294, 2295, 2296, 2297, 2298, 2299, 2300, 2301, 2302, 2303, -2]
TATGCCGACAGTGGTGAGATTCGAAATCGCCATTGTGTGATAAATTAGGTATTCGGTCAA
GAAATGACCAAACGCGTAGATGAATGACAAAAAAGTTGCCAGGTAAAGAGGCTTGTTATC
AAGGTTGAATGCACAGATATAGCAGAGGGTGCAGGTCAACAGTGTCCAAGTTCCAAATGT
GCGTCCATGAACTTCACTCATGGTAGTGTTAGAGAAGACGGCGAGTCGAAGAGCCCAAAT
GTCGAAGAAACCGAACCATACGGAAGCTAATCGAAGCGTCCCAACCGCTATCAGCCACCA
TCCCAACGCCTTCATTTTACTTACTTCTTGAGAGAGAAAGAGAGAGAGAGAGAGAGAGAG
AGAGAGAGAGAGAGAGCCAATCTATTGTAGAGAGGTAAGGTGACGATGA
>TR37022|c0_g8_i1 len=415 path=[2214:0-360 2215:361-361 2216:362-362 2217:363-363 2218:364-364 2219:365-365 2220:366-366 2221:367-367 2222:368-368 2223:369-369 2224:370-370 2225:371-371 2226:372-372 2227:373-373 2228:374-374 2229:375-375 2230:376-376 2231:377-377 2232:378-378 2233:379-379 2234:380-380 2235:381-381 2236:382-414] [-1, 2214, 2215, 2216, 2217, 2218, 2219, 2220, 2221, 2222, 2223, 2224, 2225, 2226, 2227, 2228, 2229, 2230, 2231, 2232, 2233, 2234, 2235, 2236, -2]
TATGCCGACAGTGGTGAGATTCGAAATCGCCATTGTGTGATAAATTAGGTATTCGGTCAA
GAAATGACCAAACGCGTAGATGAATGACAAAAAAGTTGCCAGGTAAAGAGGCTTGTTATC
AAGGTTGAATGCACAGATATAGCAGAGGGTGCAGGTCAACAGTGTCCAAGTTCCAAATGT
GCGTCCATGAACTTCACTCATGGTAGTGTTAGAGAAGACGGCGAGTCGAAGAGCCCAAAT
GTCGAAGAAACCGAACCATACGGAAGCTAATCGAAGCGTCCCAACCGCTATCAGCCACCA
TCCCAACGCCTTCATTTTACTTACTTCTTGAGAGAGAAAGAGAGAGAGAGAGAGAGAGAG
AGAGAGAGAGAGAGAGAGAGAGCCAATCTATTGTAGAGAGGTAAGGTGACGATGA
>TR37022|c0_g9_i1 len=395 path=[2169:0-360 2170:361-361 2171:362-394] [-1, 2169, 2170, 2171, -2]
TATGCCGACAGTGGTGAGATTCGAAATCGCCATTGTGTGATAAATTAGGTATTCGGTCAA
GAAATGACCAAACGCGTAGATGAATGACAAAAAAGTTGCCAGGTAAAGAGGCTTGTTATC
AAGGTTGAATGCACAGATATAGCAGAGGGTGCAGGTCAACAGTGTCCAAGTTCCAAATGT
GCGTCCATGAACTTCACTCATGGTAGTGTTAGAGAAGACGGCGAGTCGAAGAGCCCAAAT
GTCGAAGAAACCGAACCATACGGAAGCTAATCGAAGCGTCCCAACCGCTATCAGCCACCA
TCCCAACGCCTTCATTTTACTTACTTCTTGAGAGAGAAAGAGAGAGAGAGAGAGAGAGAG
AGCCAATCTATTGTAGAGAGGTAAGGTGACGATGA
>TR37022|c0_g10_i1 len=405 path=[2156:0-360 2157:361-361 2158:362-362 2159:363-363 2160:364-364 2161:365-365 2162:366-366 2163:367-367 2164:368-368 2165:369-369 2166:370-370 2167:371-371 2168:372-404] [-1, 2156, 2157, 2158, 2159, 2160, 2161, 2162, 2163, 2164, 2165, 2166, 2167, 2168, -2]
TATGCCGACAGTGGTGAGATTCGAAATCGCCATTGTGTGATAAATTAGGTATTCGGTCAA
GAAATGACCAAACGCGTAGATGAATGACAAAAAAGTTGCCAGGTAAAGAGGCTTGTTATC
AAGGTTGAATGCACAGATATAGCAGAGGGTGCAGGTCAACAGTGTCCAAGTTCCAAATGT
GCGTCCATGAACTTCACTCATGGTAGTGTTAGAGAAGACGGCGAGTCGAAGAGCCCAAAT
GTCGAAGAAACCGAACCATACGGAAGCTAATCGAAGCGTCCCAACCGCTATCAGCCACCA
TCCCAACGCCTTCATTTTACTTACTTCTTGAGAGAGAAAGAGAGAGAGAGAGAGAGAGAG
AGAGAGAGAGAGCCAATCTATTGTAGAGAGGTAAGGTGACGATGA
>TR37022|c0_g11_i1 len=394 path=[2113:0-360 2114:361-361 2115:362-362 2116:363-363 2117:364-364 2118:365-365 2119:366-366 2120:367-367 2121:368-368 2122:369-369 2123:370-370 2124:371-371 2125:372-372 2126:373-373 2127:374-374 2128:375-375 2129:376-376 2130:377-377 2131:378-378 2132:379-379 2133:380-380 2134:381-381 2135:382-382 2136:383-383 2137:384-384 2138:385-385 2139:386-386 2140:387-387 2141:388-388 2142:389-389 2143:390-390 2144:391-391 2145:392-392 2146:393-393] [-1, 2113, 2114, 2115, 2116, 2117, 2118, 2119, 2120, 2121, 2122, 2123, 2124, 2125, 2126, 2127, 2128, 2129, 2130, 2131, 2132, 2133, 2134, 2135, 2136, 2137, 2138, 2139, 2140, 2141, 2142, 2143, 2144, 2145, 2146, -2]
TATGCCGACAGTGGTGAGATTCGAAATCGCCATTGTGTGATAAATTAGGTATTCGGTCAA
GAAATGACCAAACGCGTAGATGAATGACAAAAAAGTTGCCAGGTAAAGAGGCTTGTTATC
AAGGTTGAATGCACAGATATAGCAGAGGGTGCAGGTCAACAGTGTCCAAGTTCCAAATGT
GCGTCCATGAACTTCACTCATGGTAGTGTTAGAGAAGACGGCGAGTCGAAGAGCCCAAAT
GTCGAAGAAACCGAACCATACGGAAGCTAATCGAAGCGTCCCAACCGCTATCAGCCACCA
TCCCAACGCCTTCATTTTACTTACTTCTTGAGAGAGAAAGAGAGAGAGAGAGAGAGAGAG
AGAGAGAGAGAGAGAGAGAGAGAGAGAGAGAGAG
>TR37022|c0_g12_i1 len=407 path=[2199:0-360 2200:361-361 2201:362-362 2202:363-363 2203:364-364 2204:365-365 2205:366-366 2206:367-367 2207:368-368 2208:369-369 2209:370-370 2210:371-371 2211:372-372 2212:373-373 2213:374-406] [-1, 2199, 2200, 2201, 2202, 2203, 2204, 2205, 2206, 2207, 2208, 2209, 2210, 2211, 2212, 2213, -2]
TATGCCGACAGTGGTGAGATTCGAAATCGCCATTGTGTGATAAATTAGGTATTCGGTCAA
GAAATGACCAAACGCGTAGATGAATGACAAAAAAGTTGCCAGGTAAAGAGGCTTGTTATC
AAGGTTGAATGCACAGATATAGCAGAGGGTGCAGGTCAACAGTGTCCAAGTTCCAAATGT
GCGTCCATGAACTTCACTCATGGTAGTGTTAGAGAAGACGGCGAGTCGAAGAGCCCAAAT
GTCGAAGAAACCGAACCATACGGAAGCTAATCGAAGCGTCCCAACCGCTATCAGCCACCA
TCCCAACGCCTTCATTTTACTTACTTCTTGAGAGAGAAAGAGAGAGAGAGAGAGAGAGAG
AGAGAGAGAGAGAGCCAATCTATTGTAGAGAGGTAAGGTGACGATGA
>TR37022|c0_g13_i1 len=411 path=[2237:0-360 2238:361-361 2239:362-362 2240:363-363 2241:364-364 2242:365-365 2243:366-366 2244:367-367 2245:368-368 2246:369-369 2247:370-370 2248:371-371 2249:372-372 2250:373-373 2251:374-374 2252:375-375 2253:376-376 2254:377-377 2255:378-410] [-1, 2237, 2238, 2239, 2240, 2241, 2242, 2243, 2244, 2245, 2246, 2247, 2248, 2249, 2250, 2251, 2252, 2253, 2254, 2255, -2]
TATGCCGACAGTGGTGAGATTCGAAATCGCCATTGTGTGATAAATTAGGTATTCGGTCAA
GAAATGACCAAACGCGTAGATGAATGACAAAAAAGTTGCCAGGTAAAGAGGCTTGTTATC
AAGGTTGAATGCACAGATATAGCAGAGGGTGCAGGTCAACAGTGTCCAAGTTCCAAATGT
GCGTCCATGAACTTCACTCATGGTAGTGTTAGAGAAGACGGCGAGTCGAAGAGCCCAAAT
GTCGAAGAAACCGAACCATACGGAAGCTAATCGAAGCGTCCCAACCGCTATCAGCCACCA
TCCCAACGCCTTCATTTTACTTACTTCTTGAGAGAGAAAGAGAGAGAGAGAGAGAGAGAG
AGAGAGAGAGAGAGAGAGCCAATCTATTGTAGAGAGGTAAGGTGACGATGA
>TR37022|c0_g14_i1 len=403 path=[2099:0-360 2100:361-361 2101:362-362 2102:363-363 2103:364-364 2104:365-365 2105:366-366 2106:367-367 2107:368-368 2108:369-369 2109:370-402] [-1, 2099, 2100, 2101, 2102, 2103, 2104, 2105, 2106, 2107, 2108, 2109, -2]
TATGCCGACAGTGGTGAGATTCGAAATCGCCATTGTGTGATAAATTAGGTATTCGGTCAA
GAAATGACCAAACGCGTAGATGAATGACAAAAAAGTTGCCAGGTAAAGAGGCTTGTTATC
AAGGTTGAATGCACAGATATAGCAGAGGGTGCAGGTCAACAGTGTCCAAGTTCCAAATGT
GCGTCCATGAACTTCACTCATGGTAGTGTTAGAGAAGACGGCGAGTCGAAGAGCCCAAAT
GTCGAAGAAACCGAACCATACGGAAGCTAATCGAAGCGTCCCAACCGCTATCAGCCACCA
TCCCAACGCCTTCATTTTACTTACTTCTTGAGAGAGAAAGAGAGAGAGAGAGAGAGAGAG
AGAGAGAGAGCCAATCTATTGTAGAGAGGTAAGGTGACGATGA
>TR37023|c0_g1_i1 len=566 path=[1233:0-140 1234:141-164 1247:165-351 1248:352-375 1249:376-395 1239:396-414 1240:415-565] [-1, 1233, 1234, 1247, 1248, 1249, 1239, 1240, -2]
AAAGTGGAAGCCTTGATGTCCAATTGACAATCAACAGCATCAAAGCTGTGATTTGGGTTA
GTAGCACTTAACTCATAGGTTGTTTTATTCTATTAGTCACCAACCCTAATTTCCTATATT
TCCTTTGTTTTTTCCATTAAACTCTGCAGAAAAATTAAGGATATTGTTGTTTACACTAAA
CAAATTTTGTCAAATCCAAGATTTGAACCCATGATCAAGAGTATTTGAGGCCTTTTATTA
TCCAAAATGTTGAGGCCTAAAACCCTTGCTTAGGTTGCTTGACCCTTGGCCCGGCCCTGG
CTCCATGAGTATGTAGCCTTGAATTGATTGAATAATAATCAAATAATTACACACTCTTTA
TGAGATAGTACTATTGAACTTTTCTATTTATACTTTTCATCTCGTAGAAAATGTTACCTC
ATAAATTATGACTTTTAAGGTGCAACTGCTAGTCCAATATTATTGAATTCTATGTATGTC
CGTCTATATAAGTTGAATTTTGATATTTCAGGATGTATTTGTTGCTGGAACTGATACATC
ATCAACAACAATAGAATGGGCTATGT
>TR37024|c0_g1_i1 len=1116 path=[3475:0-243 3506:244-295 3500:296-296 3502:297-328 3471:329-352 3498:353-540 3496:541-1115] [-1, 3475, 3506, 3500, 3502, 3471, 3498, 3496, -2]
GAAAGTCCATTTCTTTTATCCAGTTATACACTTAATTTGTATTTATATAACATGCGCTGA
TAAAATAATACAATGAAAACGACGATCCAAACCAAACCACCATTTACTTTTCTTTTTCGC
TTAGTTTTTGCCAAAATAAATTTCATAAAGAAACAAAAGTATGAAAAAATCTTTGTTGAT
TTGATATTGCAGAGAGAGATCTAATCAAAACTAATCTACAAAAAACGAAAAAGAAGAAGT
AGTGGCATAATGGACTTTGTTATAGAAGGAGTTGTGACATTTGTAATCACTTATAAGCTG
TTTTCTTCATCATGCTGAGAAGTCCTTGTAGAGAGTTCCCAAAGACTTTGTTGATGGCCA
TGTCCACTGTGGCATTGGTTAACCATATCCATGAATCATATCCTTGCACAACACATGAGA
TCAATTCTATGTTCACTGGATTGGCCCTTTCAATCGACTAATACTTGCTCCTTCGTTGTT
TGGTGTTGTTTTCCCTCTGGTGGGTGGAAATGGAGGTGATGATGGTTTAGAAATTGGAGT
TGTTGGGTTTAAGGTGGGTGGAAATGGAGGTGAAAGAGTTCAGGTGTGGTGAAGAGTATA
TGCAACGCTGATATATGATATGTTGCGCTGCCTACTTAGCACTGTTGAGAAATTCCTGGA
AATAGATGGAATTAAATGTTTTCCATTTACTATGCAACTCATTAGGCTAGAAAATAGGGC
AGATTGCAACTGAATTTGACTTAGGCTAGTAAGTAGGGTAGATTTCCAAAGCTTCACATA
TCAAGCACAGAAAGTTTAAAAAAGGGCTAATGCATCACGTTTTACCACACAGATTGGTTA
TTGTATTTGAATTAATAACTTATGCTTCCAAACAAAAAAAAAAATGAAATTGAAATTGGC
ATGTATTTGGCGTTAACTATCAGAAATAAATTGAAGCTGAAAATAATATTGGAAAAATAA
TATAGAGCCTAAAAAATGGAAAGCCGCATAACTCTCATTTACTGCACATGTATTGGAAGT
GTTGCAACAAACTTTCAAAACAATTTGAATTTCAAATTTCACAATTAGAAGGAGGAAAAA
ATTAGGGTTGCTTAGCAAGCATTAATTACATGGAAT
>TR37024|c0_g2_i1 len=1134 path=[3491:0-243 3505:244-295 3503:296-296 3499:297-328 3507:329-352 3504:353-516 3480:517-536 3481:537-558 3482:559-1133] [-1, 3491, 3505, 3503, 3499, 3507, 3504, 3480, 3481, 3482, -2]
GAAAGTCCATTTCTTTTATCCAGTTATACACTTAATTTGTATTTATATAACATGCGCTGA
TAAAATAATACAATGAAAACGACGATCCAAACCAAACCACCATTTACTTTTCTTTTTCGC
TTAGTTTTTGCCAAAATAAATTTCATAAAGAAACAAAAGTATGAAAAAATCTTTGTTGAT
TTGATATTGCAGAGAGAGATCTAATCAAAACTAATCTACAAAAAACGAAAAAGAAGAAGT
AGTGACATAATGGACTTTGTTGTAGAAGGAGTAGTGACATTTGTAATCACTTATAAGTTG
TTTTCGTCATCATGCTGAGAAGTCCTTGTAGAGAGTTCCCAAAGACTTTGTTGGAGAGAA
TGTAAGCATTGGAAAGAAATAGAACCACGTGTTTGCAATGATAGGAGTGCCTTTCCTGTC
ATAGCAAAAAAATCCAAGTCCATTTTCTCCAAATCATAAATTGTTTATCCAAAAGTTGTT
TCAACTATAGTTTATAGTCATCGGTACTTCTTAACTGGTGGGTGGAAATGGAGGTTATGA
TGGTTTAGAAATTGGAGTTGTTGGGTTTAAGGTGGGTGGAAATGGAGGTGAAAGAGTTCA
GGTGTGGTGAAGAGTATATGCAACGCTGATATATGATATGTTGCGCTGCCTACTTAGCAC
TGTTGAGAAATTCCTGGAAATAGATGGAATTAAATGTTTTCCATTTACTATGCAACTCAT
TAGGCTAGAAAATAGGGCAGATTGCAACTGAATTTGACTTAGGCTAGTAAGTAGGGTAGA
TTTCCAAAGCTTCACATATCAAGCACAGAAAGTTTAAAAAAGGGCTAATGCATCACGTTT
TACCACACAGATTGGTTATTGTATTTGAATTAATAACTTATGCTTCCAAACAAAAAAAAA
AATGAAATTGAAATTGGCATGTATTTGGCGTTAACTATCAGAAATAAATTGAAGCTGAAA
ATAATATTGGAAAAATAATATAGAGCCTAAAAAATGGAAAGCCGCATAACTCTCATTTAC
TGCACATGTATTGGAAGTGTTGCAACAAACTTTCAAAACAATTTGAATTTCAAATTTCAC
AATTAGAAGGAGGAAAAAATTAGGGTTGCTTAGCAAGCATTAATTACATGGAAT
>TR37024|c0_g2_i2 len=1462 path=[3491:0-243 3505:244-295 3503:296-296 3499:297-328 3507:329-352 3504:353-516 3497:517-864 3484:865-886 3485:887-1461] [-1, 3491, 3505, 3503, 3499, 3507, 3504, 3497, 3484, 3485, -2]
GAAAGTCCATTTCTTTTATCCAGTTATACACTTAATTTGTATTTATATAACATGCGCTGA
TAAAATAATACAATGAAAACGACGATCCAAACCAAACCACCATTTACTTTTCTTTTTCGC
TTAGTTTTTGCCAAAATAAATTTCATAAAGAAACAAAAGTATGAAAAAATCTTTGTTGAT
TTGATATTGCAGAGAGAGATCTAATCAAAACTAATCTACAAAAAACGAAAAAGAAGAAGT
AGTGACATAATGGACTTTGTTGTAGAAGGAGTAGTGACATTTGTAATCACTTATAAGTTG
TTTTCGTCATCATGCTGAGAAGTCCTTGTAGAGAGTTCCCAAAGACTTTGTTGGAGAGAA
TGTAAGCATTGGAAAGAAATAGAACCACGTGTTTGCAATGATAGGAGTGCCTTTCCTGTC
ATAGCAAAAAAATCCAAGTCCATTTTCTCCAAATCATAAATTGTTTATCCAAAAGTTGTT
TCAACTATAGTTTATAGTCATCGGTACTTCTTAACTGTAGCAATAAAATGGTTGTTAGTG
CCATGATATATATAGTAAAAGTCTTGTTTATTATATCATTGTTAAAAATACAGACACAAA
CATAAAGTTAATTTGATTCACTAATGACAATGGTTTTTAAAGTGCAAGTAGTACTTAACA
TCTATTACGTTAGTTTTTCCTTTTCTAAAAAAAACATCTATATCATTAGTTTTTCCTGAA
TGATAAAATGCCTTAGAGAGTTCAACATAGTAGAAAGGTAAGAGAAGAATTACCAAATTA
AATTGAATTGAATTGAGAAAGAACAAATAGAATAGAAAATTAAGAAAGAACAAATCGAAT
ACCTGGTGGGTGGAAATGGAGGTTATGATGGTTTAGAAATTGGAGTTGTTGGGTTTAAGG
TGGGTGGAAATGGAGGTGAAAGAGTTCAGGTGTGGTGAAGAGTATATGCAACGCTGATAT
ATGATATGTTGCGCTGCCTACTTAGCACTGTTGAGAAATTCCTGGAAATAGATGGAATTA
AATGTTTTCCATTTACTATGCAACTCATTAGGCTAGAAAATAGGGCAGATTGCAACTGAA
TTTGACTTAGGCTAGTAAGTAGGGTAGATTTCCAAAGCTTCACATATCAAGCACAGAAAG
TTTAAAAAAGGGCTAATGCATCACGTTTTACCACACAGATTGGTTATTGTATTTGAATTA
ATAACTTATGCTTCCAAACAAAAAAAAAAATGAAATTGAAATTGGCATGTATTTGGCGTT
AACTATCAGAAATAAATTGAAGCTGAAAATAATATTGGAAAAATAATATAGAGCCTAAAA
AATGGAAAGCCGCATAACTCTCATTTACTGCACATGTATTGGAAGTGTTGCAACAAACTT
TCAAAACAATTTGAATTTCAAATTTCACAATTAGAAGGAGGAAAAAATTAGGGTTGCTTA
GCAAGCATTAATTACATGGAAT
>TR37025|c0_g1_i1 len=603 path=[1654:0-194 1655:195-218 1663:219-336 1658:337-356 1660:357-473 1652:474-497 1653:498-602] [-1, 1654, 1655, 1663, 1658, 1660, 1652, 1653, -2]
ATATCATGTACCAGATTTGAATGACATTACTTGTAGAGGTGATGAAAATGAATGCTCTGT
CAAGAGATTCTCTACTGAAGAGGAGCCTGCTGATGACTTCAATAGTTTGAGTAAAATTTG
GACAGAACTGTTTTTAACCTTAATTCATCCTGAATGATAGCATATATGGATGCCAAGAAG
AAACTCTGATTTGTCAATTTTACCACAACTTCATTCTCAGACTCAATGATTATCTTTCTC
AAAGCTCATTTCATTTGCTTAAACATCCTGCAACAACATTTATTTTTAACCAACTTTGTG
CGACGAGTTCTTGGCAAATTTCTCTCCACGATGTGGTGACAAATAAGCTTAATTTCTTGA
AGGCTGAATGAAATTTTGAGCAGACACTTTATTTTCCTCGCGCTCGCTACTAGAAGAAAC
CATTTGTGTTCGGAAGTCTCAGACGACACAAGATTAGTAATTTTTTATGTGTACTGATGA
TGAGTGAAAACTGCATTGATTTGTGCCAACTATGAATCTATATATGATGGTTTTCTTTGT
ATTCCAACTACAACAGTTCATAATGCAAAATGTATTTAATTGTATTTCTTGTCTAGCTTA
ATG
>TR37025|c0_g1_i2 len=777 path=[1654:0-194 1655:195-218 1663:219-336 1661:337-530 1660:531-647 1652:648-671 1653:672-776] [-1, 1654, 1655, 1663, 1661, 1660, 1652, 1653, -2]
ATATCATGTACCAGATTTGAATGACATTACTTGTAGAGGTGATGAAAATGAATGCTCTGT
CAAGAGATTCTCTACTGAAGAGGAGCCTGCTGATGACTTCAATAGTTTGAGTAAAATTTG
GACAGAACTGTTTTTAACCTTAATTCATCCTGAATGATAGCATATATGGATGCCAAGAAG
AAACTCTGATTTGTCAATTTTACCACAACTTCATTCTCAGACTCAATGATTATCTTTCTC
AAAGCTCATTTCATTTGCTTAAACATCCTGCAACAACATTTATTTTTAACCAACTTTGTG
CGACGAGTTCTTGGCAAATTTCTCTCCACGATGTGGTAAGCAGTTGTTTTTAATGACAAA
TGTTATCATTGTTAGTATTATGTTGAGACTTGAGAGCGAGGATCAAACCTCGCTCAACTC
TTTAAATCTCCAATTTCAACTACCGAACCAACTTTATATTCCAAAAATGTTTTAAGCAGT
TAGACCGAGTATTTCTCATTTTTCTCCAGGTGACAAATAAGCTTAATTTCTTGAAGGCTG
AATGAAATTTTGAGCAGACACTTTATTTTCCTCGCGCTCGCTACTAGAAGAAACCATTTG
TGTTCGGAAGTCTCAGACGACACAAGATTAGTAATTTTTTATGTGTACTGATGATGAGTG
AAAACTGCATTGATTTGTGCCAACTATGAATCTATATATGATGGTTTTCTTTGTATTCCA
ACTACAACAGTTCATAATGCAAAATGTATTTAATTGTATTTCTTGTCTAGCTTAATG
>TR37026|c0_g1_i1 len=268 path=[486:0-244 487:245-267] [-1, 486, 487, -2]
GATCGATACAGCTGAACATGGCTGCCAATTTTTATCAACATCAAGAACAACAAATAAACA
AATAAAAAGACATGAAAATGGAATGCAAAATCAGCAATTACACCAAAGCAAGTGTAATTA
TTAAGAAAGGAATACATTACAAGTAGTACTCCACTTATTCATTAGAACTCATACTAAATA
GCCAAAGCACTATTTCCATTAGCTTCAACAAATACAACAGAATAAGCATCAATTGCAGTC
AAAAACAAACGAGATCCACCTTCTCCAG
>TR37026|c0_g2_i1 len=254 path=[488:0-244 489:245-253] [-1, 488, 489, -2]
GATCGATACAGCTGAACATGGCTGCCAATTTTTATCAACATCAAGAACAACAAATAAACA
AATAAAAAGACATGAAAATGGAATGCAAAATCAGCAATTACACCAAAGCAAGTGTAATTA
TTAAGAAAGGAATACATTACAAGTAGTACTCCACTTATTCATTAGAACTCATACTAAATA
GCCAAAGCACTATTTCCATTAGCTTCAACAAATACAACAGAATAAGCATCAATTGCAGTC
AAAAATAAACGTGA
>TR37027|c0_g1_i1 len=487 path=[1015:0-196 1016:197-239 1017:240-486] [-1, 1015, 1016, 1017, -2]
CTTGAAACCATAGTCTTTCCCATGTTGATGAATTGGCCCAGAAGAAGCATCAGAAACCAT
AGAATCATCACTTTCATCATCTTCTGGATCAGCTTGATGAGTTCTTCCTTCATCATCCAT
GTTATCAATATCTCCATCACTATCATCTTCTATGTGGGACCCAATATACATGGTCCATCC
AGATTCACTGCTTTCACTTTCCTCTTCACTTCCAAATTTTTTGGATGGTTTCATCTTAAA
GGCAACAACAAGGAGAATGGTTAACAAAAGAAGATAGAAGGAAGAAACAGTATATATCTC
TCTTAAATAGGAAAACAACAACAAATGTTTGTTTTGTTCCGACCGACGCTGCTACTGCTT
TTTCGAGGTATTGTCCGTTTCGAGTCTTATGTGAACCCTCTTGTCAACTTCGGTATGTTG
AGTAGAGTAAATATTTATAAAATATTCTCGGTATGTGAACCCTCGATTTACAATTGTTTT
TTAAGAG
>TR37027|c0_g2_i1 len=487 path=[1018:0-196 1019:197-239 1020:240-486] [-1, 1018, 1019, 1020, -2]
CTTGAAACCATAGTCTTTCCCATGTTGATGAATTGGCCCAGAAGAAGCATCAGAAACCAT
AGAATCATCACTTTCATCATCTTCTGGATCAGCTTGATGAGTTCTTCCTTCATCATCCAT
GTTATCAATATCTCCATCACTATCATCTTCTATGTGGGACCCAATATACATGGTCCATCC
AGATTCACTGCTTTCACATTCCTCTTCACTTCCAAAATTTTTGGATGGTTTCATCTTAAA
GGCAACAACAAGGAGAATGGTTAACAAAAGAAGATAGAAGGAAGAAACAGTATATATCTC
TCTTAAATAGGAAAACAACAACAAATGTTTGTTTTGTTCCGACCGACGCTGCTACTGCTT
TTTCGAGGTATTGTCCGTTTCGAGTCTTATGTGAACCCTCTTGTCAACTTCGGTATGTTG
AGTAGAGTAAATATTTATAAAATATTCTCGGTATGTGAACCCTCGATTTACAATTGTTTT
TTAAGAG
>TR37028|c0_g1_i1 len=453 path=[940:0-367 941:368-405 942:406-452] [-1, 940, 941, 942, -2]
ACAAACACTGCAGTGTTGGCAGTGGTGTCGCGCCTTCACAGCATAGCTAAGGATTCACTT
GAACATGGTTCATATGGTCTCGGTGACATAGTACTATTTGGAAATAGTAAAAGAATGAAA
ATAGATTCTTATAAGGGTCTTGGTGAAGTGTTTTTGGATAATAGAGTTGATGATTTGTTG
TACTGTTTTTCTCCAATGACAGGATGGAAAAATTGTTTAGAATCAATGATAAGGTTACTA
AAGGATCCTGAAGAGCAATACGCTTTGTATTTGAACAGTAAACATAATGAAAATGTTGTG
TCATTGGAAGAATTTGCCGTTGGAAATTATAGTCATGTAAAACCTGCATATTTTTCATAC
AAGAAACGTTGCAAGTATCATTCTCTTTTGACATTGGAGGAGTTTGTGAAGAAGAAACAT
GGTTACATTGTAGAGCAATATGATATATACCAA
>TR37028|c0_g2_i1 len=453 path=[937:0-367 938:368-405 939:406-452] [-1, 937, 938, 939, -2]
ACAAACACTGCAGTGTTGGCAGTGGTGTCGCGCCTTCACAGCATAGCTAAGGATTCACTT
GAACATGGTTCATATGGTCTCGGTGACATAGTACTATTTGGAAATAGTAAAAGAATGAAA
ATAGATTCTTATAAGGGTCTTGGTGAAGTGTTTTTGGATAATAGAGTTGATGATTTGTTG
TACTGTTTTTCTCCAATGACAGGATGGAAAAATTGTTTAGAATCAATGATAAGGTTACTA
AAGGATCCTGAAGAGCAATACGCTTTGTATTTGAACAGTAAACATAATGAAAATGTTGTG
TCATTGGAAGAATTTGCCGTTGGAAATTATAGTCATGTAAAACCTGCATATTTTTCATAC
AAGAAACGATGCAAGTATCATTGTCTTTTGACATTGGAGGAGTTTGTGAAGAAGAAACAT
GGTTACATTGTAGAGCAATATGATATATACCAA
>TR37029|c0_g1_i1 len=516 path=[987:0-515] [-1, 987, -2]
TTTTTTTTTTTTATTTGTCTTAATTAACCATCTGGTTACTAAGGGAAAGAGGTCTTGTAA
TCTGGAGTTCTGTCGAGACGTAAATAAAGTATGGTTAAAAGATTGTTTCAACGGTTCCTT
TGTCGGGTATCCGTGTGCAAGTTTAAGAAATAAACCAGCTTTAGTAAACAAGTTAATTTC
AACTTGTACAGAAAGTTGTTGTTTAGGGAAGTTATTGTTTAAGGAACTCATAAATTATTG
TAAGATTCTTTTAATATCTCTTTATTCGTAACCTAAGCCCGGAAAAAAGAAAAACGACAG
AAGAATCAAATGTGGGGCAGTAATCCCCATAACATCCGCCAACAGTAAATGCCTGATATG
AGTCGGACAAGACTCATAAAACATGAAATTTTGATCAAACAGCAGCCGAGATTGGCTAAC
ACATATGCCCAATGATTTCTTTATCCGTTTCTTGAGAAGTTTATCCAATCTGGTTTGGAG
TAATTTTTATCTACTCACATTTTCACTTCAACAAAG
>TR37030|c0_g1_i1 len=266 path=[512:0-128 513:129-152 514:153-265] [-1, 512, 513, 514, -2]
GTGGAAAATATGAGTTAGATATTCTTAGCCAAAAATGTTTGATTTTAATGAATAAAATGA
AACTATAGAAAAGAAACAAGTTGTACGAATGAGAAGTGGGCATAATTATCAATTTAATCT
TTAAAATTGTAGTCGTTGTGTAATGCGATCTCTTAAATTAAAAAAATTTCAAAATAATTC
TTGAACTTGAAAATCATCGATCACATTAATGTTGATGCGATCAAAGATTTTCAGTATTAT
GTATTACGTTGAAAATTTCATCATCG
>TR37031|c0_g1_i1 len=321 path=[695:0-48 696:49-72 701:73-154 699:155-178 700:179-320] [-1, 695, 696, 701, 699, 700, -2]
TCAGTGAACATATTGAAACTCTAGAAGAAATTGATGTTGAATACAAAGAATTGGCTCTAG
AATCTGGTATAGAAAATTGGGGCCGTGTTCCTGCTCTAGGATGTGAACCCTCCTTCATTT
CTGATTTGGCAGATGCTGTTATTGAAAGTCTCCCATATGCTGGTGCCATGGCAGTTTCAA
GCCTCGAAGCTCGACAGTCTTTGGTTCCGCTCGGAAGTGTACAAGAGTTATTGGCAGCAT
ATGACTCGCAAAATAGGGAGTTGCCATCGCCGGTGATAGTGTGGGAATGGGGTTTGACAA
AAAGTGCTGAAACTTGGAATG
>TR37032|c0_g1_i1 len=285 path=[631:0-157 632:158-284] [-1, 631, 632, -2]
GGGATCACCACACTCATGATATCTCCTTTTACTGACATACCAAGAGACAAAGGTGTAACA
TCCTGCAGCACCAACTTTGGAACATTTTTAACGTCTTCACTTAGCAAAGCAGCTTGAACA
GCTGCCCCAAAAGCTACAGCCTCGTCAGGGTTAATGCTTTTGCACAACTCCTTCCCATTG
AAAAAGTCCTGTAATAGCTGCTGGACTTTGGGAATCCTAGAAGATCCACCAACAAGTACA
ACATCATCTACAGTACTTATTACCCACTGTATAGTTATTATTTAA
>TR37033|c0_g1_i1 len=479 path=[913:0-478] [-1, 913, -2]
TTGTTTATATAAGTTATAAGCTGTTTTCATAAACTATCTTACAGAGGTTATGAAAATAAG
CAGAAAAAAATCTACGATATGTTATAAGTTGTTCACATAAGCTCTCCCAAACAGTCTTAC
AAATATGATGGTTTATACAGTAGATAAGCTCAAATTAGTCAATTAAAATAAGCCCTCAGG
TTGTTTAAGGTCCACCAGAAAGCCCAAGTAGAAAGTAAAAAATGATGAAATCAGGGAATG
TCTATTCAGGTTTCTTTCTGATTTCATTATTTGAATGTCCATCACGAATCATGATGGCAA
CACCAAAGATACAAGGAAAGCCACAAAACAATATATAATCATGTTTCTGTTTTTAATTCC
CTTTTAATTCATAAAAAGTAATACCTTACAGTAGTTTTTCACATAAGTATCTAGTAACAT
GTATTGATCAATCATATATGTGCAAAAATCCAAAAATGACTATTACCTGGACAGCTTTG
>TR37034|c0_g1_i1 len=258 path=[520:0-167 521:168-191 522:192-257] [-1, 520, 521, 522, -2]
ATTCCAGATATCAGATTATAAAATTTTGGTCACTTCAAGGGTTGCATTTTCTAGATTTGA
TAAAACCTTTATCGTAAATCCTCTTGTTCACGAAGATTCAGTAACCCTTTTCCGCCACTA
CACACAGTTGGGAAAAAACAATTCAAAAATCCCCGACAAAGATCTTATCGAAAAGGTTGT
GGAAAATTGCAAGGGTTTACCTCTAGCCATTAAAGTGATTGCAACATCACTCAGTAATCG
TCCATATGAGTTGTGGGA
>TR37035|c0_g1_i1 len=571 path=[1195:0-352 1202:353-448 1200:449-570] [-1, 1195, 1202, 1200, -2]
GAAATATTTGCAATCATGGTACTTATGGCTTTGTTCACCACCTTCATCACAACCCCACTA
GTAATGGCAATCTACAAACCAGCTCGTGGCATCACAACCAAGACAATTCGCAAGCTAGGG
GACATGTCCTTAAACTCTAAAGACAAAAATGCCGTAGATGAGCTACGAATCCTTGCTTGC
ATCCACGGTTCAACCAACATTCCATCTATCATCAACCTCATTGAATCAACTCGTAGCACA
AAAAATTCCCTCCTCAAACTCTTCATCATGCAGCTTGTTGAGCTCACGGAACGTTCATCT
TCCATCATCATGGTTCATCGCGCTCGTAAAAATGGTTTTCCTTTCTTCAACCGGTTCAAT
CGTGAAGAATGGCATAACCGTATTGTTGGGGCTTTTCATCTGACCTCTAGCCAATTGGGT
AAGGTTATAGTCCAGTCCACTACGGCGATATCTTCTCTTTCCACAATGCATGAGGATATA
TGCCACATAGCAGACGAAAAGAGAGTGACATTGATCATATTACCCTTCCACAAACATTGG
CGGCTGGAAGAAGTTGATGATGAAAATGACA
>TR37035|c0_g2_i1 len=571 path=[1193:0-352 1201:353-448 1198:449-570] [-1, 1193, 1201, 1198, -2]
GAAATATTTGCAATCATGGTACTTATGGCTTTGTTCACCACCTTCATCACAACCCCACTA
GTAATGGCAATCTACAAACCAGCTCGTGGCATCACAACCAAGACAATTCGCAAGCTAGGG
GACATGTCCTTAAACTCTAAAGACAAAAATGCCGTAGATGAGCTACGAATCCTTGCTTGC
ATCCACGGTTCAACCAACATTCCATCTATCATCAACCTCATTGAATCAACTCGTAGCACA
AAAAATTCCCTCCTCAAACTCTTCATCATGCAGCTTGTTGAGCTCACGGAACGTTCATCT
TCCATCATCATGGTTCATCGCGCTCGTAAAAATGGTTTTCCTTTCTTCAACCGATTCAAT
CGTGAAGAATGGCATACCCGTATTGTTGGGGCTTTTCATCAGGCCTCTAGCCAATTGGGT
AAGGTCATAGTCCAGTCCACTACGGCGATATCTTCTCTTTCCACAATGCATGAGGATATA
TGCCACATAGCAGACGAAAAGAGAGTGACATTGATCATATTACCCTTCCACAAACATTGG
CGGCTGGAAGAAGTTGATGATGAAAATGACA
>TR37036|c0_g1_i1 len=298 path=[600:0-76 601:77-100 602:101-297] [-1, 600, 601, 602, -2]
TGTTTTCTGTCTTTCGGTTTTGTACCGTTTATCATTATGCACTTAATCTAGATTCTGGAG
TTTTGATGAAAATTTCTTTGTTTTATTTGCATACATGTTCTCAATTCTCAATTCGACCCC
CTTCCCCAAATTCCCAATGTTTTTTGTTGTTCCAATCTTTATTCTGATTTTTGGCGGTGA
TAACTAAATGAATGCATTTTTTTTTTTTTGAGAGGAAATAAATGAAGAGTAATGATATCA
TGAGCTCTGAGCAATCACGCCCTGACCAAACTGATGCGGTTTGGATTCCTAAAATAAG
>TR37037|c0_g1_i1 len=743 path=[1490:0-406 1491:407-430 1492:431-742] [-1, 1490, 1491, 1492, -2]
TTCCTCATTTCAATCAATATGACTTTTTTTTAACAAGCATTTCAAGCAATATCAGTCGGC
CCTTAATTAATACATTGATTTATGTATTATCAATAACAGTGGTAACAATCACAAATAACA
AACTTGGCCCTTTAAAACTTCAGCAAAGACACTTCACTCCATATCAAAAACTTTAACAAG
AGAAGATCAAAATGAGCAGTTGATTCAATGGTTTGTTAATTTTCGGATTTGGAATATAAG
GAGAAATTAAGGATTAATGAAAATTTGGTCTTTTTGCTTTAGATTTACAGAATAAACACG
ATGATGAAATTAAACAAGGTAGCTAAATCTATATCAAAAAAACAGATTTTTCATATTAAA
CAAAAAACATAAGTTTTGGTCTTCAACAACAAAATAGAAAAACTAAAGAACTAAATGAGT
AAGCTAAATAATAGATGGCTTAACATGAACAAAGAGAACCCAATAATGGAGCTGCAAACT
CCGGCGCGGTGGCTATGTATGATTGCACGGCGGCTGGGGAATGGGTCACGCAAAAAATTC
TCCTTTGTTGAAACGAAAGGGACCAATAGAAAGCTCTTGTTGAGGGGATGAAGAAAACGA
TCTTATTTTGTTTGATCAGTGAAAATGGGGCTCAGATTCGCGCCTAAAATGGTGGTTCGG
TTATAAGAAGGAAGAAGGAAGAATGGTAAGCTTTATGAGTTTTGGACTTGTGTTCTTTGG
ACTTTGGAGAGATAACAAACAAG
>TR37038|c0_g1_i1 len=309 path=[287:0-308] [-1, 287, -2]
AAAAATAGTTGTGTTCATAAACTCATCACTCATTAAAAATCTCAATTTTTTGAGTGCTAC
CCTTAAAGTTAACCCCCCACTTGACAAAAATCTCAGTTCTTTTTGCAAAACATGTTTATC
TTGGTATTTGACATCAATGACTCATTTGGCATTGGCAATAAAGCCCCCAAAAAATTGGGA
ACATTTGAGCTGCTGATATACAATTATGTTACCAGTTATACTATTCGTTGACATTTTTTT
TTTAAGGAATTCGTTGATATATGTTATCACAACAAATTCCTATGCATTTTTTATGGAATT
CATTGATAT
>TR37039|c0_g1_i1 len=234 path=[590:0-118 591:119-136 592:137-178 593:179-233] [-1, 590, 591, 592, 593, -2]
GGAGAGGAGGAAGAAAAAGGGTCGACGAAAAAGTTACTCCTTTCATGAAATTAATAGGAC
CAATGGAAAGATCTCGTCGAGGAGATGAAGAAAATGGTCTTACTTTGTTCGATCGGTGAA
AACGGCGGCCGAAACGGTGCCGGAAAGAAGGTGGCTGTGGTGGTTTGTCAAAGGAAGGGG
AAGGTCGCGTTATGCTTTCTTTCACCTATGGGAGAGAGAGAGAGAAGATATGAT
>TR37040|c0_g1_i1 len=466 path=[912:0-248 913:249-272 914:273-465] [-1, 912, 913, 914, -2]
TAAAAGACGCTGAATTCCGTGTTGGGTAGCTGAAGTAACATTTTAGTTCTCAGGGGTTTT
GTTATGGCTTTCTTATGTGTTAAGCTTCAGGGCTAAGTTTTTATTTTTTGACGATAGTTG
GTATCAGGAAAGTTAGTTGCAAGAGGTAGCCATAGGAAGGGCTATGTTCCATATAAAGGC
AATATAACATGGAGAGTTACTTGTATCCCCCGCTTAATTTTTAAAAATCACAGCCCCTCT
GGATTTACCGATCCGGACGGGAAAAGAGAACAATTTTCATGCGCCTGGGAGGAGGTATTG
AAGAGTACCCTCTGATGAGATGATTAATCAGTATTTTTCAGTAATTTGGTCTGCTGATTG
ATTGATATCAGTGAAAATTGCAGATTAATCCTCTCATCAGAGGCCAAGTTTTTAACTTCT
TGTTATAGCAGCAGTTGTGTTGACTGTTGAGACTTCAGCAGGTTTG
>TR37041|c0_g1_i1 len=308 path=[757:0-140 773:141-202 771:203-203 769:204-231 756:232-307] [-1, 757, 773, 771, 769, 756, -2]
CATTTCTTAAGAAATGTGAAAAAGGCAATGGGTGGCTACATTAAGGGACGGAGGGAGTAT
ATAATTAAAATTTTAACATAATGTTTTGTATAGAAGACCCATTGTTTCGAATCAGAACCT
ACAAGAAGATTCTTAACTCATTTAAAGTATAGAAAAGGAGAGAAGATGAATTTACGTAGC
AAACCAATATCAATTGATTGTATGTGAAAACTTTGAGTCTCAAACACTCATCTTAGGCTT
TGTTTGCGAGTTTTGAGGGGAAGGAAAGGAAAGACTAAGGAGGGGAAGGGAAGGAAAAGG
AGGGAAGG
>TR37041|c0_g2_i1 len=309 path=[765:0-140 774:141-203 772:204-204 770:205-232 764:233-308] [-1, 765, 774, 772, 770, 764, -2]
CATTTCTTAAGAAATGTGAAAAAGGCAATGGGTGGCTACATTAAGGGACGGAGGGAGTAT
ATAATTAAAATTTTAACATAATGTTTTGTATAGAAGACCCATTGTTTCGAATCAGAACCT
ACAAGAAGATTCTTAACTCATCTTAAAGTAGGGAAAAGGAGAGAAGAATAATTTACATAG
AAAACCAATATCAATTGATTGTATGCGAAGACTTTGAGTCTCAAACACTCATCTTAGGCT
TTGTTTGCGAGTTTTGAGGGGAAGGAAAGGAAAGACTAAGGAGGGGAAGGGAAGGAAAAG
GAGGGAAGG
>TR37042|c0_g1_i1 len=244 path=[531:0-96 540:97-160 539:161-184 538:185-243] [-1, 531, 540, 539, 538, -2]
TGTGTCTTGTCATGGACTTTATTCCTATGTATTGCTTTAGGTCAAATTCAATAGAATTTG
AAACCAAAAAAACAAAGGCTAAATTTTATAATGCATAAAATGATTAAAACTTCATTCACT
GAATATACAATGCTGTATGAGATTGAACCTCCAAAAGAATTTAGAATGGTACATAACAAT
TTACAGTATAGAAACTATGGAAACAATCACTAATTATGAGATGGAAATCATTTGAAAAGG
TAAA
>TR37043|c0_g1_i1 len=494 path=[996:0-353 997:354-378 998:379-493] [-1, 996, 997, 998, -2]
AATTAAATTAGTGGGGCTCAGAGCCTATAAATAAATACTAAATCTACTCCCCCTTTTGTC
ATCAACAAAAAGTAAAAAAGAAGACAAATAGAAGAAGTGAGAAAATTCAAAATATAAAAA
AAAATAAAACACGTTCAGAAGCAATAATATAGTCAGAAGCAAAATCAAGCAATAATATTT
AGAAGAACAAACAATTGACATAAAGTAAACAAGCTAAAAAGTGTGTGCAATCTAAGGTTG
GACTTGTTTCTTCACCATCTCCATCAAATCTTGAATCAAACTGTTTGTGTTCTCTAATTG
CTTCTGCATATCTTCCTTAAGATCATTGTAACCCTTGACAAGAGTTTCTTCTCTGCCCTT
TGCTTCTTCTTGTTGAGCAATCATTTTTCTTTGAAGTTCAGCACGCAACATTCTTTGCTC
AAAAAGATCTTTCTTGAGCTCTTTGTTCTCTTTTTCAAGAACATAGTCCTTATTTAACTT
CTCAAGAATAGGAG
>TR37043|c0_g2_i1 len=494 path=[993:0-353 994:354-378 995:379-493] [-1, 993, 994, 995, -2]
AATTAAATTAGTGGGGCTCAGAGCCTATAAATAAATACTAAATCTACTCCCCCTTTTGTC
ATCAACAAAAAGTAAAAAAGAAGACAAATAGAAGAAGTGAGAAAATTCAAAATATAAAAA
AAAATAAAACACGTTCAGAAGCAATAATATAGTCAGAAGCAAAATCAAGCAATAATATTT
AGAAGAACAAACAATTGACATAAAGTAAACAAGCTAAAAAGTGTGTGCAATCTAAGGTTG
GACTTGTTTCTTCACCATCTCCATCAAATCTTGAATCAAACTGTTTGTGTTCTCTAATTG
CTTCTGCATATCTTCCTTAAGATCATTGTAACCCTTGACAAGAGTTTCTTCTCTAACCTT
TGCTTCTTCTTGTTGAGCAATCATTTTTCTTTGAAGTTCAGCACGCAACATTCTTTGCTC
AAAAAGATCTTTCTTGAGCTCTTTGTTCTCTTTTTCAAGAACATAGTCCTTATTTAACTT
CTCAAGAATAGGAG
>TR37044|c0_g1_i1 len=384 path=[790:0-118 791:119-150 792:151-383] [-1, 790, 791, 792, -2]
CACGCATTTTTCATACTAGCAAGTTGGACATCGGTGAAAACTCAACTAGTGATTCTAAGT
TGAGTATTCCCATCATAGATCTCAAAGATATACACATCGATCAAGCTCGGCGCGTAGAGG
TAATTGATCAAATTCAAAGTGCATGTCATGTGGGAGGATTTTTTCAGGTAATTAATCATA
ATATTTCCATTGATGTCTTGGATGAAATGATTCATGGAATCCGTAGTTTTCATGAACAAG
ATGTTGATGTAAGAAAAGAGTTTTACACTCGTGATTTAAAGAAAAAGGTTATGTATTTCT
CCAATGGAACTTTGTTTAGTGGCCAAGCTGCTAATTGGAGGGATACAATTGGTTTTGCTG
TTGCTCCACATCCATTTAAACCAG
>TR37044|c0_g2_i1 len=384 path=[787:0-118 788:119-150 789:151-383] [-1, 787, 788, 789, -2]
CACGCATTTTTCATACTAGCAAGTTGGACATCGGTGAAAACTCAACTAGTGATTCTAAGT
TGAGTATTCCCATCATAGATCTCAAAGATATACACATCGATCAAGCTCGGCGCGTAGAGA
TAATTGACCAAATTCAAAGTGCATGTCATGTGGGAGGATTTTTTCAGGTAATTAATCATA
ATATTTCCATTGATGTCTTGGATGAAATGATTCATGGAATCCGTAGTTTTCATGAACAAG
ATGTTGATGTAAGAAAAGAGTTTTACACTCGTGATTTAAAGAAAAAGGTTATGTATTTCT
CCAATGGAACTTTGTTTAGTGGCCAAGCTGCTAATTGGAGGGATACAATTGGTTTTGCTG
TTGCTCCACATCCATTTAAACCAG
>TR37045|c0_g1_i1 len=498 path=[951:0-497] [-1, 951, -2]
ATTTAAACGTGATTAACCTTGATTTTCAAGTGTTCAAATCTACATATAGTTGGAACACCT
GAAATCATGGTTAATAATATTCGAATTCATGGTTGGTTAAGCTCATTTGATGGTTAATAA
GTTTTCCGATCTTGTCTTCACCACTAACTACTCATTGAACTACATTAAGCGAGTATGTGA
ATTGCGTTAATAATTTAAATAGTTGTCGAATTTTGTTGTCCCAAATTGATGTTCAAACAA
CATTTTTGGTTTTAAAAGCATTGTGCAATTCCACCAGAGGCATATCAATGTCATTTCCCC
CACTAGGATTCCATCATATATTAGCTGTCCCAACATATATTATTTATATTTTAAGAGTAT
TACCTCCAAAACTTTAAATTTCTATATTTGTCACTGCATCAAACATAAGGTCTTGATGAA
GCTTGAAAAATTAATGTTGGTTTGATCAATCGAGTTTATCTATTTAACAATACTCTTCTT
CTTCCTCTAAGGTCAGGT
>TR37046|c0_g1_i1 len=390 path=[877:0-48 878:49-72 891:73-171 881:172-195 890:196-250 887:251-255 888:256-389] [-1, 877, 878, 891, 881, 890, 887, 888, -2]
GCTCAAACCATCTGAAGACGATATGAAGATATGGCCACATAGGTGCGACACGCTTTATCT
TCTATACTTTACTAACATCACAACCAGCATTTTACTTATGAATTTGGGGGACTGAGAAGA
ATAACTGAGATAAATTGAGAGGCTATATATAGAACTATTAAAGGACTATTGGCTTGAGAA
TCCTTACAAAGAAAAATGAATCGCATCCAGAGAGGAGAAATCCCAAAAGCATGTAGCTAG
ATACCCCAGTTCCTATATAATAACAAGTATATTTCATGTATCTTGAGAATTGAGATTGTT
GGATGACAATGTTTTATGTACTAAATTATTTTATTCAGCTTCGAGTTTCGCCTAAGGGTC
TGTTTGGCAGCAGATGGCCGTCTGAATATG
>TR37046|c0_g1_i2 len=407 path=[877:0-48 878:49-72 891:73-171 881:172-195 890:196-250 884:251-272 885:273-406] [-1, 877, 878, 891, 881, 890, 884, 885, -2]
GCTCAAACCATCTGAAGACGATATGAAGATATGGCCACATAGGTGCGACACGCTTTATCT
TCTATACTTTACTAACATCACAACCAGCATTTTACTTATGAATTTGGGGGACTGAGAAGA
ATAACTGAGATAAATTGAGAGGCTATATATAGAACTATTAAAGGACTATTGGCTTGAGAA
TCCTTACAAAGAAAAATGAATCGCATCCAGAGAGGAGAAATCCCAAAAGCATGTAGCTAG
ATACCCCAGTTAGCTAGATACCCCAGTTCCTATATAATAACAAGTATATTTCATGTATCT
TGAGAATTGAGATTGTTGGATGACAATGTTTTATGTACTAAATTATTTTATTCAGCTTCG
AGTTTCGCCTAAGGGTCTGTTTGGCAGCAGATGGCCGTCTGAATATG
>TR37047|c0_g1_i1 len=652 path=[1344:0-257 1345:258-298 1346:299-651] [-1, 1344, 1345, 1346, -2]
TTTTTGTTATTGTTTAAATTATAGATATTTTTCCTTAATTTAAGATTGTTGTCTAATATA
TGTTCAAAATTAAAGGAACATTGTACGTTGGCAAACCAAACACACGAAGATTGTACGAAA
CACTCATTATTGAATCAAATTTGATAATAAGTGAGTGTTTTCAGACATGAAAATTATGAA
ATCCGCCTCTAAGTTAAGTGGCAAAAAATTTCATTATGAAGATTGGTTTTCTTAAACACT
TTTGCTCATAATATTCGGTAACATAACACTTATTAGAGAAAGAAGAGCAGATTACTACAC
AAGCTACAGCAATAAACTGCACCTCACCAAGTTTACTTGAGTCACAAGCTATCTAGTCTT
AATTAGTTTGATCTAGTGTATTAGCATGTGATTAGGTTCTATGTACTTTACATTTTGCCT
ATAAATACACATTGTACTCCCTTTTTCATCTATGAGAAATGAGACTATTTTCTATCTTTT
ACTTTCCATAACAACACTTTCTAGTTTATTAAAAACTAAAAACATGTCACTATTTGTGCA
TTTTGTGCGACACAATTTTTATAAACTGCTGTATCTCAAAGAATTTATATTTGTAGATTG
CAGACGAGTGTGATTTTGGACGAAGTATGTTCGAGAGGCTAGTTACTTCAGG
>TR37047|c0_g2_i1 len=652 path=[1341:0-257 1342:258-298 1343:299-651] [-1, 1341, 1342, 1343, -2]
TTTTTGTTATTGTTTAAATTATAGATATTTTTCCTTAATTTAAGATTGTTGTCTAATATA
TGTTCAAAATTAAAGGAACATTGTACGTTGGCAAACCAAACACACGAAGATTGTACGAAA
CACTCATTATTGAATCAAATTTGATAATAAGTGAGTGTTTTCAGACATGAAAATTATGAA
ATCCGCCTCTAAGTTAAGTGGCAAAAAATTTCATTATGAAGATTGGTTTTCTTAAACACT
TTTGCTCATAATATTCGGCAACATAACACTTATTATAGAAAGAAGAGCAGATTACTACAC
AAGCTACAGCAATAAACTGCACCTCACCAAGTTTACTTGAGTCACAAGCTATCTAGTCTT
AATTAGTTTGATCTAGTGTATTAGCATGTGATTAGGTTCTATGTACTTTACATTTTGCCT
ATAAATACACATTGTACTCCCTTTTTCATCTATGAGAAATGAGACTATTTTCTATCTTTT
ACTTTCCATAACAACACTTTCTAGTTTATTAAAAACTAAAAACATGTCACTATTTGTGCA
TTTTGTGCGACACAATTTTTATAAACTGCTGTATCTCAAAGAATTTATATTTGTAGATTG
CAGACGAGTGTGATTTTGGACGAAGTATGTTCGAGAGGCTAGTTACTTCAGG
>TR37048|c0_g1_i1 len=433 path=[1062:0-71 1063:72-95 1072:96-134 1070:135-148 1061:149-432] [-1, 1062, 1063, 1072, 1070, 1061, -2]
GTTGAAGAAGATGAAATGAAATTGAAAATGTTGTCCAGATCTTTCTTTTTCACTCTCTCT
TCTCAAAATCTCTATTGTTATTGTTGTTGATGAGATTGTTGTTGTTGTTGAAAAGATTCA
TGTTGTATTTTCTGGTGTTGGTTGAGAAAAAGATGAAGTTGTATTTTATGGATTTTCTGG
TGTTGGTTAAGAAAATGAAAGAGAAGATGAAGGAGATTAAAGGTGTTGCTGGGATTGATG
AACCTCTCACGTGCCTTTCCTTCTTCATTTCCTTTTTGTTTTATTTTTTCATTTTTTTTA
ATTCAACAATTTAAAATGTTGCATTTTTATTTTTTTTAAATTGTTAATTACACACATGGC
TGCCAAATAAGCGTTGACTTGGTCAAAATTGACCAAAAGGACCAAAAATGCAAAAGGGCT
AAAACTTAGGGGG
>TR37048|c0_g2_i1 len=442 path=[1066:0-71 1067:72-95 1073:96-134 1071:135-157 1054:158-441] [-1, 1066, 1067, 1073, 1071, 1054, -2]
GTTGAAGAAGATGAAATGAAATTGAAAATGTTGTCCAGATCTTTCTTTTTCACTCTCTCT
TCTCAAAATCTCTATTGTTATTGTTGTTGATGAGATTGTTGTTGTTGTTGAAAAGATTCA
TGTTGTATTTTCTGGATTTTCTGGTGTTGGTTGAGAAAAAGATGAAGTTGTATTTTATGG
ATTTTCTGGTGTTGGTTAAGAAAATGAAAGAGAAGATGAAGGAGATTAAAGGTGTTGCTG
GGATTGATGAACCTCTCACGTGCCTTTCCTTCTTCATTTCCTTTTTGTTTTATTTTTTCA
TTTTTTTTAATTCAACAATTTAAAATGTTGCATTTTTATTTTTTTTAAATTGTTAATTAC
ACACATGGCTGCCAAATAAGCGTTGACTTGGTCAAAATTGACCAAAAGGACCAAAAATGC
AAAAGGGCTAAAACTTAGGGGG
>TR37049|c0_g1_i1 len=416 path=[787:0-415] [-1, 787, -2]
GTGAAGGGGTGGATTTAATCTCAAATTGCCTAGAGATATGGCCTTAGTGTTTATAAAGCT
TGGGCAGCCCTCACCTTACAAATCCGGTTTTTTTTTAAGGGTTACAAAGCCGGTTTTGTA
AGGTTGACTTAGACCCAACCTAAATTCTAAGAAAAATTGGCGATATTCTTTTTTGTACTT
CTATGTTTACAGTGTCTGTAGACGAGTCCTACCTCCCAAGTCCAAGAATTATTTGAAATC
CAAATCTAATAAAGGATTTCCTTTTGCGGTTATAACAAACACTAGCTTTTCAGTAAAGAT
AGAAAATTATGCAAGACATATCAATAAGCTATCAATTTTTATAAAATAAAGATACAAGAA
TCTTATCGGTGGTCTTTGTCATTGAAATATAAGATAAAAAAGTGGCTCACCAGTGT
>TR37050|c0_g1_i1 len=261 path=[806:0-64 836:65-90 832:91-158 828:159-159 834:160-200 830:201-226 826:227-250 797:251-260] [-1, 806, 836, 832, 828, 834, 830, 826, 797, -2]
GGGAAGGATCCAAAGTTGCCATCTACTGGTATTGTTCCACAGAGGTCATTATTAGAAACA
TCACTGCAAAGTTGAAATTTATAATCAGATGAAGAAAAAAAAAAATGGCACAGGAAAATA
AAGCAAGAAAAATACTCTGAAAATTGAACTTAGATATTTGAATCCCTTCTTCACATTCTC
TAAATATTAAAAGAAACTCACAAGACTTCGAGTTTAGTGAGACGAGTAAGTTCTCTTGGG
ATAGATCCTGTCAAGTTGTTG
>TR37050|c0_g2_i1 len=256 path=[819:0-62 837:63-88 833:89-153 829:154-154 835:155-195 831:196-221 827:222-245 805:246-255] [-1, 819, 837, 833, 829, 835, 831, 827, 805, -2]
GAAGGATCCAAAGTTGCCATCCACTGGTATTGTTCCACAAAGGTCATTATTAGAAACATC
ACTGCAAAGTTGAAATTTATAATCAGATGGAAAAAAAAAAAATCACACAAGAAAATAAAG
CAAGAAAAACACTGAAAATTGAACTTAGATATTTGCATCCCTTCTTCAAATTATCTAAAT
ATTAAAAGAAACTCACAAGACTTCGAGTTTAGTGAGACGAGTAAGTTCTCTTGGGATAGA
TCCTGTCAAGTTGTTG
>TR37051|c0_g1_i1 len=872 path=[1739:0-613 1740:614-664 1741:665-871] [-1, 1739, 1740, 1741, -2]
TCACCATTCAGGATGTTTGCCGATCCCACTTAGTGGGATAAGGCTTGGTTGTTGTTGTTG
TACCATTCAGGATGTTTAAAATTTGTTTCACCAAAACAGTAATGTGTGTGCACAAAAATA
ACATTTTTCGACATTAGAAAAATAGTGCAAGACTTCTTGGTAAATGCCCGCAAAAGAACA
GTTCCAAACGAATATGAATTTCATACAACATGATAAGAACTTTCAATCTAATAACAGTTT
TTATGAGAAAGTCATCCACAGACTTTCCAGTGGTATCAGAGTGATTTTGATTCACAGCAG
TCAATTTCCACTGAAACAATATTCGAGAAACTTGTGCATTAGGTATAAACCGTAAATACC
TATTCTGGCAATCAAAGTCTAGTACTAGTGTGGTATAACTGGTACAAGCCCCACGCAGAA
GCAAGGCTAAATTACAGAGTCCTAATATTCAAACACTTTTTTGAAAAATTCAAACAAAAA
CCATGTTTGAATATATAATTTATGATATGCATATATTGTCTACTCCAACAAGCGTCACAA
AATTAATTTACATTATGCTTATACCATGGTTGAACATATAATTATATACTTGCTTTTTTC
CTCAAACTTTTGAATGCAAAAAGATTCAGCAAAATATTTTACTTGCCAGATTGATCAAAA
CAATTCTCTATGAAGAGCTATTGAGTGGTGTATCTGGATGATGTCTTATAGAGTGTCAAT
TCATGCACGTGTGTAACGATCAACTTCAGCAATAAAATAGGCATATCCTTCCAACTATTT
AACTACCTTTTCAAGAAAGAAATATTGAATCTATAACCAAAATAAATACCTCAGTAGCCA
TCAACCGTCTAACATTATCGGCATACAATTTG
>TR37051|c0_g2_i1 len=957 path=[1733:0-613 1747:614-664 1746:665-698 1745:699-749 1744:750-956] [-1, 1733, 1747, 1746, 1745, 1744, -2]
TCACCATTCAGGATGTTTGCCGATCCCACTTAGTGGGATAAGGCTTGGTTGTTGTTGTTG
TACCATTCAGGATGTTTAAAATTTGTTTCACCAAAACAGTAATGTGTGTGCACAAAAATA
ACATTTTTCGACATTAGAAAAATAGTGCAAGACTTCTTGGTAAATGCCCGCAAAAGAACA
GTTCCAAACGAATATGAATTTCATACAACATGATAAGAACTTTCAATCTAATAACAGTTT
TTATGAGAAAGTCATCCACAGACTTTCCAGTGGTATCAGAGTGATTTTGATTCACAGCAG
TCAATTTCCACTGAAACAATATTCGAGAAACTTGTGCATTAGGTATAAACCGTAAATACC
TATTCTGGCAATCAAAGTCTAGTACTAGTGTGGTATAACTGGTACAAGCCCCACGCAGAA
GCAAGGCTAAATTACAGAGTCCTAATATTCAAACACTTTTTTGAAAAATTCAAACAAAAA
CCATGTTTGAATATATAATTTATGATATGCATATATTGTCTACTCCAACAAGCGTCACAA
AATTAATTTACATTATGCTTATACCATGGTTGAACATATAATTATATACTTGCTTTTTTC
CTCAAACTTTTGAATGCAAAAAGATTCAGCAAAATATTTTACTTGCCAGATTGATCAAAA
CAATTATCTATGAAGAGCTTTTTTCCTCAAACTTTTGAATGCAAAAAGATTCAGCAAAAT
ATTTTACTTGCCAGATTGATCAAAACAATTCTCTATGAAGAGCTATTGAGTGGTGTATCT
GGATGATGTCTTATAGAGTGTCAATTCATGCACGTGTGTAACGATCAACTTCAGCAATAA
AATAGGCATATCCTTCCAACTATTTAACTACCTTTTCAAGAAAGAAATATTGAATCTATA
ACCAAAATAAATACCTCAGTAGCCATCAACCGTCTAACATTATCGGCATACAATTTG
>TR37052|c0_g1_i1 len=239 path=[458:0-37 459:38-61 460:62-238] [-1, 458, 459, 460, -2]
GGGGAATGGAAATGTGCTGTGGACTTGATCCTTGATCCTAGAGATGGAGATATCCTTTTG
TCGTTTCTATAAGATATAACAGATAATAGATGATATGTCTTAATCAATTAATTCTGCTCT
AATCAATTAATAGCAGTGTATTTTTTTCCGTTGTTCTCCATAACTTTGCTATTTAAATAC
AAAAATATGTAATAGCCAAGGCACGCAAGTACTATAAAGATACCAATGATGTTGCTGGG
>TR37053|c0_g1_i1 len=294 path=[568:0-185 569:186-209 570:210-293] [-1, 568, 569, 570, -2]
AGCGTTACGAATAGCAGCGCAATTAGAATAATTCTTGCCAGCAGCTGCTAAACCACCAAG
AGCGAACCAAGAACTATAAGTGAAACAAATTCCAAAACTTCCATACCATGAACCATCAGT
TTTTTGTGTATCCTCAAGGAATCGAACTGCATTGGCAATGAAGTTATCTATCTCGTTGTT
CCTATGCCCTGGATATAAATTCTTGAACAAAACTAAAGTTTGAATCGCTGTTCCAGTGCA
CTCAACATATTCATGTTCAATTACCATGTCCTCGAAAAGTTCTGTGGGATTGAG
>TR37054|c0_g1_i1 len=936 path=[1852:0-639 1853:640-663 1854:664-935] [-1, 1852, 1853, 1854, -2]
ACTCCTGGTTATATGGCTTCTGTTCTATATGGTTTGAATGCTCCTTTTCTGAATGTGTGA
AATAAAGGATGGACGTGCCATGGCTATGTGGAGGATCTCCCTAGAAAGGCTTGGATATTC
CCCGAACACCAATAAGATTTATGGAGAATGCCATTTGACGAATCTACCTCCAGTTGAGCA
AACACTAACCAAACATAAAAATAGTGAATATATGTCTAATCTTGAAGAATTATTTAGTGC
TATATTGTATTCTGATATGAGATTTTACTAACAATATTGATGGCAAAATAACAAACAAGA
GAGAAGCTCAAGAAAGAAAGATGAGCATTAGAACATGCACATAGTAAATGGAGTAATGTT
AAAACCCATCAAAGAGGAATTTTATACATTAGATTCCACTGCTGCAATCAATCCCACTTG
AAGACCTTGGTATATCTTCAACATAAAATTGAGACAGGGATAAGTGGAACGGGTCGCCAG
TGTTGAAGAAGAGGATGACAACAACCTCAAAACCACAAAAATTGGAAGTCTGTTGGCCTA
AGCAATCCAATTCAACCACAACCAACAAACACACCCAATTGGAGAACTTTGCGCATCTGT
TCCTCATTGGGACAACATTTACTAGACTTGGTTGTTGGTCATGCATGCGAATTTGGCTTC
TGACAACAAGATTGGGCAGAACCAGCTAAGCAGGGATGACACAGAACATAATTGGCAAGA
AAGTTATTTGATCAATTCGTCGTTGATAATTATGAAGGGAATGTGAGCAATCTTATGCCA
CTCTTTCCCTCGCTTCTTCCGCAAAATTCCTTCCAATAATGGACAGCAAGTCACATTTAG
TACTGAAAGAGAGGAAAGCAATTCTTTTTTTGGCAACGACTTGAGTTTGGGAGCGTTAAC
AATCTCAAGGTTTTGAAGAGAAGGAAGATGTTGAAG
>TR37055|c0_g1_i1 len=359 path=[673:0-358] [-1, 673, -2]
CAACCCTCTCCAATCTTTAAAAGAAATATCTCTCCCTCTCTCCCTCTCTCTCTCTCAATC
TCTCTGTACATAAGCAAAACAACAATCAATTTTTTCCTTTTAGGCAAAAAACAATAGTCA
ATTAGGTTTGTATATAATTGCAAAAACAAAAATGGGAAACTGCTTGAAGCACAAATCATC
AACAAAATACGCAACCAAGGACGATGATGGTGAATGGGATTTTTCAGCATTCGAGGGTAA
CTTTGCGGGAAAAAGCAACGGTGCTGCTTCCAAAACAACAACTGAGGTGAAAATCAAGAT
TACAAAGAAGCAGTTAGAAGAGTTGTTGAGCAAAGTGGACATGAAGGAGTTGAGAGTGG
>TR37056|c0_g1_i1 len=318 path=[640:0-181 641:182-205 642:206-317] [-1, 640, 641, 642, -2]
AATTGATGTAGTTGTCACAACATTTACACCACATCATTTTGAAGGTGCTTGGGATAAGGC
TGGTGCTTGTCCAAAGACTAAGCCTTATAGGAATGAAGAGAAGAAAGTTGAAGGAATGGA
TGGTGAGATGAGAAAGATTGAGATAGAAGAAGTGGTGGCTGCTAAAGCCAAAGGCAATGA
ATCTGGAAAGTTAAGATTTGAAGTATTGGATGTAACAAAATTGGCTTTGTTAAGACCAGA
TGGTCATCCAGGTCCTTATATGAACCCTTTTCCATTCTTTAATGGGGTTCAAGAGTATGT
GCAAAATGATTGTGTTCA
>TR37057|c0_g1_i1 len=286 path=[626:0-151 627:152-199 628:200-285] [-1, 626, 627, 628, -2]
AATTTTTCGGAGATACTGTTCCCCCTAAGTTGAAAATTCCTTTTATACTTAGGTATGCCA
CTAAACCATGTCAATAATGATTCCTTTTATACTTAGCCTTGGTTATTAATTGCATGAATT
TCGCAGCAGTTTGAGCAAATATTAAAGCATTTTCTGTTCAGACTTCTTCATGTGGATCAT
TTTAGTATCAGCCTTGGTTCCCTCTTATTTTCACCCTTATTGATTCTAGGACACCTGACA
TGTCTTCCATGCACCACGACACAACACCAGATCTGAAAGAGGTTGG
>TR37057|c0_g2_i1 len=286 path=[623:0-151 624:152-199 625:200-285] [-1, 623, 624, 625, -2]
AATTTTTCGGAGATACTGTTCCCCCTAAGTTGAAAATTCCTTTTATACTTAGGTATGCCA
CTAAACCATGTCAATAATGATTCCTTTTATACTTAGCCTTGGTTATTAATTGCATGAATT
TCGCAGCAGTTTGAGCAAATATTAAAGCATTTGCTGTTCAGACTTCTTCATGTGGACCAT
TTTAGTATCAGCCTTGGTTCCCTCTTATTTTCACCCTTATTGATTCTAGGACACCTGACA
TGTCTTCCATGCACCACGACACAACACCAGATCTGAAAGAGGTTGG
>TR37058|c0_g1_i1 len=287 path=[572:0-59 576:60-172 575:173-286] [-1, 572, 576, 575, -2]
AAATATGGCTAACTACAATAGAAGAATTAATGTCCAATGGAATGAAGAACGCCAATCAGG
TTTTCCATATTGGATTATCGTAATTTATTATTCAATCATAGATGTCCATGGATGCTAATT
TTATTTTTTTAAAATTAAAAATTAAAAATTAGGCTCTTTTATTTGGATGTTTTGCGGGTG
GTCTGGCATCTATACAACATTGTGATGAGTTCCAAAGGTTGTTTCTAAAATCTACCAAAG
TGAAATGTTTGAGTGATGCAAGATTTTTTCTTCATGCAACTGCTGTA
>TR37059|c0_g1_i1 len=267 path=[540:0-101 541:102-266] [-1, 540, 541, -2]
GTTAAAGGTCCTTATCAAGGTGTCTGGAAGACAAGAGTGGAGGAGCTAGTCTCCTTCAAT
TGGTTTTGTCAACAAAATTTACTATCCTAATGTTAATGAAATGTGAGTTGTTCCTTGTTT
TCTAAGAGACATGAAAAGAGTTCTAAGAAGGAAGCTCAGGGCACAAACCCTGGATACGAC
TAGTAACTTAATAACATTTCACTATCCAAACCTTACATTGTCTTTTAAAATATATAAGAC
TTTTATATAATCTTTTTAAGGTGTGAC
>TR37060|c0_g1_i1 len=673 path=[1375:0-157 1376:158-181 1381:182-425 1379:426-449 1380:450-672] [-1, 1375, 1376, 1381, 1379, 1380, -2]
TCTATATGATGTTACTGGTTCAGATACAAACACTTTGTGGCTCTTGCAAAGGTTGGTAAT
AGTAATAAAAGTTTAGGTGCATATACTCTCCATGAAATGATGTTATAGTTTGTTATTGTT
ACTCTTTTCCAATTCTTGTTGGTTTTGTATATATAATCTACATGATTTAGTGGTAGCTGA
TATGGAAAAATAGCACTTTTTCATGAAAGATTTCCCAAAACTTTATGCTTTTTTTTTACC
TTTATAGACTATAGTGCTCACTTTATGTCTACCTTTTTTCTCTTCTAAAGGTAAAATTGG
AAGCTATGATTATGTCTTTGTATAAATTAATAGATAGAAACAAAAAGAACTATATGTTAT
TATGATATGTTTATAGTAAGTTTTGAAAGACATAGCTCTCATGTAAGTTGATTATTACAA
TTTACAAACATGACATTAATATGTCTATAGTTTCTAATTATCCATTGGATTTGCATGGGA
TTTTTATTCTGGTTATGTGTTTATCTCTGTCTCTCTTACTTTTTATCTTTTACGAATTAC
GCACATTTCAAAAATACACAAATAAGAGGACACCGAATTTGAAATCAAAATTTTGATGTC
AAAAAATCATTTATCTGTGTTATATATGTAGGTTGGCACCTAAAGTGGTAACAGTAGTGG
AACAAGACTTGAG
>TR37061|c0_g1_i1 len=367 path=[867:0-139 868:140-366] [-1, 867, 868, -2]
GCGTTGTGCTAACAAGTAAATAATTGATAGATTTTAGATAGAAAAAGTTACTTTTTATTA
TTTCAATGTCTTGAATGCATAAATTCCAAGATAAAATTTCCATTTTAAACTTCTAAACAA
GTGCCCTTGTTAGCATTTCCCTTTATTATAATTACAGTTATCAATAAGCTCATTTCTTAC
TGTTAAATGACATTAATGAACTATTTGTTCATTATCTCTTGATCTGTTCTGAAATCTATG
GTTGACTGTATTGCAATCATTGAGTGCACGAAATGATATATCAAGAGCAAGGTTAACTAG
GTACCTAGGCTAAGGATTGAGTTTTGGGATTGAAGCGATTACAATGCTAGATGGAACCTT
GCTGTTT
>TR37061|c0_g2_i1 len=229 path=[869:0-139 870:140-228] [-1, 869, 870, -2]
GCGTTGTGCTAACAAGTAAATAATTGATAGATTTTAGATAGAAAAAGTTACTTTTTATTA
TTTCAATGTCTTGAATGCATAAATTCCAAGATAAAATTTCCATTTTAAACTTCTAAACAA
GTGCCCTTGTTAGCATTTCCTTGATATTAATTATAATAGAATATGTGCAGGTATTGTATA
GATAGACATTGGCATATCTGGTGAGAACAATTCCTATGAGAAAACAATA
>TR37062|c0_g1_i1 len=500 path=[1004:0-358 1005:359-382 1006:383-499] [-1, 1004, 1005, 1006, -2]
GAGGTGGCGGCGGTGGAGGTGGAGGAGGAAGTGGTGGTGGTGAAGGATGGGGTTGGGGTG
GTGGAGAAGGAGGAAATGGTAAAGGAAATTTTAAATGTTGGGTATGGGGGTGTGGTGGTG
GGGAAAGAAAATCAGAAGAAAGAAATGGAATTCGTTCTTCCAACTCCAAGGGATAATCGT
GCATGCATGCATGGTGGATGAGGAAAGAAAATAAGGAATGCAACTTTTCTTTTCTTGTGG
CTTTAGCTTTATTTTTGTGTTTTCACGACCTCATTTGGACGTAGTTCCCACTTTCAAGAG
GCAAATAATTTTGTTTTTCTATAATTAAATCAAATCTTTACACTTTTTTTATTATATTGT
TGGACAAAAATTTAAATATTTTTCTTACATGTAATGTAATTATAGAGAAAATAAAATTGA
GTGAGATATCAATTATGCTATTGATTATACAAAGCTTTTATGAGTTCATTTCATAGTACA
AATATATATGAATCTTTTAC
>TR37063|c0_g1_i1 len=544 path=[1092:0-148 1093:149-172 1094:173-543] [-1, 1092, 1093, 1094, -2]
ATCACAAATACGTTTAGCATATAAGATATACAAATTTTAATTTAATTCATGCTCAACCAT
CACAACTTTCACATATTTTAATTAACCACAAAGTGCTAGCATATTTATACAACATCTTCC
AATCCAACACCTTTATTTAAACCAAACTTCAAATAACATCATTTCCAATACCTCTACTAT
CACAAATCATAAGTCCTGATATTTTCTACCAACTAATCCACGCAAGCTTTAGCTTAACAA
GAAATAGGTTAACTTAAAAAAAAATTCACTTCCTGCAAATATTTCAGTATCTTTCACAAA
CACAAATAAAAAAAAAATAATGCCATCACAAGCAAAGAAAACTCACATATAGAAAATCAG
AATGCACCACGATAAAACATATATCTATTAGAGAGAAAACATAAGATTCTTCCAAAATTT
AACACTCCAAAAGTAAGAGTCTTAACAGCACAAAAGAGTGAACACTATTTCTTATTGAAA
AATAAGAGTCTTAAACTTTTTTTTTTCCAGCAAAACACTTCTACAACGTTAAGCAACAAT
TTAA
>TR37064|c0_g1_i1 len=381 path=[788:0-144 789:145-217 790:218-380] [-1, 788, 789, 790, -2]
GATTTTTTGAACTTGTGAAATTGGGTTTGATATTATTTTATTGACTCTTCTTTTGGATTA
GGATTTGTTGTTGTAGTGATGTGCTAGATCTTTTAGGTTGAAGAGAAATCTAAGTTTCCT
TTTTCTCTCTTGAAAATGTTAGCTTCAATTCCTATTGTTTTTTTTATTTAAATGATCAAA
GTTAATAATTTAGTCGTTAGGTTAGTATTTTTATCATTCACCGGGTTTGCACCGGGGTAC
TCGAGTTCCTTTAACCTTTAGCTCAAAACAGTTGAGCTATCCAACTTCATAGTTGCTAGT
ATTAATTTTTTTAACGACAAATATTAGTAATTAGTTGTAAGATTAATATTTACTCTTTCG
TCCGAGTTTGAGAACAAACCT
>TR37064|c0_g2_i1 len=380 path=[791:0-144 792:145-216 793:217-379] [-1, 791, 792, 793, -2]
GATTTTTTGAACTTGTGAAATTGGGTTTGATATTATTTTATTGACTCTTCTTTTGGATTA
GGATTTGTTGTTGTAGTGATGTGCTAGATCTTTTAGGTTGAAGAGAAATCTAAGTTTCCT
TTTTCTCTCTTGAAAATGTTAGCTTTCAATTCCTATTGTTTTTTATTTAAATGGTCAAAG
TTAATAATTTAGTTGTTAGGTTAGTATTTTTATCATTCACCGGGTTTGCACCGGGGTACT
CGAGTTCCTTTAACCTTTAGCTCAAAACAGTTGAGCTATCCAACTTCATAGTTGCTAGTA
TTAATTTTTTTAACGACAAATATTAGTAATTAGTTGTAAGATTAATATTTACTCTTTCGT
CCGAGTTTGAGAACAAACCT
>TR37065|c0_g1_i1 len=275 path=[553:0-177 554:178-274] [-1, 553, 554, -2]
GAAACAATGACAGAAGTTCTTTTCGATGCAGTAAGTTCTAGTTCCCTCCCGACTTAATGT
GTATAATAAGAATAAGAATTCACTCAGTAATGAATATATGCTGGGTTATTATTACTGTTT
GTTTGAAACTCTTTCAGGCTGCTGTTTGTTATGAACCATGGCATATTGTCAAACAGAGAT
TATCTACATGTGTATTACTGGCTAACTTATTATTGATAGAAACGTTGTTCATGTATGTAT
GTATAGGCGTATTCTCTAATTGCGGGATGCGAGTC
>TR37066|c0_g1_i1 len=1302 path=[2584:0-1159 2585:1160-1183 2586:1184-1301] [-1, 2584, 2585, 2586, -2]
TCCTAATTTTACGGTATAAGATTCTCAATGTTAATTTGTACCAAGCAATTACATTAGCTA
ATAGATATTCCCAGAATGCAGTCTACATGAAATTGTTTCAGAGGTTATGTGGGGTTGAGT
GAATCCACTTGGATGCACTTGAAAAATAAATTTGAACGAACTTGAAACAGGACAGATCAT
TTATACATGAAGCACAATCACTCTTCCTTCTTTAATGAAATCATTCAATTCTCAACTCAA
ATTTAACTTTGTTGTGCCATGGTCCATAACTTTCCCACCTCCTAACATTTCCTTGATGGT
TTCTTCACTCATTGTATGTCTTTCATGATTGAACTCTTGCATTTTTAGGTATGTCAGAGT
TTCACATTTAATTTTCCAATACTAGTTTAAGTGGTTGAGCTCAGGTAGTCAATGAGCTTA
AGTTAAGGTCAAATCGACTGGGAGTACCTGAGTTTGGTTATAACCCTGGCTGAAACAATC
AGTCTTTGGCCCGACTTTACTTGCCTTTTGGCAGAACTCTGGATTAACATACGCCTTTCC
CCTAGGAACCGGTGGGCTATGACCACAAAAATATCAGTTCTTCTTTAGCGTTTTATTTTT
CTTATGCTATTTTCTGTAGCTTTTCCCCTTACTTTTGTGTTCTTTTTATGTGATTACGAA
TCCTTGGATATATAATATATAACATACAGTTTATAACCTCTTAACTTGTGCGACAGTGCA
GTATGTTTCTGCAATAGAATAGTTAGTACATGACATGTATATCTTATATAATTTTTTACG
ATTTTTTCTAATTAGATTAGAATAAAGATATTTTATAGTGTCAGTTAATCACAACTGCCA
CCAATATTATGTTGCTATGCCGGACGCCATGACCAAGGGTTCGAACCCCGGCTCCTCGGC
TTGTGTGTGTGAGTTTCCAATCGCTTATGCCATTTCGTCTATCTACCAAATAAATAAATA
GGGAAGGGTAATGGAGTTGTCTTGGATTAAGGAAAGGAAGGAAATGGGTAGGAAAACGTC
CTTGTAACTGAATGATTCTTATTCTCTGAAACTTCTTTGATGTAGTTGCATCTGAGTGTT
AAAATAAATGTGCAGCCCTCTGTTTGACATACTATCACAGGGAGTTTGTTTCTATTCTAT
CCTATTTTTCCAATCTCTTAATTATACTACATTAGATACCAGTTCTAACAGATTGCTGTG
AATATTCTCCTGGATTATGGTTTTTTGATGTGAACCTTGTGATCAAAATCTGCAGTATGT
ATGGGAGCAAGCTGAATTTGATATAATTCAACGGAAAACAAG
>TR37067|c0_g1_i1 len=346 path=[696:0-207 697:208-231 698:232-345] [-1, 696, 697, 698, -2]
AAACATTTGAGCACATCATTTATGTAGAGGCATAAATTATTTTAAAAATACACATTATTT
AGTTATTTGCTTTAGTCACAAAAAAAATTATTTAATTATTTGCTCTTTCTATTTTTTTCT
TAAGTATGTCGACCTATGTGATTTGATGAAGTGATACTTTGTAACATCCATGTGAAGGGT
AAAAACAGAGAGATTGATGTAACAACAGCCCTTAAGAAGAATTTATTTTAGAATTTGATT
AAAATGTTGTAAAGTTCCAGCTTATGTAACCTTTTCATGATTGAATAGCAGGATGTTGTG
AGTTCATTTTCAACTTGTGGTGGACTAACAGACTCCCAAAACTTCA
>TR37068|c0_g1_i1 len=1319 path=[2649:0-240 2650:241-260 2651:261-1318] [-1, 2649, 2650, 2651, -2]
GTTTATTCAACTAGAATTATTATATTATTATTATTATTTTGGTGTTCTGTGTTCATCTTA
TAAGCAATGAGATTGTGAAGTTTTGATGAGGGTTACTATAGGGTTGATGTTTTGTTCCAT
GATGACTTGCTTCGTTAAATCCTTTTGCTGTAGTTTTCACTTTTGCCTGATTGGTTCTGG
GACGAGAATTGGTTTTGAATGGATTGGTTTTGGTTAATGAGTTGAATGTAGAGTAGTTAA
TTAATTTGAGGTTAGAATTGCTTACTCTTCATAAAAACTACAATTCTCAGCTTCAAGTTA
GAATCTATTTTGGGGTTAGAATCACTTTCTCTTCACAAATTGTCAAACACTCAAATTTGT
ATCAAAATTGATTTTATGATTCAAATTACTTTTATCTTTCACAAAAGTGAATCTAAACAC
ATTTTTCCTTTTTAGAGTCCTCAATTGGGGTAGTTGGAAGGGTAAGAAATTCTTCTTTTT
GGTAAACAGTGCGTTGTAGAAGCTTTTTTTGGAATCTAAAACAAACTGCCAAGTCATAGA
AAAATTGTGTTTCGCAACAGGTTACACTTTTTCTATGTCATTTCTGAGTAAACACTGTTT
CCTTGATTTATTCGCTCAACCTGTTATACCTTGCATCTCCCTTACTTTCGTTTTGCCATG
CATTCGAGTTTTCTCTCGATACCTCACATCTCCCTTACTTTCATTTTGCCATGAATTCAA
GTTTCCCCTTGAAGTGTATCCTTTTTATTTCCAAATCTCAGATGGCAATTGGAAAAGTCA
ATTGTTGTTTGATTCTAGTGCATGGATTGATTGTAATTTTTATTGTTTTGAAACAATGCT
GACGTGCTTGGCAATTGATGTTCATTTTCACGGGTCTTTGTTTCTGTTTTCTTTTTCTTA
TTGTCCTTGGCTCTTTGTTATATGAAAATAAACACCGATCAATTGTTTGGCGATTATTCT
GTCATCTTTTTATCTCCTGTCTCCTCAATTGAATACTGATTTCAACACAAAAAAACAAAA
TGATAAGTAACACCAAAGAGATTAAGTGTTGTCATTGAAAAGATATATTTTTTTGGCTAA
GTTGCATTACTAATTAGATGGGCATGGAAATGGAGTGTAAAACAAGGCATTATACAGTGT
TGTTAAACATCGGCGCTATATCGTAGCAGAATTTGAAAAATCACTGTTGTTCCGTGTTAT
GTAGCAGAGTTTACACAAACCGCTATTATCCGTGATTGGAAACACTGGTGTCATATTTGA
AACACTAAGGCTTTGTTTGCGAGTTTGGAGGGGAAGGGAGGGGAAGGTTTGGGAAAAAA
>TR37068|c0_g2_i1 len=1355 path=[2652:0-240 2653:241-296 2654:297-1354] [-1, 2652, 2653, 2654, -2]
GTTTATTCAACTAGAATTATTATATTATTATTATTATTTTGGTGTTCTGTGTTCATCTTA
TAAGCAATGAGATTGTGAAGTTTTGATGAGGGTTACTATAGGGTTGATGTTTTGTTCCAT
GATGACTTGCTTCGTTAAATCCTTTTGCTGTAGTTTTCACTTTTGCCTGATTGGTTCTGG
GACGAGAATTGGTTTTGAATGGATTGGTTTTGGTTAATGAGTTGAATGTAGAGTAGTTAA
TGTTTCTATACGTTTAGATAAAAGTCAAGTGAACAATTAATTTGAGGTTAGAATTGCTTA
CTCTTCATAAAAACTACAATTCTCAGCTTCAAGTTAGAATCTATTTTGGGGTTAGAATCA
CTTTCTCTTCACAAATTGTCAAACACTCAAATTTGTATCAAAATTGATTTTATGATTCAA
ATTACTTTTATCTTTCACAAAAGTGAATCTAAACACATTTTTCCTTTTTAGAGTCCTCAA
TTGGGGTAGTTGGAAGGGTAAGAAATTCTTCTTTTTGGTAAACAGTGCGTTGTAGAAGCT
TTTTTTGGAATCTAAAACAAACTGCCAAGTCATAGAAAAATTGTGTTTCGCAACAGGTTA
CACTTTTTCTATGTCATTTCTGAGTAAACACTGTTTCCTTGATTTATTCGCTCAACCTGT
TATACCTTGCATCTCCCTTACTTTCGTTTTGCCATGCATTCGAGTTTTCTCTCGATACCT
CACATCTCCCTTACTTTCATTTTGCCATGAATTCAAGTTTCCCCTTGAAGTGTATCCTTT
TTATTTCCAAATCTCAGATGGCAATTGGAAAAGTCAATTGTTGTTTGATTCTAGTGCATG
GATTGATTGTAATTTTTATTGTTTTGAAACAATGCTGACGTGCTTGGCAATTGATGTTCA
TTTTCACGGGTCTTTGTTTCTGTTTTCTTTTTCTTATTGTCCTTGGCTCTTTGTTATATG
AAAATAAACACCGATCAATTGTTTGGCGATTATTCTGTCATCTTTTTATCTCCTGTCTCC
TCAATTGAATACTGATTTCAACACAAAAAAACAAAATGATAAGTAACACCAAAGAGATTA
AGTGTTGTCATTGAAAAGATATATTTTTTTGGCTAAGTTGCATTACTAATTAGATGGGCA
TGGAAATGGAGTGTAAAACAAGGCATTATACAGTGTTGTTAAACATCGGCGCTATATCGT
AGCAGAATTTGAAAAATCACTGTTGTTCCGTGTTATGTAGCAGAGTTTACACAAACCGCT
ATTATCCGTGATTGGAAACACTGGTGTCATATTTGAAACACTAAGGCTTTGTTTGCGAGT
TTGGAGGGGAAGGGAGGGGAAGGTTTGGGAAAAAA
>TR37069|c0_g1_i1 len=353 path=[686:0-245 687:246-269 688:270-352] [-1, 686, 687, 688, -2]
ATTCGCTGAACATTTGGATGTGAATCTCGTTTCCCTTTTAACAAGTCCCTATTTACAACA
ATATACAACTATCTTTAACCATGCAACTTACAATCAACAAGTAGAAATACATAAAGTTAA
CAAGGTGAAATACAAAGAAATGCGATACATCTGATCCGATCATGATGTAATTTGATAAGG
TCCTCGTAAGACAAGTTTAGTTTTGATTTCCTAATTCCATGTCAAACTTCTAGGATAGGA
AGCCCTGATAAGCGTAAAGCATAGAATTCATTTTTGAAATTAGATACCCGTACCATTTGC
TTCTCGAAAAGACTGCTAAGGTTGAGGCCCTGAGACTTAGAGATAAGTTCAAA
>TR37070|c0_g1_i1 len=2090 path=[4184:0-1169 4185:1170-1193 4186:1194-2089] [-1, 4184, 4185, 4186, -2]
CTTGATGATACAACCCTATCTAAACCTCCATCAGATATTTGATCTGCGGACAGAGGAGCT
GCATTCTCTGGATAATCAGTACTTCTGACTGTGCTGGGTAACCCCACAGCTGCCTCCCTA
CTCAACTCACTGGCAGTGGCCCGTGCACAACTAGTTTCTAGCACTTCATCAGACAGAAAG
ATTTTCGGAGCATTATGGGGAGTTTCAAGTTCCTTAGAAGAAACTAGGTTTGACAATTCA
TTTTGTAACGACGACTCTCGGAATTTCTGCCTTGCTTCCAAATGTTCGGTCTCTAGAGCA
CGGAGATGTACGTCATACTTACTTTTTATTTCTGTTTTCATTTCATCAAATCCACTTGTG
AAATTCCTGAGCATCTCGTTCTTCTTCTTCTTTAGAGCTTGGGATTTAATAGCTACCCAC
TCTATTTTGTACCTTCTTTTTAAATCATCCATTTCGGTCTCAAAATCTTTTTGCAACTTA
AGTTTGTTTTCCTGTTGCATATGAAGTAGCTCTCTCCATTGGTCTTTGCGCTTCTGAGTT
TCTTTAGTATTTCTGGAAATTCTGGAAATAACGTTTTTGGTCAATTCAACATCTGATGTT
ATATCTGTGTTTGAATGAACCCTGTTTGATGATTCAGAAGCCTTTGGAGAGCAATTGACA
CTGAAGTTTCCTGTGCGTAATAAAAACTTGTCCTTCAGATCCCAAAGCATTGCATTAATT
TCATCAACGGCACCTTTCTTACAGTCAAAATTCAAGTGCTGCTTTGCAAGAATGAGGGAA
GCTTCAGTGTCAAGTTTGTGGCTTAGCAGAGAAGCAGCCGTCCAACACAGAGATAATTGA
AAGGCCTGTAATATTGATACTGGTTCTGTACAGATCTTGTAATTGTTCATCGTATATTCA
AGAAATTTTCCAACCATACTCTTGACATTATCTGGGAGATGAAGAATTTCACAGAGCTTT
GCTATCTCTGGCTTCAGTGAACGATGTAAGCTTCTCTGCAGTGTCCTTATTTTCTCATTT
TCAACAGTGTTCCCTTGAGGTTTCTCCACTGAATCTCCTGATTTTCCTTCCATGCTTCTG
GTACATGACTTTTCATCATTAGATTTTGAAGCAGGTTGATCAACATTATTGATCCCCCTT
ATCCTTTTGGAAGGCCCACTGGTCTCTACAGCATTGCAGCAAAGCTTTACAGGGTCGGTA
TCCACAATTAATTTGCAGTTGTCATCATCAATAACTCTAGGAGAAACATCAGAATGCTTG
TCCACCAATGTGCTTTTTCTTTTCGAAGGTGTCAAATTTTGACCGTTTTCATTTACAACA
CATTTCCTAATCAAACTTTCATTTGAATCAGAATCCCCAATTGCTAACGTTTGCGATGTC
TCCTTTTCATGGCAATCAGACTGAACTCTTTCAGGTATCTCACTAGTCTCATGTGCAGTT
GAATTAGATCGTACCACTGCTGAACCTAAAGTCGCTTTCTTTGCAGATAGTTCTTTCGCA
GACCCACTCGAGCTAGACTCCGTCCTCATATCCGTCGCTTTGCCTTCTTCAGATGGCAGA
ATACAATCCTCAAAAACTGTTTGACGATCTAAACTAACCTCTTTAGAGCACTCGCCAATC
TTGTCCTCACCCATGTTGCTATCTTCTGGAGTCGACTTGTCCTTCTTATCTGTCTCCTTG
TTGCAATCTTTCTTTTTTGGTTGAGTTAAAATAGCACGATAAATACGAGAATCTCTAATA
GTAAATTTCCCATTGGAAGATGAAACGTTTCGATTTCTCTCAGATCTTCTCAAAGGAGGA
CTAGGTGTTGATGTTGATTTCATCTTCTTGTTAGATGAAGAAGGACTTGGAACCATTTTC
TTCAACAATGTAAGTGAAAATCTTAGTCGAATTTTGAAGAAAATGTAGTAACCCTAATTC
ACCAGAAATAGAAATGATTTTTTTGACTAGGTTTGATTTTGAGTTGAAATGAAAAATGCG
AGTAATACTATATGGTTTTTAATTTAACATATGGTTTGTTGAAAACGGGATTTGAGGAGG
CGAGGATTGAGGGGAATGTAATGATCAATGGTGTTTTGTTCTTGTTTGAG
>TR37071|c0_g1_i1 len=252 path=[230:0-251] [-1, 230, -2]
AAATGTTTTTGTTTGGTAATGATGCTGCTTGGATTTCCTATTGTTTGTTGATGAACTTGG
TTTCTAATTTGGTTTTCAATTTCAATTTTCCTATAGCCCTGATCAAAACAAAAGGGGAAA
ATGAAAAAGTAAATCACAAACTGTAGAGTTGATTCAAATCTATTTTGCTTCTTAATTGTA
ATATTGATTTATAATGGTTTTGGACTGTTTGCTCTGAGTAATACAAAAGAAAGGGTCATA
ATATATTTGAAT
>TR37072|c0_g1_i1 len=516 path=[987:0-515] [-1, 987, -2]
ACGTTAGCTTCTGCAGAATTTCAGGAGGTGCAGATTGTCCCACTAGTGAAACTGCGTAAG
AAAGTATCTAGCATCAATATTCATACACCACATAATTAAAGTTAAGTGTATTCTCTTTAT
CTATTTGGCCTGATGTTCCTTTGTTCATTAGGGATAGTTTTATTCGCAACAAGTCTGGTT
TGCCAATATTTAGAATTTGTAACTAGGGCTTGGAGTTTTGGCCTAGTCCCCTCCTTTTGT
TGTTTCTTCCTTTATCTTTTTATATATATTTTGGGGTTTGGTTAGCTCTCTGCTACCACC
CTTTGGTTTAAAAAAAAAAAAAAAGTTAAGTGTATTATCAAAGAAATAATAGTTAATGCG
GCAATGAACTTCGAAAATGACAATTAAAAATGGACAATTTTTCTGCAAAACGGACGATTA
AAAAAGGTTGGAGGGAGTGGTAAATGAATTCTACCTGCATTTTCCATAACAGTACCAGAC
CAATTTGAAATAGTGTAAATTGCAAGTAAAATAGCA
>TR37073|c0_g1_i1 len=235 path=[474:0-135 475:136-159 476:160-234] [-1, 474, 475, 476, -2]
GAGAATTGATTCAAGGTTTTCAGGATTGGCGAACGCAATATGAAGAACCAAGTCAGGATG
ACGAATTCTATATGATTTCTGGTGAGACTGAAGCGACTCTTGCTGAAGGTAAAATGGTCC
AAGTTACAGTTCGCCGTGTGCAAGCTCAGAAAGCAATATGTGGGCTTGAATCAGGAATGA
CCGGAATCCTTATGAAAGAAGACTATACTGATGACTGGAGAGATCTAGTTGAGTT
>TR37074|c0_g1_i1 len=453 path=[990:0-141 992:142-203 986:204-452] [-1, 990, 992, 986, -2]
CGATTCAGTTTACGACTTTACCGGCCTTCAACAATTAGCACGTAGGTGCTTCTGCCTTGT
TTCCATTCCAATGTTATATATTTGTGTAATTTATCTCTCTTTCTGGTTATTCGTTGCTGA
TAGCTGGGAAATATATCAGAATTATGTTTTGCTGATAGATGTTTGTATATTCTTCATGTT
CTATCCTCATCTTCTCTATAAGTTGGAGTCGAGACCATTGAATCTTGGCAGCACTGATAG
AACACCCAAAGACACTAATATTTGGTGCACATACTGACATACATTGCATTCATATAATAT
CACTTGACTCTTTCTGATAGAATGAACCTTAATATTTAACTGTTGCGCTTTGCATAGTTG
AGTGGATGATAATCTCGTGGTGCAATAGAGGAACTATGCCACAATAAGTCTCCTTAGTTA
ATTATAAATGTCTTATTTAATTTTTCTTTTCAG
>TR37074|c0_g2_i1 len=453 path=[987:0-141 988:142-203 989:204-452] [-1, 987, 988, 989, -2]
CGATTCAGTTTACGACTTTACCGGCCTTCAACAATTAGCACGTAGGTGCTTCTGCCTTGT
TTCCATTCCAATGTTATATATTTGTGTAATTTATCTCTCTTTCTGGTTATTCGTTGCTGA
TAGCTGGGAAATATATCAGAATAATGTTTTGCTGATAGATGTTTGTGTATTCTTAATGTT
TTATCCTCATCTTCTCTATAAGTTGGAGTCGAGACCATTGAATCTTGGCAGCACTGATAG
AACACCCAAAGACACTAATATTTGGTGCACATACTGACATACATTGCATTCATATAATAT
CACTTGACTCTTTCTGATAGAATGAACCTTAATATTTAACTGTTGCGCTTTGCATAGTTG
AGTGGATGATAATCTCGTGGTGCAATAGAGGAACTATGCCACAATAAGTCTCCTTAGTTA
ATTATAAATGTCTTATTTAATTTTTCTTTTCAG
>TR37075|c0_g1_i1 len=251 path=[482:0-170 483:171-194 484:195-250] [-1, 482, 483, 484, -2]
AATGTTAATTTCACTGTTCATGACCGTTGAGAAAAGGGGAAAAAATATTTTAAGTGTGTT
AAATATTTTTTTTTCATTTCTCAACGGTAATGAACAGTGAAATTAACATTATTTTTCCTT
ATCCTCAATGGTAACAATAACAGACACTTTATAAAATTCACTCTATAAATACTCCACCTT
CGTTCATAATTTTCACATCATTCTCAAAATATTTATCAATTTTTTTAAAATGGTTAAATG
CTTTCTTGTAT
>TR37076|c0_g1_i1 len=474 path=[903:0-473] [-1, 903, -2]
ATCATATTTAATTATGTTTTTTCAAAAAATCATCTTTTCCAAATAGCAATTAATTGCAAT
TTGCATTCATTATGCTCTCCCTTTCATTTTTTCTATAACTAATAACCAATAAAAATTGTT
TTTATATCTTTCTATAAAACTTATTCCAAGGATAACACAAGAAATTATACTACAAACCAC
AATATTTTAGTTTTCTTAGTAAGTGTGAAAATCTTTTTTTTGCTTGTAACTTAGGACGGA
GGGAGTATATGATAATATACTAATTAATAATTTTGTAAATGGGTTATACCACATAATTAT
GAATGTTTTATGTTGCGGCTGCCTTGTCGTTCTGAAATGCCTTGACGACTATTTTGAAGA
TTTTTTTTTTTTTACTTGTTTAAAGGTTAAGAAAAATAACGTATTCTCAATTTTGAGGTT
GCGACTGTTTTGGGTATGCTTAATGTAATTGGTAGGGAGCTGGACATAAGGAGG
>TR37076|c1_g1_i1 len=234 path=[212:0-233] [-1, 212, -2]
AATTATAATAATAAATTAATAATAACAGCATAATAAATACTCCCTCCATCCCAAATTATA
AGCAAAAGAAATCATTTCACACTTATTACGAAAACTAAAACATAGTAGTTTGTAGCATAG
TTTTTTGTGTTATCCTTGGAATAAGTTTCATAGAAAGATGTAAAAATAATTTTCATTGAT
TATTAGTTATAGAGAAAATGAAAGGGAGAGCAAAATGAATGCATTTTGCATTTA
>TR37077|c0_g1_i1 len=847 path=[1777:0-76 1778:77-130 1792:131-391 1791:392-485 1781:486-501 1782:502-846] [-1, 1777, 1778, 1792, 1791, 1781, 1782, -2]
ATTGGTTGCAGTTTGCTTATTCCAGGCATAGTGCTGTTTTCATCACATAACAAAATTGGT
TGCAGTTTGCTTATTCCAGGCATAGTGCTGTTTTCATCACATAACAAAATTGGTTGCAGT
TTGCTTATTCCTGTCATCATGTCTTGTTCAAAGAGCGGGGGTTCCAAAAACCATGATTCA
GAAGAAGAATGCTACCAGTCATTTACCAAGGAAGGTTACTATGTTCCTGGTTCTGATCCA
GTTCCAAAATTTGACATGCAATATGATGACTATAAGGAACCAGAGCCGGTACCTCCATGT
CTAAGAGTTACAAACAATTCATGGGAGATTTTAGTTAGTTCTGCACATCTTCGTCCAACT
TATGCTGTTCGTATTCCTATACACATAGGAGTCGAAATTCTAAAGGCAGATCAGAAGCAA
ATCACACTGACCTTGGTTGATTCAGATGAAGATGGTATTGAAGATATCAACTGTGATGTT
TTTTTTTGAAGATGGTGATAAGATGAAGAGGTACATAGGGCAAGGGTGGAATGATTTTGT
TAAGAAATGTAATGTGGAAGTTGATGATAGGCTTTTGTTTCAAATTTACAACAATAATCC
TTTCAATTGCTATGTGAAATTTCTGGAGAGGGATGTTTGAATCTTTATGTATAGTTGGAG
TTTTTTATCTTGTTTGGGATGTGTTTGTAGCAGTTGTTGTTGAATAAGTATTGTTGTACT
TGTAGTATTTTAGGTATATTTATAATTATTTGTAATTGTAACGTGATGTACTATGTGTGA
TTTAATAATGTTTTGTTTTGTATTGTAATATTATTGTGATAGTTTTGGTTAGTGATGTTT
ATATTCG
>TR37077|c0_g1_i2 len=580 path=[1786:0-125 1791:126-219 1784:220-234 1785:235-579] [-1, 1786, 1791, 1784, 1785, -2]
ATCTTCGTCCAACTTATGCTGTTGTAAGTGTTTTATGGTTGTTTTAATATTTGTTAAATT
TGTTGTGTTATTTATAAACACTGGATTGGTGTATGTTTTACAGCGTATTCCTATACACAT
AGGAGTCGAAATTCTAAAGGCAGATCAGAAGCAAATCACACTGACCTTGGTTGATTCAGA
TGAAGATGGTATTGAAGATATCAACTGTGATGTTTTTTTTGAAGATGGTGATAAGATGAA
GAGGTACATAGGGCAAGGGTGGAATGATTTTGTTAAGAAATGTAATGTGGAAGTTGATGA
TAGGCTTTTGTTTCAAATTTACAACAATAATCCTTTCAATTGCTATGTGAAATTTCTGGA
GAGGGATGTTTGAATCTTTATGTATAGTTGGAGTTTTTTATCTTGTTTGGGATGTGTTTG
TAGCAGTTGTTGTTGAATAAGTATTGTTGTACTTGTAGTATTTTAGGTATATTTATAATT
ATTTGTAATTGTAACGTGATGTACTATGTGTGATTTAATAATGTTTTGTTTTGTATTGTA
ATATTATTGTGATAGTTTTGGTTAGTGATGTTTATATTCG
>TR37078|c0_g1_i1 len=383 path=[770:0-139 771:140-163 772:164-382] [-1, 770, 771, 772, -2]
AAAGCTTATTTATTTGCAAAAGTTGTTTTGCATAATATCAAAAATAAGCCAATCCAAACA
GGCCCTTAATACAAATTGCCACGCAAAAAAAGCAGTATTTTTAACTCCCATCATGCCTCC
AATGCAAAGGCATAGGGTGGGGAGTAGAACAAACAATAGGACTTTTTAAGAAATGAGTAA
CATAAACTTGCAATGCACTCATAAACCAAATCCCTATTCCCTAATTACTTTGGAATTGAG
TCTCATAAAAATTAATGTAAAGAGAACCTCAAGCATTATAATATGACTATGTGTATATGG
TTAAAAGATGGTTTCGATACTCACTTATCACGTTGAATTTGCTTCTTTCTACCACTTGAA
TCTGCAAGGGAAGTACTATTCTG
>TR37079|c0_g1_i1 len=264 path=[638:0-120 639:121-187 640:188-263] [-1, 638, 639, 640, -2]
GTAGTCTTTAAAGAACGATGGCCGGAAATAGAAGCGGTAATAGCTGAGAGTAATAGAAGA
GAATAGATGAATTTGTGTGAAGATTGTAGATCTTCGGTACTGATTTTTGGGTAATAGCTG
AAAGTAACTGAATGTGATGTGCAATGGCATTGGAAACAGATGAAGTTACAGCACAGGTCA
AAGATTGTAGAGAAACTTTGAATATGCTAGGAGAACTCAAAAGTCACGTTCATTCTTGGC
ATCGAAAACAGATAAGCATTAAGT
>TR37079|c0_g2_i1 len=273 path=[635:0-120 636:121-196 637:197-272] [-1, 635, 636, 637, -2]
GTAGTCTTTAAAGAACGATGGCCGGAAATAGAAGCGGTAATAGCTGAGAGTAATAGAAGA
GAATAGATGAATTTGTGTGAAGATTGTAGATCTTCGGTACTGATTTTTGGGTAATAGCTG
AGACGAGAGTAAATGAATGTGATGTTTGTACAATGACATTGGAAACTGATGAATTTACAG
CACAGGTCAAAGATTGTAGAGAAACTTTGAATATGCTAGGAGAACTCAAAAGTCACGTTC
ATTCTTGGCATCGAAAACAGATAAGCATTAAGT
>TR37080|c0_g1_i1 len=257 path=[682:0-63 697:64-93 696:94-184 686:185-256] [-1, 682, 697, 696, 686, -2]
TGAAACCAATCTCCATTCTTCGGTAAACTTAAAACGACCTCGATCATATTTGCTACCATT
GCTGAAACAAAACATAAAACCACAGAAACATTTTGCGTATAAGAGCATGTGGAAGCTAGA
CATAAATTTGAGCTTTTATGAACAATAAGAGTTAATGGAAATATTACATCATCAAAATAT
TAAGCAACCACATACATGTTGTCTTTTACTCATAGTCATCAGAACATGGCAAATCTGTTT
CTGAAGGCATACTTATG
>TR37080|c0_g2_i1 len=252 path=[689:0-58 690:59-88 695:89-179 688:180-251] [-1, 689, 690, 695, 688, -2]
CCAATCTCCATTCTCCAGTAAACTTAAAACGACCTTGATCATATTTGCTACCATTGCTGA
AACAAAACATAAAACCACAGAAACATTTTACGTAAAAGGTAGTGGGGAAGCTAGACAAAA
ATTTGAGCTTTTATCAACGGTAAGAGATAATGGAAGAATTACATCATCAAAATATTAAGC
AACCACATACATGTTGTCTTTTACTCATAGTCATCAGAACATGGCAAATCTGTTTCTGAA
GGCATACTTATG
>TR37081|c0_g1_i1 len=511 path=[1444:0-186 1445:187-210 1449:211-338 1443:339-510] [-1, 1444, 1445, 1449, 1443, -2]
TCTCTCTGTCACTAACTATTGTGTGCTCTAAAAAAAACATATTTATATATATTTCGTATG
GTTTCTGTGACTGTCGGTTCTTGGGTTCTCTGCACAAACTGAACAACAATACCAATTCTT
TAACATATACTATTGGAATATCAACAGCCACTTCTCATTCCACCACTCACTTTCTTCATC
AACCATTCTTTATTCATTTACTCCATTTGTTAGTTACATACATATATACACATACATTCT
GTTTCTTATAGTAGTTTCTTTCTCCATTTTACAAGTTATCACATCACAACCACACTCACC
TCAACAAACTTCATTTCAGAATGGAGAATACAAGATTTAGCCAATGGTTAAAATTAAATA
TTCTGGTGTTTGTACTGGCACTGCTGAAGGTAGAAGCTGGTTATGTACCAATCACTTTAC
TCAAGAGTGCGGTATCAAAAGGAGCCGTTTGTTTGGATGGTAGTCCACCAGCTTACCATT
TAGATAGGGGATTTGGAACAGGAATTAACAG
>TR37081|c0_g2_i1 len=415 path=[1447:0-242 1448:243-414] [-1, 1447, 1448, -2]
AAAAAAAAAATTTCATGAATATTGGTTGATTGATAAGGACATTTAATTCTATATATATTT
TTTCATATTCTCTTTTCACTTTTTATCTGCTTATCTTTCAATGCAAGAATACAAAATGGA
TAGTTTTTTTCCCTCCCTATTAAGGCTATTCACTAGCCTTATTCCTTGAGTTACAAAGGG
AAACTCATAGGTTTATTGTTTCATATTTGTTTGATTTGTGCAGAATGGAGAATACAAGAT
TTAGCCAATGGTTAAAATTAAATATTCTGGTGTTTGTACTGGCACTGCTGAAGGTAGAAG
CTGGTTATGTACCAATCACTTTACTCAAGAGTGCGGTATCAAAAGGAGCCGTTTGTTTGG
ATGGTAGTCCACCAGCTTACCATTTAGATAGGGGATTTGGAACAGGAATTAACAG
>TR37082|c0_g1_i1 len=463 path=[1047:0-306 1051:307-385 1046:386-462] [-1, 1047, 1051, 1046, -2]
ATTTCTTCCACTTACTCCTTCCTTTTCTTTCCAAGTCTTTCCTTCCCTTCCCTTCCCCTC
CAAACTCGCAAACAAAGCCTTAAGCCTTTATGATTGCTCCATTACAAAGATCGAATCAAT
TCCAGCATTTACTATATTGGTAAATAATAACATATGAAGTACACCTTATTCCGTTTTTTG
TAAAAGAAAAAGTTAAACTAATCTTCTTAAAAATAAAAATTCCTCACACCACAATCTAGT
TTAGTCCCCGCATTCCAACTTCCAAGAACATTTATTGGATACGTTGGGGTTTTTTGAGAA
GTATTTTAACAAATCCACTATCACTTACAGACTATTAACAAATAAAGTATTTGATAAATG
AAATAGGTTCAGCTGCATTTAGGATTGAAAAAATGCAAAATCTAAATAACATTACCGGTC
AAATCAAGGGCTGCTATCGGTATTACTTTGCCCTCTTAGATGA
>TR37082|c0_g2_i1 len=465 path=[1049:0-306 1052:307-387 1044:388-464] [-1, 1049, 1052, 1044, -2]
ATTTCTTCCACTTACTCCTTCCTTTTCTTTCCAAGTCTTTCCTTCCCTTCCCTTCCCCTC
CAAACTCGCAAACAAAGCCTTAAGCCTTTATGATTGCTCCATTACAAAGATCGAATCAAT
TCCAGCATTTACTATATTGGTAAATAATAACATATGAAGTACACCTTATTCCGTTTTTTG
TAAAAGAAAAAGTTAAACTAATCTTCTTAAAAATAAAAATTCCTCACACCACAATCTAGT
TTAGTCCCCGCATTCCAACTTCCAAGAACATTTATTGGATACGTTGGGGTTTTTTGAGAA
GTATTTTTAACAAATCCACAATCACTTACAGATTACTAATAAATAAAGATATTTGATAAA
TGAATTAGGTTCAGCTGCATTTAGGATTGAAAAAATGCAAAATCTAAATAACATTACCGG
TCAAATCAAGGGCTGCTATCGGTATTACTTTGCCCTCTTAGATGA
>TR37083|c0_g1_i1 len=482 path=[944:0-223 945:224-247 946:248-481] [-1, 944, 945, 946, -2]
GACACGATACCGACACATATAATTACACTGAATTACGTGATTTTCTTAAATTATCAGCGG
TGTCGGCTGTCGGTGTCCATATCGTGTCCGATATCCGTGTCCAAATCCGTATTTGTGCTT
CATAGATCTACATACACATAAGATTTAAGGTACATATATATGTAAATACTATTTAAAATT
TGCATATATTGTCAAGAGTTCTACATGGAACGAGATAAAACGTTAAATTTTCAGGTAACA
AGTCGATTTTGTAAGAATTGAATTAAGTCTATCCCAAATTTCTAAAATGGTATCTGCGTC
TATCTCTGTTATCCCACTTGATTACCTCTATGCGACTAGTTTACGTAGGACAATCATCAT
TTTACATGTAGGTTTTGTGACGGAGAATTAGGTTTTAACCTATTGTGTAAATGACTTGTT
ATGTTATGGGGTGCAGAGGATCATCAGCAACAACAACAACGATGTCGTCGCGAGGAGGAG
GA
>TR37084|c0_g1_i1 len=653 path=[1310:0-248 1311:249-272 1312:273-652] [-1, 1310, 1311, 1312, -2]
TCATGGAGCAGAATGCTCAAGCTTTTAATCAAATCAATACCAATTTATCGACGTACAAGG
TGATAAGCTCAACCATCATATGTTTCAGTTTTGTTTTTGTAAATACTGGTGCAGCTTTTG
ATTTTCGTCCTTTTACAAACTTGGAACATCTTAAGTATTTGTAACAACTAATTTAGTGGC
TAAGTATAAATACATGCGGCATTTCACCTCTATAGATTGTCTAGTGGATGATTGATTCTT
ATCCTGTTTAGGAAATGTTCAAATTGTTAGACATAGAAGAAAGATATCATATTCACATTG
GTTATCACATTACTGGACTCATGGTCTGAAATTCCATTTAAATTAATGATCATATTGTCT
GTCTAATTACTATGGTTAAACTTTTTAATTAATAGAAATAATGCTTAGATGAATTTCCAA
ATTTTCATCTTTCATTATAGTATGAAGTATTGCATTGAAATGGTTTCCCATATCAGTAGT
TAACTAGGTTCTCTATTCACTTCATTGTACTCTGAATTTATTTATCTAAGTTCTTTCAGT
TATGGTGTCATCATATTATTCTTTTATATATGATTTAGTTTTCAGTCTCTAAGCTTTTTA
ATAATGATCATGTTCTTTGATGAACAGTTGCAGGACAACATCGACCTCTTTTG
>TR37085|c0_g1_i1 len=268 path=[540:0-70 541:71-94 542:95-267] [-1, 540, 541, 542, -2]
GCAAGGGTTACAGCAACTTTAGCTCCAATAAGGGCATTATTCTTCACAAGAGCAATGTCT
AAATATGGTTAAGATATGCTTCAAAACTAGGTAAAATATTCAATTTGGATGTGGTTTGAA
ATCATATCAACAAATAATAGTTTTATGTTAAACTAAAATATGATTTAAAATACAAACTGT
TAAATTATAATTTAACATATTTTAAATATGATTTAAAATATGCTTCAAAAGAGGATACTT
GAAGCAAGTGAGGCACCTCCGGTGAGTG
>TR37086|c0_g1_i1 len=226 path=[823:0-159 824:160-225] [-1, 823, 824, -2]
ATGGAAGGAGCATTATTACTGCCACCAGGTTTTCGTTTCCATCCAACTGATGAAGAACTA
GTTGGATACTATCTTAAAAGAAAAGTGGAAGGACTTGAAATTGAGCTTGATGTTATTCCA
GTGATTGATTTTTACAAATTTGATCCATGGGAGTTGCCTGGTAATCTTCAATTTCACATT
TTAATCATCCCATAATGAAGTTCTAGTATAAGCTTGCAATTTTGGG
>TR37086|c0_g2_i1 len=310 path=[827:0-159 828:160-181 829:182-309] [-1, 827, 828, 829, -2]
ATGGAAGGAGCATTATTACTGCCACCAGGTTTTCGTTTCCATCCAACTGATGAAGAACTA
GTTGGATACTATCTTAAAAGAAAAGTGGAAGGACTTGAAATTGAGCTTGATGTTATTCCA
GTGATTGATTTTTACAAATTTGATCCATGGGAGTTGCCTGAGAAATCATTTCTACCGAAA
CGAGATTTAGAATGGTTTTTCTATTGTACGCGAGATCTAAAGTACCCAAATGGATCAAGA
ACAAATAGAGCTACCAAAGCTGGCTACTGGAAAGCCACTGGAAAAGAGAGAAAGATTGTG
TGCCGGTGTA
>TR37087|c0_g1_i1 len=326 path=[656:0-244 657:245-268 658:269-325] [-1, 656, 657, 658, -2]
GCAATAACTTTAGCAATTAACGAGTTGATTGATCTAGGGGCACGCACGCTTATGGTCCCT
GGAAATTTCCCATTGGGATGTAGTGCAGCCCATTTAACAACGTATGAAACCACAGATAAG
AACCAATATGACTCATTTGGTTGCTTGAAGTGGTTAAACGAATTTGCTGAATTTTATAAC
CAGAAACTTCAACATGAGATACATAGACTTCGAGTAATTCATCCTCATGCTAATATCATC
TATGCTGATTATTACAATGCAGCATTGCCATTATATCGTTATCCCAAAAAATATGGTTTT
ACAGGTCTCAAAGCATGTTGTGGAAT
>TR37088|c0_g1_i1 len=310 path=[594:0-102 595:103-125 596:126-309] [-1, 594, 595, 596, -2]
GATTGCCTTCATGTAAGGTGGAATTGATTTCTTACTGTTATCTTTCTGCGCAACTTGTTG
ATTCATGGTTGAATTTGTTTGTTCTGCTTCCTTCCTCCAAGCTAGCTGTTCTACCGAAGG
CAATGAAGGAGTTGGGAGGAAGAAAACAACACGGCGGCGCTAGGTGATTACTTACGGCGT
TGCTTTTGGTTCCCGGGGTGGAGAAACTACAGAGTCAAAGGGAACTGTCTAGGAGAGAGA
AAGGAATGTTAATGTGTGCATGTGCTCAAAAGGCTGAAGAACCTCTCTAGAGAATCCACA
TCGGTAGAAT
>TR37088|c0_g2_i1 len=306 path=[597:0-102 598:103-121 599:122-305] [-1, 597, 598, 599, -2]
GATTGCCTTCATGTAAGGTGGAATTGATTTCTTACTGTTATCTTTCTGCGCAACTTGTTG
ATTCATGGTTGAATTTGTTTGTTCTGCTTCCTTCCTCCAAGCTGTTCTACCGAAGGCAAT
GAAGGAGTTGGGAGGAAGAAAACAACACGGCGGCGCTAGGTGATTACTTACGGCGTTGCT
TTTGGTTCCCGGGGTGGAGAAACTACAGAGTCAAAGGGAACTGTCTAGGAGAGAGAAAGG
AATGTTAATGTGTGCATGTGCTCAAAAGGCTGAAGAACCTCTCTAGAGAATCCACATCGG
TAGAAT
>TR37089|c0_g1_i1 len=343 path=[321:0-342] [-1, 321, -2]
GGACAAAAAATGATGATATATATATATATATATATATAAGGACTAAAAACATATTTAACT
CTACTAATTATTCTTTGATATCAAACTCTAAATAATTTCAGTTATTATACTAGCACACAG
TTAATGATTTTGTAGCTCGCATCGCACCTGCACCAACACGAACAAAAATCTACATATGCA
GTAACATTCAATTACAACTGGTTTTTTTAAATAGCTATTGGTGTCTGCGTGTCAGTATTA
GTGTTAGGTTTGGTGTGTGTATATGTTTATAATGATGTGATTATGAGCATTGCAGAGTTA
TTCTTAAAGAGTATATTAGAGAGATGGAAAAGCTAGCCTTTAC
>TR37090|c0_g1_i1 len=238 path=[501:0-131 502:132-166 503:167-237] [-1, 501, 502, 503, -2]
ATTGGATGTCCATGTATTCTTCATGGATGGTGACACTCAGGCTGTAGTAGACTTCAACAA
TGACTGGAATGGTTTCATGAATGCAAGTGAATTTGAGAAATCCTTTGAAACTAAACATCA
TGGGAAGAAGGAATGGAATTCAATGGACATGCAGGCCAGTTCAGACATTTATGGATGGGT
TGCACGTGAAGATGATTATAATTGTGGAGGGCCAATCGGGGAGTACCTTCGGAACAAA
>TR37090|c0_g2_i1 len=238 path=[504:0-131 505:132-166 506:167-237] [-1, 504, 505, 506, -2]
ATTGGATGTCCATGTATTCTTCATGGATGGTGACACTCAGGCTGTAGTAGACTTCAACAA
TGACTGGAATGGTTTCATGAATGCAAGTGAATTTGAGAAATCCTTTGAAACTAAACATCA
TGGGAAGAAGGACTGGAATTCAAAGGACATGCAGGCCAGTTCAGACATTTATGGATGGGT
TGCACGTGAAGATGATTATAATTGTGGAGGGCCAATCGGGGAGTACCTTCGGAACAAA
>TR37091|c0_g1_i1 len=404 path=[864:0-290 865:291-314 869:315-347 868:348-371 863:372-403] [-1, 864, 865, 869, 868, 863, -2]
TGCTAGGAGATGCTCACAGGTTATTACAAAGCTGCTATACCTACTGAATCAGGGAGAGAC
TTTTACAAAGACCGAAGCCACAGAAGTTTTCTTTGCTGTCACTAAGCTTTTCCAGTCTAA
AGATATGGGATTAAGGAGAATGGTGTATCTGATGATAAAGGAGATATCTCCCTCTGCAGA
CGAGGTTATTATTGTCACAAGCTCTCTTATGAAGGACATGAATAGCAAGATTGATATGTA
TAGAGCAAATGCCATTCGAGTGCTGTGTCGTATCACAGACGGAACCCTCCTGGCACAAAT
TGAGCGGTATTTGAAACAAGCAATTGTAGATAAGAATCCAATTGTTGCAAGTGCTGCCTT
AGTCAGTGGCATTCATCTACTACAGACAAATCCTGAAATTGTAA
>TR37092|c0_g1_i1 len=834 path=[1709:0-408 1717:409-498 1716:499-833] [-1, 1709, 1717, 1716, -2]
TAAGATTAAGAAAAACATTGAAACTTGTTGTATTTATTAGTGGCACATCTTCCCTCAATT
ATTTTAAGGACATCTGCAAGCAATACCATTATAAGACGTACTAGAATCAAAGTCTAGTTA
TAAGGATTATGGAGTGATGAATATAAGATCTTTTAGTTGTGTATAAAAAGGTTCTTGAAC
ATGTAGTACAAATAAAACACTCTAAAATATATTGAAACAAAAAAGAAACTTCAGATGTTA
CATTGAAACCAACCAAATCATAGATAAAAAAGAGCAAACAAATGAAGTAGTTCACTTCAC
ATAACAATATACATTCGCTGTTTTAGACCCCTTTCTCCACAATCAACTCATATCATTCAT
TGTGTTTCTGCTGCATGGGTGAATTTTCAAATTCATTGGCCATCATGTCTAAATTTAAGC
CTTCCTCTAAAATACTTCCACTCTTTTTCTAATGAAAGAAAAATTCATTATATACTCTCT
CTTATGCTTCACTTTCATCATCTTCATTCCCTCACCTAAAACCTTAAGCTCCGTTGTGTT
ATACAATTGAACTCACACTCATTCTCCTAATTTTCTTAGCATATCTTCACATCCATGAAT
GTATATGGATTAAACTAGGATGACAACTTCTAATAAATAACATTAGTGTAAGATTTAAAG
TATATGGATTTCACATCCATGGGTGTTGGTGTTTTATCTTTAAACACAACAATCACTTCC
GCCCCCACCACTCATGTTCCAGTTGGGTTTATTCTTCATGAAATACAACCATATGAAATT
GGCGGGACCGCTACGACGACCACCAAGAGGGTGGAGTTTGTCGGGTTGTACGCG
>TR37092|c0_g2_i1 len=832 path=[1713:0-408 1718:409-496 1712:497-831] [-1, 1713, 1718, 1712, -2]
TAAGATTAAGAAAAACATTGAAACTTGTTGTATTTATTAGTGGCACATCTTCCCTCAATT
ATTTTAAGGACATCTGCAAGCAATACCATTATAAGACGTACTAGAATCAAAGTCTAGTTA
TAAGGATTATGGAGTGATGAATATAAGATCTTTTAGTTGTGTATAAAAAGGTTCTTGAAC
ATGTAGTACAAATAAAACACTCTAAAATATATTGAAACAAAAAAGAAACTTCAGATGTTA
CATTGAAACCAACCAAATCATAGATAAAAAAGAGCAAACAAATGAAGTAGTTCACTTCAC
ATAACAATATACATTCGCTGTTTTAGACCCCTTTCTCCACAATCAACTCATATCATTCAT
TGTGTTTCTGCTGCATGGGTGAATTTTCAAATTCATTGGCCATCATGTCCAAATTTAAGT
CTTGCTCTAAAATACTTCCTCTCTTTTTATAATGACAGAAAAATTCATCATCTACTCTCT
TATGCTTCACTTTCATCATCTTCATTCCCTCACCTAAAACCTTAAGCTCCGTTGTGTTAT
ACAATTGAACTCACACTCATTCTCCTAATTTTCTTAGCATATCTTCACATCCATGAATGT
ATATGGATTAAACTAGGATGACAACTTCTAATAAATAACATTAGTGTAAGATTTAAAGTA
TATGGATTTCACATCCATGGGTGTTGGTGTTTTATCTTTAAACACAACAATCACTTCCGC
CCCCACCACTCATGTTCCAGTTGGGTTTATTCTTCATGAAATACAACCATATGAAATTGG
CGGGACCGCTACGACGACCACCAAGAGGGTGGAGTTTGTCGGGTTGTACGCG
>TR37093|c0_g1_i1 len=248 path=[809:0-39 810:40-56 811:57-63 812:64-247] [-1, 809, 810, 811, 812, -2]
AAAAAAACGAGGACTGTCGGAAACACGTTACAGAAGTAGAAAATGGTCGTAAATGGATAT
GCAATTATTGTAATCGTCCCTTTAGTGGAGGAGCTTCTAGAATTGAAGCACACCTGGGGT
TAAATGGCAAAGGAGGAGGCATTAGGCGATGCTCCAAATATCCTCCTGTGGCTGAAAATG
AAGGAGTTCTGAATAACAACAATATGGCATCCACTTCAAGTAATCCACCACCGGAAGTTG
CGGTTAAT
>TR37093|c0_g2_i1 len=322 path=[805:0-113 806:114-130 807:131-137 808:138-321] [-1, 805, 806, 807, 808, -2]
GATAACAAGAGTTTGTTTGTTGTTGCTCCTTTGGAAGGCCCTTGTTTTTGGAAAGAAATT
GATAATGGGTAGGAAAAAAAACGAGGACTGCCGGAAACACGTTACAGAAGTAGAAAATGG
TCGTAAATGGATATGCAATTATTGTAATCGTCCCTTTAGTGGAGGAGCTTCTAGAATTGA
AGCACACCTGGGGTTAAATGGCAAAGGAGGAGGCATTAGGCGATGCTCCAAATATCCTCC
TGTGGCTGAAAATGAAGGAGTTCTGAATAACAACAATATGGCATCCACTTCAAGTAATCC
ACCACCGGAAGTTGCGGTTAAT
>TR37094|c0_g1_i1 len=233 path=[446:0-61 447:62-85 448:86-232] [-1, 446, 447, 448, -2]
CAGAATTTAAACAAGCCGTTATTTTCCGCAAATCGTTTTTAACAACACTGTGTTTTAGAA
ACGTAAGACATAAAGCTGTTGACTGTGAAAAATTCAGATTTTGATTATTTGTCAATTGAT
ACCACATTTTTGTTTGAACCAAGGTTGTTTCTGCCCATTCCCTGATTGTGTTCAGTGTTG
TCAAATACCGGCCGAGGTGGGCTGTGGTGGTGGATTTTTTAAAACTGTTGTGG
>TR37095|c0_g1_i1 len=245 path=[500:0-97 501:98-144 502:145-244] [-1, 500, 501, 502, -2]
CGCTGGGGCAATAGGTATACAAAATCTTCTATTTTCATACTTTACTTACTTTATAGCCTA
TTATCATTGTGTTTTAAATTCAAATAACATGAACTTATAATGCATACACATATATGTATT
GAAAAAAAACCAAAATGTTGCGTCCGATTAGAGTTTATATATAAATAGTGACATATTTCA
CCTAATAATATGTTTGTTTTTTAATAGGTGGTCGAAAATTGCACAACATCTTCCGGGAAG
AACAG
>TR37095|c0_g2_i1 len=253 path=[503:0-97 504:98-152 505:153-252] [-1, 503, 504, 505, -2]
CGCTGGGGCAATAGGTATACAAAATCTTCTATTTTCATACTTTACTTACTTTATAGCCTA
TTATCATTGTGTTTTAAATTCAAATAACATGAACTTATTATAATGCATACACATATATAT
ATATGTATTGAAAAAAACCAAAATGTTGCGTCCGATTAGAGTTTATATATAAATAGTGAC
ATATTTCACCTAATAATATGTTTGTTTTTTAATAGGTGGTCGAAAATTGCACAACATCTT
CCGGGAAGAACAG
>TR37096|c0_g1_i1 len=376 path=[838:0-85 839:86-123 841:124-223 836:224-247 837:248-375] [-1, 838, 839, 841, 836, 837, -2]
AGTAGAGAGAATGTTGCTAGCCACTTACAGGTGATGTTACTATTTAACTTCTTGAATATT
TTCCTTAGGAATTCTAGAAAGAAACTTGTATTATATTTTTTGTTAGAATAAGCATCTGTA
GTTTTTAAATATTTCTTTTTTATTTTCATAGAATTTTAAATATTTTAATAACATGTTTGA
TTAAGCATCATGTATATCACAATACAGCTTCACATTAATAGAATAGTGCACAAATGCAAA
AACAAGAGAAGTTAAAAGGAAAATACATATGTTTCTGCAACTACTTACAATTTTGAAGTT
TGAAACTCACCAACGATAAAAAATTTGTTGTGCAGAAATACCGGCTTTACTTGAGTAGAC
TTCAGAAAGATAACGA
>TR37097|c0_g1_i1 len=275 path=[551:0-88 552:89-274] [-1, 551, 552, -2]
TTTGTTTTCTTTGCTTGGAATTTCACACCATTCTTTGTTATACTTAGTTTTTTTTTTTTA
CTTTTCTGTAGTTTCTTACTGATAACAAATTCTTTCAGAGTTTGTAGTTGATTGCTTTAT
TAAATTTGAATTCCAAGGATAATAGACAAGCCATTCCCCTGTTTGGGTTGTAAGTTGATA
TTCTTATTTCTTGAACTGAGTGTTGTGTTGTGTTGTTTCAAACTACTTGGTTGTGCTTGC
TATGAGTGGAAATGGGAAGGTGGAAAATGAAGTGG
>TR37097|c0_g2_i1 len=232 path=[553:0-45 554:46-231] [-1, 553, 554, -2]
GTTTTTTTTTTTTTTTACTTTTTTGTAGTTTCTTACTGATAACAAATTCTTTCAGAGTTT
GTAGTTGATTGCTTTATTAAATTTGAATTCCAAGGATAATAGACAAGCCATTCCCCTGTT
TGGGTTGTAAGTTGATATTCTTATTTCTTGAACTGAGTGTTGTGTTGTGTTGTTTCAAAC
TACTTGGTTGTGCTTGCTATGAGTGGAAATGGGAAGGTGGAAAATGAAGTGG
>TR37098|c0_g1_i1 len=237 path=[454:0-109 455:110-133 456:134-236] [-1, 454, 455, 456, -2]
AAGTCAAAGAAGATTGGATTCACTGAAGCAAGTTTCATTGACAAGAACTCTACTTGATTT
TGTAAGGACTGTACATAATTGATTATTTCATCCAACACAAGGGCCTTTCCAGTTACCCTA
TCACAGCCAGGCACAAGTTGCTGCAATATCTTCATTCTTTCACTTATTTTTTCTCTTCTC
ACCCTTTCAGCAAGGCTGTGGCTATCTGTTGCCTGACCCCTTCTTGCTCTGACATGG
>TR37099|c0_g1_i1 len=918 path=[1816:0-768 1817:769-792 1818:793-917] [-1, 1816, 1817, 1818, -2]
GTACTAAATAGTGTATCATGGGACCATAGCGATTTGTTCAAATTCTGCTATGTTATTGTG
CTGTAGTGCCACTATAGCTGTTATTTGACAACCAACAATTGTAACAAGACTCTTTATATC
AAAAAAATAAATTCTAACCAGACTCCTGTACAATTTTATAAAGTGCAATATGGTGCTAGA
GTTTCCGTGGTGGCAGAGTCCAGAGAAGGGTCCTATTATGGATAAGCTGTAGGCAACTAT
ACTGTACACTTACACAAGGTTGACTTGTCCCCGTTCTAATCACACATCAGGCCATCGGTT
ACTTTAATTGTTGCGCCAAACTTCCCTTTTGATTTTCATGGATAGTATTTTAATAACATA
TGGTAGAGATAAACTAGCATTTTTGTAATATGATCAAATTTCCATGAGTAGTATGATCAA
GCTTTGTTTAGTTTGTAGGTTCGAGCAACGATAGGACTTAAATAGGAAAAAGGACTTACC
TATGCGAATTTCTAAGAATTTTTAGCAATTTATTTTGATCATTTTGACACTTAGTTGATG
GCTGTTAGCTTCATGATCTGGATCATGACACAGCATGGGATGTGCTATAATTTGAGTCTT
TGAAACATAAAAATAGAACACAACATATGTTACATTCCATTTCCCCTTTCAGTCTAAGGG
TCTTACAAGATGCGCAGCCAAATATTTTTGTCATGAAAGGATAACATTTTATTCCAAATG
CATTATGTACTAATCATTATCGTTTTTATACATCAATATAAATGAATTGAAGACTAAGCT
TGTTATTTTGATTATGATTTGTCAAAGTGGTGGAACTGTATTCTGTTTTTTTTATCATTG
CCTTTACAATACCTTATCTTTACATTTTTTCAGCTGTGGCGCTTGTGGTTACGAGCTGAA
CCTATCCTCCTCAAACCG
>TR37100|c0_g1_i1 len=716 path=[1412:0-397 1413:398-421 1414:422-715] [-1, 1412, 1413, 1414, -2]
GTACGTTTGTTTAAAATTGCCAAGTTCTTCTGCACTCTCTGTTATCACAAAAGAAACAGA
AAAGGTTAGTTGCATGCAACTTCTACAATATTAACATATCTCAATTCAAGAATTAAAAAA
AAACTTAAAAGGGAAAAGGTAACAAGTTAATTATTAAAAAAATAAATAGTAGAAGCATTA
AAAAATTAACCCATCACCCCCACCTAGCCGAAAAATGACAATTTTATCTTGCAAAAAGCA
TCCACAGATATTCAATAATTTATAAGTTAACCTAGTTAACTATGTAAGTTTACAGTAAAT
TTACTTAAATTGTATCTCCTCATACAAAAAGTAACAACATTAGCCCAAATCCCCGCAGAT
CCATGAATGACATGGCGTACAACAATGTAAGTTTATTGTTTTCCCAAATTAATGATTATA
TTTCCAAACAACGTACATCAAACCAAAAATATGGTACATCTATTTGAAATGTCAGATTGG
TGAGTATGTGGGCTTTCCTAATTCTGAGACAAAATACTTATCAGAATTAAGGAACTTAGA
AACTAAGAAAATAAACAATATAGAATTCAAAGAAATTTTTGCATGATTTGACTAATTAAG
TATATAGTAAACTTATCTAATCTCAATAAGTTTATTTTTGATATATGCCTAAAGAAAGTT
GTGGTAAGAGTGTTACCCTCAGCCGAGAATCTGTGACATCTACATGTTCATCCAAG
>TR37101|c0_g1_i1 len=247 path=[225:0-246] [-1, 225, -2]
TGTTAAAATATTTAAAACCGGCGATATCAATGTTTCACGTACTATGGTGAGTTGTTCCCT
TTTGTGATTCTTCATTTACCTCCCAATTATGTTGTTTTATCTCTCTGCCCTTATCTTTAA
GTAATTTTTGTGGTGTTTCATCTGCTTGACAAACTGATCTGGTTGGAGTATAATATTGAA
TACTTGTTACATTGTAGAAAATTCCATATCATTTCTCTGCTGCACATCTCCCTGACTGCA
AAACAGA
>TR37102|c0_g1_i1 len=705 path=[1412:0-280 1417:281-371 1411:372-704] [-1, 1412, 1417, 1411, -2]
TTGATATAAGAACTTATAATAGTAAGGATATAAAACACTTAACAAAAAAAAAAAGATATA
AAACATTTGATAAATTTTTGTCTTATTTGATAATATAAAACCTAGATCCATAATGAGCTC
ATCAATTTTTAACTATTTTGTCATCTAAAAATTTATTTAATCTTTTTTTCTTTTCATTTT
TGACAATATCTTTCTTTTTTTCTTCTTTTTTAATGATCACGGGGAAAAAGGTACACCAAT
TTTTAATACAATCTTGTCAAATTCAGATACATTGATTCTACCTGGCCATTGCACCTGGTT
GAGTTTTTTTATTTTGGTTAAGGTTACTTAGTAGATTTAAGCACTTTTATAAAGAGTTGT
TGTAACATTGTAAAATCATAGTGGCCATAAACTTTTTGATATTGGAATATGCTATTTTGT
CTTCTTCTCTTTTTCTTTCCACCATATAACCTTTTTGTGAATTATTTATTTATAGTAATT
TCAATCCAAATCATTGCATAAAATTAATCACTTCAATTTGTGAGGAATTAATTTTATTTA
TCTTATTTCCGGTGGAAGCTACAATTTGGAAACTTCTGTGTAATTTTTTTCCTCTTGGTA
TATAAATATTTTATATTAGAGACTTATATCTATTTATTTTTTGTGAAAAGATGGGCAACA
AGGGTGTACGTGAACAACAATGAGGCTTGCTCTCACGGAAGAAAG
>TR37102|c0_g2_i1 len=682 path=[1414:0-280 1415:281-348 1416:349-681] [-1, 1414, 1415, 1416, -2]
TTGATATAAGAACTTATAATAGTAAGGATATAAAACACTTAACAAAAAAAAAAAGATATA
AAACATTTGATAAATTTTTGTCTTATTTGATAATATAAAACCTAGATCCATAATGAGCTC
ATCAATTTTTAACTATTTTGTCATCTAAAAATTTATTTAATCTTTTTTTCTTTTCATTTT
TGACAATATCTTTCTTTTTTTCTTCTTTTTTAATGATCACGGGGAAAAAGGTACACCAAT
TTTTAATACAATCTTGTCAAATTCAGATACATTGATTCTACTTGGCCATTGCGCCTGGTT
TAATTTCGTAGATTTAAGCACTTTTCTAAAGAGTTGTTGTAACATTGTAAAATCATAGTG
GCCATAAACTTTTTGATATTGGAATATGCTATTTTGTCTTCTTCTCTTTTTCTTTCCACC
ATATAACCTTTTTGTGAATTATTTATTTATAGTAATTTCAATCCAAATCATTGCATAAAA
TTAATCACTTCAATTTGTGAGGAATTAATTTTATTTATCTTATTTCCGGTGGAAGCTACA
ATTTGGAAACTTCTGTGTAATTTTTTTCCTCTTGGTATATAAATATTTTATATTAGAGAC
TTATATCTATTTATTTTTTGTGAAAAGATGGGCAACAAGGGTGTACGTGAACAACAATGA
GGCTTGCTCTCACGGAAGAAAG
>TR37103|c0_g1_i1 len=324 path=[701:0-108 702:109-132 703:133-144 704:145-168 705:169-323] [-1, 701, 702, 703, 704, 705, -2]
CGCTGATTCATGAACCCTACAGCTCCAATTACCTGCAAGATTCCTAGAGGAAAAGTTGTT
CATATATGAAAGTCACAGTAATACATAGTTGCATAAAAAAGAAATATTCAGAGGTCACAT
CAGAAGGAACAAGGCAAACAAAATTTAACTGCTGCCAACACACTGTTCTTAAAATATCTA
ACCAAATTGAGAAACATTATTATTTTGGCAGTGGCTTTTCATTCAATAGGTTTGCAATCT
CCTTCTTTTGTACGTAGTATGTATGCATGAAAGCAATACCTGCATTGGGTTGAGATTATC
CCAAGGAATCTTTTCAGTCGCGAG
>TR37104|c0_g1_i1 len=253 path=[486:0-115 487:116-134 488:135-252] [-1, 486, 487, 488, -2]
GATCTCTCTCAGTGACCCTTGAAGATAGACCAGTCACATAAAGAGTGTCCCCACCATTCC
TGGAACAAAATTGAAGATATCAGAGGTTCCTAACAGAACATCACCAAATCCAAACAGCTA
TTTCTATCGATATACTCAATAAGGTAAAGCTAATCTTTCAATCTAAGGATTATAACCAAA
TGCAGTTAAAAGTGACTAACCTATCAGGACTTCTTGATCTTGATCTGAACAAAAAAAGAC
CAGTAAATCAAAG
>TR37104|c0_g2_i1 len=256 path=[489:0-115 490:116-137 491:138-255] [-1, 489, 490, 491, -2]
GATCTCTCTCAGTGACCCTTGAAGATAGACCAGTCACATAAAGAGTGTCCCCACCATTCC
TGGAACAAAATTGAAGATATCAGAGGTTCCTAACAGAACATCACCAAATCCAAACAACAG
CTATTTCTATCGATATACTCAATAAGGTAAAGCTAATCTTTCAATCTAAGGATTATAACC
AAATGCAGTTAAAAGTGACTAACCTATCAGGACTTCTTGATCTTGATCTGAACAAAAAAA
GACCAGTAAATCAAAG
>TR37105|c0_g1_i1 len=2068 path=[4140:0-920 4141:921-944 4142:945-2067] [-1, 4140, 4141, 4142, -2]
TCTTCACGAAAACCTTGAATGTCTTGTGCTCCTTCACATCACGACCTTCTTGAAACTGCT
CCAGGCATGGTTCCTTTGTAGCTGGGATAATAGTAATTGTGAATGAAAGTGGTTTTCGTT
GAGTCATCACAAATTTACATACATCACCAGCTTGCAAGTTATGTTCCTGCACAAACGACT
TCCAACCAGCTCGCATAGCAAAATTTCAAATCCATTCATCGAAATTTAACGTCGCTAACC
ATGTCATGTCCTCATCAACATTTCTAATCGTTGCATTCCCTTGCAACAACTCTTTCATGT
ATTCTTTTGAAATCCAATTAGGTATCCTTACATGTGATGCCATCAGAGCCTTAGCCTCTT
GCAGAGCTGCTACTCTTTCTTGCTTGCCTCTGAGCAATGCTTAAAGCTATTAGCATTCTG
AATTTTTCCTTTGTCTGGTCCTAACACTTCAGTAACAGTCACAGGTTCCACCAATTTATC
AGTAATAGGCATCTCAGCAGAAGCACAAACAGATTCCACTAATTTAGTAGTAAGCAATTC
AACAGAATCACACTGCATAGCATTATTATGATCCCAAGTTTGGCCAGATGACACAGAAAC
AACCCTGGGGAATGACCGTGCATGCATATCATGTCCAGCGCTACCTAAGAGCATATCCTT
TGAACTGATAGCAACAGCCATGTCAGGTAACTTAGCCTCCCTAGAAGGAAGTTCACTATT
TTCCTCTAACAAATCAAAAGAGTTGTGAAGAACTAGTGTTGAAGGATCCTTCTCCTTCAT
GATTACCGGTGAAACAGTCACATCATCACTAGTTCCTTCCTACCCTATGGTTTTTTGAAC
AATAAAATGATCTAAAGCATAAAAAACCTCAGGCATTTCATTTGCATCAGAGTGTTGAGA
GTTGTCAACAATGACAGGTTCGGAGATAGAACTGCTAACAATGATGTCCACAATCTCAGC
TTGTTATTAACCAGACACATGAATTCCAACCTGTGTCTTACCAGACAATTCAAAAACAAC
TTGTTTCTTGCCAGACAAGTCAATATCAGTTTGTTGCTTGCCAGACAAGGAATCATCAAC
CTGTTTCTTGCCAGACAAGTTATTCTCCACATTTTTCTTCCCAATCAAATCCTTCTCAGT
GTATTTCTTCCCAGGTAAATCATTTATGGATTTCATTCTAACAGGGCCTTCATTCTTATT
ATTAGAGCTTAATTTCATGCAATTTTGAAGATTATGTCCCAAGATCTTACAGTTAGCACA
CTAAACGCTTGTTCAAAGTAGCATCATCAATGGTGAGAGGGGTACCTAAACCTGAAGCAA
TCTCATAAAGAGTCTTCTTCCTCCAATATTCCTGTCGCAAGTGTATCAACCTAACCCATA
TATGAGCATGAGTTTGCACCTGAGCTTGAGAAGTGAAATCTCTGGTCCAGCAATAAAATC
TAAGAAACCCAAGTTTCAAATTCACCACCCCCAAAGCCCAAGTCATTCGCATTTCTTCAA
TTGAACTGAAATTGAACTCACAAAAACCCTTTCCCAGAGGAGTTAGGTTCCAGTTACGCA
AATTTGGCCATAGATTGCACAATTTCTGCTTCAAAGCTTGAGTTATCAAAGGAGAATCAC
TTTTGTGCAGGGTCAATCTGCCATGGAGGTTGCATCTACAATCTGCAATGCCAGATTCGT
GCTCATCTTGTGAGATTTTGACACGCACCGAATCTCCCATCACAACCTTAGGATGTAGTT
GACTCAATTGGATCTCACACGAAGTAGAAAGTGCTTGAACAAAAGATTTTCCAGATTCCG
GCGGCTTCGCCGCCATTGTCACCGTCGGATCCATGGAAGCCAAGCAAGGCCAAGGACAAA
TCGTGGACATCAAAACGATCACCAAGGACCCCAAAACAAGAGGAAACCACCGTAGCTACT
TCATAAACCCAACACCACCTCACCGGAAAACACAACCACCAGCACTGAACACCAAAACTT
GGAAAAGAGCAGTGTAGAGTAGTTTTGAGGATGGGGGAAGTAAGACGCAGGTGAATCAGC
GAAGAGAACAATGAAAAAAGGTCACCGG
>TR37106|c0_g1_i1 len=274 path=[797:0-71 798:72-273] [-1, 797, 798, -2]
GCCGTAAGCTGTACAACAGGCTCATAAACAATCCTCTTCTGTTTGTTTCAGATAGATGCA
GAGGAAATGGAGGGAGTTGGGTATTTTGTACGTGGGTTGTTATGGAGACTGGGCTCTCTA
ATTCCTAGAGGTTGTTACTTTTCTGCAGTTACTTTCCTGTATCAGGTGCATTCCCTTATT
ACTATCCGATAATCTCCCAAATACCACGGATTAATCATTGGTATTTATTCATATCTGAAT
TAGTATCTATCGGGATTTTTTTTTTTTTTTTTTT
>TR37106|c0_g2_i1 len=371 path=[795:0-168 796:169-370] [-1, 795, 796, -2]
GTTTAAGGGTATGTTTGTAATAGGACTCCTAAGGGCAGAAGTTATAGAATATTAGTAAAT
TGTATTTAATATATTAAACTAGTAACTGTTACATAGTAACTGCAATCTGCAGAACTTCTA
TTTAACTGCTATAGTATTATAAATATAGATAGATGCAGAGGAAATGGAGGGAGTTGGGTA
TTTTGTACGTGGGTTGTTATGGAGACTGGGCTCTCTAATTCCTAGAGGTTGTTACTTTTC
TGCAGTTACTTTCCTGTATCAGGTGCATTCCCTTATTACTATCCGATAATCTCCCAAATA
CCACGGATTAATCATTGGTATTTATTCATATCTGAATTAGTATCTATCGGGATTTTTTTT
TTTTTTTTTTT
>TR37107|c0_g1_i1 len=449 path=[902:0-389 903:390-413 904:414-448] [-1, 902, 903, 904, -2]
TTATTATTATCTTATTATTAACATATGCGAAATCATAATCAGCAAGCTGAGATACACAAG
ATAAGACATGACATAATTAAGCTTATAGAGATGCATATGCTCTCATTTTGTAGAGTAGAA
ACTAGAAAGGATAGATAGATTGTGATGCTATGCACGGATATGATATAGGAAACATGAATT
TACGAATTAAGGGCATTTTCCTTTGCCCTTTGAGTTCTTCATGTCCCTGTAACAAGGACA
CTCATCTTTGTTGCCATAAGTTCCAGATGGCACACAGTTACATTTCTCGCAACAGATCCC
ACAAAACTTCAAGCATCTGTCTTGAATCGAAGCTTTGGAGCACCTTACTGCACACTTGCT
GTTACAGAAATCAGAACCAGCAAATGAGACCTCCAATAAAGAGGAGCTGAGGACAAGAAG
GAGTATTGCAAATGCAAGCTTCATCTTGA
>TR37108|c0_g1_i1 len=256 path=[606:0-167 607:168-236 608:237-255] [-1, 606, 607, 608, -2]
GTTAGCAAAATCAACAAGAGGCTTGGGAACGCTGAGTGTCAATGGCCTCAACCTTGTTCC
AAACCCTCCAACCAGAATCAATGCCTTCATTGTGATGTGACCTTTGCTTTTCCAGGAAAA
TTAAATGTTTTGAAGCAGACCAAGAAAGGCTGAAGAATTGAGGGTTTGGCGAATGAGAAA
GCACCCTAACTCGAACGAGTCAAGAAGACGAGTTAGAGTGAGGTGTATTGAACAAGAACA
AAAAAAAAAAAAAAAA
>TR37108|c0_g2_i1 len=255 path=[603:0-167 604:168-235 605:236-254] [-1, 603, 604, 605, -2]
GTTAGCAAAATCAACAAGAGGCTTGGGAACGCTGAGTGTCAATGGCCTCAACCTTGTTCC
AAACCCTCCAACCAGAATCAATGCCTTCATTGTGATGTGACCTTTGCTTTTCCAGGAAAA
TTAAATGTTTTGAAGCAGACCAAGAAAGGCTGAAGAATTGAGGGTTTGACGAATGAGAAA
CACCCTAACTCGGACGAGTGAAGAAGACGAGTCAGAGTGAGGTGTATTGAACAAGAACAA
AAAAAAAAAAAAAAA
>TR37109|c0_g1_i1 len=374 path=[1005:0-82 1006:83-120 1007:121-121 1014:122-228 1004:229-373] [-1, 1005, 1006, 1007, 1014, 1004, -2]
AGATGCACAGTCACTTTCCCAAACATATACTTGCTCTTAGATTGAAATCCAGCACCTGCA
ATATTTCCATATTTTTTACTATAAGTAACACAAATAATTAATTAATCATGAATGTACATC
ATTATAACATTTATTAAACCATCTATTAACAATAAGATCTAAGCTTTAAATAATCCATAA
TTAAACTTAAAAGGACATTCAGTTTCAGGAAACAATACTTAATACAAAAATGTTTTTTTT
AATAATGTCCCATTCTTACAACCTTAAAAAACAAAACAAATGTAACAAACAAAAAACCTT
AAAAATGTTAATTAGTTAGTTACCAGAATAATTGTCAAGTTTGAGTTTAAGCAAATCTCC
TTCATGGACAAAAT
>TR37109|c0_g2_i1 len=376 path=[999:0-82 1000:83-122 1015:123-123 1013:124-230 998:231-375] [-1, 999, 1000, 1015, 1013, 998, -2]
AGATGCACAGTCACTTTCCCAAACATATACTTGCTCTTAGATTGAAATCCAGCACCTGCA
ATATTTCCATATTTTTTACTATATTAGTAACACAAATAAATAATTAATCATGAATGTACA
TCATAATAACATTTATTAAACTATCTATTAACAATAAGATCTAAGTTTTAAATAATCCAC
AATTAAACTTAAAAGGACGTTCAGTTTTAGGAAACAATACTTAATACAAAAATGTTTTTT
TTAATAATGTCCCATTCTTACAACCTTAAAAAACAAAACAAATGTAACAAACAAAAAACC
TTAAAAATGTTAATTAGTTAGTTACCAGAATAATTGTCAAGTTTGAGTTTAAGCAAATCT
CCTTCATGGACAAAAT
>TR37110|c0_g1_i1 len=1502 path=[3693:0-66 3694:67-115 3742:116-199 3697:200-223 3736:224-464 3744:465-488 3746:489-502 3735:503-541 3728:542-568 3739:569-592 3733:593-613 3727:614-637 3743:638-763 3668:764-787 3738:788-841 3745:842-862 3688:863-886 3725:887-985 3671:986-1009 3737:1010-1108 3691:1109-1132 3730:1133-1231 3657:1232-1277 3658:1278-1501] [-1, 3693, 3694, 3742, 3697, 3736, 3744, 3746, 3735, 3728, 3739, 3733, 3727, 3743, 3668, 3738, 3745, 3688, 3725, 3671, 3737, 3691, 3730, 3657, 3658, -2]
TTCACAATTTGCAGTCTCTACTAGTTCATGGGTAGCCGAAAAAACAACAATCAAACAAAC
AACACAAGCATGGACAACAACAACAACAACAACCACCTTCGATTTGAGGATGCTGATGAA
GTAATTGAAGATGTTGCTGAAACATCTAACCTCGACCAATCAATGGGTGGTTGTGACCTT
GATGATTCCAATGACAAAACCAGCGCTGATTACTACTTTGATTCTTACTCTCACTTTGGG
ATTCATGAAGAAATGTTGAAGGACACTGTAAGAACCAAGACATATCAAAACGTTATTTAT
CAGAATAGGTTTTTATTCAAGAATAAAGTAGTTCTTGATGTCGGTGCCGGGACTGGAATT
TTATCACTATTCTGTGCCAAAGCAGGGGCAGCACATGTCTATGCAGTCGAGTGCTCTCAT
ATGGCTGACAGGGCAAAGGAAATAGTTGAAACTAATGGTTATTCTAAAGTTATAACAGTT
TTGAAAGGGAAGATTGAAGAACTTGAACTTCCTGTTCCCAAAGTTGATATAATCATTTCC
GAATGGATGGGATATTTCTTGTTGTTTGAGAATATGTTAAATTCTGTGCTCTTTGCACGT
GACAAATGGCTTGTGGATGATGGAGTTATTCTCCCAGATATTGCATCACTCTATCTTACC
GCCATTGAAGATAAAGATTACAAAGAAGATAAAATTGAGTTTTGGAACAATGTATATGGA
TTTGACATGAGCTGCATCAAGAAGCAAGCCTTGATGGAGCCTCTTGTTGACACAGTTGAC
CAGAATCAGATCGCAACGAACTGTCAGCTACTCAAGTCCATGGACATCTCAAAAATGTCT
TCAGGAGACTGTTCATTCACAGCACCTTTTAAGCTTGTTGCTGCTCGTGACGATTTCATT
CATGCTTTTGTTGCATATTTTGATGTATCATTTACAAAGTGTCATAAATTGATGGGCTTC
TCAACAGGGCCAAGATCGCGGAGTACACATTGGAAACAAACAGTCCTATATCTGGAAGAT
GTCTTGACCATTTGTGAGGGGGAGACAATTGTAGGGAGCATGACTGTGGCCCCAAATAAA
AAGAATCCTCGGGATGTTGATATAATGCTCAAGTATTCATTGAATGGCAGGCGATGCAAT
GCTTCGAGGGTTCAGTATTACAAGATGCGTTGAATCTTGCTTTCCATATGCTCTCCAATT
TTGTGAAATTTTGGAAACAATTTGATGCTGCCGATTAAAGACTGTAACTTTATTGTTTTT
TCATTTGAATTTTTCTTGTATTTGTGCCCAAATTCTGTTCTGGTTCTTCTGGATGTAACG
ATGAAATTTGAAATTCTATTTATTGTTTACAATTCATTTCTGAGCCACAAAGATTTCAAC
AAATATTGCCTCAAGTCTCTGCCAATTTGCTTGTGTCATTGTTTTTATTTACAGTTACTA
TCACTTGATGGCAATGATCCTGAGACGAACTTGAATGTCCTGTAATCAAGGGTTTAAATG
GA
>TR37111|c0_g1_i1 len=673 path=[2037:0-103 2168:104-125 2169:126-181 2170:182-189 2172:190-195 2163:196-203 2159:204-219 2152:220-239 2144:240-336 2058:337-360 2162:361-379 2158:380-403 2150:404-418 2134:419-435 2157:436-439 2149:440-463 2142:464-547 2171:548-571 2173:572-587 2131:588-619 2132:620-672] [-1, 2037, 2168, 2169, 2170, 2172, 2163, 2159, 2152, 2144, 2058, 2162, 2158, 2150, 2134, 2157, 2149, 2142, 2171, 2173, 2131, 2132, -2]
TTTTTTTTTTAAAACCAAATCATTAAGTATTATTATATTTGAAGTGCCTTGCAAACATTC
AAAATCAACCACAACATCCATAATTCAAATCATAAAAACAGAAAAAGAAAAATCAAACCA
CACTTATTTCAATAACATAAACCAAACTAAAAACAGAACAAAAGACACTCCAATTTCAGC
ACACAATTTCCCAGCAGCTTCAAACTATAAAAACTCCCCCAAGTCTCTCAAAAACCATGA
ATCTTGATCTGATCCTTCCTCACAAGACCGGCTTGAACCAAAAACTGAGAAACCTTCTTC
CTCTGATCACCTTGGAGTTGGATAATTTTACCAAGTTCTTTATCCTGCACAACATTCCCG
TTGCAACAAAACTCTTTCTTGAGATCCTTGAGAATCTTCTCGTAACTGAAATCTTTTTTC
AGCCCTTGAACAGTTGTTAAGCTCTTTTTTCCATTCCTTTGCTGAATGCGTATATGAACA
TACTCTTTTCCTCCGGGGGCATCCGATTCTATGGCGTCAGCGAATGGATCGAAAGCAGTT
GGGATCTGGATGTCCAACTCAACCATGTACTTTGCTTGATTTGAACTTTGGAACACCGAC
GATGAAAGCAACTGTGAAGAAAGAAGGTTTCGAGAGACTTCGAAAAACTGAATGAGAAAA
TTATCCTCTTTTC
>TR37112|c0_g1_i1 len=1378 path=[3622:0-107 3787:108-124 3781:125-131 3796:132-148 3790:149-195 3780:196-212 3773:213-262 3763:263-286 3746:287-308 3602:309-332 3772:333-628 3726:629-652 3762:653-853 3801:854-877 3805:878-917 3743:918-965 3802:966-967 3793:968-1058 3806:1059-1098 3785:1099-1146 3808:1147-1162 3811:1163-1171 3738:1172-1195 3799:1196-1258 3791:1259-1280 3788:1281-1335 3804:1336-1336 3807:1337-1337 3809:1338-1338 3812:1339-1339 3814:1340-1340 3815:1341-1341 3816:1342-1342 3817:1343-1343 3818:1344-1344 3819:1345-1345 3820:1346-1346 3821:1347-1347 3822:1348-1348 3823:1349-1349 3824:1350-1350 3514:1351-1351 3515:1352-1352 3516:1353-1377] [-1, 3622, 3787, 3781, 3796, 3790, 3780, 3773, 3763, 3746, 3602, 3772, 3726, 3762, 3801, 3805, 3743, 3802, 3793, 3806, 3785, 3808, 3811, 3738, 3799, 3791, 3788, 3804, 3807, 3809, 3812, 3814, 3815, 3816, 3817, 3818, 3819, 3820, 3821, 3822, 3823, 3824, 3514, 3515, 3516, -2]
GTAAAGAAGTTTAACATCTTGACCAAAATTCCTTAAACCATCCACATAAGCCAATTGCCA
ATCTTGTAAAAGATCCAAACCAGCCACACAAACAAGACTTTTAGGAAATTTATCAAGTCC
TTTAAGATTTTTTTCCCCTTTTGGACCAAACGGGTTACAAGCAGGGTGGTCTCTATCTTC
ACCTTCTGGTAAAAAAGCTCTCCAATACCAATCACGATCTTGTAATCTAACAAAGTACTT
TCCATCTAATCTCATTTCAGAATCTGTTCTTTTTTCACCACCAAACAAAGGATGAAGAAG
AATGTTCCCTAACACTTCAATTCCTTCTGCTTTTTCCTCACAAGCTTTTACTGCTACATG
ATGAACAATGTTTCCACCAGAACTATCACCTGCCATGTAAACATAAACTTTCTTTTCTTT
CCCACTTTGAAGCCATTTTCTTGACTTCACCCATTTGAGTGCATTCCAGCCATCTTCATA
AGCACATGGAAACCGATACTCCGGTGATCGTCGGTAATTAACCGAAACAACAGCAGCTTT
ACAAACACTTACTAACCTTCTACAAAATGTATCATAGATAGCACTGTTTGCTGAAGAATG
AGAGAAGCTTCCACCATGGAAGAATACTATGACAGGAACAATTTCTGTTGTACTTAATGG
TTTCTCTAAATCTTTGACACCCCATTGAGATTCATTTTCTGAAGATGATGGTAGATAAAC
ACGATTGAATAGACCGGTGTTTCGTTCGATATGATCGAATGAAAAGACTCCATCGACCGG
AATAGCATTTGCCGGGACTTTTCTGTCAAGAAACTCTGCTAAATCTCGGTTGAATGTTCC
ATCTGCTCTTCTTAGAAGATTGTAAGCAAGCTTGAAATTTGAGATAAGAACATATGTATT
CAATGGAACAACACTCCTGGATTCACTGAGGTTGACTTCATTAGTACCAGTCATGTCTGG
TTAGTTGTATTGTATTTGAGAAAGAACAGAATAATAATGGAAGAGAAAGAAAGAAGACAC
AGAAATAAATAAAAAGAGAAAGGGCTAAGAAGAAAGAGTGATCCTCATGGAGAAGAGAAC
AAAAGAGGAATAGAAAAAAACGTTGGTGAAAGAGTTGAAGTGATGTGGGTTAGAAAAGGG
TATGTAGAGATAAAAGTGTACGTAGCGTAGGTAGTTGTGTACGTATAAGTTTAATCTCAA
AGGTTGGTGGTGTATTAATTGAAGAGAAGGGATTGAGTAAAGAAGAAGGTATGAAAGAAA
CAAAAGAGAACAGAGGTAGCTTAGCTTAGAGACAGAGAGGGATCATAGATATCAGAGAGA
GAGAGAGAGAGAGAGAGAGAGAGAGAGAGAGAGTCAAACGCAAAGGAACGACGAGAAT
>TR37113|c1_g1_i1 len=1187 path=[2949:0-201 2950:202-225 3021:226-323 2974:324-347 3029:348-378 3020:379-402 3025:403-463 3008:464-487 3019:488-607 2953:608-631 3037:632-751 3038:752-777 3043:778-799 3033:800-834 3027:835-967 3040:968-988 2965:989-991 3030:992-1012 3026:1013-1069 3022:1070-1093 3041:1094-1106 2971:1107-1124 2972:1125-1186] [-1, 2949, 2950, 3021, 2974, 3029, 3020, 3025, 3008, 3019, 2953, 3037, 3038, 3043, 3033, 3027, 3040, 2965, 3030, 3026, 3022, 3041, 2971, 2972, -2]
GAGGATTTGAACCCCCAAAATCTTGAGGCCTCGTGAATAAGTGGATCATTACTAAATTAT
TCGTTGAAAGATGGAAGTTTGTATCTAAACAACTTCTTTTTTTTATATAGAATGAGAGTA
CTACAGAATCTCAAAGCCAGACGCATATATTTTTATTATTACATTCGAAATGCAACTGGT
CGTTTTTTGAAACACATAAAATCCTATGTAGTAATACACAAAACTTGCAACAGAATTATT
AAACTCTACAATGACTAGTCCCATTCTCCACAATTATGAGTAAACCTATTTACATTATGG
TCCCTTCATACATGTCTTATAGTCACAATCACACAAACCCATTACTCCATTAATGCATCC
ATCATATGATACTCCATTTGGAAAGATATCTACTCTGTGGCTGCAAGAACTGCTGGCCCT
TCCACCTTGAAAGTTGCACCCCAAATTTCCTCCTCATTAGCAGGCACTGCAGTAATCTTA
TTCTTTGGATTCTCATAACATCTTAACCCTCCAACTGCTGTTGAGTAGAAACATCCTTGA
GGGAAAGAAGCAAGTGACTTTCCACAAGCACCTTTAAGCAAATCAGCATCATCAGCAAAG
GCTACATATCCATCAGCAGTTATTCCCCAATATAGAGGAACCTTTCCAGATTGGTCGGAA
GCGACAAAGAGTGTGGAAGTGGATTTGTCGAAAACTATGAAAGCAAAACTACCACTAAGA
TGACCAACAACATGATTAGCAGGGTAAGGTGCTCTATCACGTAAAGCTTTGTAAGCTTCA
ATCATAAGAACTACTTCATTTGCAGATTTTGAAAGTCCATATTGCTGTCTCAAGCTTCCT
AGATTGTCTAGAGATCCTTCAAACAAGCAGAATATCTCATCCTTCACAGCGAATGACCTT
GGTTGCCAAGGTGACTCCTCATGGTGTGTATAAGCCAACTGCACATCCTCCCCAACCTGC
AGTGACACAGCTGAAGCCTTCCTCTCCACAAACCTTTTCAGCAGCAAATTCGCCGACGTC
TTCGGCGACGGTGTTCGGCTACCAGCAGCCACCAGCTCCTCCGGAGGAGACACCACTGAG
CTACTGAATATCCCCAACATATTTTTTTCTCTCTAAAAAAGATAAAAATAAAAATAAAAA
TAAAAAAAATAGTCCCTAGTGTTTAACAGAGGATGGAATGGGATCCG
>TR37114|c0_g1_i1 len=1027 path=[3414:0-62 3517:63-88 3568:89-106 3544:107-107 3513:108-125 3601:126-136 3597:137-142 3591:143-176 3603:177-200 3600:201-205 3579:206-209 3589:210-233 3604:234-251 3622:252-266 3621:267-275 3557:276-305 3611:306-323 3555:324-335 3607:336-338 3495:339-359 3585:360-362 3574:363-389 3525:390-434 3552:435-507 3493:508-531 3598:532-740 3327:741-757 3594:758-851 3609:852-852 3612:853-876 3615:877-891 3571:892-940 3547:941-942 3518:943-944 3484:945-959 3256:960-1026] [-1, 3414, 3517, 3568, 3544, 3513, 3601, 3597, 3591, 3603, 3600, 3579, 3589, 3604, 3622, 3621, 3557, 3611, 3555, 3607, 3495, 3585, 3574, 3525, 3552, 3493, 3598, 3327, 3594, 3609, 3612, 3615, 3571, 3547, 3518, 3484, 3256, -2]
TGGAGATTTTATACGAAGTTTCACTCCAGGAGAATTTACAGAACCATTTTTCTTCTTCTT
GTTCTTCTTCTTCTGTTGTTGTTGATTCATGATTTTAATCTTGAGAGAGTCTTCTTTGAA
GGGTTTGTGCTCATTTTTCATGGTTGGTTTTGTAATGATAGGAGGAAGTTCAAGCTTTGA
AAAAGAATCATATGAATAATCATACCTTTCAAGTTTATCATCTTTTCTAGCTAGAGAATT
TTTATCAACATCAATAACAATATCTATATTGTTGTTGTTGTTGTTGTTGGAGATTTTGTT
GCAAGAACAAGAAGAAGTGGTTAACGAAACCATTTCATCGAACGATGGTTCAGTTGGTAT
CAGAACACGGTCGGTCCTGAATTCAGGGTCAGGGGACTCTGATTCAGTTAAACTATCAAG
TGGAGAAGAAGAAGAGTTTTCATGAGGAGAATCTGATTTTGTCCACACTGATTCAAGCGT
CGTTCGACAACTACAACCCGCGGAAACAAAAGAGGTAACATGTTTCGGAGAAGAAGAAGA
ATTTTTTGATGTTAATGTTGTGGTTCTTCTTTTTCTTGTTCTGTTTTTGGATGGTGTTTG
TGGTGTTTTTGTTTTTGGGTTGTTTTGGTTAAGTTCTCTAGTGAAGTAGTAAGATTTTCT
AGGATTATTACATTGGTTGGGTTGGTTTGGTTTTGAGGAATGTGTTGAAGTTGTTGAGGA
TAATGAAAAAGGTTGTTTTTTCTTCTTGGAAGGTGTTGTTGATGTTTGGTTTTTTGTTTT
TCCTATTTCTTTTAGCTTGTAAAACCAAGCATTGGGAATCATATCTGATAGCTTAAACTT
GTTATTCCTCATGTTCTGAACTCACTCTGTATTTAGTTTTGTGAAAGTGTGTGTTTTGCT
TTGTGTTTTTGTGAGTAGATATGAAAGGTTTTTCTAGTTCTAGTTCTCTATGCAAATTGT
GGGGAATGAGAGTGAGAGAGTAAGACATTACATAAACCCATCAGTGTCTACTTTTTGCAC
TCTTTAG
>TR37114|c0_g1_i2 len=1013 path=[3414:0-62 3517:63-88 3568:89-106 3544:107-107 3513:108-125 3601:126-136 3597:137-142 3591:143-176 3603:177-200 3600:201-205 3579:206-209 3589:210-233 3604:234-251 3622:252-266 3621:267-275 3557:276-305 3611:306-323 3555:324-335 3607:336-338 3495:339-359 3585:360-362 3574:363-389 3525:390-434 3552:435-507 3493:508-531 3598:532-740 3327:741-757 3594:758-851 3608:852-877 3613:878-878 3616:879-893 3618:894-906 3486:907-930 3385:931-945 3386:946-1012] [-1, 3414, 3517, 3568, 3544, 3513, 3601, 3597, 3591, 3603, 3600, 3579, 3589, 3604, 3622, 3621, 3557, 3611, 3555, 3607, 3495, 3585, 3574, 3525, 3552, 3493, 3598, 3327, 3594, 3608, 3613, 3616, 3618, 3486, 3385, 3386, -2]
TGGAGATTTTATACGAAGTTTCACTCCAGGAGAATTTACAGAACCATTTTTCTTCTTCTT
GTTCTTCTTCTTCTGTTGTTGTTGATTCATGATTTTAATCTTGAGAGAGTCTTCTTTGAA
GGGTTTGTGCTCATTTTTCATGGTTGGTTTTGTAATGATAGGAGGAAGTTCAAGCTTTGA
AAAAGAATCATATGAATAATCATACCTTTCAAGTTTATCATCTTTTCTAGCTAGAGAATT
TTTATCAACATCAATAACAATATCTATATTGTTGTTGTTGTTGTTGTTGGAGATTTTGTT
GCAAGAACAAGAAGAAGTGGTTAACGAAACCATTTCATCGAACGATGGTTCAGTTGGTAT
CAGAACACGGTCGGTCCTGAATTCAGGGTCAGGGGACTCTGATTCAGTTAAACTATCAAG
TGGAGAAGAAGAAGAGTTTTCATGAGGAGAATCTGATTTTGTCCACACTGATTCAAGCGT
CGTTCGACAACTACAACCCGCGGAAACAAAAGAGGTAACATGTTTCGGAGAAGAAGAAGA
ATTTTTTGATGTTAATGTTGTGGTTCTTCTTTTTCTTGTTCTGTTTTTGGATGGTGTTTG
TGGTGTTTTTGTTTTTGGGTTGTTTTGGTTAAGTTCTCTAGTGAAGTAGTAAGATTTTCT
AGGATTATTACATTGGTTGGGTTGGTTTGGTTTTGAGGAATGTGTTGAAGTTGTTGAGGA
TAATGAAAAAGGTTGTTTTTTCTTCTTGGAAGGTGTTGTTGATGTTTGGTTTTTTGTTTT
TCCTATTTCTTTTAGCTTGTAAAACCAAGCATTGGGAATCATATCTGATAGCTTAAACTT
GTTATTCCTCATATCCTCTGAACTCACTCTGTATTTAGTTTTGTGAAAGTGTGTTTTTGT
GAGTAGACGAAAGGTTTTTCTAGTTCTAGTTCTCTATGCAAATTGTGGGGAATGAGAGTG
AGAGAGTAAGACATTACATAAACCCATCAGTGTCTACTTTTTGCACTCTTTAG
>TR37115|c0_g1_i1 len=568 path=[2109:0-72 2110:73-100 2249:101-109 2234:110-123 2273:124-128 2259:129-177 2276:178-223 2271:224-247 2280:248-296 2278:297-309 2275:310-332 2264:333-333 2256:334-345 2242:346-356 2277:357-391 2274:392-418 2269:419-442 2282:443-447 2283:448-463 2237:464-487 2222:488-529 2142:530-567] [-1, 2109, 2110, 2249, 2234, 2273, 2259, 2276, 2271, 2280, 2278, 2275, 2264, 2256, 2242, 2277, 2274, 2269, 2282, 2283, 2237, 2222, 2142, -2]
ATCATATGGAATGGACCAATGGGAGTGTTTGAGTTTGACAAGTTTGCTGTTGGAACAGAG
GTATGCAAGAACCCTCACATATAGAGTTTGGTTCATATTATATATTTAAAACATGTTTGC
AGTCAAAATATCTCCACCCCATAGTGATGCATACTTAAATATGTGGTTTGAGTTGCGTAG
CACCGACACTTTTGATTGAAGACACGTCCGGACGTCCGGTGTCTAACATAAACACATGTA
GTTACATTGAATCACTTCTATTTTTTTTTTAAATTGTGTTTACGTGTCAGTCTCGTGTCC
GATGTTCGTGTCTGTGTCACCGCTTCATCGAGTAGGAGTTGGTGTTACTAAAAGGGACGT
ACATCTTGTGAATTGTATGCTTATGCGTTTACATAACAAAAGTATTGTTTTGAAATTGGA
ATGATTCAAATGTCAATCTACCGTTACTTGCTACATATTCTATTGTTCTACTTTGCACGG
CCGGTTTTACATTCTCTACCCTTTTTTAGTCTATTGCAAAGAAGTTGGCCGACCTAAGTG
GAAAGGGGGTGACAACTATTATTGGAGG
>TR37115|c0_g1_i2 len=546 path=[2084:0-72 2085:73-100 2260:101-109 2233:110-123 2248:124-128 2279:129-181 2276:182-227 2281:228-242 2245:243-270 2230:271-283 2265:284-307 2256:308-319 2241:320-365 2274:366-392 2269:393-416 2282:417-421 2268:422-442 2261:443-455 2251:456-483 2221:484-500 2190:501-507 2191:508-545] [-1, 2084, 2085, 2260, 2233, 2248, 2279, 2276, 2281, 2245, 2230, 2265, 2256, 2241, 2274, 2269, 2282, 2268, 2261, 2251, 2221, 2190, 2191, -2]
ATCATATGGAATGGACCAATGGGAGTGTTTGAGTTTGACAAGTTTGCTGTTGGAACAGAG
GTATGCAAGAACCATCATATATAGAGTTTGGTTCATATTATATATTTAAAACATGTTTGC
AGTCAAAATTTCTCCACTCCATAGTGATGGATACTCTTATAAATATGTGGTTTGAGTTGC
GTAGCACCGACACTTTTGATTGAAGACACGTCCGGACGTCCGGTGTCTGACATAAACACA
TGTTAGTGTGTGTTTACGTGTCAGTCTCGTGTCCGATGTTCGTGACTGTGTCACCGCTTC
ATCGAGTAGGAGTTGGTGTTCCTAAAAGGGACGTACATCTTGCGAATTGTATGCTTATGC
GTTTACATAACAAAAGTATTGTTTTGAAATTGGAATGATTCAAATGTCAATCTACCGTTA
CTACATATTCTATTTTTCTACTTTGCACGGCCGGTTACATAATTTACATTTTCTACCCTT
TTTTCAGTCTATTGCAAAGAAGTTGGCCGACCTAAGTGGAAAGGGGGTGACAACTATTAT
TGGAGG
>TR37115|c0_g1_i3 len=521 path=[2038:0-76 2273:77-81 2259:82-130 2276:131-176 2281:177-191 2272:192-200 2280:201-249 2278:250-262 2275:263-285 2263:286-309 2277:310-344 2274:345-371 2269:372-395 2282:396-400 2283:401-416 2223:417-425 2250:426-438 2235:439-440 2219:441-482 2128:483-520] [-1, 2038, 2273, 2259, 2276, 2281, 2272, 2280, 2278, 2275, 2263, 2277, 2274, 2269, 2282, 2283, 2223, 2250, 2235, 2219, 2128, -2]
ATTTCTATTTTGAATCATTAACTTGTGCCTTGAGGGCACAAGTTAACATTTCCCATATTT
AAAACATGTTTGCAGTCAAAATATCTCCACCCCATAGTGATGCATACTTAAATATGTGGT
TTGAGTTGCGTAGCACCGACACTTTTGATTGAAGACACGTCCGGACGTCCGGTGTCTGAC
ATAAACACATGTAGTTACATTGAATCACTTCTATTTTTTTTTTAAATTGTGTTTACGTGT
CAGTCTCGTGTCCGATGTTCGTGTCTGTGTCACCGCTTCATCGAGTTGGAGTTGGTGTTA
CTAAAAGGGACGTACATCTTGTGAATTGTATGCTTATGCGTTTACATAACAAAAGTATTG
TTTTGAAATTGGAATGATTCAAATGTCAATCTACCGTTACTTGCTACATATTCTATTTTT
CTACTTTGCACGGCCGGTTTTACATTCTCTACCCTTTTTTAGTCTATTGCAAAGAAGTTG
GCCGACCTAAGTGGAAAGGGGGTGACAACTATTATTGGAGG
>TR37116|c0_g1_i1 len=837 path=[2449:0-184 2450:185-185 2670:186-202 2678:203-213 2676:214-271 2668:272-288 2660:289-295 2679:296-311 2681:312-312 2684:313-334 2643:335-373 2630:374-388 2612:389-427 2657:428-491 2629:492-516 2611:517-550 2675:551-574 2673:575-621 2671:622-645 2680:646-672 2683:673-690 2662:691-699 2653:700-714 2638:715-750 2604:751-796 2507:797-836] [-1, 2449, 2450, 2670, 2678, 2676, 2668, 2660, 2679, 2681, 2684, 2643, 2630, 2612, 2657, 2629, 2611, 2675, 2673, 2671, 2680, 2683, 2662, 2653, 2638, 2604, 2507, -2]
TAGTTGAACCTTTCACAAAACAATGACAATGTAGCTAATTTATGAGTCAAGTCAACAAGC
AATATATCGACAAATACCAATGTATATATCATAACCTATGTACAACCAGCTCAATTCCAA
AGCAGAAGACAAATACGAAGAACAACTTTGTTTGTGTCCAATCAGAAAAATAAAAGAAGC
AAAAAAGTTGTTGTTTGTTTCAATTAAGCTAGGATGAAGCAAAAGATAGTTATAAAGTTG
CAAATGGATTGTGAGAAATGCAGAAACAAAGCACTCAAAACTGCTGCTGAGGTCAAAGGT
GTGACTTCAGTATCATTGGAAGGAGATGATAAAGATAAGATATCTGTCACCGGTGATAAT
GTAGACACAGTTTGCTTAGCCAACATGCTGAAAAAAAAGTTCAACTGTGTCACCATTCTA
AGTGTGGAAGAGGTGAAGAAGAAAACCGAGGAAGAAAAAAAGAAAGAAGAAGAAAAGAAA
AAAGAAGAAGAAAAGAAAAAGATGATGGAAGCATGTCGTACTGTTTTGTTTGGTTCTTGC
AAGTCTTGCAACACTCATTGTAATGGTAAGTGTGAAAAATGCACATGTGGAAGTGCAAAA
TGTGATGGCATACAATGTGTCACAATTTGCTTCAAGTGTGAAAATCCAAAGAGTTGTTGT
GAGTGTAAACCTAATCCAAAGAGTTGTTGTGACAACAAGAAGTGTGATGGTTGCACTCCT
AAGAAGCCTCCTTCACCAAAAATCCAACAATATCCTCAATGGTGCACATGCCCAAGGTGT
TATGGTTATGCTCCATATCAACCTTATTGTAACCCTTATCCACCACCTAATTATGTG
>TR37117|c0_g1_i1 len=821 path=[3940:0-63 3961:64-104 3973:105-134 3998:135-158 3990:159-191 3983:192-215 4006:216-217 4010:218-231 4012:232-246 4013:247-252 3988:253-272 4007:273-273 3994:274-290 3986:291-297 4008:298-298 3975:299-363 3992:364-405 3974:406-431 3779:432-455 3780:456-463 3781:464-464 3782:465-820] [-1, 3940, 3961, 3973, 3998, 3990, 3983, 4006, 4010, 4012, 4013, 3988, 4007, 3994, 3986, 4008, 3975, 3992, 3974, 3779, 3780, 3781, 3782, -2]
GCTGCTTGATGTGAAGAAAACAAAAAACAGAGATCCTGGAAGCTGCTTGATGTGAAGAAA
ACAAAAAACAGAGATCCTGGAAGCTGCTTGATGTGAAGAAAACAAGAAAAAAAATGCTGA
ATAAATTCTGAAATGCTGAGACAGAGAATAGAAACTGAAATGGGTTGTTCAAGAGGGAGA
GAAGGAAGAAAATGATATAGATCTGAAAGAGAACGAGATAGATCTGAGGGCAAAGAAGGA
AGGAAATGAGTTTTTTAACTGCCAATCCACAGTAAACAAAAATTGATTTTGGGATTCACC
GCAGAAGCTAGGAATATGAGCTTCAGCGGAACCGGCGTTTTGGCCTAAAATCACGTTTCC
TGGAATCGCTTTTTCTTCATCCAAACAAGATGAAAATTGGGGAAACGGCGTTTGGCAAAA
GAAACGGAGGTTAGGCTTGTGGAAAAGTGATGCCAAACACATACTATATGACTTTTCTCA
CTTTAGAAATAATCGAATATTTTAACTCTTATGTATTATTATCCAACACACACTCTTTAA
TGAGTCATGACATTTACGGATACCGCTTAGCATGAAGCAACCGCACGAATCATGTTCCAA
AGTTGAGACGTGAAAGCGTAGTATGGTTACGTGTGGGGAATCACATGTTGAACCAATCAA
AATTTCAGAATGGTCCATTTGAGTGTTTAACCATTAACCATTTAATTTAATTCAATTTGT
TGTAAATAAAACTAGTTAAATAATCTCTTTGTGAATACGTCCTTGTACTTCCATAAATAC
GTCTCCTTGTCCTTGTACTTCCATGGAAAAATAAATAAAAC
>TR37117|c0_g1_i2 len=618 path=[3928:0-36 4004:37-43 4002:44-67 3997:68-127 4005:128-150 4001:151-190 4010:191-204 4012:205-219 4013:220-225 3988:226-245 4007:246-246 3987:247-270 4008:271-271 3975:272-336 3992:337-378 3962:379-416 4009:417-428 4011:429-436 3801:437-617] [-1, 3928, 4004, 4002, 3997, 4005, 4001, 4010, 4012, 4013, 3988, 4007, 3987, 4008, 3975, 3992, 3962, 4009, 4011, 3801, -2]
CACCGATTCAGTGCCTCTCGCTTGCCAAAATTCATCTCTCTCAAATTGATTCTTCTGTAA
TATTGATGTTCATCCCTCTCAGTTTGTTCAATCCCATGGATGACATTATCCTTTCTTCCC
TTTAATTCTATTTTTATTTGTCAAATTTTCTGAGGGCAAAGAAAATGTTATAGATCTGAA
AGAGAACGAGATAGATCTGAGGGCAAAGAAGGAAGGAAATGAGTTTTTTAACTGCCAATC
CACAGTATACAAAAATTGATTTTGGGATTCACCGCAGAAGCTAGGAATATGAGCTTCAGC
GGAACCGGCGTTTTGGCCTAAAATCACGTTTCCTGGAATCGCTTTTTCTTCATCCAAACA
AGATGAAAATTGGGGAAACTGCGTTTGGCAAAAAAAACGGAGGTTTGGCTTGTGGAAAAG
TGATGCCAAACACATACGTAGTCCCACACTCAATGTATGTATGAAAGATTTTAATATAAG
GGAAATTTATTATCAACTTAGTATGATTAATTTTACTCGTCTTTTGTTGAAGGATAATGT
AGTTGCCACCTTAACAAAAAGGAGGGAACAAATATGATTGGTTATCTTCACTATTGTCCC
TTCATGTTTTCAACCAAG
>TR37117|c0_g1_i3 len=777 path=[3928:0-36 4004:37-43 4002:44-67 3997:68-127 3981:128-316 3970:317-384 3956:385-399 3815:400-428 3993:429-443 3986:444-450 4008:451-451 3975:452-516 3992:517-558 3974:559-584 3947:585-596 3913:597-608 3914:609-616 3915:617-617 3916:618-776] [-1, 3928, 4004, 4002, 3997, 3981, 3970, 3956, 3815, 3993, 3986, 4008, 3975, 3992, 3974, 3947, 3913, 3914, 3915, 3916, -2]
CACCGATTCAGTGCCTCTCGCTTGCCAAAATTCATCTCTCTCAAATTGATTCTTCTGTAA
TATTGATGTTCATCCCTCTCAGTTTGTTCAATCCCATGGATGACATTATCCTTTCTTCCC
TTTAATTCAATTTTTATTTGTCAAATTTCCTAATTTTTCACTGTGTTCTTCATTGATGCT
TCTATGAATATTGCACAGTTTCCTCACTCTTCCTACCCCACTTTCATTTTTCTCTAATTC
TGGAAATTTAAGGAAAAAGCGTATAGTATAAAAGGTAGAGTATAAAAGATTGCAGCTTGA
GAAAGAAAATAAACATTGGGGCTTGAGTTGAAGCATGGGTAATTTGGGAAAATAGATCTG
AAAGAACGAGATAGATCTGAGGGCAAAGAAGGAAGGAAATTAGTTTTTTAACTGCCAATC
TACAGTAAACAAAAATTGATTTTGGGATTCACCGCAGAAGCTAGGAATATGAGCTTCAGC
GGAACCGGCGTTTTGGCCTAAAATCACGTTTCCTGGAATCGCTTTTTCTTCATCCAAACA
AGATGAAAATTGGGGAAACGGCGTTTGGCAAAAGAAACGGAGGTTTGGCTTGTGGAAAAG
TGATGCCAAACACATACTTAAGTGGCCAATGAAAAAAAGTTGATATACTTTTTAAATTTA
TTAAGATTTCGATTGTCTTTTGTTTTCATATAATGAAAAAAAAATCATAAGAATATGATC
AATTTATAAGTATGTTTGACCTTTAAAATGAGGGAACATATAGTTTATTTCTGCAAG
>TR37117|c0_g1_i4 len=624 path=[3940:0-63 3961:64-104 3973:105-134 3998:135-158 3990:159-191 3983:192-215 4006:216-217 4010:218-231 4012:232-246 4013:247-252 3988:253-272 4007:273-273 3994:274-290 3986:291-297 4008:298-298 3975:299-363 3992:364-405 3974:406-431 3947:432-443 3913:444-455 3914:456-463 3915:464-464 3916:465-623] [-1, 3940, 3961, 3973, 3998, 3990, 3983, 4006, 4010, 4012, 4013, 3988, 4007, 3994, 3986, 4008, 3975, 3992, 3974, 3947, 3913, 3914, 3915, 3916, -2]
GCTGCTTGATGTGAAGAAAACAAAAAACAGAGATCCTGGAAGCTGCTTGATGTGAAGAAA
ACAAAAAACAGAGATCCTGGAAGCTGCTTGATGTGAAGAAAACAAGAAAAAAAATGCTGA
ATAAATTCTGAAATGCTGAGACAGAGAATAGAAACTGAAATGGGTTGTTCAAGAGGGAGA
GAAGGAAGAAAATGATATAGATCTGAAAGAGAACGAGATAGATCTGAGGGCAAAGAAGGA
AGGAAATGAGTTTTTTAACTGCCAATCCACAGTAAACAAAAATTGATTTTGGGATTCACC
GCAGAAGCTAGGAATATGAGCTTCAGCGGAACCGGCGTTTTGGCCTAAAATCACGTTTCC
TGGAATCGCTTTTTCTTCATCCAAACAAGATGAAAATTGGGGAAACGGCGTTTGGCAAAA
GAAACGGAGGTTTGGCTTGTGGAAAAGTGATGCCAAACACATACTTAAGTGGCCAATGAA
AAAAAGTTGATATACTTTTTAAATTTATTAAGATTTCGATTGTCTTTTGTTTTCATATAA
TGAAAAAAAAATCATAAGAATATGATCAATTTATAAGTATGTTTGACCTTTAAAATGAGG
GAACATATAGTTTATTTCTGCAAG
>TR37117|c0_g1_i5 len=597 path=[3928:0-36 4004:37-43 4002:44-67 3997:68-127 4005:128-150 4001:151-190 4010:191-204 4012:205-219 4013:220-225 3988:226-245 4007:246-246 3994:247-263 3986:264-270 4008:271-271 3975:272-336 3992:337-378 3974:379-404 3947:405-416 3913:417-428 3914:429-436 3915:437-437 3916:438-596] [-1, 3928, 4004, 4002, 3997, 4005, 4001, 4010, 4012, 4013, 3988, 4007, 3994, 3986, 4008, 3975, 3992, 3974, 3947, 3913, 3914, 3915, 3916, -2]
CACCGATTCAGTGCCTCTCGCTTGCCAAAATTCATCTCTCTCAAATTGATTCTTCTGTAA
TATTGATGTTCATCCCTCTCAGTTTGTTCAATCCCATGGATGACATTATCCTTTCTTCCC
TTTAATTCTATTTTTATTTGTCAAATTTTCTGAGGGCAAAGAAAATGTTATAGATCTGAA
AGAGAACGAGATAGATCTGAGGGCAAAGAAGGAAGGAAATGAGTTTTTTAACTGCCAATC
CACAGTAAACAAAAATTGATTTTGGGATTCACCGCAGAAGCTAGGAATATGAGCTTCAGC
GGAACCGGCGTTTTGGCCTAAAATCACGTTTCCTGGAATCGCTTTTTCTTCATCCAAACA
AGATGAAAATTGGGGAAACGGCGTTTGGCAAAAGAAACGGAGGTTTGGCTTGTGGAAAAG
TGATGCCAAACACATACTTAAGTGGCCAATGAAAAAAAGTTGATATACTTTTTAAATTTA
TTAAGATTTCGATTGTCTTTTGTTTTCATATAATGAAAAAAAAATCATAAGAATATGATC
AATTTATAAGTATGTTTGACCTTTAAAATGAGGGAACATATAGTTTATTTCTGCAAG
>TR37117|c0_g1_i6 len=676 path=[3928:0-36 4004:37-43 4002:44-67 3997:68-127 4005:128-150 3982:151-215 3970:216-283 3956:284-298 3815:299-327 3993:328-342 3986:343-349 4008:350-350 3975:351-415 3992:416-457 3974:458-483 3947:484-495 3913:496-507 3914:508-515 3915:516-516 3916:517-675] [-1, 3928, 4004, 4002, 3997, 4005, 3982, 3970, 3956, 3815, 3993, 3986, 4008, 3975, 3992, 3974, 3947, 3913, 3914, 3915, 3916, -2]
CACCGATTCAGTGCCTCTCGCTTGCCAAAATTCATCTCTCTCAAATTGATTCTTCTGTAA
TATTGATGTTCATCCCTCTCAGTTTGTTCAATCCCATGGATGACATTATCCTTTCTTCCC
TTTAATTCTATTTTTATTTGTCAAATTTTCTAATTTTTCACTGTTTTCCTCACTCTTCCT
ACCCCTCTCAGATGCTTGAGAAAGAAAATAAACATTGGGGCTTGAGTTGAAGCATGGGTA
ATTTGGGAAAATAGATCTGAAAGAACGAGATAGATCTGAGGGCAAAGAAGGAAGGAAATT
AGTTTTTTAACTGCCAATCTACAGTAAACAAAAATTGATTTTGGGATTCACCGCAGAAGC
TAGGAATATGAGCTTCAGCGGAACCGGCGTTTTGGCCTAAAATCACGTTTCCTGGAATCG
CTTTTTCTTCATCCAAACAAGATGAAAATTGGGGAAACGGCGTTTGGCAAAAGAAACGGA
GGTTTGGCTTGTGGAAAAGTGATGCCAAACACATACTTAAGTGGCCAATGAAAAAAAGTT
GATATACTTTTTAAATTTATTAAGATTTCGATTGTCTTTTGTTTTCATATAATGAAAAAA
AAATCATAAGAATATGATCAATTTATAAGTATGTTTGACCTTTAAAATGAGGGAACATAT
AGTTTATTTCTGCAAG
>TR37117|c0_g2_i1 len=400 path=[3789:0-34 3790:35-42 3791:43-43 3792:44-399] [-1, 3789, 3790, 3791, 3792, -2]
AAACGGAGGTTTGGCTTGTGGAAAAGTGATGCCAAACACATACTATATGACTTTTCTCAC
TTTAGAAATAATCGAATATTTTAACTCTTATGTATTATTATCCAACACACACTCTTTAAT
GAGTCATGACATTTACGGATACCGCTTAGCATGAAGCAACCGCACGAATCATGTTCCAAA
GTTGAGACGTGAAAGCGTAGTATGGTTACGTGTGGGGAATCACATGTTGAACCAATCAAA
ATTTCAGAATGGTCCATTTGAGTGTTTAACCATTAACCATTTAATTTAATTCAATTTGTT
GTAAATAAAACTAGTTAAATAATCTCTTTGTGAATACGTCCTTGTACTTCCATAAATACG
TCTCCTTGTCCTTGTACTTCCATGGAAAAATAAATAAAAC
>TR37118|c0_g1_i1 len=598 path=[3662:0-132 3663:133-140 3947:141-213 3915:214-252 3967:253-298 3941:299-353 3978:354-354 3963:355-358 3936:359-386 3997:387-394 3990:395-406 3982:407-418 3970:419-424 3949:425-444 3981:445-448 3969:449-454 3948:455-481 3916:482-522 3883:523-539 3838:540-563 3638:564-597] [-1, 3662, 3663, 3947, 3915, 3967, 3941, 3978, 3963, 3936, 3997, 3990, 3982, 3970, 3949, 3981, 3969, 3948, 3916, 3883, 3838, 3638, -2]
ATGATTTTTACACTTTGTAGCACACAGGGAGAATCAATCTCAAGTAACAACCATTGGGTT
TTTTCACGCCCAAGTGACAACCATTGGGTCCATCCATCAATATAGATATTGTTTAATGAG
GAGAGCCAATGCAAAGTAGTATGTGGTGTTGTCAAGAGACTGTCACATCCAGTTATATGG
ATTCTATCTATCGAAGAAAGATGGCTAGGCAAATTCCCCCTTAGTTTTGCACATTGGGTT
AAGCACAAAGTTCTAAGGCGAGGAAAATTAAACTCACCATTTTCATAGTGTATCCATTCT
TTCCAATTCGGCATGCTGGAGAATGTTAAAGACTCGAGAGATTGAAATGGTTGGAATGAA
GAAATGGAAGGTTCTACTGTCATCCCATAGAACTCTAGCCCAATTGTTTCCATTGTCATA
CCCTCAATAGTCAAGTCCTTGAGAGAAGGTAGTTGGCCTAGTGGTGGAAGTGTTACACAA
TATTCACAATAAGAGATGCGCAAGGACACCATGTTAGAAAACAAAGGATCACCCAACCAA
CTCGGAAAGCTTGTCCCACCATACAACCTAATAGTCAGCTTCCTCAGGTTAAATGAAG
>TR37118|c0_g2_i1 len=407 path=[3683:0-46 3946:47-60 3992:61-106 3986:107-125 3979:126-140 3964:141-149 3937:150-159 3976:160-184 3959:185-185 3930:186-214 3896:215-226 3853:227-232 3921:233-256 3887:257-262 3843:263-289 3704:290-406] [-1, 3683, 3946, 3992, 3986, 3979, 3964, 3937, 3976, 3959, 3930, 3896, 3853, 3921, 3887, 3843, 3704, -2]
TGAAGAAAGATGGCTAGGCAAATGCTTCTTAGTTCAGGACATTGGGTTAAGCACAAAGTT
CTAAGGCGAGGAAAATTAAACTCACCATTTTCATAGTGTATCCATTCCTTCCAATTTGGC
ATGCTGGAGAATTTTAAAGACTCGAGAGACTGAAATGGTTGGAATGAAGAAGTGGAAGGT
TCTACTATCATGCCATAGAACTCTAGCCCAATTGTTTCCATTGTCATACCCTCGATAGTC
AAGTCCTTGAGAGAAGGTAGTTGGCCTAGTGGTGGAAGTGTTACACAATAATCACAATTA
GAGATGCACAATGACACCATGTTGGAAAACAAAGGATCACTCAACCAACTCGGGAAGCTT
GTCCCACCATACAAGCTAATGCTCAGTTTCCTCAGGTTAAATGAAGG
>TR37118|c0_g1_i2 len=598 path=[3812:0-132 3882:133-354 3741:355-358 3945:359-386 3913:387-394 3875:395-412 3939:413-418 3907:419-424 3868:425-444 3952:445-448 3920:449-454 3886:455-522 3842:523-539 3653:540-563 3654:564-597] [-1, 3812, 3882, 3741, 3945, 3913, 3875, 3939, 3907, 3868, 3952, 3920, 3886, 3842, 3653, 3654, -2]
ATGATTTTTACACTTTGTAGCACACAGGGAGAATCAATCTCAAGTAACAACCATTGGGTT
TTTTCACGCCCAAGTGACAACCATTGGGTCCATCCATCAATATAGATATTGTTTAATGAG
GAGAGCCAATGCAGAGTAGTCGGTGGTGCTGTCAAAAGACTGTCACAATCATCTATCATG
ATCGTATCTATTGAAGAAAGATGGCTCGGCAAATGTCCCTTTAGTTTAGGACATAGGATT
AACCTCAATATTCTAAGGCGAGGAAAACCAAATTCACCACTTTCATAGTGTTTCCATTCC
TTCCAATTTGGCATACCAGAGATATGTAAAATCTCGAGAGATTGAAATGGTTGGAATGAA
GAAATGGAAGGTTCTACTGTCATCCCATAGAACTCCAGCCCAATTGTTTCCATTGTCATA
CCCTCAATAGTCAAGTCCTTGAGAGAAGGTAGTTGACCTAGTGGTGGAAGTGTTAGACAA
TATTCACAATTAGAGATACACAAGGACACCATGTTAGAAAACAAAGGATCACCCAACCAA
CTCGGAAAGCTTGTCCCACCATACAACCTAATAGTCAGCTTCCTCAGGTTAAATGAAG
>TR37119|c0_g1_i1 len=1952 path=[4941:0-343 4942:344-385 4981:386-593 4992:594-602 4995:603-626 4997:627-629 4877:630-653 4973:654-746 4935:747-770 4966:771-804 4989:805-828 4991:829-912 4993:913-959 4990:960-997 4994:998-1001 4996:1002-1019 4969:1020-1052 4983:1053-1127 4975:1128-1229 4968:1230-1420 4957:1421-1455 4958:1456-1951] [-1, 4941, 4942, 4981, 4992, 4995, 4997, 4877, 4973, 4935, 4966, 4989, 4991, 4993, 4990, 4994, 4996, 4969, 4983, 4975, 4968, 4957, 4958, -2]
TAAAAAAAAAAATCAGCTTGGTTTGGTGTGGCACTTGCCACACCAGGACCTGTTCAGGTC
CGCCCCTGATCCAAACTCGTGACATATGTTACCATTTTCCAATAAAAATTACTCTACTTT
TTTCGGGCCATGCGATTCAAGTTCGGATGTCTATCCAACTTAGAAACGATAAGCTGAAAA
ATTTCATCATAAACTTTTGAAAACATTTGCTAAAAAAGAAATTGAAAAAATAATTTAGCT
AAAAAATCAATTTTATCAAGCTAAGGTTTTTTGAAAAAAATATAATAAAAAAACAAGCTT
AGATTAAACCAAACGAAATTAGAACAACAGCTCAACTTAACACAATTGAACATTGGGCAT
GGCAATGCAAACGATATCCAAATAAAAGTTTTTATTGAAACAACAGATATATTTTTTTAA
CTTAGCTAGCCTTCTTCATCACTTGCATTTAGGAAGAGGTGGTCCACACAAACCCTTGTT
GTGAAGATAAGCATACACATCAAACCTATCCTGCAATCTTCCAGTCCCACCTTGAGGTAT
CTCACCAGATAACTTATTATAACTCACATTAAACTGCTGCAAATTCTCCACTTTCGTTAA
TGTGACTGGAATTTTCCCATAAATCTTGTTGTGATTAATATCCAACCATATCAAACTCTC
TTTAGGAAAATCAACCTTAGAAAAATCAAAAGACAACAAGTTCCTAGAAACATCAAGTAT
TTGCGTCCTTTTCTGGTTCCCGAAAAGCACGGAAGCATCGCCTTCAAGCTTGTTCCTCGA
CAAGTCTATTCTTTCAGGATCTATTCGGCCTAATGAAGCTGGAATGGGCCCAGAGAGCTG
GTTGTGAGATAAGATGATATCTGGCCCGGGCTTTTTGAAAGAACCGAATGATTCTGGAAT
TGGGCCTGTGAGTTTGTTTCTGTCCAAGTGTAAAGACTCAAGGTTAGGTAGCTGAGAAAG
GGAGCTCGGGATCGAGCCTGAGAGGTTGTTGGTGGAAAGGTGAAGAAGCTGGAGGTTTTT
AAGCTGGGCCAAGAAAGGTGGTATCGGGCCTGAGACATTGGTGTATTCGATGAAAAGATA
CTTGAGTTTTGTGAGCTTGGCGATAGTGGGCTGGATTGGGCCCGTGAGTCTCGGGAGTTT
GTGGAATTCAAGATTTTCGAGATAAGGGAGGTCACCGACTGAAGGGGGTATAGGGCCTGA
GAGATTCGTGTCTGGGACGGAGGATTGCATAATGAGGGCAGTGATACGGTGTGTTACAAG
GTCGCATTTGACGCAGTACCAGTCACAGCAATCTGTCTGTGGGTCCCATGAGGCTAGAAG
ATAAGGGTTGTTGAGTTCCTTCTTGATTCTGAGGAGCACCTTCTTGTCTTGTGGGTTGCA
TTTCTCAGAGAATGCAGCTGGGGAGAGTAGTAGGAAGGAGACGAAGCATAGAGCTATTGC
AGCTCCACCCAACATGGATCCCATATTTTGTTGAATTTGAACGTTGAATGGTAAGGAGGT
GTTTTGTTATTGATACTTATATAAAAAGGGAATGGTTATGTTTACGTCAATTACGTATTT
TTCTTTGTTCTAAATTGAAACTCATTTGTCTACATGGTCATTATGGGCTGTTGTCCTTCA
ACCTTGAAAAAGCGCAAGCAAATGATTCCTTTCATAAAGTGATCACGAGCTGTATTGTTC
AACTTCAACTTGAATTATTGCGTGTGGCAGTGCCCCATTCCAATCACTTAGCTGTGCCGC
AGAGCAGTTGTCCTACAATATACACTTTGATTTTGAATGTAGGTTGGAAAATGTTAACTA
GTGCCCGTGTAAGTATCTTGAAATTTGTGTAGTCAAAGTTTAAAAAGTGTAAAGAATGAT
GTTTTGAATGCAAATATTTCATTTTTTGTTTCCATAACTAGTGCTCCGGAGGCACTAGTT
AACAAGACCCGTATGTGTAATGACTAGTCACA
>TR37120|c0_g1_i1 len=1528 path=[3608:0-440 3609:441-464 3617:465-770 3591:771-794 3592:795-800 3593:801-824 3623:825-905 3615:906-929 3622:930-968 3620:969-992 3614:993-1058 3578:1059-1082 3579:1083-1097 3580:1098-1121 3619:1122-1295 3587:1296-1340 3618:1341-1356 3611:1357-1435 3572:1436-1527] [-1, 3608, 3609, 3617, 3591, 3592, 3593, 3623, 3615, 3622, 3620, 3614, 3578, 3579, 3580, 3619, 3587, 3618, 3611, 3572, -2]
GTCGAATGATATTTTCGATTCCGGGCAGCTTCCCATCTTCACTACATAAAAATCATTCAT
AATTGTGAAACTGCGTGTCCAAACTACATAAATTGTTCAAAATCATATATTGAAAGCATA
ACAAGCCATTCTTTTATACAGCCACAAACTTCAAAGGTGCACAAAACAGATATGCAAACA
AAATATGTGTATATATTCTCTGGACATGTCTCCAGATGAATTCTACTAACTAAAAACTTG
TCAGACTATTAATTCACAAAAACTGAGAAACTGAGTTACATATATTTTTGATTTTGGACA
TAACCATAAACTCAAACTTCCTTGTAAACCTTTATATATGCATATCAGTGAATTCTCCTC
TTTGGTCCAACGAGTTTTTCTGGACTAGTTTTGGCTCCTAGATTTTCCCATGGCTCTTGG
AGCTAGCCCAATTGCCTCGGAGCCTTTCATGATCCTTAGTCTCCTACACGAGTCGGCGAA
CATCCCCCAAGGAACATCACCTACAAGCATCCAATCTCCATCTTTATCTTCATATGTAAG
AACATATTCAGATCCATGAAGAAGATCCCTCAAAGAGCTCTCACTTAGTCCATCTTTCCC
AGGAAGTCCAGGAGAATTGCATTGACCAATGGTAAAGCAGGTGAACATCTTCTCAAGAGC
TGAAGAAAGTTCCATATAGTTGTTGTAGGTCTTGAGATCAACCTTTCTGAGATAAGGAGC
ACCATCCATACTGACTTTTACATAGAGACAGTCAAATCCTGGTTTTCCCTCAGCTTCATC
ATTGTTCTTTGACAAATTAGACGCCATCGTGTTTTTTCGAAACGATCGAATTGGTGGCCA
TCCCACAACCTGTGCCTTTGCAGCAGGAGCATTAGCATGCTCATTTGTTCCATTAACCTG
TTTATTCTTTTCATGTACAGATTGATGAAGAACCTCTTTGATGTTTTTTGTTGCATTTGT
ATTAATCTTCTGAATATTAGTTTGAGTCTCTAAACCAACAAGAGTTTTTCCAACATTCCC
TCCTCTTGGAGAGAACAAAGCAGCTCCTTCAGATCCATCATTCATAGAGAAACTCCATTT
CCCAGAAGACTCATCAATGGCATCAGAGAAACCTCTTTTAGCTCCAACACTAGCTACAAG
GTTCTTCAAAGGAGAAGAACAAACATTAATGTTCTTCAAATCCTTGTTGGCAAAGAAAGA
GACTCCACCAGCAGCAGCAGTAGCAACTGATTTTCTATCAGGAGATTCACAACCAGGTAA
GCCTAGTCTGAGCTCAGTTTCCTTGAAGTTGAGAGAAGAAGATGTTTTGTCCATTGATGG
ATTATTTGCTAAACCTATGTAATCATGTTCTAATGGTGTAGACATGAAAATGCCTAGATG
AAAAAATATCAAATATTGAACACAAGTTTAAATAATAATTATTATTTATGATGATAGTTA
TAGAAGACTTAGAATGAAGAGAGTATGAATGTGAAGTTATATTATTGATATGTATGTAGT
AGCATAGGAGAGGAGTTGGCTGGTTTTG
>TR37121|c0_g1_i1 len=1800 path=[4135:0-24 4136:25-26 4137:27-28 4138:29-30 4139:31-32 4140:33-34 4141:35-36 4142:37-38 4143:39-40 4144:41-42 4145:43-44 4146:45-46 4181:47-352 4157:353-376 4186:377-806 4170:807-830 4180:831-890 4166:891-914 4189:915-947 4185:948-971 4179:972-1040 4173:1041-1064 4184:1065-1096 4178:1097-1120 4188:1121-1398 4163:1399-1422 4183:1423-1512 4190:1513-1536 4192:1537-1539 4151:1540-1574 4187:1575-1712 4191:1713-1720 4122:1721-1733 4123:1734-1736 4124:1737-1799] [-1, 4135, 4136, 4137, 4138, 4139, 4140, 4141, 4142, 4143, 4144, 4145, 4146, 4181, 4157, 4186, 4170, 4180, 4166, 4189, 4185, 4179, 4173, 4184, 4178, 4188, 4163, 4183, 4190, 4192, 4151, 4187, 4191, 4122, 4123, 4124, -2]
CTCTCTCTCTCTCTCTCTCTCTCTCTCTCTCTCTCTCTCTCTCTCTCAAACAAGAACAAC
TCAATCAAATGATAATAAATGTGGAAACTTTGATTTGAAAACGTGGAGAAGGATGGGTCA
AAGTGGTCTTAGTTGTAGAGGTAGTCATGAACATGGACTCTTTCGTGCTGTTCAACATGG
TGACCTGAAAACTGTTTCTACTCTTTTACAGACTCACCCTTCTCTTCTCAATCGTACTAC
TGTTTATGATCATCATTCCCCTCTTCATATTGCTGCTGCCAATGGTCAGATCCAGGTTTT
ATCTAAGCTTTTAGATGGATCTGCGAATCCAGATGTGTTGAATCGACAAAAGCTGACCCC
ACTTATGTTGGCAGCAATGCATGGAAAGATTGAATGTGTGGAAAAGTTGCTTGAAGCTGG
TGCTAATGTTTTAATGTTTGATGTGTGTCATGGAAGAACTTGCTTGCATTATGCTGCTTA
CTATGGTCATTCTTCTTGCCTTAAGGCAATACTTTCTGCTGCTCAATCTAGTCCCGTGGC
TGCTTCTTGGGGGTTTGCACGGTTTGTGAATATTAGAGACGGTAGAGGTGCTACACCATT
GCATCTGGCAGCTCGTCAAAGACGGCCTGAATGTGTGCACATTCTGTTGTGTAGTGGAGC
TCTTGTTTGTGCTTCAACTAGCAGATATGGATGTCCTGGGAGTACTCCTCTTCATTTAGC
AGCTAAAGGAGGATCTCTCGATTGCATCCGCGAATTATTAGCATGGGGTGCGGATCGTCT
CCAACGTGATGCATCTGGGCGGATACCGTATGTGGTTGCTTTGAAGTACAAACATGGAGC
ATGTGCAGCATTGCTAAATCTTTCATCTGCACAGCCTCTTGTATGGCCATCCTCATTGAA
GATAATCAGTGAACTTAATCCAGAGGCTAAAGTTTTATTAGAGCAGGCCTTATTGGACGC
GAACAGGGAAAGGGAGAAAAACATATTGAAAGGCAGTCCTTACTCTCTTCCATCTCCACA
CTCTGATCGAATGGATGACAATATCTCTGAGGTTAGCGAGACGGAATTATGCTGCATCTG
CTTTGAGCAGGTGTGTACAATTGAAGTCCAAGACTGTGGCCACCAGATGTGTGCACAATG
CACACTAACACTCTGCTGTCACAACAAGGCCAACACTTCAACTTCGCATCCCACCCCACC
CATCTGTCCATTCTGTCGAAGCGCCATATCTAAACTGATGGTTATCAAGGTAGAAACTCA
CGAAGACATGGATCTAGACGGCGCTGATACCACTTGTTTCAAGCCAAGCAAATCAAGGAA
ATTTCGTAACATGAACGAGGGTAGCAGCAGCAGTTTCAAGGGATTGTCCAATGTAAATTC
ATTCGGAAAAATGAGCGGCTGTAGTTCCGGGATGATTGCTTCCGAAAATGAATGGGTTGA
TGATAAGCCACAATGATGTCGACACCTGTTGTGTTTTTGCTGATGAGTGAATGATAATTG
CAATATGCAACTAAGCTTGATAAGCAAGGTAAAATGAAAGTAAAAAAAGGAAGAGTTCAA
TATGCAATATTGAGAACTAAGCAAAGTGTGCATCATCATGACATGTTGTAAATTGTAATG
TCAATGAGAGTATACTGCATCCATTAAATTTGAGAAAATTCTTTTTTCTCATTAGTTAAG
GTCTAAAAGACCATAAAGAAAATGTATTGTGTATTATTATTTGCTTCTGAATGTAACAAC
AAAATGAGCAATAAAATAAGAAAGGGAAAGGCATGGCCTATTATTGGTTGTCAAAAAAAA
>TR37121|c0_g1_i2 len=1788 path=[4135:0-24 4136:25-26 4137:27-28 4138:29-30 4139:31-32 4140:33-34 4141:35-36 4142:37-38 4143:39-40 4144:41-42 4145:43-44 4146:45-46 4181:47-352 4157:353-376 4186:377-806 4170:807-830 4180:831-890 4166:891-914 4189:915-947 4185:948-971 4179:972-1040 4173:1041-1064 4184:1065-1096 4178:1097-1120 4188:1121-1398 4163:1399-1422 4183:1423-1512 4190:1513-1536 4192:1537-1539 4133:1540-1562 4187:1563-1700 4191:1701-1708 4122:1709-1721 4123:1722-1724 4124:1725-1787] [-1, 4135, 4136, 4137, 4138, 4139, 4140, 4141, 4142, 4143, 4144, 4145, 4146, 4181, 4157, 4186, 4170, 4180, 4166, 4189, 4185, 4179, 4173, 4184, 4178, 4188, 4163, 4183, 4190, 4192, 4133, 4187, 4191, 4122, 4123, 4124, -2]
CTCTCTCTCTCTCTCTCTCTCTCTCTCTCTCTCTCTCTCTCTCTCTCAAACAAGAACAAC
TCAATCAAATGATAATAAATGTGGAAACTTTGATTTGAAAACGTGGAGAAGGATGGGTCA
AAGTGGTCTTAGTTGTAGAGGTAGTCATGAACATGGACTCTTTCGTGCTGTTCAACATGG
TGACCTGAAAACTGTTTCTACTCTTTTACAGACTCACCCTTCTCTTCTCAATCGTACTAC
TGTTTATGATCATCATTCCCCTCTTCATATTGCTGCTGCCAATGGTCAGATCCAGGTTTT
ATCTAAGCTTTTAGATGGATCTGCGAATCCAGATGTGTTGAATCGACAAAAGCTGACCCC
ACTTATGTTGGCAGCAATGCATGGAAAGATTGAATGTGTGGAAAAGTTGCTTGAAGCTGG
TGCTAATGTTTTAATGTTTGATGTGTGTCATGGAAGAACTTGCTTGCATTATGCTGCTTA
CTATGGTCATTCTTCTTGCCTTAAGGCAATACTTTCTGCTGCTCAATCTAGTCCCGTGGC
TGCTTCTTGGGGGTTTGCACGGTTTGTGAATATTAGAGACGGTAGAGGTGCTACACCATT
GCATCTGGCAGCTCGTCAAAGACGGCCTGAATGTGTGCACATTCTGTTGTGTAGTGGAGC
TCTTGTTTGTGCTTCAACTAGCAGATATGGATGTCCTGGGAGTACTCCTCTTCATTTAGC
AGCTAAAGGAGGATCTCTCGATTGCATCCGCGAATTATTAGCATGGGGTGCGGATCGTCT
CCAACGTGATGCATCTGGGCGGATACCGTATGTGGTTGCTTTGAAGTACAAACATGGAGC
ATGTGCAGCATTGCTAAATCTTTCATCTGCACAGCCTCTTGTATGGCCATCCTCATTGAA
GATAATCAGTGAACTTAATCCAGAGGCTAAAGTTTTATTAGAGCAGGCCTTATTGGACGC
GAACAGGGAAAGGGAGAAAAACATATTGAAAGGCAGTCCTTACTCTCTTCCATCTCCACA
CTCTGATCGAATGGATGACAATATCTCTGAGGTTAGCGAGACGGAATTATGCTGCATCTG
CTTTGAGCAGGTGTGTACAATTGAAGTCCAAGACTGTGGCCACCAGATGTGTGCACAATG
CACACTAACACTCTGCTGTCACAACAAGGCCAACACTTCAACTTCGCATCCCACCCCACC
CATCTGTCCATTCTGTCGAAGCGCCATATCTAAACTGATGGTTATCAAGGTAGAAACTCA
CGAAGACATGGATCTAGACGGCGCTGATACCACTTGTTTCAAGCCAAGCAAATCAAGGAA
ATTTCGTAACATGAACGAGGGTAGCAGCAGCAGTTTCAAGGGATTGTCCAATGTAAATTC
ATTCGGAAAAATGAGCGGCTGTAGTTCCGGGATGATTGCTTCCGAAAATGAATGGGTTGA
TGATAAGCCACAATGATGTCGACACCTGTTGTGTTTTTGCTGATGAGTGAATGATAATTG
CAATATGCAACTAAGCTTGATAAGCAAGGTAAAATGAAAGGAGTTCAATATGCAATATTG
AGAACTAAGCAAAGTGTGCATCATCATGACATGTTGTAAATTGTAATGTCAATGAGAGTA
TACTGCATCCATTAAATTTGAGAAAATTCTTTTTTCTCATTAGTTAAGGTCTAAAAGACC
ATAAAGAAAATGTATTGTGTATTATTATTTGCTTCTGAATGTAACAACAAAATGAGCAAT
AAAATAAGAAAGGGAAAGGCATGGCCTATTATTGGTTGTCAAAAAAAA
>TR37122|c0_g1_i1 len=1864 path=[4432:0-78 4492:79-126 4500:127-158 4427:159-196 @4513@!:197-668 4510:669-708 4507:709-732 4499:733-761 4512:762-785 4509:786-882 4506:883-970 4516:971-1002 4468:1003-1003 4505:1004-1026 4497:1027-1135 4442:1136-1159 4488:1160-1250 4448:1251-1274 4515:1275-1492 4514:1493-1539 4511:1540-1613 4502:1614-1654 4494:1655-1724 4485:1725-1748 4414:1749-1863] [-1, 4432, 4492, 4500, 4427, 4513, 4510, 4507, 4499, 4512, 4509, 4506, 4516, 4468, 4505, 4497, 4442, 4488, 4448, 4515, 4514, 4511, 4502, 4494, 4485, 4414, -2]
AGCTGTTTGTGTTTAGCCGGTCCGGTGTGAGTGCGGCGTTGCGCGGTTTCAATATCACAT
TCCAAACCCAACAGCACTTCGGTTCCTTCCATTTCCTCCTAAAGCCTATAGATACATAAA
TACTTACATACACTCGCCGCGAATTTAGGTTTCAGAGAATCAGAAATGGCATCCGTGGCG
GTGGAAGCAGAGGCTGAGCGTACGCTTAATCTTCAACCTCCTAAGACTAAGCTCAAAGCC
CGACGATTGAAAGGTCACAAAGACAGCGTTAATTGCTGCATTGCCTCTTCTCAAAACCCT
CGCATCATCGTCACTTCCGGCGAGGATGGTCGTGTTTGCTGGTTTGATTTACGATGCAAT
GACGAACCGCAAATCGCTATGGATGTTTGCGAGGAGCCAATTCTTTCCTTGTGTTTTAAG
TCAGGGAACGAAGATAATATCTATGTCTCGTCAGGAAAGGAAATCAAATGTTTTGATGTG
CGTCTGGCTACCACTAAATGGGAGCCACTGGAGAATTATAATTATAACAAAGAGGAGATA
AACAAGGTTACATGCAACTCAAAGTCCTCATTTCTTGCTGCAGCAGATGATAGTGGCGAG
GTGAAGATAATTGACATCAGGCAGCACTGCCTTTACAAAACATTACGAGCCGAAACTGGT
CATACAAGTGTATCCTTATTGTTTTTTTAGCTATTCTTTACTACATGGCCGCCAATTCAT
TAAATCACGAGTTTTATTTCAACCCACTAATATTTCATCTTTTCACGTGCGATTTTTTCT
CCTATTGTTTTGTTCATCTAAAGTTAATGAGTAATTTGATATCTTAATATCGTTCATTTC
ACCTTGACCTTGTATTGTAGATATGTAGCACTGTGGAATTCCTTCCTTGGAGATCTTGGG
AAGTAATTAGTGGAGGTCTTGATTCAACGCTTGTGCTGTGGGAATTCTCCAAAGCACGCC
CCTACAAAGTACTTAATTTTGGTAATGTGAGTAATAGCGGTGCTGGGCAGTGTTTCAATC
CTTCCTTGATTCATGCAATAGCTGTCCCCGAAATCGACATGGTAGATAAATTAGGCAAGA
TATGTGCTGTTGCAGGGGGTGATGTTATCAATGTGATTGATATTGATTCAGAAATCGCTG
CTGTAAGGTCAAAAAGCTCTTCGATTACACGAAAAGGATCACAATCAAGATTAAAAGGTG
GTAGTTCGTCTAGCAATGCAAATGCAGATGATAATGTAAATAAGAGATTGCAGTTTGATT
ACACTATAGGTGGTCATACTTCAGCTGTTTCTAGCCTGACATTTTCGATGTTTGGGGAAA
GAGGGAAATTCTTAATATCTGGGGGAAACGATAAGTTGGTGAAGGTATGGAATTGGTCCA
GATATACCGATGCTGGGTCAAGTGACGGCAACAATGATATCCTACATTTGAACATTGGTG
TACCCCAAAAGGTCAATTGGCTATGTACCACCTCAGCTGATACAGACAACCTTGTTGTGT
GTGACACATCTAAAACCGTAAAGGTCTATTCTTTAACATAGTTTCAAGCTGAGAGTAATC
GAAACGTTTTTATGTTGCACTTGAGAGATCATGCTCAACAACTTAAAAGCACATATGGGG
TTTTAGTCTAGATATACCTGCTTAAATTGAAGAGCATTAGTCAATTATTATTATTATTAG
TTTTTATTTTTAGTTTTTTTTATTAATGTAGCACCACAATTTTGAAGGTTTTATGTGTGT
TTTGATGCACCATGAAACGATTTTAATGTTATATGTAGGTCTTTCATGAATTTGATTGAT
TGTTTTAAAAGATAATTTGGTAGATTGAATAATTGAATGGTGTTCTTTAATTTAAGGGAT
TGAA
>TR37122|c0_g1_i2 len=1660 path=[4415:0-78 4493:79-126 4501:127-158 4456:159-196 @4513@!:197-668 4419:669-691 4506:692-779 4451:780-799 4505:800-822 4497:823-931 4442:932-955 4488:956-1046 4448:1047-1070 4515:1071-1288 4514:1289-1335 4511:1336-1409 4502:1410-1450 4494:1451-1520 4485:1521-1544 4414:1545-1659] [-1, 4415, 4493, 4501, 4456, 4513, 4419, 4506, 4451, 4505, 4497, 4442, 4488, 4448, 4515, 4514, 4511, 4502, 4494, 4485, 4414, -2]
AGCTGTTTGTGTTTAGCCGGTCCGGTGTGAGTGCGGCGTTGCGCGGTTTCAATATCACAT
TCCAAACCCAACAGCACTTTGGTTCCTTCCATTTCCTCCTAAAACCTATAGATACATAAA
TACTTACATACACTCGCCGCGAATTTAGGTTTCAGAGAAGCATAAATGGCATCGGTGGCG
GTGGAAGCAGAGGCTGAGCGTACGCTTAATCTTCAACCTCCTAAGACTAAGCTCAAAGCC
CGACGATTGAAAGGTCACAAAGACAGCGTTAATTGCTGCATTGCCTCTTCTCAAAACCCT
CGCATCATCGTCACTTCCGGCGAGGATGGTCGTGTTTGCTGGTTTGATTTACGATGCAAT
GACGAACCGCAAATCGCTATGGATGTTTGCGAGGAGCCAATTCTTTCCTTGTGTTTTAAG
TCAGGGAACGAAGATAATATCTATGTCTCGTCAGGAAAGGAAATCAAATGTTTTGATGTG
CGTCTGGCTACCACTAAATGGGAGCCACTGGAGAATTATAATTATAACAAAGAGGAGATA
AACAAGGTTACATGCAACTCAAAGTCCTCATTTCTTGCTGCAGCAGATGATAGTGGCGAG
GTGAAGATAATTGACATCAGGCAGCACTGCCTTTACAAAACATTACGAGCCGAAACTGGT
CATACAAGTATATGTAGCACTGTGGAATTCCTTCCTTGGAGATCTTGGGAAGTAATTAGT
GGAGGTCTTGATTCAACGCTTGTGCTGTGGGAATTCTCCAAAGCACGCCCCTACAAAGTA
ATGTGAGTAATAGCGGTGCTGGGCAGTGTTTCAATCCTTCCTTGATTCATGCAATAGCTG
TCCCCGAAATCGACATGGTAGATAAATTAGGCAAGATATGTGCTGTTGCAGGGGGTGATG
TTATCAATGTGATTGATATTGATTCAGAAATCGCTGCTGTAAGGTCAAAAAGCTCTTCGA
TTACACGAAAAGGATCACAATCAAGATTAAAAGGTGGTAGTTCGTCTAGCAATGCAAATG
CAGATGATAATGTAAATAAGAGATTGCAGTTTGATTACACTATAGGTGGTCATACTTCAG
CTGTTTCTAGCCTGACATTTTCGATGTTTGGGGAAAGAGGGAAATTCTTAATATCTGGGG
GAAACGATAAGTTGGTGAAGGTATGGAATTGGTCCAGATATACCGATGCTGGGTCAAGTG
ACGGCAACAATGATATCCTACATTTGAACATTGGTGTACCCCAAAAGGTCAATTGGCTAT
GTACCACCTCAGCTGATACAGACAACCTTGTTGTGTGTGACACATCTAAAACCGTAAAGG
TCTATTCTTTAACATAGTTTCAAGCTGAGAGTAATCGAAACGTTTTTATGTTGCACTTGA
GAGATCATGCTCAACAACTTAAAAGCACATATGGGGTTTTAGTCTAGATATACCTGCTTA
AATTGAAGAGCATTAGTCAATTATTATTATTATTAGTTTTTATTTTTAGTTTTTTTTATT
AATGTAGCACCACAATTTTGAAGGTTTTATGTGTGTTTTGATGCACCATGAAACGATTTT
AATGTTATATGTAGGTCTTTCATGAATTTGATTGATTGTTTTAAAAGATAATTTGGTAGA
TTGAATAATTGAATGGTGTTCTTTAATTTAAGGGATTGAA
>TR37122|c0_g1_i3 len=1673 path=[4432:0-78 4492:79-126 4500:127-158 4427:159-196 @4513@!:197-668 4419:669-691 4506:692-779 4516:780-811 4468:812-812 4505:813-835 4497:836-944 4442:945-968 4488:969-1059 4448:1060-1083 4515:1084-1301 4514:1302-1348 4511:1349-1422 4502:1423-1463 4494:1464-1533 4485:1534-1557 4414:1558-1672] [-1, 4432, 4492, 4500, 4427, 4513, 4419, 4506, 4516, 4468, 4505, 4497, 4442, 4488, 4448, 4515, 4514, 4511, 4502, 4494, 4485, 4414, -2]
AGCTGTTTGTGTTTAGCCGGTCCGGTGTGAGTGCGGCGTTGCGCGGTTTCAATATCACAT
TCCAAACCCAACAGCACTTCGGTTCCTTCCATTTCCTCCTAAAGCCTATAGATACATAAA
TACTTACATACACTCGCCGCGAATTTAGGTTTCAGAGAATCAGAAATGGCATCCGTGGCG
GTGGAAGCAGAGGCTGAGCGTACGCTTAATCTTCAACCTCCTAAGACTAAGCTCAAAGCC
CGACGATTGAAAGGTCACAAAGACAGCGTTAATTGCTGCATTGCCTCTTCTCAAAACCCT
CGCATCATCGTCACTTCCGGCGAGGATGGTCGTGTTTGCTGGTTTGATTTACGATGCAAT
GACGAACCGCAAATCGCTATGGATGTTTGCGAGGAGCCAATTCTTTCCTTGTGTTTTAAG
TCAGGGAACGAAGATAATATCTATGTCTCGTCAGGAAAGGAAATCAAATGTTTTGATGTG
CGTCTGGCTACCACTAAATGGGAGCCACTGGAGAATTATAATTATAACAAAGAGGAGATA
AACAAGGTTACATGCAACTCAAAGTCCTCATTTCTTGCTGCAGCAGATGATAGTGGCGAG
GTGAAGATAATTGACATCAGGCAGCACTGCCTTTACAAAACATTACGAGCCGAAACTGGT
CATACAAGTATATGTAGCACTGTGGAATTCCTTCCTTGGAGATCTTGGGAAGTAATTAGT
GGAGGTCTTGATTCAACGCTTGTGCTGTGGGAATTCTCCAAAGCACGCCCCTACAAAGTA
CTTAATTTTGGTAATGTGAGTAATAGCGGTGCTGGGCAGTGTTTCAATCCTTCCTTGATT
CATGCAATAGCTGTCCCCGAAATCGACATGGTAGATAAATTAGGCAAGATATGTGCTGTT
GCAGGGGGTGATGTTATCAATGTGATTGATATTGATTCAGAAATCGCTGCTGTAAGGTCA
AAAAGCTCTTCGATTACACGAAAAGGATCACAATCAAGATTAAAAGGTGGTAGTTCGTCT
AGCAATGCAAATGCAGATGATAATGTAAATAAGAGATTGCAGTTTGATTACACTATAGGT
GGTCATACTTCAGCTGTTTCTAGCCTGACATTTTCGATGTTTGGGGAAAGAGGGAAATTC
TTAATATCTGGGGGAAACGATAAGTTGGTGAAGGTATGGAATTGGTCCAGATATACCGAT
GCTGGGTCAAGTGACGGCAACAATGATATCCTACATTTGAACATTGGTGTACCCCAAAAG
GTCAATTGGCTATGTACCACCTCAGCTGATACAGACAACCTTGTTGTGTGTGACACATCT
AAAACCGTAAAGGTCTATTCTTTAACATAGTTTCAAGCTGAGAGTAATCGAAACGTTTTT
ATGTTGCACTTGAGAGATCATGCTCAACAACTTAAAAGCACATATGGGGTTTTAGTCTAG
ATATACCTGCTTAAATTGAAGAGCATTAGTCAATTATTATTATTATTAGTTTTTATTTTT
AGTTTTTTTTATTAATGTAGCACCACAATTTTGAAGGTTTTATGTGTGTTTTGATGCACC
ATGAAACGATTTTAATGTTATATGTAGGTCTTTCATGAATTTGATTGATTGTTTTAAAAG
ATAATTTGGTAGATTGAATAATTGAATGGTGTTCTTTAATTTAAGGGATTGAA
>TR37122|c0_g1_i4 len=1851 path=[4415:0-78 4493:79-126 4501:127-158 4456:159-196 @4513@!:197-668 4510:669-708 4507:709-732 4499:733-761 4512:762-785 4509:786-882 4506:883-970 4451:971-990 4505:991-1013 4497:1014-1122 4442:1123-1146 4488:1147-1237 4448:1238-1261 4515:1262-1479 4514:1480-1526 4511:1527-1600 4502:1601-1641 4494:1642-1711 4485:1712-1735 4414:1736-1850] [-1, 4415, 4493, 4501, 4456, 4513, 4510, 4507, 4499, 4512, 4509, 4506, 4451, 4505, 4497, 4442, 4488, 4448, 4515, 4514, 4511, 4502, 4494, 4485, 4414, -2]
AGCTGTTTGTGTTTAGCCGGTCCGGTGTGAGTGCGGCGTTGCGCGGTTTCAATATCACAT
TCCAAACCCAACAGCACTTTGGTTCCTTCCATTTCCTCCTAAAACCTATAGATACATAAA
TACTTACATACACTCGCCGCGAATTTAGGTTTCAGAGAAGCATAAATGGCATCGGTGGCG
GTGGAAGCAGAGGCTGAGCGTACGCTTAATCTTCAACCTCCTAAGACTAAGCTCAAAGCC
CGACGATTGAAAGGTCACAAAGACAGCGTTAATTGCTGCATTGCCTCTTCTCAAAACCCT
CGCATCATCGTCACTTCCGGCGAGGATGGTCGTGTTTGCTGGTTTGATTTACGATGCAAT
GACGAACCGCAAATCGCTATGGATGTTTGCGAGGAGCCAATTCTTTCCTTGTGTTTTAAG
TCAGGGAACGAAGATAATATCTATGTCTCGTCAGGAAAGGAAATCAAATGTTTTGATGTG
CGTCTGGCTACCACTAAATGGGAGCCACTGGAGAATTATAATTATAACAAAGAGGAGATA
AACAAGGTTACATGCAACTCAAAGTCCTCATTTCTTGCTGCAGCAGATGATAGTGGCGAG
GTGAAGATAATTGACATCAGGCAGCACTGCCTTTACAAAACATTACGAGCCGAAACTGGT
CATACAAGTGTATCCTTATTGTTTTTTTAGCTATTCTTTACTACATGGCCGCCAATTCAT
TAAATCACGAGTTTTATTTCAACCCACTAATATTTCATCTTTTCACGTGCGATTTTTTCT
CCTATTGTTTTGTTCATCTAAAGTTAATGAGTAATTTGATATCTTAATATCGTTCATTTC
ACCTTGACCTTGTATTGTAGATATGTAGCACTGTGGAATTCCTTCCTTGGAGATCTTGGG
AAGTAATTAGTGGAGGTCTTGATTCAACGCTTGTGCTGTGGGAATTCTCCAAAGCACGCC
CCTACAAAGTAATGTGAGTAATAGCGGTGCTGGGCAGTGTTTCAATCCTTCCTTGATTCA
TGCAATAGCTGTCCCCGAAATCGACATGGTAGATAAATTAGGCAAGATATGTGCTGTTGC
AGGGGGTGATGTTATCAATGTGATTGATATTGATTCAGAAATCGCTGCTGTAAGGTCAAA
AAGCTCTTCGATTACACGAAAAGGATCACAATCAAGATTAAAAGGTGGTAGTTCGTCTAG
CAATGCAAATGCAGATGATAATGTAAATAAGAGATTGCAGTTTGATTACACTATAGGTGG
TCATACTTCAGCTGTTTCTAGCCTGACATTTTCGATGTTTGGGGAAAGAGGGAAATTCTT
AATATCTGGGGGAAACGATAAGTTGGTGAAGGTATGGAATTGGTCCAGATATACCGATGC
TGGGTCAAGTGACGGCAACAATGATATCCTACATTTGAACATTGGTGTACCCCAAAAGGT
CAATTGGCTATGTACCACCTCAGCTGATACAGACAACCTTGTTGTGTGTGACACATCTAA
AACCGTAAAGGTCTATTCTTTAACATAGTTTCAAGCTGAGAGTAATCGAAACGTTTTTAT
GTTGCACTTGAGAGATCATGCTCAACAACTTAAAAGCACATATGGGGTTTTAGTCTAGAT
ATACCTGCTTAAATTGAAGAGCATTAGTCAATTATTATTATTATTAGTTTTTATTTTTAG
TTTTTTTTATTAATGTAGCACCACAATTTTGAAGGTTTTATGTGTGTTTTGATGCACCAT
GAAACGATTTTAATGTTATATGTAGGTCTTTCATGAATTTGATTGATTGTTTTAAAAGAT
AATTTGGTAGATTGAATAATTGAATGGTGTTCTTTAATTTAAGGGATTGAA
>TR37123|c0_g1_i1 len=367 path=[2781:0-57 2899:58-94 2909:95-111 2905:112-145 2911:146-169 2908:170-187 2903:188-211 2910:212-221 2907:222-245 2901:246-246 2913:247-247 2915:248-248 2917:249-249 2918:250-250 2919:251-251 2920:252-252 2829:253-265 2467:266-366] [-1, 2781, 2899, 2909, 2905, 2911, 2908, 2903, 2910, 2907, 2901, 2913, 2915, 2917, 2918, 2919, 2920, 2829, 2467, -2]
GAGGAGGACTTATTGCCTTGAGATGAATTCCTTTTGATGCTTTTTGCTCCCATATAAGGT
GCATTTTTTTCGCAATTGTTTTCCTCTGTTTTTTTTATCTATCATTTGATTTATACTTTA
GGTCAATATAAATATGAAGTTGTATTCTTGTTTTTTGCTAAACAATTTGCTAAGAATGAT
TTTGTGATAGGTTAATGGATTGCTACTCGAGCTTAGTGTGTGCGTGTGTGTGTGTGTGTG
TGTGTGTGTGTGTTTGTGTGCGAGCCTTTTATTTTTGGTCATACGTGTGATCCTTTATAT
TGTGGATAATTGCGGTCAAATGTGGCTAATGTGGCCTCAATTGCAGTTGTGGATACATCA
AAAACCT
>TR37123|c0_g1_i2 len=338 path=[2781:0-57 2899:58-94 2909:95-111 2905:112-145 2896:146-168 2883:169-186 2865:187-210 2840:211-220 2820:221-223 2821:224-236 2822:237-337] [-1, 2781, 2899, 2909, 2905, 2896, 2883, 2865, 2840, 2820, 2821, 2822, -2]
GAGGAGGACTTATTGCCTTGAGATGAATTCCTTTTGATGCTTTTTGCTCCCATATAAGGT
[truncated: 74,643,795 more chars]
