# Supplementary material for: Comparative transcriptome investigation of global gene expression changes caused by miR156 overexpression in Medicago sativa
Source: BMC Genomics. 2016 Aug 19;17:658. doi: 10.1186/s12864-016-3014-6 (PMC4992203; doi:10.1186/s12864-016-3014-6)
Supplement: Additional file 1: Table S1. — Assembled alfalfa transcriptome. All the de novo assembled alfalfa transcripts that were obtained from Trinity program. (ZIP 51914 kb) [file 12864_2016_3014_MOESM1_ESM.zip › Supplementary Table 1-part 3/3 M.sativa assembled transcriptome.txt]

TCACAGGGAGAAGACCCATAAGAAGGATGTTAAGACCTCAAATGGGAATTGGGCCCAGAT
AGACAGTTGACTAATCAGTTGCACAAGCCCATTAGATGGAGAGTGATGTTATCAAAACAT
AGGAAAGGAGAGG
>TR72932|c0_g1_i1 len=255 path=[233:0-254] [-1, 233, -2]
GTCATATCTGACAGCTGCAGTTTCTCCTCCTCCTTTTGCAAATGCAAGTTAAGCTTGTTG
GACACATAATCTAGACCTCACCATGCCAAAAGTTTTCTAGTACAAACACACACTGTAACA
CCAACAAAATGGACTAGGAACCTTTTATCAGATATATAATCAAGTTAAGAACATGATTTT
GATATTTATAAATCAAACAACTTTTTTTGTCTTAACCCTTCTGTTTCCAAATGAAGGAGA
CTCCGGTAATCCGAA
>TR72933|c0_g1_i1 len=252 path=[230:0-251] [-1, 230, -2]
GTTTAGGATTGACCAAGTTTACCTCAATTGACAACGTTGAGTCATCCTGCCAAGCCGGCA
TCGACGCAACACGAGACCTCATAACCTACGAAATTTATGCATACCTCTTCACCATCTTCT
CCACCGTCTTGTTGCAGGCGTCCAGCATTATTGTCAGGCCAGGACCTCCTTCAACTGCTG
CTAGGCTTTGGATAAGGAAAATCATCACTCTTCACTGTCAGCATGATTTTTCTTCTCCTT
TCATTGAAGAAT
>TR72934|c0_g1_i1 len=282 path=[519:0-281] [-1, 519, -2]
CACCCATGATTCCGGTAATAGCTTCTCTCACAGCATCACTCTGAAGCTTACTGCACAATC
AATCAACAATTCGTTGAATAATTAACATTGCTACATTAAAATCCATATAAATCAAATCTC
AGTTATCAATGAAAAATAACAATTTGTAACTCAATTTATGTATAAAAAAAAGCTTAAAGA
AGCTTAAAAAAAGGTGATAAAAAAAGACAAGTAGAATAAGAGAGAGGGAAAAAAAAAATA
ACCTCATCTTCGATAGAGAAGAAGAGGTGCGAAGTGTGCTAG
>TR72935|c0_g1_i1 len=545 path=[1045:0-544] [-1, 1045, -2]
GTTTTTTTTTTCCTTTCCATATTTGATTGTGTTTTTTGTCCATTATTATCATGAATACCT
ACCTCAAAAGGGGTTTTTATTAAGCATAGGAATCATATATTATGTATTAGAAAAAATTGA
AAGGAATGATCTTGAAATTGAACAGGTAAGCACAACAAGTTTCTTGGCTATGAGAATGTT
TTAGTTTGATGTTTGAACTTTGAAACCATCTTTGGGATTATGTTTAGTATGAACTTGAGA
TGGCAATTAGTTTAATTTACATACTAAATCAGATCTGAGACCAAGACAGCTGTTGCTAGC
AGATATGAATCATAAATATTCTCCAACTAAACATAATAATCATGTACCCATAATCTTGAT
TTAGTGAAAAAATAACTATAGATACTTCGGTGGTCTACTAGAAAGATAACAAGCAATTTG
TATTCAATTTCAATTCTTGTTATAGGATTGTTGGTTGGGTTTGACTCAAATAATTTAGAT
CTTGATATTTATTTTGGCCTCTCAACCAACATGACAACAAGAACCTACTTTTTTTTTATA
TAAGC
>TR72936|c0_g1_i1 len=282 path=[519:0-281] [-1, 519, -2]
CTAGAGTCATAACACGTAAATGTTGTTAGAATTTAGATATCTTGGTCACAAGCCAATTAA
GATGGCGTCATAACACAAGACAACTATTCTCTCAAATGGTCATTCCTCCGAGCATCAGAA
TCTGAAATGGAAATGAGACTAGGAGGAGGATCATCATGTCAAAGATGAAACTTCTCAGAT
CGAGAGAATCTCAACCGCATAACAGTGCAAATGAATATTTGTTCTAGCAATACAGTTGAA
AGCGTACATAGAACCAAGGTATTTTTATAAAGCCAAGGAGAG
>TR72937|c0_g1_i1 len=230 path=[415:0-229] [-1, 415, -2]
GGATCGTACTGTTGTGTCCTTGATTTCTAAGGAGACAGGAACAAAAAAAATTTATCAAAG
AAACCAAAAAGAAGCTATATTTGTTATTGATCAAGTTTGAAACTTTGGTAGAAAATATTG
ATGGGTTTTCAATTTGCTAGGTTTATGTATATATATATGTAGACAAAAAAGAAGGTATTT
TTGTTTTTAGGATGCTTTTTTCTGTTGATCAAGTTTGAATCTTTGGTTGA
>TR72938|c0_g1_i1 len=232 path=[419:0-231] [-1, 419, -2]
GACGATGATATAGAAAATGTGATTGCATTCTTACAAACTGCGGGTTACAACGTCACGTGG
CATCTATGGGCATGGGTAAAAACTCAAGAGGCAGGGTTTGCTCATTGTGCTCTACGGGCC
CAGTCCTCGTGCGAGTGGGTTGGGTTTATTGACGTGGATGAGTTCTTCAACGTAAAGATA
CAAGGAGGCTTGAAACATGTTATTTGGCACTATTCAAAGCCGAGAGACAATG
>TR72939|c0_g1_i1 len=266 path=[487:0-265] [-1, 487, -2]
GTGGACTTGGTGGTGCCGGAGCCGGTAGTGGATTTGGTGGTGGAGCTGGAGGTGGAGTTG
GAGGTGGATTTCCATGAAAAAAAAAATATTAAGTTAATGTTGGCTGGTTTGCATGCTTTT
GGTAATATATACATGTGATTTTATGTGTTTACGTGGGTTTCACTTGTAATTTGCTTCAAG
CATATTCTTCTCCTTATTGTGTTTCTTAATTACTCCTCAAAATGGAAATAATTCAAATTG
ATTATTAATAACATCCTTGTTTGTAG
>TR72940|c0_g1_i1 len=426 path=[404:0-425] [-1, 404, -2]
AATTCAAAAGGCATCTAAGGGGAGGAAGGAAGTGTATATAAGCTTGTACCTTGGTAGACA
TATTTGATCTCACTCATATAGTGAAGATTTATTAGGCCTTTGCATACACATAGGGACACA
TATTAGGCCTTTGCATGTTACTACACTACACACACTACAACTTGGTTCTACTATAATTTT
CTTCTTGGTTTTTTATTTAAATAATTGAGGACAATACTAATCCACCACCCTGGCTCCCTA
TAGAACAAGAAGAATAATAATGATTGAAAAAGTTTAGACTTTAGAGAGGGACTCTTGGCA
CATGGTTTGATACGATGGGATGAAAAGAACACTGGGATGCAACTTTAATTCTTTATCTTT
GGAAGCTTCTTTACAAACAAGGCAAATAGGTCAACAAGCATAGGGGAATTGCTCTTTAGA
CATTTA
>TR72941|c0_g1_i1 len=240 path=[218:0-239] [-1, 218, -2]
TTTTTACTGCCTTTCCTAGAAGCTTTAGAAGTTTACATTATGATTATAGTGGAAGAGTGT
GTTCAAAATTTTAATTTGAAACAGTTTTAGGATTTTTCCCTTGTTTTGGGTAAAAGTTAG
TTTCTGTATAATATATATTCACAAGCACAGTAATCATGTAAGTACCATATTTCCGGGCCC
TAAAAGAAAAATCAATCAATAATGACAAAAAAATATAACAATGCAGAGATATGGTTTTTG
>TR72942|c0_g1_i1 len=305 path=[283:0-304] [-1, 283, -2]
CAGATATATTTGGCAGCCAGAAGTATTGTCCACCGAAATTGTAGGAGCAGAACCCTATTA
TTTGTGAAAGCAAGCATAAGTTCATGTAAATCATATTTGATGTATCAAGTATGTATCTGT
TATTAAATCCTTATCTTTTTCACCTCATCAGTTATAAATTAGCAAGAAAGACAGTACTGC
TAGCAAAATATTGGGCAAAATATATAAAGATCGAATTCGACATGCCTAGAATTTGTTGTG
AATCAGGAAAGACAGTACCTGGCATTGAACCTCAACCCCATTACTGTTTACAACCTCAAA
AGCTG
>TR72943|c0_g1_i1 len=312 path=[579:0-311] [-1, 579, -2]
AGGTCCATTAACTCTTAGGCTCTCAAAGAATGGAGAAGCAATGAAATGAGGAGTATAAGA
TTTTAAAGATGAAAAAGGACCAACTCTAAGTTTAGTTTCAGAAGGGAGGCTGAATAGGTA
TTTTGATATTGAATGAAGCTGACTGCAAAGTTCTTTGGAGATTCCATGGTTGATTATGTG
GAAGAATCCCCAAACTTTGCTTGCTTTAAGGAGAGTGGATAATGAAGATGAATCTAATGT
TTTTGACATGTCTAAAATTGGAATTTCAGCATGAGATTTGGAATCAGGCATCATGTCTAA
GAAATGAACAAG
>TR72944|c0_g1_i1 len=650 path=[628:0-649] [-1, 628, -2]
TTTTTTCGATCTGGTACATTTCACTATCTGGGTCTGTTTCATTTTCTTTCTGTCGGTGCT
TATGAAAAAACCTTCATTTTTATGTTTTTTTTTTCAGTTTGGCTTTGTTTATTGAATTGT
TAGTGATTCTAACTTGTTTTGATTAGATGCTAATAATGTAGTTTATTTATTATTATCTTT
GTGTTAGATCTTGGAAATTGTAGTTATTAATTGCATTTAATTATGTGGCTAATTATTATC
ATTAATATCATCAGATTTCAATTTATAGAATTAGATTTTGTATCATTTTCATTGGATTGA
ATGAATGTCAATTTTCATGATGGTTTGATTGTTACTATCATTATTATTTTGTGGATTGAG
TTTTGAATTTTCATTGGATTTGATTAAATAGCATAGATCACATTTTTTTAGTGACCCTAG
TAGTTCTTGGATTTCTAGTGATGTGAATTATACTTGGACATTTGTTTCTTTATTGACTAG
TGTACACTTTGCCTTTGATTATGTGAGCCTTTGATCAAGCTTTGCTAGGCGTCTTTCGTT
GATGTATTTTGATATGTTCTTTGTTGTAATTCTTTTTCAATTTAAATTTTATACACTGTC
GGTGTAAAATGTTTTACATTGTTAACAAGGCACGATCAATCATATATGCG
>TR72945|c0_g1_i1 len=263 path=[481:0-262] [-1, 481, -2]
GCAATCTTAGCTGTTTATTATAGATTCTCATGGCAAATGGAGGTATATACGTAATATATA
TTGTTTGATTCACGGTGAATTTGATGAAATCACGATTTGACACCGTAATTTTGTAGGAGC
TGAAAAATATACTAGCTTTTTATCAAAATTACTCTGATACACACGTGATTCGGTCAAACT
TACCGTCATTTCAAACATGCACTTAATTTGTTGCTTAAAGATCGTTTTTTGAATGATGTT
TGGGTTGTTTGTATGATAGGGTA
>TR72946|c0_g1_i1 len=869 path=[847:0-868] [-1, 847, -2]
ATGCCTTCATTCACCCTGCAATTTCCGTGTTCAACTTGTGCCCAAATTTTCTTTTATTTT
TGGAGTAAACAAACTTATGCCATTTCATTAATAATAACATCATAAATACAACTTCATATA
GTTTCAAACACTTGAGGATTAGCCGTGTATGTAGCCACTCAGCTATGAGCTGCTCCATTA
GCTTTCCTCATAGAAAACTCAACAACGGAGTTTGAAAAAAAAAATACTTTGTGCCGAATA
CAATTTTTCAACATGTTCTTTTTCACCCAGAGCATAGCATGATAAAGACCATATGCTTCC
TCTTCGGGCACACTCATAAGTTACAGCTCTTGTTATTTTCGCTTTGATGAAGTGATTGTG
TTCATCAAGAAAGCACGTCCAAACCACACTATTTTACCGACTGCACTTAAGGCTGCATTG
ACATTACACTTTATTTTACCGACTGCTGGCTTACGCACAAGAACTGGTGGAGTAGCAGGT
CTGTTTCGCTGACTTGCAAGTTGATTTATTGTACACCACTGTTGCAGCAGCGTGCTCGCT
TTGTGGATAATTTCTGTGTTTCTCTAGGTGATTTTGCGCAAAGGAGTTTGTTATGACTAT
GCCATATGCTCCAGGGTAAAATGTACCAGCTACTATGTTGTTGCTGCGAAAATTCTGCTG
CAAACATGGAAAAAGGAGTTGGAACATTCCTGCTGAAGAACACCTCAGACTTCTTGAATT
TCACCTCTTGCACGAATGCTGCGCAATAGGTGGTGAGGATTTGTTTCATAATTAGATAGA
GCCGCGTAAAATAGGTTACTTTTTATTGTCCTCTTTCACACCAAATTTGGTCCATAATCC
ATATGTTGTTATCAGGAATAATGAAGGGG
>TR72947|c0_g1_i1 len=451 path=[429:0-450] [-1, 429, -2]
GAAAATCAAATTGAGATACCACCGGCAAAATGAAAAAACAAGTTGAGATGCCATCGGAAG
CAATCAATTTCTTCCCTATAAGCATAGTTTTAAAAACCGGACCGGACCGGCCGGTCCAAC
CGGTCAGACCGTGAACCGGTTGGGTATCCGGTTCGAGCATCTCATTGGATCGGTCATGCA
ATTAGACCGGTGTAAACTGGCGCGGCTCGGCAAAAACCGGTCAAAACCGGTGACTCGGCC
GGTTTATAGAACCGTCCGGTTCAATGCTTAACCTTCTAAAAAACAGAAAAAGTAAGAAGA
AAGGTTTGTGGACTTTCGGTCTAGAGCAAGGAATGGAAAGAGAGAAGAAACTGTATCAGA
ATTTCTTTGTAATTCTTTGTTGAAAGCTCCATTTAAGACTCAAGAAAGAAACTAGCAGAA
AATGAAAAAGAAAAGATGCAGAGTGTTGCTG
>TR72948|c0_g1_i1 len=321 path=[299:0-320] [-1, 299, -2]
GAGGTGTGCAGGAAGGAGGTGAAAGAGTGGGATAAAGAAGTGAAGCGTGTAGGAGATATT
TTGCTGGGCTTGTTGAGTGAAGGATTGGGATTAGGTGAAGAAAGACTCATTGAAATGGGT
TTATCACAAGGGAGGGGGATGGTTGGCAACTATTACCCGTTTTGCCCTCAGCCTGATCTT
ACTGTTGGAATCAATTCCCATACAGATCCAGGGGCATTTACGGTATTGTTGCAGGATCAT
ATAGGTGGCTTACAAGTTAGGACCCAACATGGTTGGATTAATGTCAAGCCTCTTGATGGA
GCTTTGGTTATCAACATTGGA
>TR72949|c0_g1_i1 len=312 path=[579:0-311] [-1, 579, -2]
CAATTATTCAATGTACCTAAAAAAGTATTTTTTGCTTATAAATGTGACCGGAGGGAGTAT
ATGTTAAGGATTCTATTTATTGAGAATAATTAATTCATATGAGGTATTTAACTTTTTGAG
AAATAAATTAACACAATTTTTTATACAAAATTTTTATGTGTCTTAAGCACATGTTAACAT
TTTCCAAATTATATATAACATCTCATTGTATGGTATTGCTATATATTTGTTTAAGTTTGA
TATATTGAGGGAAAATACTTATAAAGTTGAGTTCGATATCCTTGCAGATAGTATTTGTGG
AGAACAATAAGG
>TR72950|c0_g1_i1 len=423 path=[801:0-422] [-1, 801, -2]
CAATGACAATTTCTGTGACTGTTCCGATGGCACTGATGAACCTGGTATGTGCTATCATGA
TCAGTAATTCCATAACAAATATCTTACATTTGATGAACCTGCCATTCCTCATTAATATTT
TCCTTTTTTATAAATTTTCTTAACTGTTAATTTCTGTGATTGTTTCATATGATGATGATT
GAATCATGGTCCTGAAATTGAGTCCAGGTTGCATTCTGGAAAGAGGGATTTGAATCCAAC
ATAAGCATGATTCAAATCATGCTGTTAAAAAGCAATTTTTGTTGTGTTCTTCAATGCATG
ATTCTAATCATGTTGATCAGTCTATAAATACAGAGTTGCAAAATCAGTTTAATAGGGAAC
AATACATGAAAGTGGATTAGGGCTTTTGTGTTGACAACTTTTTGGTGAGGTTCTAAGGTT
GGG
>TR72951|c0_g1_i1 len=470 path=[448:0-469] [-1, 448, -2]
GCAAAAACACACCAGAAGTGGATAAGGAGGAAATCAAAAATGTGTTCCAAGTCACAACTA
CAATGGGAAGTGGAAAGTATTTGGGGATGCCTTCAATAATTGGTAGAAATAAAAAGGCGA
TGTTTGGCTACTTACGAGATAGAGTCTGGAGGAATATACAACAATGGTCTGGGAAGCATT
TATCAAAAGCAGGGCGAGAAGTTCTAATCAAGTCAGTGGCACAAGCAATTCCAACTTACT
GTATGAGCACATTCTTACTACCAACAACGTTATTGGAAGAGATTCAGAGGATGATTAACT
CATTTTGGTGGGGATCCAATGGAAGGCAAGGTAGAGGGATTAATTGGCTGAAGTGGGACA
AATTGACGATGAGGAAAGAGTACGGAGGTATGGGTTTCAGGCATTTCTTTGGCTTTAATT
TGGCTATGCTAGGGAAGCAAGGTTGGAAGCTTTTAACCAACCAAGATACT
>TR72952|c0_g1_i1 len=626 path=[604:0-625] [-1, 604, -2]
ACTTCCATTTATTAAATAAACTTCACCGTTGTCTAAGAATGAATAGCAACGCGTGTCTAG
TGTCTCATATTCGTGTCTTTGCATGTACCGGTGTCGGTGCCTCATAGTGTAAAGCAAACA
TAACCACTAAATTACTAATATTTGCCTAAAAGTAAATTATCGATTCAACTTTTACTTCAT
CATATATATTTTTCCTAACCAAATTACACCAGACCAAAGTTTAAACAAGACAAATATTTC
CTAACCAAATTTGTCGTTTTCAAACTATACAAAATATCAGTTAATTCCAATTGGAAAATA
TAACATGATTGGATTATGTATCATGTGAATAGTTGAAGAAAGAAAAAGGCAAAATTGTAC
AATCCCATGTGAGAAGCACCAAACATTCTATAAGGCTAAAAGGACAGTTTATCTTATCCA
TGCCAGTTTCATTAGGCACACCAAACAATGTCTAGACCTAAAACATTTCCTCATGGAAAA
TTATGATTACTTCCAATGTTAGAAGTTGCATGCAAAAGGACAAGTTGAAATCTATGAAGC
ACGAACACATATACGGACACCAGACAACATGAAAACTGACACGTCGACACCAGTAATAAT
TTTAGAAAATGATATAATTCAATGTA
>TR72953|c0_g1_i1 len=400 path=[755:0-399] [-1, 755, -2]
AGAGAGAGAGAGAGTCCATTTTAATTCTCTAAATATGTGAATGTCCTTAGCTTTGTCATA
AGTGTATAGATATGCATCAAATTCAATGTTAATTGTTGCCCTCAAATATTTAAATTGGTT
CTTGAAGTGACATCAAATGGTTCCTAGAACAACAAAGCTAATGAGATAGATTCTCTCATG
TTAGAGTTTCATATGACCTTGTTATTCATTTGAAAATTTGATATCTGTTATAGAAATTAA
AAAAGTTGGATCCTTTAAACTTTTCTGAAAGTCTATACAGAAATTTAGAAATATACACAT
AAAAGTTTTACAGGTGAGAATTTCTTCCCAAAACTAATTGCTTTTAATTATTATGAAAGA
ACCATAGTTAATTTCCGATATAGGGGTGGCCAATGTGATG
>TR72954|c0_g1_i1 len=806 path=[784:0-805] [-1, 784, -2]
TTTTCATCCAAAAAAAAGTATATTCATCTTGGTACATTATGCAGACACATGAACTGAAAA
GTCATAACCAATGTCCTTATAGGCGCATTAAATTCACACTAATCTCCAGCTGTATATAGT
CAACGATCCATATCATTATAGGTGCTGATCTTCAGTTATATGCCTTCCTAAAATTACTCT
AGCAATATCATTGTACATTATTTGTTATTATTAGCATTACTAGGCGTCATTAATTTTAAC
CAATTTGTATTATAAACTAGCTGTATATATTTGCACCTATTATCAATGAAATATCAATTG
AATTCTATTTCTCTATATGGTATCATCCTTCATTTTTTGCCTAACAGCATTTTTTACGAT
CCTAGCAATGGCTACCACAGAACCAAAAGAGTTACTAGAGTCCAACACTTCCACTCACCT
TCCCATTAAACTAAACTCCTCATACCTCTCTTGCCCACACTACACCCACGCTCAAGCTTT
GGCATCAACGCCTTGGTCACCCTGCCTACCCAACGCTCATACATGCACTCAAAACCAATA
ATATTTCCTTCGGTGAATCATATAACAAATGCTTTGATTGTCTTTCCAATAAGAGCCATA
AGCTCCCTTTCTCTAAGTCCTCTATATCTAGTCATTACCCACTAGAAGTTTTGTACTCTG
ATGTTTGGGGGCCTGCTCCCGTTAATTCCATTGATGGTTTTCGGTACTACATTATTTTTG
TCGATCATTTCTCTAAATATGTTTGGCTATATCCAATGAAATTTAAATCCGATGTTTCAA
CAATTTTTCCCATTTTTAAAAACTTG
>TR72955|c0_g1_i1 len=445 path=[423:0-444] [-1, 423, -2]
TCTGAATGGTTTAGCCGGCCCACTGCATGGTTTAGCCAATCAGGTTATTTTGTTATTTCT
TTTTCCCTAACCATGTTTTCTGTTTTTCTGATATAAAATTTGCCACATTTCCTCTTCCAT
TTCATAAACCATGTTTGGATAGTCTCTGACCTGTCATATTTGCCATTTTTACTTGAAAAT
GAAGCTGTCCTGCATTACTAGTATTTGCTGTTCTGATAAATACAGTCAGATGCTAGTCAT
ACAGAAAAATATGCCTTGTATTGCTGAAAAGTTTTGAATTATATAATTATGAGTATTGGA
TTGCAACAATGTAGCCAATGAGATATATAATATGATTAATGCCCAAATTGTTCCTTATCT
GTATATTATTACTTTTAGTTTGTTTTTTCACATCCAATACGTTGTTACAGGAAGTTCTAC
GATGGATCAGAAATATAGTTAAGGA
>TR72956|c0_g1_i1 len=236 path=[427:0-235] [-1, 427, -2]
CAAGAATCTAAGTCCTCTCATCGAATTAATCCAAGGTATTTCATCCCTTTCATATCGTTG
CATAAGAAACCTACTGAATAATATGGAGCAAACAAGATAGTTTATGTTCTACACGACCTT
CGCTGGAAATCTGAATCAGTTGCTTGCTACTACACGTTAAAGCTCACCAATACAACATCG
TCGTTAAATTGAAGAATGAAAGACTATTATTGGCAGTAAAATGGTTCAGCTCAAGG
>TR72957|c0_g1_i1 len=300 path=[555:0-299] [-1, 555, -2]
GAGAGTCACGTGGGGGTCATTTGGTGGAGAACAAGGCCGAAGAACAACACAACCAAAGCC
AGCCTTTCTCCAGATTTCGAATTCGACTGTGGTTAGACAAGGATCAGATCTGGAACATCT
TTTGTTGCTTGTTCTATCTTGAACTGAAGGATGGTAGTTGAAATACAAGATCAAATGATA
AATTCCGAGATGAACTCGACGAATTCTACTGACCATATGAAGCAGTAGTGATGGACCAGG
AGAAAGAAAGATTGTGTTGCTGTTATATTTGATATTTGATGTTTGTTAAATTTGGATTCT
>TR72958|c0_g1_i1 len=451 path=[857:0-450] [-1, 857, -2]
GTGATTCTAAGTCTTCCGCCTAAAAATAAGTCAAAGATTATATAAGACACATCAAATTTA
TGGTGGCATGTTACAGTAACACTAACACATGTCAATACTCAAGTAAGAATGTTCCAATCT
AATTAATCATCTTTGCACCTCTTCAAAAAATAAAAATAATCATCTTTGCATGCAGAAAAT
CATTCATCTCAAAAGAGACTTAGACTCTACATATGAGCACACTAATATAAATAAAAGTTT
CAAATTGAATATAAGAGTTAGCACATCAAATCCAGCAGATGTCAAAAGCTATCTTAGAGA
ATAATATTGTCAAAGAAATGGAAGTTGGGATGTATGTATCAATTGACTTCACGTGTAAAT
ATCATCTAAAAGTTAAAGTCCAAACACTGAAATGCGAAAGATAAATTTCAACTTCTGGCT
GAAACTATAATAGCCTGAGAAATAACATCAA
>TR72959|c0_g1_i1 len=474 path=[452:0-473] [-1, 452, -2]
AGGTACACTGATCTTATTATAGGCTACACATAGTATATATCTTCCCACTTTGTCTTCAAC
CTTCCTACAAAAAGAAAAATATACATTCTGCAACATATCAGTGTAAAAGCTTTTACATAT
CAATTTAATGTTGATTAGCATTGACAGTTCAATCAAAACAAAACCGAAACTTCAATTTTC
ATTAAATTTAAAATTACAATTTTAACTTAAAAAATTTGAACGATGAATTTCGCTCATCAA
CATTTATGTTTCAGATTTCAGAACTAACTAATTCATCACATATCAATATAAAAGCTTTCC
TTTCTTTGACTGGAAACGAAATCCAGATATTTTGCATGGTTCAACAACAAACTTTAACGA
AATTCCACAACTTCCACTGTCGAAGTTCTCAGGTGTGAAGAGTAATGCATAACAGATCTA
CTAGGATGATTTGTTCTCCATATTTTTTTCAATCCGAAACCAGCACCACCGCCG
>TR72960|c0_g1_i1 len=399 path=[377:0-398] [-1, 377, -2]
GTAAAGGCGTTGCTTAATAATATTTGCAGTTCAAAAAAAAGCATTAGTCAACAATTTCTT
TAAAATGTAATAGTTGACAACACGCAATAGAGACTAGAAATAATCATAAACGGATTAACA
TGCATGTGCTACTGTCAAGTCAAAAATGAAAGATGCACAATGGAGAGAATTCCTTCTCTG
TCTCTCTGTTTCCTTTGTTCTCAGTCTAATGTCTTGGGCCTTACCAAATCACATCTGATA
CAGCACGTATCATTTATCAAAATCTTTTTTCTTCAAGAGTTGAGAACTTATACATACATT
ACGTAAACAGGATTTTACAAAGGAAAAAAAAAATCTATAAACTCTATTTTTAGGGTACAT
TGGCCAATCTAGGTAATAATTCTGATTTTAATTTTAAAA
>TR72961|c0_g1_i1 len=427 path=[809:0-426] [-1, 809, -2]
ACAACAATGATTTACCTCGCATAAGGCGTGCAAAAGGCAAACCACCCAACAGTATTTACA
TTAACAAGGTGCCAAACATGCACCACCAAGCCAAAAAAACAGAGAAAAATCTCCTTAGCT
TTTCTCCTTAGATATCGTGAAGGCTTAACTCCTTAGCTTTCTCTAAAGCACTCATACAAG
CAAATAATTCAGCTTCCAAAGATGATGCATATCCCACATTTTGAGTAAAATCTCCCAAAA
AAATAGATTGATTATCTCAGATGACAAAGCCAATGGATCCATTGCAGCGACCGCCTATAG
CTGAACTATCACAGTTAATCTTGACATAACCCAAAGGAGGTGGATTCTTGTTAAACAAAT
TAAAATTAAAATAGGAGGAGATTTGATATATATGGTTTTAAATTATTGGAATAAATGGAT
GTTCGAG
>TR72962|c0_g1_i1 len=293 path=[271:0-292] [-1, 271, -2]
CAGGAACTTGAGAAAGAAATAGTGGAGTCGATCGGGAGAGAAAATACAATTCTTCTGTGC
AAAATGCAGAAACTTGTGAGTGTTTTTTGTGCTTTATACCTTCGTTTGTGCCGTGTTAAA
ACTCTATCCTGTGTTCTATTATTTCTTTTTGGTAATCTCTTTTATCGATTAACCGGTGAT
TTGTTTTCTTGTATAGTGTATCTTGATTTGCAGGCTAAGCTAAAGTCATATAGCTGTACC
GATATAACTAGTATTTGAAATGTAATTTGGGAGATAGATTGTTTACCATTGGG
>TR72963|c0_g1_i1 len=688 path=[666:0-687] [-1, 666, -2]
TGAAGATCTTGATGCCCCAACAAGAGAAGACCTAGTTGCTGCTTTGGAAGAAGCAAGTTT
TTTCTTCCATATACCTGATTATCTAAATTATGCTTAAATTTGTAGAAGCATCGACACTTT
GACTCATACCAGAAGCTTTAGAGTTTATTTAAAATCTTGTTTGGGATGAACATTTGGTCC
TTTTTTAGGGTACAAACCTTTGACTTATTGTCCAAATCTATTTTTCAGGGTAAATATTGT
TGCACTATTGTCCAAACCTTCAACGTTTCAAATCTTTTGTGATAATCTAACTAATGCTCT
GTCTCACAATCCATTTTTGTGTGCTTGAACCAAACACAATGAGTTGGATCTATTTTTTCG
TTTGAAAAAACATTCTAAATAAATCTCACCAAGTGCAGCACAATCCAGTCCACTTTCTGG
TTGCAAAAGTACCTTTCTGTTAGTTCTATTGACTTCTAGTTCTAGCTGCCCTTCTACACG
TTTCTAAAGCGAAAATGATAGCAATCATAGAGCAATCAGCAATTTGTTGTCTGAAAATCT
GTCTTGTATATATGTGTTGGCTTTTAAACGCAATATAATGTCAAAAGCTGATGTCAGATT
GAAAATAAATGACTTGGCATTTACTAGGTGAATGAGGGGAAAATTCCAAAGGATAAAGCT
GTTCTCCAGATGCTTGCTGAGGAAATGA
>TR72964|c0_g1_i1 len=337 path=[629:0-336] [-1, 629, -2]
TTTTTTTTTTTTTTTTGACAAAAAAAAATTAGATTCTAATGCTTATTGAAATTATAAATC
ATAGGTTTTTTTTTCTAAAAAATCTCAATATATCGATGTTTCTGGCTTCTTGATAGCAAT
TGGGCGATTTAAAATGTTAAAAGAAAATGTGAAGATGGAACCCGATTTTTAAGTATGGAA
AGAGAAACCAGAATAATACAAAATTGTGATGGTGTATGATTTACCTTGTAAACCACGATT
TATGCTGTCCAGGACGTGCATGATTTGTCCCATTTGTTGTACTTACAATTACATGATTCA
CAGATAACAGGGCAATACTGTCCATTGTCATTCAAAG
>TR72965|c0_g1_i1 len=282 path=[519:0-281] [-1, 519, -2]
TTTTTATTTTAGTACCATTTTTTATGCTCTTAAACTCTTATTGTATTCTTCACCTCTCAC
TTTTTTTTTCCTTTCTCTCTATTGTTTTTTATACATAAAAAGATAGAAGAAATGATTATT
TTCAAGTAACGACAAAAATGAGGATAATTGCGTACGAAATAGTCGTTTAAGGTTTGTGCA
TTATTTTTAAGGAAATGATTAATTATGTTGATTTCAACGATAAAATTAGTATCTTTTACT
ATAATACCTTTATTAATTGTTGTTAGTAAAGTAGTTAAATTG
>TR72966|c0_g1_i1 len=1351 path=[2657:0-1350] [-1, 2657, -2]
AGCTTATATGAAAACAGTTTGGCTTTGTTTTATCTTTTTGTTATAGAAATAACTTACAGA
TAAGCACCTATAGGTTAATCAAGCTGTTTACCCAAAAAGAGCCGTACTCCATTGGGAAAG
TAAATATTTGACATCTACTGTGTGTAGTGTACATTCTTGCACACTGCTCAAGTTTTTCCA
TTGCTTTGTGAGTTTGAATTGAAATATTAGTAAGGATGGATAGCTAAGCTTGCTTCGATT
AGTTTTTCAAGAACATGGATTAAAATGGTTGAAAATGTTCTTTGAATTGTATGAACGTGC
CATTAATTTTATGCTGGGTTTGACGTAGGGGTGCAGGGTTGGCTTTATTAACTGAACATG
TCATTCCAATATGATCAGAACTCAAATATCAGAAGTGTTAATGTTTGTGACAGAATTTAC
GTAGACGTACAAATACACAAGGCAGGCTGTACCAAAAAAAATACACTAGGAAGGTTTTCT
AGGAAGAAAATTGTGTGCTAAAGCCTGAAATAATGGGATAGTAGATTGGTCTTATCATTT
GCGTTTGACCCATCTACCTCTAAAACTGAAATGAACCATATACCTTACTTGTTCCCTATT
TTATTATGAGATAGGGCCAACCTCATATAGTTAGTGACAGGGTTGTGAATTACACTGATA
GTTTCACTATAAAATGTCGTAAAATGATGAAGTGACTCCACAGCAGACGTGTTGTTCAGC
ATACTTAATGCTGTAAAATGACAAATATAAACATTTTTTTTAGTAATTTCATGAAATTAT
GTATTGCAACTCAACAAAAATAAATATATTAATGACTGTTTGCTTTACTTAGTTTCTGTT
TTCATTTTCATTGAGAATAATAAGCTTTGAAGAATGCATTTTACACATTTTTTAATATGC
ATACCACCGGACAATAGATCCAGCGTTGGCAGAAATCTGGAAAATGTCAATAATCTATTT
TCAGTATCTCTTCCTAGTTAGTCACCCTTGTTCTCTCTATCACAATTATCCACCGAGAGA
GCCTTCCATCCATGGCGTGATGAAAAGAAATGAAAAATACTATTGAAAATGATTTTAGAT
AGCAAATGAGTCATCATCCCTTTAACACTTGTAAGAAGTACAAAATTTTCCGGTATGAGT
GCTTTTATGTAAGTACTGCCAGTCTGCAACACCATTTATTTATCAAGAGTTATTCTTTTA
AAGCACATAGTTGGTAAGATAATTGTCCGTAACACATTTTGTATCTAAATTGCAGTACCA
ATTATAATAGCTGAATGGAAAGAACTTATCACAATGCTTTTGTTTTTTACAGGTATTTCC
ATGCCTTTATGACAGTGTTGATCTGCGGTTA
>TR72967|c0_g1_i1 len=307 path=[569:0-306] [-1, 569, -2]
ATTTGTATACATTTAGTAGATAATAACTATAAACTGTCTGACCATAGTCAAATTTGTATA
CTCTTAGTAGATAACTATAAACTATCTGACCATGATTAAGCAACGCTTGTCACATCTTCC
CATTTTGTTTTACAGCAATGTGAATTTGGTTTACGGGGAATAAAACACAAATAAGTTACA
ACTTTCAACAAAAAAACGGTGCAGAAATATGCGTCATAATTGTCAAATAAAAAAGCTGAA
AATATAGGGGGGGAGTACATCATGTTTATGTTATGTCACTGGATATTCCAACAATAGTGG
AAATTCA
>TR72968|c0_g1_i1 len=317 path=[295:0-316] [-1, 295, -2]
CAAGCAGTAGATCTACTGTTGATGATCACAATAGTCTGTCGTGAATGGGAGTCTTTCTCC
TTGTTGGCGAATAAATGTTTTTTGCCGTTCCAATCATCTCTGGCCGCTTCTAAAGTACAT
TTCTCCTATGGTGAAGCTGCATAATTGTTTTTCTTTTTACCGAAGAAACTGCATATTGTT
GTGTTCTTTGATTTGATTTTCATAATTATGAAACTGCAGTGAAGATGTCAATGTTTGTAT
TGCACACATATATGCTAGCAACCCAGCACTTCGATGATAAACAATATATCACACACAATG
GCAATTTCAGCTATAAG
>TR72969|c0_g1_i1 len=296 path=[547:0-295] [-1, 547, -2]
TAGTGTATGCTTAGTGTTTGTTTGATAACTAGATGTAGAACTTACCATAAAAATGAGTCT
ATTTCATAATTTTACTAATTTGTCAAGCATTTACCATAAAAATGAGGAAAAGAAAAAGAA
AGTAACGAATAAAAAATATTATGCCATGCATGGTTATTGAAAAGTTTTAGGAATGAAGTC
TAGAGGATTACACATTGGAGCATGCAACAAGCAAGCCTAGTTAGTTCAGAAAAACGTGTG
ATAAAATTTCGTTTGACCTCGTGTAAAAAATGTCTTGACTATTTTCAGCAGAGAAG
>TR72970|c0_g1_i1 len=448 path=[426:0-447] [-1, 426, -2]
GTTTATTATTCCATATCTGTCATGGATAAATACAAATTTTGGTATTGTATTGCATATAAA
GCCAGTCCTTCACGTCTAATGATTGTTTTACGTTATTAATTTGATAGGTCCTCTGATTCC
AAATTCTGTTTCTGATCTGGACAAAGCTGTTAACAAGTTGTGAATGAAATATAGGTTGTA
TGTTGTGGAGTACGACGTGGAAGATGTGGGTATCGTTTGTTTGGCTGCAACAACATTATT
CTGTTGCTGGTGCATCCGCTTCTGGAAAGAATAATACTCTCTATGTTACTGTCAATTGGA
ATTAGTGTTTGGTTACATGAAGATGATGTTGGGGGCGAATGTTGCAGTTTTGTTGGTGTT
GGGTCTTTAGTTTTGTTGGCTGCGAATGTATCAGTTTTTTTGGTGTTCTGTTTTTAATTT
CCTTGGTTAATTCCATTTTGTAATCGAG
>TR72971|c0_g1_i1 len=255 path=[465:0-254] [-1, 465, -2]
AATAATTGTACGGCATCAATCAATCATAATCGTCAAATTATTACCAAAGACAATTAACCA
TGTCTAAAGTCAGACATATGTATATGATTTGTTGACGGTGTATCAAATTTAAACTATAAA
TCACTAAATTAAACTATAATTTTACCATGTGTATAATGTAGCAAAATCCAATTTAATGTA
TATATATGAATATTAATGTAGGTAGGTAATGTTGTGTATCTATTTTTCAGTTTCAGGGGA
AAAGGAGAACATGAA
>TR72972|c0_g1_i1 len=276 path=[254:0-275] [-1, 254, -2]
TCTCTCCTTCCTCTGCTGTCTTCCAGGTACCCCGCCGATCTTCGCTCGATTACAATCCAG
GGCTTTGTTTTTGCATGAGATTTCAGTTAATTATCTTATTCTATTATGTTAAACAGATTA
TATGTAATATTAGAATTTGTATGAAATTTGAGGTTGTTGATTTGGTTTTTGTTATGTAAT
TTTTTTGTTAAAAATTTCTGCTGGATCTTAGATATTTGCTAGTTTGTGTTGTTGTCATTT
GTGAGATTTTTTTTCCAGACTAGTGAATGGAATATG
>TR72973|c0_g1_i1 len=307 path=[569:0-306] [-1, 569, -2]
CTTTATCTAATATATCTAATAAAGAGATTGACAAAAGTGAACAGATTTTTCAATCTTTAC
GGGAGATATGACGGAGGAAATTCAGGTAATGGCTCAAACATTAGGCAAGAAAGGCAAGAA
AAAAGCCGATGAAAAAGGCACTCAAGATGACTTGGGGCCAAAGAAGCATAAAAGACAAGC
AATTCAACTTATTCATAGTGAAGCAAGTTCTAAAGCTATTGTTAGGTAACCTCTAAATTT
CTTTGACTCAAATTGGTTAACTGAACACAAGAGGGATTGGCTGTGAAGCCCCGATACTTC
AAAATGG
>TR72974|c0_g1_i1 len=469 path=[447:0-468] [-1, 447, -2]
TGCTCAAATGCAACATAAAAAGCAAGATCACAGGCCAGGTTTTCCAACATGCTTTGCCAA
TCATTACTTGTCCTTTATTATATTTGCTCCTTTCATCACTGCAATCTTCATTTGTGAGGC
CATTGTTGGCTGCTACTTTTTTGTTGTTGAGTACTATTACTACCATGGTTCAAAACCTGG
CATGTGACTTTGACTACACTTTTTAAATGCTCTGAACACAACCTAACCATTTTGTTGCAC
TAACTAACATGTTGAAATTATTGCAGTAAAGAGAAGCTTTACAGTATAAACTTTTCATTT
GTTAAACTTATTGACTAACTGTTAAAACTGTTTTTTCACTTGTTTTATGTTTTAGGGTAT
TTTCTCATGTTATTTTAGCGACTTACTGCTATTACTAATTTACTGAACTTACTAATTCTG
TTTCATGTGTTGAAAAATAAAACTAGTAGGCCGGTCTCAGTTCGTTGGA
>TR72975|c0_g1_i1 len=259 path=[237:0-258] [-1, 237, -2]
CTTTATGGTTATGACATTAATTTTGTTGAAAATAGTACCTACAAAAATTGTGAGAGTTTA
TGTTTACAAGATTGTAACTGCAAAGGATTCCAATACACATTTGAAAGGGACCAAGGCATC
TTCAAATGCTATACAAAGCTAAATTTGTTGAATGGGAGGCATTCACCAAGTTTTCGAGGA
ACAACTTACTTGAGACTTCCAAAAGGTAATAACTTCACTAAAGAAGAGTCTATAAGTGTA
AAAGACCATGTTTGTTTGG
>TR72976|c0_g1_i1 len=512 path=[979:0-511] [-1, 979, -2]
AAAAATCATTAATCGTTGCCTATTTACAAGAGAAGGAGACAGCGATAGGATGTTCAAAGA
GAGAATTTGGATGAAAAAGGAGGTAATTTGTGAAATTGGTTATATACTGCCCTTCATATT
GTGAAAAAGCTAGTGTTCTCGTGAAAATGGTTACTTGTGAGCTTATATACTATTGAGTAT
GCCAACTCTGGTGATTAATGATTAGCTTGAAAATATTCTCATGAAATCTCTTTGAGGTCC
TCAGATTTAGTTCATTTGTAACAAGTTTGATGCATACATATGATTTGTATTTGTATACTA
TGCACCCACTTGAGGAGGACTGTTAGAAAGTACCTCTCCTATTTAGGGAGAATATAATCT
ACTTAGTGTTGCATACAATTCATTTTTAGATTTGTCATGTAACTAGTTTGCTTAGTTTCC
TTATTTATGAAGTTTTTAATATTAAATTGGAAATCTTGTATATATAAAATTGATGATTGT
GATGAGGAATTCCTCAAACAATTCAATAAATA
>TR72977|c0_g1_i1 len=434 path=[412:0-433] [-1, 412, -2]
ATGAGTTTTATTCTGCATCTTCAAATTTAACACAAGCTAGCTGAGTATTGATCAGAGAAC
ATCATAAAATCAAGTATATATAGATCACTCATTCAAAAAAGTTTATGATAATAATATAGT
TTATATAGATCACTCATTGGTGTTTATACACCAATGATATGTAATAACATCATATATATA
CCAGCTAAATCTCACCAAAAAAAATTGTGTGATGTTGATAAATTGAATTATATTCACAAG
AATTTCATGCCATTGAAATCATGTATTCAAAATCGATATTTTTTATTGGTGTGAATTGGG
TACAATTTTGTGCTTAAGCTATTGCCTATGAAGAACAAAAGGAAGCCTGGTTTTAGTGGG
ACCCACGCCCATAAACGTTTCATCGCAAAACTGGGCGGAAAGTAGGGAGCTGTAATCAAT
CAATTATAATAAAA
>TR72978|c0_g1_i1 len=518 path=[496:0-517] [-1, 496, -2]
GCTACATTGATGGTACAAAGAGTTTAGAATGGTTTAACGTCTTGATAGAACAAGGGCAGA
CAAAAGGATTAGCATTATGAAGAGAGGAATTGCAATGAAGGATCCAATCAATGAACCAGA
AATTCTCTCACAGAAAGAGTTATATTGCTGACAAAAAGCAAACCAATTTGCTTTCCTATT
CCCTTTGTGTGCCAAATAAACAATAGAAGCTGCAGCTGAAGAACCAGCTGTCAATAAACC
TAGCATTACCGTGTCCAAGATTATCAAGATAACCCTAGTCATTCCAGCACTGCTCCTTAT
GATATGCAAGATGGATAGAGGCAGAGAAAGAATCAGGTAGCCACTCACAATAGCACTAGC
AACTACAAAAAACCTCAATGTTGGAAGATCATCATAGTTGGCCCTGAACCTAACAAACTG
AGTAAAGAATGGAAGTGACTCATCTGTAGTTCCCATTGCAATTGCACTTGCTAAGGTAGC
TACAATTGCAATCAACCTTAGAATAAAATCAAGTATAG
>TR72979|c0_g1_i1 len=340 path=[635:0-339] [-1, 635, -2]
AAACAACCAGCCCAGTCAGCATCAGAGAAACCTAACAACTGAAGAGCTGAATCTCTAGGG
AAGAATAAACCTTTGCCTGGAGATGTCTTAAGATACTTAAGCACTCTCATTGCAGCAGTA
TGATGAACTTGAGTAGGCTTAGTGAGAAACTGACTCAACTGTTGAGTAACAAATGTAATA
TAAGGTCTTGTGGTGTTAGGATACAACAACCTACCAACTAATCTTCTGTAAGCAGAAATG
TCAGTGTAGGGTGGATTGGAATCATGATGAAGTTTAATGGAGGGATCAAAGGGAGTTGAT
GAAGGTTTGGAGTGAGAAAGACATGAATCAGCAAAAAGAT
>TR72980|c0_g1_i1 len=708 path=[686:0-707] [-1, 686, -2]
GAAAACAACAATTGTGTGCAACATTACAAATTTACAATTAAAAACATATTTTAATAAATG
GAAAGAGAAAACGTTATCACAAAGTAAACGAGGTCTAAGCCTTTTATTATTAAACCAATT
TTATCAAGTAAACCAAGTATCATCTGTGCACAACTGTCGAGACTAATTCTCTCGCGGTAA
CTGAGATCCATTCAAGAATCGACCCCTCCCAACTAATGTTTTTCCATACACGTAGGTAAA
AAGGACGGGTATCACAAACTTGGCAGGACTCTTTGTGTCCACCATTTTGCTAACATAACG
CATGGAATAGCTCATAAAATAAATTTTAGTGTACTTTCATAACTCTGTCCTTTTTTGGGT
GGTGTTTTCATAACTCTGTCTTTTCAAATTCAATGATTTTAAAATTTTATTGACAAAAAT
CAATATCTGGTCATTTAAAAATCTAATTTTTTTTTTCCAGGATTGAGATGATACAATATG
CAGAAGCCAAGCTCCTCATGCTAGTTTCACACCTCATTTCTATGTCTAAGCATAAATATT
TTTTTTATAATTCTAGGAACATCTATAAACTGATTTATTCTAAGAACCTTAAAAATTAAT
ATTAAATCCAACATTATATGATTCATGTCCAGAAGTGGAATGACTGCCATGAACAAGGCT
ATATACGGCACCGCTTGTGTAAAAAACAGGGTAAGGCAAGGCTGCGTA
>TR72981|c0_g1_i1 len=385 path=[363:0-384] [-1, 363, -2]
TAGGAAATCACCTTAACAATTCTGAATTATTTTCACTGCTTAAGCCCCAAAATAGCTTAA
GCTTATCCCACATCATCTTATTGTCTCTAGCTTTAATTCCACCTTCAATCCTTAACACAA
GCTTCAACCTCTAATTCTACTCCCATCCCTAGCAATCCAACGTGCATGTTAAGCACAAAA
CATCAAAATGCAATAGCTTATTACCACTTGAGGTGAATGAACTTGGATTGAGGGAAAGAA
AGAGGGTTAGGTTCGGTGCATAGGGAGAGAAAAGGGGAAATTCAGCTTGCTTCCATCCTT
GTGTGGTCTAAGGTTCGTTAATTATCAATTGCATGTTGAATTTGGTGAGGTTTGGTGAGG
AGAGGGAGAGTGGCCAAGGGAGAGA
>TR72982|c0_g1_i1 len=407 path=[769:0-406] [-1, 769, -2]
ATTATGTTTGGGTTTTCTAAACACATGTATGTCTACACTACCTCTTATTCTCTTACATAT
ATCATAAAAAATAAAAATAAAAATAAAAAACAGAAAACTCTTAAGCAGGTAAGAAAAGAG
GTAAATAAACCGCTAGTTGCTGGTCTAAACTGGAATATATAATCCACATGTTAAATTATG
GCAGGGCAGAGCAGGAATATAAAGTATAGAATGGCTGTAAGTTTTGTCCAAAAAGAAATA
ACATAAAGTTGGATATCAAAAGTTGATAGAAACCATGGAAAACTAAGAAAAGTAACAACA
GAGAAAAGTGTGAAACTCATGTTGCCAATGAATTATTTAAGCTATATAATTCAAGGCAAA
GCGAACAAAAGCAAAACAATTTAAAACTGCATATAGCCCCCAAGTGG
>TR72983|c0_g1_i1 len=357 path=[335:0-356] [-1, 335, -2]
GAAGAAATTTTAATTGTAGCATCTTATTTAGTGTTGAAATTAAGTATGAATGTAGTAATA
TTATTAGCTTTGATATGTGTTTCTAGAGCATCTAAAAATTCTTCCCCTTGGTGAATTGTA
TTTTACTTGCAACTTTCTACTACTAAGTTTGGTATTATACAAGGCAATCATGCACTTCTA
TCATTCCAAAGGTCTAAATCTGAAAATTTGAAAACCTCTTATGAATATTTTTCATCCAAA
GCTTAGTGAAGCTCAATTGAAAAGCTTGTTATTGCGAAAAACACTAACCTCGTAATAATT
TGTGTAGTGGTAGTCTTAAATGTGAAATTTTCATGACTTACAATTTTGTTATTTATC
>TR72984|c0_g1_i1 len=362 path=[679:0-361] [-1, 679, -2]
GTCTTCTTGCTTGCCGCATTCTGTATGTATTTCAATCATCTTCCTCACTAATATATACGA
TGCATTTCTATTTATATTTTGTTGATATTTGGTCATAAATCATCCTTACAAAATCGGTTT
GTAAAATGAGGATTACCCCACTTATAAACACATGTTTATGCCACATTTTATCTATCGTGA
AACTCTTTAAGTGGAAAAAAAGATAGCTTGTTTTGTGCAGTCGTGAAGCATTCTTGATAT
AAGTTGTTGTGATATCAAGCATTTCGCTTAATTAAAATCTAAACGTATGACACCTACATA
GTACATACTCTTTTTTTGACCAAACACAGTACATACTTAATATTGCATGGTTGGGAGTGG
GA
>TR72985|c0_g1_i1 len=294 path=[543:0-293] [-1, 543, -2]
GTGTAAATTATATAATGATAATGAGTTTTTAGTCATGCATTGTTGAGTCATTACTTGAAG
TTCATGCATTCATTGAGTATGTAATAACGAAGATGAGAAAATCACGAATATGGGGGAATG
AATCGGTATATCCAGTTGTATCTAAATAATCATGAAGATGGGAATCACAATGATGGGTGG
ATTATTCGATAATATTACCTCCGATGTCCAAAATTTGGTACCATATGCATCTCGAGAAGA
GTCTAGAACATTGCATGCATTTTTATAATTGGTGAAATGTGTCATACTCGACCA
>TR72986|c0_g1_i1 len=520 path=[476:0-495 477:496-497 478:498-499 479:500-501 480:502-503 481:504-505 482:506-507 483:508-509 484:510-511 485:512-513 486:514-515 487:516-517 488:518-519] [-1, 476, 477, 478, 479, 480, 481, 482, 483, 484, 485, 486, 487, 488, -2]
CCCAATCCTACTTGTTGCTGCTGCTGCCTTAACACAACACAACACTCTATATATGCTGCA
AAACCTCAAACTCACTGCATCTACCATCATGTCCAACTCCAACTCCAACTCACCCTCTTC
ATTTTCTTTATCCATGGACATAGACGAATCCACAGAAACTCGAATCAACCGCCTCATATC
AGAACACCCTGTCATCATCTTCACCCGATCCTCCTGCTGCATGTGCCACGTCATGAGGAA
TCTCCTCTTCACCATCGGCGTTCATCCCACCGTCATCCAATTGGATGACAACGAGATCCC
CGCCGTTCCCACCACCTCCAATCACTCTCTCACTCCCGCTGCTTTCATCGGCGGTATCTG
CATCGGTGGCTTGGAGTCCCTTGTCGCTCTTCATGTCACCGGTCACCTAGTTCCCAAGCT
TGTTGAAGTTGGTGCTCTCTGGACTTGATATCATGCCATCTTCCCTGTAACTCATATATA
TATATATATATATATATATATATATATATATATATATATA
>TR72987|c0_g1_i1 len=647 path=[1275:0-622 1276:623-646] [-1, 1275, 1276, -2]
CAGATAGTATATAGTTCCCATCCCACATCAAACCATAATCATCACGTCTCTTCTACATCA
AACCATTCTATATCCTCTTTCTCTTTCTTTCTCTCTATCCATTAATATTCCTCATCAATT
TTCACTTTTTTTTTCTTTTCTCCCCAAACCAAATCACACTAGCTACTCCTTTACATGGAT
CTTTCAGAAACATCACTCTGGTGGACTCAACAACATCAACAACAACAACCGATGTTATTA
GTCGAACCAACTTCTTGGTCTCTCCATCACCACCAACCTCCATGGTTCAATTCTCAAATC
CATGAAAACTCACCTCATTACAACCTCAAAAACATCGAAGATGAAGAATTAGACACAACC
ACCACCGTAATAAAACCCGAAGACGAAAAGGAATCAATGTTTGAGAAACCCTTAACACCT
TCTGACGTAGGAAAACTCAACCGTCTTGTTATCCCAAAACAATACGCTGAAAAATACTTT
CCACTCGGCGGAGCAGACTCCGCCGAGTGCAAAGGACTTTTACTAAGTTTTGAAGATGAG
TCAGGGAAGTGTTGGCGTTTCCGTTACTCATATTGGAACAGTAGTCAAAGCTATGTTCTA
ACAAAAGGTTGGAGTCGTTATGTCAAAGACAAACGACTCGATGCTGG
>TR72987|c0_g2_i1 len=647 path=[1273:0-622 1274:623-646] [-1, 1273, 1274, -2]
CAGATAGTATATAGTTCCCATCCCACATCAAACCATAATCATCACGTCTCTTCTACATCA
AACCATTCTATATCCTCTTTCTCTTTCTTTCTCTCTATCCATTAATATTCCTCATCAATT
TTCACTTTTTTTTTCTTTTCTCCCCAAACCAAATCACACTAGCTACTCCTTTACATGGAT
CTTTCAGAAACATCACTCTGGTGGACTCAACAACATCAACAACAACAACCGATGTTATTA
GTCGAACCAACTTCTTGGTCTCTCCATCACCACCAACCTCCATGGTTCAATTCTCAAATC
CATGAAAACTCACCTCATTACAACCTCAAAAACATCGAAGATGAAGAATTAGACACAACC
ACCACCGTAATAAAACCCGAAGACGAAAAGGAATCAATGTTTGAGAAACCCTTAACACCT
TCTGACGTAGGAAAACTCAACCGTCTTGTTATCCCAAAACAATACGCTGAAAAATACTTT
CCACTCGGCGGAGCAGACTCCGCCGAGTGCAAAGGACTTTTACTAAGTTTTGAAGATGAG
TCAGGGAAGTGTTGGCGTTTCCGTTACTCATATTGGAACAGTAGTCAAAGCTATGTTCTA
ACAAAAGGTTGGAGTCGTTATGTTAAAGACAAACGACTCGATGCTGG
>TR72988|c0_g1_i1 len=378 path=[356:0-377] [-1, 356, -2]
CAAGTTTTTTTTGAGGTTATCAAACATCTTAACATGTGCTCAGTGTTCACATTATTTATT
GTTTTCGGATCATGAAAATCATTCTAACTTAAAGCTTTAGGTATTGTCTTCACTTAAAAT
CTTCAAGTATTATTCCAACTTATAGTTCCATATTCTTTATATTAACATTTATATGATACT
ATCCTAGATCGCGAATGAAAATTAAAGTTCGGTTCAGGTCCTTCAGAAATCGCTGCTAGA
AGCACATGCACATGCTAAAAAGTTATGCATTCAGCATGGATCCAGTATGCACAGTATCAC
CGCATCAAACTCTTTAATTGAAAATTATGAATTCAGTATGGATCAAATGATAATCAGATT
CCAAACAATTATTATGAG
>TR72989|c0_g1_i1 len=762 path=[1479:0-761] [-1, 1479, -2]
TGCTGATATTGTTAGGTTGGACACCTTCACCTAGGTTCAAACCCGTTGTATGTGTAAATT
TTAGGTGGAGTTTGCCACTTCTTCTACAGACCCAAAAAAAGTCAGTGATTTACACTAGGA
AGCTTTGGAATTTAGAATATATTAAGACAAGAAACTTTCATCACATAAAATTGATTTAGG
TTTTTATCGGGGAGATCAATTAATGAAAGCTGTATATTTGCACCAAAGACTAAAAGTTTG
AAGGAATGAAACAAGATCTACACAGGGTTTTCTTTGATTTGGAAAAGACGTATAGAGTAC
CTAGAGAGGTGTTGTGAAAGGCTCTAGAGAAGAAAACAGATCAGATTGTAGTATTAGACG
TGCATGAAAGGGTCATAAGTCATGACTAACACGAGAACACAAGGTGGAATAGAGAAGATT
TTCCTATAACTCTAAGTGTGCATTATGAGTCAATTTTGAGTTCTTCTCTTGTCATTTTGA
TTCTAGACATGCTTGTTGAACATATCAACAGACAGTGTCTGCATACTTTTTTGTGATTAA
TAGTCTTTGTTGCAAGAGAGTAAATTAAAGAGAAGTTAGAGATATGGAGATAATACTTGA
AAAGACATAGTCACATCAAAGTATATAGAATGCAAGTTTAGCAAGAGACGAATGCTAGCT
TAGGTGAGTGATTACACAAGATAAGATTGGAAATATATAATTATTAGAAAACTGAGGCAA
GGTAGCTCTTATAGTAGAAAATATGGTTGATTCTCGTCTTAG
>TR72990|c0_g1_i1 len=312 path=[290:0-311] [-1, 290, -2]
TATATATTTTTGATTCGTTGTTTTGTACAATTACGATCCTGCTTGGGTAAACAGTTTAAT
TATGTGTTTATAGCATTGACATTAAACATTTAAACACTTACTTGTAAGCTTATTTTATGA
CAAAAGATAAAACAAGGTTAAACTTTTTCGATTTAAGCTGCCGTTTGTTTTCATAAGCTA
TCCTGGCACCGAAGTATTTTCCCCGAAACAGTCTCTCAAATGCTTATGTCGATGCTTTTT
CAGTAGATAAGTACCAAGTGTTCTCGAACTAACTTATACAAACCCTACAGAGGTCAGCAG
AGTCAGAAAGAA
>TR72991|c0_g1_i1 len=390 path=[368:0-389] [-1, 368, -2]
GCTTGGAGAGGCCATGTTCAGTGGCTGCAGAAGGTACTGTATTCTATACTTTTTGAATAT
CTGTTTGTTCGCTTGCCTTCTGCAGTAAAAATATGTATGCATAACCTAAAGAAGTAATTA
TCTTAGGACTACTTTCCAAAATCTAAAATGTAAAGTTGGAATCGGAAATATAATTCTGTA
AGAGTGAATTGATCTATCACCCCTTTGTGTGTATGAAATGAGGAATTATGGTGGTGTTCT
CATCCTCTGCAATATATCATTTTCTCAAATATTATTGGTGCCGACGTGTCTGGTGTCCCT
GTCTGTACTTCATAGTGCATAATGGTGTAAGTGATGCCATTAGATTTTACGTGCAGGATG
TGGACATGAACTTTGTGTGAGATGTGCGCT
>TR72992|c0_g1_i1 len=402 path=[759:0-401] [-1, 759, -2]
CAATTTTGCCGCCCGTGGAATGCAGAAAATAGCAGATTGTTAAAATTCCAATAAGCAATA
GTGCTGTAGATTCACTAATAAAATCAATGACCAATAGAGATTTTTCTAAATGTTAAAAAG
TTATTCTAAGTAAACGATGTAAGATCACAATCATCAACACTAAATGAAAAACATTATGCT
CATGAATTGTAGTTACTGTATAAAATAAGATACAAACATCGTTTCAGCCTATTTCAGAAA
ATAAGTAGTTACTAGCAAACAACCAAAATCAATTCAAATAGCACAAAATAAATTGGAAGA
CACAAAAATGAGGGTAATAATGCACGCATATGAAACTCAAATTCACTTCAATTAAGCATT
AACCATTTCAACCAACTACATGTGGATCCAACAAAATAGTTG
>TR72993|c0_g1_i1 len=394 path=[743:0-393] [-1, 743, -2]
ATTTGATGTTCGTGATATAATATTCGCCTTTATTGAAAGTGTTGAATGCCATAGTATATA
TATATTTTTGGAATTTTATTGGCTCCGTAGTTATTTTTGTCTTAAAGATTAATTTCAATA
GTAATTACTTTGAATATTTATCAATGAATTTGATATTAATATTAATGTATTTGTTGGGGC
GTGCTTCATCCGAAAATGGGGATGCGAATGTACGTCGTCGATACACGCTTTGTCAAGCAT
CGTGGTACAATTGTATGCTGTTTTATGTGTTGTCCGAAGATAATTTTGCCCGTGCGTACG
CGCACGGGACACACACTAGTTATGCACAAGGAATTGATTTCATAAAAAACATGATGCATA
ATTGAAAGCAAATATCAAACTCGCTAATATTTTG
>TR72994|c0_g1_i1 len=254 path=[463:0-253] [-1, 463, -2]
TTTAAAAAAAATTAGCTGTAGCACAATCTGTTAACCACTTAGAAGGAAAGATGAAGTGTT
GCTATCTTGTTTTCTGTTGAATTTACACTGTTTTTAAAGCTTGTGATATATCATCATTCA
GAAATCAAGTATTGTCATTCCGTGAAATATCTGTGTATGTGTTGTGTGTGAATGGATGCT
TTACTGGGCTTGGCCCAGCTGTGAGAGCTACTATTGTGAGAAACCGTGCTGCCATATTTC
ATTTACGTTCTGAG
>TR72995|c0_g1_i1 len=547 path=[1049:0-546] [-1, 1049, -2]
TAATTAATTATTTTCAGGGATTGAAAATGAGGTTCCCACATTTGCATTTCCAACTCATAG
GCTTGTAATTGGAATTATAATTTCCTCTAGAATAAGCAATTGAAGAGAACTTTGAAGAGT
TTATCTTTACATTCTGCACTTGAGGATTTGTAGGCACCTGAATAGCCTCACAGTGTCCAC
ATGACCTACACCTTCTATCACATTTTGGAGGCCTTGACCCTATTTGTGCCCTCAATATCA
TCTTCTCCTCACTTACTGTCTGTTGAAAACCACTTTGTTTGTGAATCTTTCTACCTTCAG
TAACTAACCCTTGCAAGATCCAACTTGAAATTACCAAAAAGAAAAGAGAAATGCAAATGA
CATGATGATCAAACCCCATTTGTAATAGTGGTGAGAAACTGAATCAAAAGAATATGAAAT
TTTTTGGTTCCAATTATAAGGATTAAAAAATGAGGGGTTAGAGGAAGAGACTAGATATAT
AAAGACAAAGTGGATTTAGTAACTGAAGGAGTAATAAACAAAATCTGAATGAATGACAAG
AGTATAA
>TR72996|c0_g1_i1 len=581 path=[559:0-580] [-1, 559, -2]
GTACTATTGTTGTTTTTTATTAATTCGTTTGCTGTTCAAGATGAATTAATCCGGCATAAT
ATGTTGGATTTACAATTTGAATGCCTAGGTTTTTAGCAAGTCCTTGTGGTCTGTTAAATT
TTATTTGAGGGAATTATCTAATACTACTGAATCAGAATATAGGAATATAATGGTGTTAAC
GGACTAAAAGTAGCCCCTAGATTGAGAGACCAAGGCTCTTCCTCTCAATTTCCACTTTGT
AATCTGAGATTCTGTCTATTTTTTCCTTCCAATTATATATGTATGCCCATATTCTGTCTC
GCTTAACATGTTCATTCAGATGGGTTGCTTCACACTTTTCTCATAAGAACTTTTAAGTCT
TGCTAATGAGTTCTTTAAGAACACTAGTTAATGAGCATTTGATTTCTCTATTGAATGCTT
TTAACTACTTAAAATATGTAAGTATCAAATGTTTTTTGAGTTACTAGTATAGTAAATGCC
CAACAATTAGCATTTTGGACACTTTAAACAGTTTAGCTATGTTGCAGACATCTATGACTC
ATTATCTCTTCTGTTAATCAGGATCTGGCAGGAGATGTTCA
>TR72997|c0_g1_i1 len=291 path=[269:0-290] [-1, 269, -2]
TGGGTATTTTTCTCCTTCTCTTAGAGCACTAACTGCAACTTCAAATATTTATCCAAAATC
ACTTGTACTATGAATGAGCTTGCCTAGAGGTATAATTTTTTCCTTGTGGGCGTGGGATTT
GGTGATGGGACTTACGGGTTTGGCATATGAAGAAAAAGAATAAAGAAATGGAATGATAGA
GACAGAGAGTATGAGAGTCACGGGAGAGAGAAGTAGCTTGAGGTAGTGTGTGTTTGTTAA
GGTTGAAATATAATTGAAGTATAGTATGGAGGAGGACAGGTTGGAACAAGG
>TR72998|c0_g1_i1 len=252 path=[230:0-251] [-1, 230, -2]
TAAAATCTATTTATTTGTGGGTCTAATAAAGCCCCATATTATAAAGCCCCACTATAATCA
TTAATCATCATAGAATAATGAAATGAATGGCCAGGAACGTGGTTATCCAGGGTTTGTTTC
TGATTTTGGCCAATTGAAATTGGAGGACTAATGTGAATTATGCTTATAAAGGAGCAGCTC
ACAGATGAAGTTCTGAGAACGTATCATCATATCCATTAAAAGCCTTTCATGTACTCAAGA
GCTTAAAGTCAG
>TR72999|c0_g1_i1 len=241 path=[219:0-240] [-1, 219, -2]
GTTTGTTGTTCGACACCGACACTGCTTACATTAAATTAATTCATTTTTCTCAAATTATTA
CCGGTTAGTGATGTGTTTGTGTCCCTGCTTCATAAATTTCTTTTATTACTTATTTTAAAC
CTGAGGTAGAATTACAACTAGATTTGAAAACCGAAAACATTATGTTATGACCTTGTTCTA
TGATATGCATATTTATGTGTTGTAATTGACTGTGAATTTGAGATGTTTGCAACAATTGTT
T
>TR73000|c0_g1_i1 len=226 path=[407:0-225] [-1, 407, -2]
GACACTCCTTTAAAGGTTCAATCTGTCTCATATAAATTTGCTTTGTACTTTCTTTTTCTT
TTATAATTATGCGAACCCTACATTCGAATACGGTGGTGTGGATGGAGATGGACTATGAGT
GTATAGAATTTATTGAGATATACCTTTTTTTCAATGGTCATAATTCACAATTAATGTAGT
ATTTGCCAGAATTTATTATGTCTATGTAACTGCAATCTGATATGCA
>TR73001|c0_g1_i1 len=384 path=[723:0-383] [-1, 723, -2]
TTTTTTTTTTTTTTGTGAGGAAGTGACAAACACCACCTTAAGGGAAGAGATTCCACAATC
TCAGCATTGTCAATTGAGTTAAGTTTAACGGACAAAATCTCAACTACTTTATTTCTTTGT
ATATGTATGCTTGACTTTTTTTGTCTTTGCTAATCTAATTCCTTTTTGTTTCTTATCACG
GCAGAAAGCGCTTCCACAACAACATTGAAATGCTTCAATAGGATGGGTATGGTCATCAAA
GTCAATGCCATAATCCCAGGTCAACTCCTCGTATGCTCTCACATCTTTGTTTGTAAAAAG
GGCAAGATGATAATAGTGGCGGTCAGGTGTCTCCACTTCAACAGGAATGTCTATTAGATT
TGCATCGAAGCATCTGAAATCAAG
>TR73002|c0_g1_i1 len=255 path=[465:0-254] [-1, 465, -2]
GCTGGTGGCCGTCGTGGCGCCGGTGGTGAGGACGTGAACGGCGAGGGCCGTCGCGGCGGT
CGCGGTGGCCGTCGTGGTCGCCGCGGTGGCGACAAAGACAAAGAGGCGTGGGTTCCGTGC
ACGAAGCTCGGCCGTTTGGTCGCGGCCGGTAAGATCCGTTCTTTGGAGGACATCTATCTC
CACTCTTTGGCCATTAAAGAGTATCAGATCGTCGATCACTTCCTCGGCGCGTCGCTCAAG
GATGAGGTGATGAAG
>TR73003|c0_g1_i1 len=361 path=[677:0-360] [-1, 677, -2]
GTTGGTGATATCGTTTGGGGTCTTAACGGAGGGATCAGGATTGTTGACGGTGGTGGTGGT
GGTGGTGGTGGTGACGGAGTCGGAGTAATCATCGTCTTCGTCGTTATCAGGAGGATCAGA
AGTGGTGACGTTGACGCAAGAAAAGCGTTCCAAGGAAGAGAAGAAAGCGGAAGAGACGGT
GGACCCCACCCAGGTTGCCATCTGATCCAACTTCTCTTTAGATATCAGGCTGCCGTTGTT
CTCCATCGTGGTCGACGCCCAATCAGATCTAAAATCTTTTTCTGTTAGTTCTAAGAATTA
CAACAACCACCCAAACAACAAGAATAAACAGCCTCCTAAATTACCAATTGCCCCTCTAAA
T
>TR73004|c0_g1_i1 len=416 path=[823:0-124 824:125-157 825:158-415] [-1, 823, 824, 825, -2]
GCCATATGATCAATCCTTACCTGCATTCAATTTTGAGGATCTTAGGCTACAAACGGGAGA
GGATTACAGGCAAACTCTACTTGTTTAGTAATCACGTAACAATGAATTGATTGCAAACTG
CTGAAGTAAAATAGTTAATTGAACCTATAACATTAATTATACAGAATGCTGTTGTATAAC
TAAGTTGCCTATATACCTTTTATGACAACCAGTAATATATATTTCATGCTGAAGGTTCTG
CATCTACTTCAATAAATTTCATTAAATTCTTCTAAAAGGCAAACCAACTGAGTTTGAAAC
TTAGACCACTAAAGTTTTTTTTGAATAAGCTAACATATATTAAAGCTCTAACCAAGCACA
AGGTGTGCAAGGAAAGAGAAAGGAAAGGAGATGCAGCCCACAAAAGTTATGGTTAG
>TR73004|c0_g2_i1 len=416 path=[820:0-124 821:125-157 822:158-415] [-1, 820, 821, 822, -2]
GCCATATGATCAATCCTTACCTGCATTCAATTTTGAGGATCTTAGGCTACAAACGGGAGA
GGATTACAGGCAAACTCTACTTGTTTAGTAATCACGTAACAATGAATTGATTGCAAACTG
CTGAAATAAAATAGGTAATTGAACCTATAACATTAATTATACAGAATGCTGTTGTATAAC
TAAGTTGCCTATATACCTTTTATGACAACCAGTAATATATATTTCATGCTGAAGGTTCTG
CATCTACTTCAATAAATTTCATTAAATTCTTCTAAAAGGCAAACCAACTGAGTTTGAAAC
TTAGACCACTAAAGTTTTTTTTGAATAAGCTAACATATATTAAAGCTCTAACCAAGCACA
AGGTGTGCAAGGAAAGAGAAAGGAAAGGAGATGCAGCCCACAAAAGTTATGGTTAG
>TR73005|c0_g1_i1 len=306 path=[567:0-305] [-1, 567, -2]
GGTTCTTGAACAGGTTAGTTTACTTTGTTTTTGTGTGGTTTTATATTCTTAATTCAACAT
TGAAGTGTATTCTTATATATGTAGTTCAATATCATTAGGATTAGGGTTTAAATTGTGGCT
GTGGTAACAGTTGCTGTCGCATTGTGATCATTGATATGGTGAAAAGTGCAGTCAAATTTG
GCTGATGTGGCCTCAATGGCGGTCACATTGCAGTTTTGGATACCATTATGTTGCGGTTGT
GGACCTTTATTTAAAACCCTAATGATGATGATGATGATGTTGATTAGAAATGTTGTGGTA
TAAACG
>TR73006|c0_g1_i1 len=412 path=[779:0-411] [-1, 779, -2]
GTATAATCGTATTATCTATGCTAAGTTTTAAACTTAATCATTCTAGTTGCAAGCCCTATG
GTAAATACCTTCCGAACTTTTGCTAAAACTCAATGACTGATTGTTAATAAATATATCTCA
AAGATGGAACACTTTTTCTGCCTCCACATTCAAATCTCATATAACCTATGATTTTTAACT
TCGTTGCTAAATGCACAATGCTTGTACAGATTTTATTCTCACAAAACCCTCAGGCTCACA
TATCAGAACTATGAAGTCGTTATATTATTCTAATGACAGTAAATTTCTTATCACCCTAAA
TTAGATAGAGATCATAATGCAGCTACTCTACCAAAATACATAAAATATGGAGGACATCAA
GTTCATAAAATAAATGAGAACAATAACAGAAAACAGAGTTTGGGTAATAAGG
>TR73007|c0_g1_i1 len=286 path=[527:0-285] [-1, 527, -2]
TGTGCTTCATTGCTCAGTTCTCCATGTTTTTGCTTATTCACTTGTTAGAAATAAAATAGA
GCAAACAACCATTTTGGTCTTAAATATACCGAAATTACAAGCATATATTCCTAGTATCTC
TTAGTAATTTTATTGACTAAATTGACTAGTGAAAAACACATTTGAAGGCTATATTGGTTA
GCCAAAAACATATTTAATGACCAAAGTGACTAATAAAAGAGACATTTAAGGATGTGTTTG
CGATTTCGATACATTCAAAGACTTTAGTGATAACACTTCACACCGG
>TR73008|c0_g1_i1 len=437 path=[415:0-436] [-1, 415, -2]
GAAAGTTCTACACTCTTCTGGTATCGTGACTTCATTACACACCTTCCAGAAAAATCTTTC
TCCTTTTTATTCTCTCTATTAACCCTATTTATTCATTGAATCAAATCATCGAAACCGAAT
TTTTTTTTCTGATAAAACCTTTCAAACCATCGCAACAACCATTCAGCAAAATCATCACAA
CGCAAGAAAACCATGGGGGTAGACTACTACAAGATTTTGAAGGTTGACAAGAATGCCACA
GAAGAAGAGTTGAAGAAAGCTTATCGAAAACTTGCCATGAAGTGGCACCCTGATAAGAAT
CCCTCAAATAAGAAAGACGCTGAGGCCAAATTCAAAGAGATATCTGAAGCCTATGAGGTT
TTAAGTGATCCACAGAAGAAAGCAATTTATGATCAATATGGAGAAGAAGGGCTTAAAGGG
CAAGTGCCACCACCTCA
>TR73009|c0_g1_i1 len=624 path=[602:0-623] [-1, 602, -2]
GTCTCTTTCCTTTTACCGTGAAAATCGACAAAATCTAAGGTATTGTAATGTAATGTTTTC
ATTCAAAACAGAGTCCCCTGTTTTTCCTTTTCAATGTTGATAAAACCGGAACAGTGATCG
AACCGATGAGATTTTCAGTTTATGGTTTAATTGTTTTAATCATGGTTGAACCAAATGACT
AATAAAGAATAAATTAGTGTTTAATCTTTAAAAAGTAAATTTTGTAAAATTGAAAATTGT
ACGGTTGAACAAACCGCGGCTCAACCCGCTATAGGACTATTGACCGTGTTTGAACCAACA
GCCGGACTGGCTGGTTGAACCGGCCGGTCTAATTTTCACAACATGAACATAGTGTATGTT
AAGTTTTGCCACGATAAAAATTGGTTTAGAATTAATTTCAACCGGTTGGTCCATTTTTTA
CAACTTGGTATAATGTATGTTTGGTTCTGCCACGACAAAAGTGAATCCATTATAAGGATG
TTATCTACTATAACACATGTGAATCCAAACATGTATAAATTACACATTTCTCTCATGTTA
GTAATGTGTATATAACTTTTTTGAAAGCTACTTTTTGGTATTATGTATGTAGGTCTGCTG
TGGAAGATTATATTGCTGCAATGA
>TR73010|c0_g1_i1 len=338 path=[316:0-337] [-1, 316, -2]
GTGAAAATTATCTCTAAAACTTCTTCAGTTATAGAAACAACTTATACATAAATTTTTATG
TGACATACAATTATCATATAAGCAATTAATTAAGCTGCTTCTACAAACTTTCCTACTTTA
AGTAAAAGTGATATAGTCTTGAATTGCTAAACAAATTTTAGTCAATATATTTCACATATA
TAATTATGCATATTAACCAATCAATTGTGTTCTTTCTACAACTAAAATTTGATAACTTTC
ACGACAATTTTTTTAAATGGTTAATTACATTCAGTAGATGACTAATAGATATACGAGTGT
CAATACTCATTAAAAATCGACATATCTTCCCTAACCAT
>TR73011|c0_g1_i1 len=710 path=[1375:0-709] [-1, 1375, -2]
TACCATTGTAGCTTTATACATCATTTTTCATTTATTCTTATTTTTATTTCCTTTCCTTCT
CTCTTCTTCAACACCATCTCTCCCCTGCCATGCTTCTCTCTGTTAACAGCAACATCCTTT
GTCTGTTCTTTTCTCTCACTTGCCATTGACGTCGTCACTTCTCTCTCTAACAACCGGCGT
CATCATCAGCATCGTATTTTCTTTGATCTGTTCTATTTTCGTGTCAGTTCTGAACGGATA
TGTGACGGTGAGTACGGATCTGGACTCATTTCTCTCTTGTCCGAGTTTTTACAGATCTGG
CCACCGTTTTCTCAGCGGTGATTCACCGGTGGTGTTTCGAACGGATTTCCGACGCTGTGA
GGGAGAAGTGGGGGTCGTTGGTCGTGGTGATGATGGTGAGGATGATGTAGTGGTAACCGA
TGAGGATGATGGTTGGAGAGGACGGTGGCTGACTGTGACGAAGAAGAGAGAAGAGAAAGA
ACAATGTTGCTGGTGGTCTGAGACAGAAAACGTAGAGGGAGAGGGTAGGTTGGGGTTTTA
CAAAATTGCCCTTACTTTGGTGTTGAAAAGTCAAAACTACCCATGGTGTCTGTATTGTGT
TTGATTTATTGTGTTCAGTTATCAATTCTCTTTATATAACTTGTGAAAAATTGCTTTTAA
CTTGTGGTAAAGTGTTTTTGAGAAGAGGCAGCATCCAAGAAAGATTGGTG
>TR73012|c0_g1_i1 len=435 path=[413:0-434] [-1, 413, -2]
AAATTAAGGGTTGTTATTTTAACAAACTCATGATTTGTTAATTAATGGTTGCCATTACTC
ACTTTACTCTCTAAAGTGAATTACTCACTTTGGAGGAGGCGGATCTCACAATGGAATATG
TTAAATTATTTTCATTGACTGAATAACATTAAATAAAATCACTTAGGATATTCATTATAT
TTAATGTAATCACTTTATTCATCCCCAACTCGGGGATTAAGTACTTATGCAAGTTACTAG
TGATCATTGAATATTTTTTTTTGGGCATTGTTCTATATATTCTCATTCTCAGTTTGTATT
GTTGCATTTCTTGAGCGAGTTTCAAAATCTTGGTCAGAGGTTCCTTATTAGATAGCAATA
GCATATTTACTTGCATATTTCTTGGTTTCTTCTGTTGCAGTGGACCATGATTTAGTGGTG
TTTGTGCAGAATCAA
>TR73013|c0_g1_i1 len=364 path=[683:0-363] [-1, 683, -2]
GTACATTATTCGGTACAACAAAAAGCCACATTTTATATTAGGGTTCAGGGGAACAAAGAG
TTAAAACAATGATCAAGTTTATTTTCCGCAAAAGAACAAAACATTTGCACAAAACGTTTC
ATTTCATAACTTTAGACTATACCTGGTGCTTACAAACACCTAAATATTAAATCATTCTCA
CCTCCAAAGAGTGAAATATATCCATTAACAACTATTATGAAAAAAAATCATGTTCTTGAT
TTGAAAAGCTTTCAACAAACTTAAATGTACTCCGGTGTTATAAAATACCGGCTATAGCAG
AACTATAGCGTGGCGGAATTTGAACAAATTGATATAATTCCGCAATACGTTAATCAGTAC
AAAG
>TR73014|c0_g1_i1 len=879 path=[857:0-878] [-1, 857, -2]
GTGATTTTGACCATGCACATTATTTTTTCTCCATTCGGTGGAGCTGTAAAGGGTCATATG
GTTTTGCGGTTTTGAACCTTTTCTCTCAACAATTTTGGCTCGGAATATGACTGCCATTTA
GGGTGTGAAATGAAATGGCTGTATTAATTGTCTACGTGAGACAGAATGCATCTTGCTAAC
CATTCCTCGTTTATCATCATTTACATTATGAGAATTGACCATGGATGATATATTTTTGGA
AGGGATGACAAAGTGCAATTTACCAAAGTGAAAAGTCAAACGAACTTAACATAAGTTTTC
ACAACCGATAAAATTCAGTGCAGGACATATTAATCTTTTCTGTAGAAAACTGCATTCTTT
CTAATAACAAGCATATTGTATTGATTACAACAATTGAAACGGCCTTCAATGTTTAGTGAT
TTTCTTACAAATAAATCAGCACTTGTGTGTTTTTCCTTTATTGGTAGTTCAATACTCATT
CTGTTTCAAAATTGAAGTCCTTTGGGACAACAAATGCAAGTAACAAGAAAAAAAAATGCA
CACTGTTGATTTCTCTATCTTGCCGACAGTATGACTTTTATTTGGAGTAGTATATGAATT
GATTTAGAAGGTATCATCAGTGATCTGACAATATATAATTAAACTTTGGTAAGTTGCATA
AGGAGGGACTATCATTCTGAAAGAAAAAAAAGACAGAAAAGGGATAGGCATTTTAGGAAA
ATTAAGAGATTTGTGTTGTTACTTAGTCTTATAAGAATATTTTAAGATTAGAGTCACCAA
AAATATCTTTCATGGTTCAATTGATCATTTGGCTGTATTTATTTGTAGGCTTGTACGTGG
CACCAGAGATTTACAGAGGTGATGTATTTGATAGAAGTG
>TR73015|c0_g1_i1 len=278 path=[511:0-277] [-1, 511, -2]
GGAAGCTTCAGTGCACCGGATTGCCCTTACTTAGTTGTGGGTACTCTTCCTTCCTACTCA
TTGTTTACTATACATACTCTCATCCATCCTCCTTTCCTAAACCTAACTAATTTTTGTAAA
TTCGGTATTTGGACAACTCAAGAGAAATCCCTTGGTCTCCAAAACATTTATGTTCAACTG
CACCTTAGCACTTGTTATAATGTCATCAGTCTAATCCAGTAAAATGATACCATCTGAAAC
AAAGCCTCTACCAAGGTCGTTCCTTTGGAATGTGTCCA
>TR73016|c0_g1_i1 len=500 path=[478:0-499] [-1, 478, -2]
TAAGGAATGGAGAAAGGGAAGCAAATAAAAATAAACTGGTGGTGGCCGCAGCAACGGTGG
CCATTTCTGGCAAGCTATACGCAGATGTTTATATGTTCTTAAACGAGGCCAGATAAATAA
ACAATCCAAGGGAAGACCCATTGTTTCTTCTTTCTTTGTACCTACACTTGTAAGTTTTAT
ACAAGCCTAAAAATAGACATTTGTTGCAACTAAGAATACAGAGTTACAGATTATGATACT
CCAGTCACACAATTCAAAAATTTATAATCTTATCCAATATATAGACATGCATTTTAATGA
TTTAATCCAATGTGCATATCCAATTCTAACAGGGGAAGCTTTAGTCAGACGAAGTGTCAA
AAAAAAAACTAAAACGAACAATTTCAGTCAATGTAAAACTCTTGTTCAATAGGTACAAAC
ATATACACGTAAATCAGAGAGAGAAGACTTACGTCTGCCATCTTTCTATTCTTATTGATT
GCTGTCTCTGCATATGACGG
>TR73017|c0_g1_i1 len=515 path=[493:0-514] [-1, 493, -2]
ATGCATCAAGCGCCTTCAGAAGGAGTATAGAGCACTTTGTAAAGTAAGTGCATAATTTTT
ACTTTTCCGACAAAAATTGCTCTTCACTATTTATTTTTATTTATGGTTCCAATGCTTATT
TTGTTGTGCAGCTATATAGTTAGCTTGTTCTGTGATCATTGGTTTGTCTCCTCTCTATTC
TTGTGTATTTATGTATCTGGGCTTAGTATTTTGATGTTGTTTGTGGCCGATGAAATGTTT
ATAGCATGAATGACTGGGAACACATCATCCTATATATGTTTCCTTTCTCCTCTTAATAGT
GTGTCTATAGTTTCTGAATAATTGTTTCATGATTGGTTAGGCTACAGTGTGTACTTCACA
AAGGTGGATTGTTTCAGCCTGTATCAATTGCCTAGATCATCATAATATTTGAAGATTATG
TCAACTCGATAATGCTTAATTTTATTACTGTATTTGCAGGAGCCAGTTTCCCATATTGTG
GCCCGTCCTTCACCAAGTGATATTCTTGAGTGGCA
>TR73018|c0_g1_i1 len=437 path=[415:0-436] [-1, 415, -2]
CTTTTATGCATGATAATGAAGATAGTATCATTGGCATTGCTTGTTGTGCAGTATTTTCTG
TTGCACCTATTGATCCAACTACGACAATAAATGCAAACAGCTATGAAATAGACCTAAGTT
TTTATAATAAAAGTAATCACCATGCTTGGTGTGAGTTGTTTTCTGGTATCCCAGTAATTC
GAGAAAGAGATCTTATTGCGGTCAAATCAGACCACATGTGGCTAATCTATTTCACTCGGG
AATCATTCTTTGATATTCTCAAGGGTATAGACGTAACTCTCAACCATCCTGATGATTTCA
TTATGAAAGTTGTTGGTTGGAATTGCAATGTGCAGAGTTGCGGATATCGTTGGGTATATA
AACAAGATCTACAACTGAAGCATGGATGTGGAAATTCCTTAGATAGGAAGTGCAGGTTTT
TGGCAATTGAAGACGAG
>TR73019|c0_g1_i1 len=562 path=[540:0-561] [-1, 540, -2]
GACTTTGCACAAGGAAAATATTAATCGCGATTTGAAGTCAAAACAGGTCAGTTTGCTAAT
ACTTATTTGGAGCTCAAATTTTTATCCCGTGTTTAATGTATTTTGCAATGTAGTAGCTAA
CCTTCTAGCATTACTTTTTATGATAAAAATTGTCAAGTGCAAACACATTCTTCAATCCTT
TTTTGTTGGTTGAAACAATTTCTGTGTCTTTACACTTACAAAGAAATCTTACAATCATAG
TCCGTCGACTACCGACAAGCTGCTGTTGACTAGCTAGTCAAACAGCTTCTCTGCTTCCAT
AGTCCAAACTACAACTAAATTGCATTTGTAGTTTGGACTCTGGAAGCAGGAAACTTGCGC
TGCCCCCAATTCCTTTGTGTTGCTGTTTATATGATCAACATAAATTTAATTATATATGTT
TTAGTGAGCATTTGAAGCTAATTATTGTTAAATAAAAACCTAAATACCAGTAATAGCAGT
TAAGTAATCATATTGCATTGGTCATTTTTTCCATATAAAAAACTTAGTATCTGCTATTTC
AGGACAAAGAACTTGCATTGGC
>TR73020|c0_g1_i1 len=363 path=[681:0-362] [-1, 681, -2]
GCAGTTTACACTTGTTTCCCAGTCAAAATTTGAGAGCATGGCACAAGTTGGCTTACTTCT
TAAGCACCTCATAATTAATACGAAAGTCTCCTACTTGAAAATGAAGAATGTCATGAAATG
GTTTTGAATAATTTGCATTAATTCAGTTCCATGCTTACAAAACTATGGATGATCTATATT
TGAATAATTATGCAAATTATTCAGTTCTATGTCATGAAATTAGAGACTCTAGAAGTTCCA
TGCTTACAAAACTTAGGATGATCTATATTTGGCATATAACACAAATAAAGCATAACCAGT
TGAAAGTATCAATAAGAAAAACAGATGATTTATGTTAAAATATGGCAAATAATAAAGTGA
CGG
>TR73021|c0_g1_i1 len=421 path=[399:0-420] [-1, 399, -2]
ATCTTCTTGAGTTAATGAAGTATGCATATCTATTCTTCTCTCTTTTGTTTGTTGCGATTC
TTACTTTAAAAGATTACTTGAGAATAATGATGCGAGGACGTATTTTGTAAATAGCAAACA
ACATTATTGTCAAATTGAGTTTCATGTTGGAACAGAAAGGAGGGGAGGGTGTGTGGGATC
ATACCACGAACCATAAGATCCGCCAAACTGCAAAATTATATCTATACTTGTACATTTTTG
CATAGAAAACAAAGTGCATAAAATAACATAAATCACATAAATGACTCAATAAAACTTAAA
TTGAAAATTCATTAGATCTTATAAAATTCATAAGTCACCTCAGTGTTCGATAACACATAG
AACCAAAACCTAAAATAAAATAGTCTAAATCTAGAGATCTGGAAAATCATTCAAGCAATG
T
>TR73022|c0_g1_i1 len=1609 path=[3175:0-959 3176:960-1608] [-1, 3175, 3176, -2]
GTCATTTGACAATGTGATCATTATGATTAGGCAAAATATCCAAGCAATACAGTTAAAAAT
TAAGGCTCAATGAGAATATTCGGGCACATCGAAACACTTTTGAAGATACAATGACGGAGG
ATGCTATAATTTCATCAAAAAATACATCAAAAACATAATTTCATCAACACACATCACAGT
TTCATCAAAACGGTGGTATTCATCTTGGTGATTCTTCATTTATTATTCTGGGAAAATTAA
TATTAATATGCAAAACATTTCATAGCTTATTTGGATACATGATTTGCAGAATGAACTGCA
GGTAGCAGTCTCTTGCTGGAATACTTCCCAAATTAAAACATACTAATATTTTGTTTTTAA
CTTTTGTAAAATCACACATAAAAGTTATGTTTTCCAGAGTGCTTTCTTGGTAAGATTGTT
TGGTAGTAATGTAGAAAGGAAAGGAGTAAGTGTTATTTTGGTCCTTAAATGTGTCGGGCA
CTAACCCTATAGTCCTTGAATTAACAAAAGTTATAAAAATATCTTTGAATGTATCTTCTA
TTAGTTGGCTTGGGTCATCATATTACTAATAGAACATACACTCAATGATGTTTTTGTAAT
TTCGGTATATAGGCACTACAGTAACACCACTTCATACACGTAAGAACCAAAATGAGTGTT
CACTCAAAAAAAAGAAAGCAAAAATGTTCCTTCTGCAATTGTGATATTCTCGCAGCCAAA
GGATCTAATTAAATTTGTGTTGCTTTAGAATTGTAGCATTCTCTACTCAGTATTGAGTCA
CCAAGAACACAGACATATCAACTCCAAACCATAAAATACGGATATCTTCTTCAAAATGAA
TTCTATCTCAAATCTAAGCATTATGAATTTACACCATTGCACCAATCGGCATATCAAATT
GAGACGTTTATTTCACATGCAATCACAATGTCAGCAGCTTAATACAAAATCCTTTAAGAT
CTGAATTATACACCACAGCAAAGTGGGGAAAGTATCAAAAAAACCTCAATACTATCATTT
CATCATCCAAATAAAAAGAACAAACTTATGTGTTTAATTCTACAGTGGTGAAAATTGATT
AGGTTTAATTGATTTTAGTTAATAGTGAGTCTAAAGTAAAATGATATATGTTTGGATATA
TTCACATGACAGTGATTTGAACAACAAAATTGAGTGTAAAATTCACAATTTGAGGTAAAA
GGTAAAAGCTATAAATCCTAATTTTCAAGCTGCAATCATTCTAAAGGCGAAATCAATTCG
AATTAGGAACCCTGAACATACCAAAAATCAACTTAATGTCTTTGGAAGTCAAAAGTGAAT
TTAAATATGCACTTAACCTTCTTTTCTAATCCTAATATCATAGAAAATGAAAGGAACATA
CTTTACAAAACCCCATTATTCGCTACTCACTACTCACTACTCACTCACACATAAAACACA
TGCATAGAAACTCCGTATCATGGCATCAGGATATCTTCTTCAAAATAAATTATCGCCTAA
ATCTCAGTGTTATGAATTTACATCATTCCACCAGTTAGCATATCGAATTGAGACAATTAT
TTCACAAGCAATCACAATGTCAACATCTTAATACAAAATCCTTTAAGAT
>TR73022|c0_g2_i1 len=1321 path=[3173:0-671 3174:672-1320] [-1, 3173, 3174, -2]
CTTAATACAAAATCCTTTAAGATCTGAATTATACACCACAGCAAAGTGGGGAAAGTATCA
AAAAAACCTCAATACTATCATTTCATCATCCAAATAAAAAGAACAAACTTATGTGTTTAA
TTCTACAGTGGTGAAAATTGATTAGGTTTAATTGATTTTAGTTAATAGTGAGTCTAAAGT
AAAATGATATATGTTTGGATATATTCACATGACAGTGATTTGAACAACAAAATTGAGTGT
AAAATTCACAATTTGAGGTAAAAGGTAAAAGCTATAAATCCTAATTTTCAAGCTGCAATC
ATTCTAAAGGCGAAATCAATTCGAATTAGGAACCCTGAACATACCAAAAATCAACTTAAT
GTCTTTGGAAGTCAAAAGTGAATTTAAATATGCACTTAACCTTCTTTTCTAATCCTAATA
TCATAGAAAATGAAAGGAACATACTTTACAAAACCCCATTATTCGCTACTCACTACTCAC
TACTCACTCACACATAAAACACATGCATAGAAACTCCGTATCATGGCATCAGGATATCTT
CTTCAAAATAAATTATCGCCTAAATCTCAGTGTTATGAATTTACATCATTCCACCAGTTA
GCATATCGAATTGAGACAATTATTTCACAAGCAATCACAATGTCAACATCTTAATACAAA
ATCCTTTAAGATCTGAATTATACACCACAGCAAAGTGGGGAAAGTATCAAAAAAACCTCA
ATACTATCATTTCATCATCCAAATAAAAAGAACAAACTTATGTGTTTAATTCTACAGTGG
TGAAAATTGATTAGGTTTAATTGATTTTAGTTAATAGTGAGTCTAAAGTAAAATGATATA
TGTTTGGATATATTCACATGACAGTGATTTGAACAACAAAATTGAGTGTAAAATTCACAA
TTTGAGGTAAAAGGTAAAAGCTATAAATCCTAATTTTCAAGCTGCAATCATTCTAAAGGC
GAAATCAATTCGAATTAGGAACCCTGAACATACCAAAAATCAACTTAATGTCTTTGGAAG
TCAAAAGTGAATTTAAATATGCACTTAACCTTCTTTTCTAATCCTAATATCATAGAAAAT
GAAAGGAACATACTTTACAAAACCCCATTATTCGCTACTCACTACTCACTACTCACTCAC
ACATAAAACACATGCATAGAAACTCCGTATCATGGCATCAGGATATCTTCTTCAAAATAA
ATTATCGCCTAAATCTCAGTGTTATGAATTTACATCATTCCACCAGTTAGCATATCGAAT
TGAGACAATTATTTCACAAGCAATCACAATGTCAACATCTTAATACAAAATCCTTTAAGA
T
>TR73023|c0_g1_i1 len=318 path=[591:0-317] [-1, 591, -2]
GGATCCATTCCATCACACAAACCACCGGAATCATGCTTAGTTTTGATATCTGTTCACATA
CACGATGAGAAAATGAAAATTTTAAAACTGGAGGAAATGAAGATTGAAAGTGAAAACACG
AGAGTAGGCTGCTCATTTAAAAGTTAGAGCACATGAGATGTAATTATAATAACTACCGCA
CATGTCTCTAAAAGGAAGAGTTGAGCATAATTTGAAATTATTACAAGATGCAGACAATCA
ATCCTTAACCCACTAACCGGAGTCGGCTACATGGATCAAATTATGCCATAATATTCTATC
ATAGACCACCATATTTCG
>TR73024|c0_g1_i1 len=857 path=[835:0-856] [-1, 835, -2]
CTTGATACTTCTTCGGTGAGTTTCTCTGTTTCTCCCATTCACCTTCTCCTTTGAGATATC
AGTTATAAGTTTTATTTTTATGCTTCCTCTCAAATTTGGTAATATTATGTATCAAGCAAG
AATCATCATCACATCTGGGCATGGTTTTCGAAATGCAAACTGACGCAAGATATTTGTGAC
GGTTCAAGCCATAGAAATGAGATAATGGGGTTTATTTGGCTTACTTGGCCAAGTGGAAAA
GTAAAGAAAGTATCTACTCTTTAGATCACTCTCATCTTTACAATAGGCTATGTCCTGATT
CCCTGGGAAAGAAAACTCTAATTCTTGGGTTTTATGACAGGTTGCAATGGTAATCCATCT
TGTGAATGTTCCGACCACTAATGTGTATGTTACTTGAGGAAAACAGAACTTAGGATATAG
CAGATATGGGAAGAATAGATTTTTTTCATGTGATGCATTCCAGGTGCAGATTCGCCTAGG
ATAAGTTTGGTCTCAAATTGGTTTAGCTGGGATTATTTGTTAGGGATCAAGTGAAATTTT
ACTCTTCATTTGACTGGCCATTGATTATATACTGATTGAGGTGTAGGGCTTCTGGTGCGA
GTGTGACATCAATCTTCATAAATTTTTTATGACCTTAGCAGCTGGACATAAATTATAGTC
ACACGGTAAAAAATTAATGAGAAGTTTAGTTGCTTGATGAGCTCTATTGCCGAGTTTGAG
TAGTCGTCTCTAATACATTACTTCGTATTACATATTTTGTGTCTTCTGTTTCCTTACAAA
TCCATTACTTAATTTAGATTGAACTTAATTAATTTTTCCGTATTTGAAGAGTCAAGCCTT
ACAACAATTGAAGGAGG
>TR73025|c0_g1_i1 len=521 path=[997:0-520] [-1, 997, -2]
GTCCTGAAAGATCATTGTAGCTCAGATCCCTGATCCATAAATGTAGATCAATCATTTGAA
AAAGATTTAGTGGTAATTTTTCAATGGCACTAATAACTGTAGGAAATTTCTCTAAGATTC
GAACCATGGTGAAGAAAGAAATTCAGCAATATATGAAACATAATGTCAAAACATATTTCT
CAAGGATTTCATATGGAACTTTCACATAGATGTGTTATTGCTCCTACTGAAGTGCCATAG
AGAACAGCCTTAATCATAAAATCTTTTAAAGATTAAGATGCATCATGCACACAGATATTG
GTTTCTGCATTTAGACTGTCTAATATCTACCTTATGTAACCAACATGAGTTGGGACTATA
TACAGCATATTCTATCATATTTTAGTTCTATAATCTGCATGTGCTTGTTTATGTTAACAT
TTACAAGGATAATAGAAGTGCTATAAGCTCATATTAGTATCATCCTAGGTCATTTGTTAA
ACATGAGAAGAGATAATTACAATGATATCAGCAAGGAGGAC
>TR73026|c0_g1_i1 len=503 path=[481:0-502] [-1, 481, -2]
AGGGACAATCGAAAATTACTTGACCGTAAATATGGCTCTATTCCATGTTTTGTTCATTCT
TATCACTCTTCATATGTCTGAGCAACAAAATTGTAATCCAGTTAATTTGGGAATTGAATT
GAAGCTGTTTGTTCATCCAAGTTGAATGAATCAGCGATAGTCTCGTATCAAAAACCAATT
GTTTATCCCAAACGAGACTTGATTCATCCGTGAAAGATACACCAGTACCATTATGTGGTA
TTGAATGAAACAAGGAGTCACCAAGGTGTGAGGTTGAAGCAGCTATTAGACGATCAGGTG
GTTTGGGTGGCGGGAACGGCATCGGAGATAGAGTAGAGATCAGCGATGGCGGTCAATGAA
TCATGAGCAGATCCAGTGCTTTCGGTGGTGGACCTGGTGGTTTCGACAGCAGTTGCGATG
CCAGATACGTGTTGATGTCTAGTAGCTTTCGTGTTGACTCTGATGGCTTCAGAGATCAAA
GTTGTAAAAATCGGGATTTTGCT
>TR73027|c0_g1_i1 len=292 path=[270:0-291] [-1, 270, -2]
GACTTTATTTTATCTTTTATCATAGAAATAGCTTATAGATAAGCACTACATGATAAGCAT
TTATGCTATAAGAGCTTAATTATACTGTTTATCCAAACAAGGCCTTACTGCAATAACAGT
CAAATCTTTTCCTCGCTAGACGGGATTAGCCATGCTGATCAAACAGCTTCTATAGATAAA
TATTAAACAGAATTCAAAGTGAATTAAAGATATTGTTTTTCAATGGAATGCAAGAAATAG
TCGTAATATCATTTTATTTTAAAAAAAAATTCAATGATGGTTTTCGAAGTTG
>TR73028|c0_g1_i1 len=318 path=[591:0-317] [-1, 591, -2]
TGTGAATTGGCTTGCTATTTATAGGCAGAGAGCACCTCAATGAAAGAAGTATCCTTGCTG
CTTTTCTAAGACTTGCTCTCACGTGTGGGGTTGAGGTAAAGAAGCTAGCAATGTACATCT
TGTTCTCACGTGTGAGCATGAACAAAAAATTGCTAGTAATGTGTTTTTATTCTCACATGC
AAACTTTGCCAAGTTTAAAATTATTGGGTCCCACGTATGAAGCTTTGTCAACTTTCCATA
GCAATTGAAATAATTCATGCAAACTTTGTCAAGTTTGATTTCCATAGCAATTGAAATATT
TCATGCAAACTTTGTCAA
>TR73029|c0_g1_i1 len=481 path=[459:0-480] [-1, 459, -2]
AAGCCTTTCATTTTCTGTCCCCTTTCATCCTTCTAACCCTCTCAACCATGTAACCCTACT
ATCATCCTACCTTCTTTAAAGTGTTTATAACCCTTTATATACTGATTGTCGAAGAGCACA
AACTTAATTTGGTCAGCTCAATTTACATCTTATACCATCATCTTACATGCATGGAGTGAA
ATAGGGTACAAGATTCTTATATTCGATTATCAAACAATAGAGATTTATACGAGATTGTTG
TTTGACACAAAATTCTTACATGACATCTCTATTCTCATCTTTTAAACATTTGGAACACTC
CGAATAAGGTACATGATTATCAAAGCATATTCATCTTATAAAAATATCCATGTTGGTTGA
TTGATCTATGTTCAATGTAATGGGACCATCGATTCTGCACTGCACTTCTACACCCTCAAA
AAGTAATGTCCGACAAAAGCAAGAAGATCAAGAGGAACATCATTATAAGAAAAGAAGAAA
G
>TR73030|c0_g1_i1 len=226 path=[407:0-225] [-1, 407, -2]
GGCCTTTTTGTTTATAAAATCTAATGAAAAACATTATATTGTTGGTGAGCCTAAAGAGAG
GGCTTTAGCAGCCTTACTATTGGGTTAGCCTTGTGTCTTATTTAGTTAAACTTAATGAAG
TTCTTCCTCTTTCTATAGCTTGCATTCTGAAATTATGTTATCAAGAAATTTGTTATTGTA
CTTATTTTTATAATCCATGTGACAACAGTATCATAGGGGGATCTTT
>TR73031|c0_g1_i1 len=351 path=[657:0-350] [-1, 657, -2]
AGACCCAAAACGGAAATTCCTCCGAAAAGCGGTGCAGTGGATTTCACGTCGGAACACTCA
CCATCAAATTTACCACTTTTTGCACAAAATTAAGACTATGAAACCACATTTCATCCAATG
TTAAGACAACATCAAATAAAGGACAATTTTTCCATTTAATTTTATTTTCATTTCCACACC
TAACAAAACATCAATATCAAGTGAAGTAAAAAGGGAATAGTTCCACCAAAATGATAGATG
ATAGAGAGAGCAATCAAAGCATGATCAACACTATCTAAAGTCTAAACCATTAACATGATC
TAAGAACAAACATCAAACATACAATTATAAACAACAAGTTGAAAAAAAAAA
>TR73032|c0_g1_i1 len=460 path=[438:0-459] [-1, 438, -2]
TTTTATTTTGTAAACTAGAAAATCTATAACGGATAACAACTATCTATAGTGTGTCAAATT
TGAGTTGCTAATGATGAACATGATCATCCAATTTGCATCGAATGGCTCTGATTGCATGGC
TGCAGTTACTATGTCATAATACGACGATTGATGTAAACCCAAATCTGTTATCATCTTGTT
TCAAATCCTCATCAAAGTGATCATATGACAATGCATTATAATAAACACCATGGATAAGAA
AAGTTGGAAACTTTGTAAGTGGTAACGAAAATTTTCTGGCTACTACTTGTAAGTAGGACT
CGTCAAAAGACGAAAAGGAAAAAAAAAACTTGTGTATGATCGTTGTTTCACTAGTAAAAT
AAAATTAATGCTGGCATAACCTATATAAGCTTCTTCTTCTGGAAGAATCTCTTCAAATGC
CACAATTGCAAAGCTGAAACTCCAATGCAGATGCCTAAAG
>TR73033|c0_g1_i1 len=586 path=[564:0-585] [-1, 564, -2]
CAATTTCAAAGATGCACATAACCTCTTGTTTGAAATTAATTAAAAAAGGAATGAATAAGC
TCTCAACATACAAACTCATTTCATCAAATTTCTGGGTTTTCCATTCAAACCCAACCTACA
AAATTTAGAAAATTAAAATCTGAAATTTAATAGCATTTTCCCTTTGTCTAACTCATGATT
TTGAGCCAACAATTCAATAGCCATGGAGATTTGAGACGTGATAACTCATTTATCTAAAAC
CCAAAATGAAAACTAAGAAAACTTCAGTAAAATAAAATGGTTGAAGATGATGAGATTTAG
GAAAATGGGTTTAAGTTGAACGGATGTAAAGAAATGGGTTAAAGCTGATTTTCTGTTGTC
GTGATGAATTGTGGAAATTGGTAGTCTTCACTGCAACCTCAATCACGGAGTATTGAGAGT
TTTTTTTTTTTTTTTGGATTATTTGCAGATGGAGAGGTTGAAGACAATGGAAAAAATAAT
ACAGTGTGGAGAGAGCATGATAAGATCTTAAATTTAATGGTGAAAAGCTATTTTCCCATG
GTGGGAAACTCTTTCCCATTCCCACCCTAAATGCCACCTCCGGTAG
>TR73034|c0_g1_i1 len=267 path=[489:0-266] [-1, 489, -2]
GAAATATGGTGCATGAAATATTATTTTTATACATGACATGAGATGCTCTTAGGACGACAG
TATATGTACAATACCATTCTAATAACTTCAAAAATTCGATAAAATGATGATACAAAATTT
TAGATTCCCTTGCATATATTTTCATTCTAGAAAAAGTAATGCACAATAACAATTGGTGAA
AAGCCATATTACTATATAAATAATTACTATATAAGTAACAAGTTAAGAGGTTGAAGAGTA
CCATTAGGATGTCTGAGTCGGCTGGAA
>TR73035|c0_g1_i1 len=765 path=[743:0-764] [-1, 743, -2]
ATTTATGTCAGCGCAATGTGAACTTCAATTCAGAAACAAATGATTTTTAAAGTAAATATG
TATTTAAGAGTACTGATCTGGGACATGATAAACTAAACAAATGATTAGGTAGATAAAATT
AATATTCTCAAAGTAATAATGTGATATAACAACAAAAACTATAGATATCCTTTCTTTATT
TCCCAGTAGTGAAGATTATTAGAACTGCCATCATTAGAATAAGCGATAAAACAAGATACA
AGAACAAAGTACACAATTTAATATTCTCCTACTCTTGGAAGTAAGGAAACTCTTTCTTTA
CAAAAAGATCTTTTAGCGCATTAATTTTTATTTTATTTTTTTGAGAAAAAAAAAATCAGA
ATTATAGTGCATTGTTTAATACAAATATAATATCATAGTTTGTTTGAGCTGATAGCTATA
AGTAGCATGAAAGCAAATTAATATAGAGCTTCATCTGAGATAATTTGAATTTTAATGATA
AAAGGACTTCTTATTATCATCATCAAGTCACTGGAAATTCATCCTAAATCAACTCATTTC
AGAATACTTATCAGTATCACTAAGATGGTTAGGAGTCACTCCACTCCATTTACAAACTGA
CAAGATTTCTATCTGAAATTTTCAAGTCACAACAGGCCATGACATTGACTGGTAATTTAG
CCAAGGAATATAAATCTATTTATGAACTGCCACAGTTACGGAATCAAGACAACTACAATA
CCTGCTTTCTCATCCATTCTTTAACAGAAACACAAGCCTTATACA
>TR73036|c0_g1_i1 len=265 path=[243:0-264] [-1, 243, -2]
TTTTCTTTCACTCCAAAAATCAGAAAAAACAAATATTTCCCTTCTCCCTTGAGCTCTCTC
TCGCCTCTCTCTCCCCTTAAGCCTAAACCTCATCAAATTTTCACCTTTTCATCATGAGAA
TTGCTCCAATAGATTCCTTATAGAAATTCAATCAAGGAACAAGCTTCAAGAATTATTTTC
TCTCCCTCTAATCAGCCATAGCAGCACCTCCCCACCCTTTGGGACCTTAGGTTCAAGTTT
TGAAGTAGAAACTCAAAGTTGGAAG
>TR73037|c0_g1_i1 len=304 path=[563:0-303] [-1, 563, -2]
GTATTGGTCTTAAAGAATGCAATTGAGAAGATATGTGGTACTTTTGAAGCAGAGTTCATA
ATTTTTAAATTAACACATCCATTTCTAAAATTTTTTTGAATCCTATAAAATCTCATGAAT
CCATAAAAGTCCTTCCAAATCTTATGATATAATCCTTTGAAATCCAAATTACAAATCTTG
ATAGTCTTTTAAAATCTTAAAAGTCATTAAAATCTTGCACAATCTTTTAAAATCCACAAG
ACTTTTTATAAAAAAATTGTCTCTTAAAATCCTAATCCAATACACCCCCCTAAATGTCTC
TTTT
>TR73038|c0_g1_i1 len=436 path=[1096:0-389 1097:390-403 1098:404-435] [-1, 1096, 1097, 1098, -2]
GCTCTCCATACTCTTAGAAAATGCCGAAATCGCTCCTGCAGTTAATCAGGTATAAGAATT
AAGCACTAGTTGATTTGATTCATTTTGACTTATAGATTCAATACACTTAATTGGTTGCCT
AAGTTACTTCAAAATCGAAAAGCATCAGACACGTATACACATGTCCGATACTGATACATG
TCAGACACTTCCCTATGCAAATAGTATCCAATAATTTATTCTCATTCTTTCTAGAAATAT
TTCCACTGATACTTCTCGAATACATTTTCAATACTTTCGTACCGACTAACCACACAATTG
TTATCTAGATATGTTACATCTTACTAATTATAGACACAAAGTTATATGTTTTTGTTACAT
ATTCTTATTTGGATTTAGGTGGAAATGAACCCATCATGGCAACAAGGGAAACTCAGAGAG
TTCTGCAAGCAGAAAG
>TR73039|c0_g1_i1 len=232 path=[210:0-231] [-1, 210, -2]
GACTGGCACCGGTATCTACTGTTCTTTCTATTTTTGAAATTTTCTTTTTCTTGTAGTAGA
TCTAATCTATTATTATATTCTACCTGTTAGTATTAGCACAGTATCCAATGATTTTCTGTG
CTGAACTTCTTTTGAAATAAATTTCTGGTAGTAGATCTAATCTATTGTACTCCATTAATA
TACATGATATGTAGCCTAGAAAAGATAAAGGACATATAAAGAAGCTGAGAAT
>TR73040|c0_g1_i1 len=553 path=[1061:0-552] [-1, 1061, -2]
TGATACGTATTGGGAGCAGAGACCCTGAACTGATGATAGAAACCTTAGGGTCCTGCGTCT
ATCTTGGACCTAACCTAATTTCTTGGTGGTCAAGAAAGCAAACCCTAGTAGCTCATTCCA
ACGTACAGAAGTCTTGCTAACACAACTTCAGAGGATTTGTGGATACAGTCTCTTCTCTTC
TAACTGAGCTCAAAGTTCCTTTCAACCTATCCTGTACTGTGATAATCTCTGCATTATGGC
CTTGTCACACAAACCAGTGCTCCATGCCAAAACAACCCAGCATGCTGATCTGCTTACAAA
GCCTTTGTCACCTCTGAGGTTCCAAAGTCTAAGGGACAAAAGCAAACTCAGAATCATGGA
CAATCCACATAGTTCACTAGATCTGGGGTTGAAGGGTAGATAATAGAGTAACTGTTAGTA
TTAGCTATGAAAAACAGAAAAGAGAAAAGAGTCAAACAAGGCCTTATTGCTGTAACTAAC
TCTTGCTGAGTCTCAGCACAAGTCTCACTGGTATAAATACCAGTCGCCTATTCGCATGTA
ACTAACTTTGTCA
>TR73041|c0_g1_i1 len=234 path=[212:0-233] [-1, 212, -2]
TTATAATTTCTTTGGACTATTTTGTCTGAGAAAATGGATAGGGAAAGGAGGGTACTTGGT
TTGGTAATGATTTTTACTCAGTCTTGCTGCATAAAACCAGTATCTATTTGAAATAGAAAA
TTGTTTTCTTTCCAGGCTAAATTACAACTTTTGGTCCTTTAAGTTATTATTCTTTTTATT
TCACTTTGGTAAAGTTTTTCCGTTTCATTTTTCTCCCTTAAATTACAAATGTTG
>TR73042|c0_g1_i1 len=358 path=[336:0-357] [-1, 336, -2]
AGTTTACATCTTCACTTTTTACATGTAGCTAGGCTAACTCAAGAAATCTACAAACTTTTT
ATAAAAGTAGGTCAGCAAATTTATAACTAACACCATTTTATATTTCATACCCTGTAACAG
CCTAAAGACAAAGGAAATCCCAAAATTCATATGTATAAAGCTTATACTTGTCATATATAT
ATTCATCCCAGAAGAATTTAACCTAATCTTCAATCTGGTGCTATAAAACTCCTGAGACAA
AAAGTTTAGCTATAGAAGAAAAGCAGAAGTACAAAAAATTCAGAAAGAAATTATTGACTC
GTCATTTATAAATTTAAAATCACCAAGATAGAAATAGAGATAGCAGCTGAACTAAGGT
>TR73043|c0_g1_i1 len=228 path=[206:0-227] [-1, 206, -2]
GTTATAAATAATCAAGGCTTGAAGAGGGAAACAACTATGGGAAAAAGCACGAATCATGGT
GTTGGAAATGAAGGGGTTGTGTATAAGAATGGAAGATTGTTGAAAAAGAGAATAAGCGTG
TGAGAGGTTACCGAATGGAGAAAGAGCTGAAAAGAAAATGAGTTTGGTTGTGAAGGGAAT
GTGAGAGTGAAGACCTGATTTGGTGATTATGGCTTGGGCTTGTTTTAG
>TR73044|c0_g1_i1 len=229 path=[413:0-228] [-1, 413, -2]
TGGGTGGATACCGAGTTTTCAACAAAAGAAATTGTCTGACTTGACCATCAAATAAGTAAC
TTGTAGGAAATGAAATGACATTAGCTTATATACTGTTTGAGGTAGGGGTAGAACTGAAAT
AGTTTATTGTTTCTCACTAAATGAAGCACGACACAAGACACTCCTCGTATTAGACGACAC
ATATAATTTCAGTGAATTATGTGATTTTCTCAAATTATTAGCAGTGTCG
>TR73045|c0_g1_i1 len=384 path=[362:0-383] [-1, 362, -2]
GATGTATTTTCATTTTATTTTTTGTTCATCGTTGCCATCTTATTGCTGCTGGATTTTGAT
TTGGTTTTCGGTTTGTCGTTGTCAACTTACTGCTGCTTGATTTTGATTTGGTTTTCTGTT
CATGGTTGCTGTCTTTTGATTTGCTTTTCTCTTCATCGTTGTCGTCTTTATGCTACTGGA
TTTTGATATGGTTTTCGGTTCATCGCTACCGTCTTACTGCTGCTAGATTTTGATTTGGTT
TTCTGTTCTTGGCTGCTGTCTTTTGAATTTTTTTTGTTCGTGTTTGATGTCTTACTGCTA
CTTTAGATTCAGTGTTTTGTTTTATTGTTGTTTAAGAGATTTTCGCTTAGTTGCTCATGT
GTTTTCTTTATTTGACCTTTTGTG
>TR73046|c0_g1_i1 len=309 path=[573:0-308] [-1, 573, -2]
GAACTGTCAAACCTCAGTGTGAACATCCAACATCCAGCCAAGCAGTATTTGTACAGGATA
AAGTTGTTTTGAACCGTAGAATAATTACAACTGTACATTTGAAACTATGACAAATTTACA
ATCAAAAACAATGCATGTTTAAGGATCAATCATTTCGATAGTTTTACAGAAAAGCATAAA
TGACAACCAGATAAACAGGGTCATGGCCATAGATCAAATCCTTATAAATATAACAACAGT
TAAAATTTGAATGGTGTACATCATACCAATCCAAAATAAAAACATATGAACCAAAAAGGC
ACAGACCAG
>TR73047|c0_g1_i1 len=410 path=[388:0-409] [-1, 388, -2]
AAATATTTGCCAATAGTGTTTGTTGGCCTTCCATTGCCTTTCGCAATTCGGTTGCCTTTT
ATCTCATCCACTTTTCTTACTATGGAATTTACATGTATCCTCCACACATGTCCAAACCAT
CTAAGTCGAGATTTCATCATCTTTTCTACAATAGCCTCTACCCAACTCTCTCTAATGCTA
TCATCTCTAATCCTACCCTTTCTAGTCTTTCCACACGTCCAACACTCAATTCTCATCACA
TCTTCACTTAGTTTGTGTTGGTTTTCTTCGTCGTTTTCTACGATGGTCACAAGATATTCA
ACTACATAACTTGTGTGGTATCCAACTGTAAAATTTATTTTTGCCAACACATACTCCACT
CTTGAAAGTTTGTAAAACATAGCCTACTGCACATTTTATATATATATATA
>TR73048|c0_g1_i1 len=318 path=[296:0-317] [-1, 296, -2]
GATTGACACTGCTGGTATGCCTTCTTCAATGCACAATTTAACATTTGAACAGATTTTTTT
CATGTGCCTTTTTGTTGTATTATGGTTTTTTGCTGGGTGAAAGACATCTAACTAAGAAAA
CAAATATTTATCTTTCCTTCATTGATTCAAGCTTTATTTATGTTCATCCCAGACGTTTTC
CCAAACGTTTTTCTTGACGCGCGCACACGCACACGCATGCATACAGTCTCTGTAATTCTC
TGCTGCAGCACTGCCTATATATTTTGTTTAGTGCATTTTCCATGTCGGCCATGTCTTGAG
ATTGTATTTATACCCCTT
>TR73049|c0_g1_i1 len=274 path=[503:0-273] [-1, 503, -2]
ATGAAATGTTAGAAAACACTTTTGATCAAAATAAAGTTGTGTAAGAAAAAAGAAAGTAAC
ATAGTTGATAGCTGAGAAATAAACTATTTTTTTTTCTTTGGATCTGCATTTTTTTTTATT
TGTTTGTATTTTTGTGTATTTTTTTAATGCAGAAATTTTTATATTTTGTCATGCTTGAAT
GTAAATTTGATAGGAATCTCTTACATGATTTAGAGTGTGATTTACTTAATTAGAGACATT
AAAAAATAATTATATTTGATTTGTCTTTTACAGT
>TR73050|c0_g1_i1 len=682 path=[660:0-681] [-1, 660, -2]
AATTTATATAGTTGAGTCAAATTAATAAATAAATTAATAAATACACACGCCTGCATGAAT
GGTATAATGTTTTATATACACAAATAATTGGAAGCTATAGCACATGAACATGCAAGTTCT
ATAGCACTTGGCAGGCTTTTAGGTGTGCCCCATCTCAAATTTCCTTTCCCTCATTCATAT
ACATATTCTTTAATTATTTCTGAGTCAAATGTCCTTTGATTCCTCTACCTGTTCTCTAAT
ACTATATACTCCCTTTCATACTCACAGTTATTTATTTTCCTCTTTTATCCCTTTAATCAT
CTTCTCATCATAACACAATATTTTTCTAAGAAGTCATTGCCTTTTACTATGAGTAATGAG
AGTAGAATCCTCCGTATATAAATGTTGTATGGTGCAGTAGACGGTAGAATCATTTGATTT
AGAAAACTTTATTGTCTTTTTAGATCCAATGATTCTACGCGTCAATGAACCATGCAGCAG
TTATATAGGAACCAAATGTACGAGTTATTGCCGTTTCTTTTGAATCGTATCTTATGAAAT
TAGTTCCTATTCGACAACACGTTGAATTTTTTTTTTCCGATCAATCACATTGAATTTAGA
CATCTTCTCATCATCTCTCATAGCTTATAGGGTCATGTTATCTTGTGCCCCAAGGGCACA
TGTTAAACAATCAAGAAATGGA
>TR73051|c0_g1_i1 len=230 path=[415:0-229] [-1, 415, -2]
ACTCCTCATATCCACTGATTTCAATCCTGCCATGAAGCCATTGTGTTCCTGAAAACATAT
GGTTTATTATTATGAATAATAAAATGAATATTATAAAGAAATATAAATAATTGCAACCAT
GTAGCATAAGGAAAACACATCCATTTATTGTGACAGCCAGTCAGCAACTCTAGACTAAGT
CACCGAGTCTACCAATGGCTCACTATATGGGTTAACTGAAGGAAAGTGTA
>TR73052|c0_g1_i1 len=699 path=[677:0-698] [-1, 677, -2]
TTAGAAGAACAGAAAAGCTTATTGCTCAAGCTTTTCATGCATTGCCTTCAACTTCAACTT
CAAGGCTTCCATCTCATAACTCTATTTTTCAGCCTAACTCCAGAATTTCCCGATCTCGCT
ATTTTAATTTCGCTACCAAAGGTGGTCCTTATAATAGGTTTTCTCAGAGAATAGGAACAA
GTGGTTTTGAAATTAATAACAATTTTAGGAGATTTTACTCTGTGTATCCTAAAAATGTGT
GGCATTTTATGCCAAGAGGGGCAAAAGATTGGTTTCAAGATCCTAAAAATGTTTCCCTTG
TTCTATTTGGAGTTGTTGGTTCAGGTGTTTTAATCACCGTGTGTTTACAAAATATGGAAA
CTATTCCTTACACAAACCGAACACACGTGATTCTAGTTTCGAATGCCATGGAGAAGAAGC
TTGGAGACTGCGTGTTTGAAAAGATGAAGGCAGACTTTAAAAATGAGTTGTTGCCGGCAA
CACACCCTCAAAGTGTGAGAGTTGGGATGATAGCAAACAATATTCTCGATGCGATGAAGA
AAACATTGAACAAGGAGACTGAGCGGAGTGATTTAGGGTATGGTTCAGAGAATGAAGGAA
AAGTTGAAGGGAATTGGCAGATGGAGGATGAGAAACTTGATGACAAATGGGTTAAGAAGG
GTAAGGAACAAGATTCGCAACCTTATACGTCGCATTTGG
>TR73053|c0_g1_i1 len=1381 path=[5019:0-174 5288:175-220 5311:221-257 5317:258-258 5321:259-277 5327:278-282 5322:283-293 5329:294-295 5148:296-334 5266:335-353 5240:354-377 5286:378-407 5306:408-431 5318:432-463 5323:464-472 5238:473-494 5056:495-496 5237:497-536 5263:537-614 5319:615-638 5324:639-662 5328:663-669 5261:670-710 5233:711-713 5316:714-734 5315:735-752 5310:753-776 5305:777-872 5320:873-887 5325:888-896 5190:897-911 5258:912-919 5224:920-943 5295:944-950 5280:951-974 5256:975-977 5221:978-989 5181:990-1013 5313:1014-1029 5308:1030-1031 5301:1032-1055 5290:1056-1061 5271:1062-1067 5210:1068-1085 5300:1086-1091 5289:1092-1118 5270:1119-1142 5246:1143-1161 5208:1162-1233 5154:1234-1236 5097:1237-1260 4894:1261-1380] [-1, 5019, 5288, 5311, 5317, 5321, 5327, 5322, 5329, 5148, 5266, 5240, 5286, 5306, 5318, 5323, 5238, 5056, 5237, 5263, 5319, 5324, 5328, 5261, 5233, 5316, 5315, 5310, 5305, 5320, 5325, 5190, 5258, 5224, 5295, 5280, 5256, 5221, 5181, 5313, 5308, 5301, 5290, 5271, 5210, 5300, 5289, 5270, 5246, 5208, 5154, 5097, 4894, -2]
GAGCTCTTCAATCTATAGCTTTTCAAACACACGTTTATTCTCATCAGTGATAATTTACAT
TGTGAAATTCACTGCAATTCATGGTGTTAAGTGATACTTTCACATCAACCCATGAGTCAA
TTTACACTTTTGAGGTCTATGTGATTTTCAAACAAGCATTTAAAAAGTTCACACCCAATC
TTATACACCTCTTCCCACAAAAATGAAAATAAAACCCTCCACTCCACTATATGGAAAAAG
AAAGAAAGAAAAGAAGCTAGTTCCACAATCCAAAAAAAGCTATGTACAAAATTTTATAAA
TTAACAAGCTAATTGATCTCTACAAGAAGAAATCTCTTCAAATATTGGAAGTCTCTTTGA
TCTAACTGGACCCCATTCATTCATCAACTGTTCTATCCCTTTGATGAACTCATCATCCAT
AACCAAAATATCCAATGGACATGGTGTAGGTAGCAATGATCTCAACTCTTCTAAGAGATC
TTGAGCCCTTTTCTTTGACTTGATATCATCTGAACCTGGAAGTTCTCCTTTTAATATATC
ATCAATAATCAACTGTGCCTCTTCATACCGTGCTTGTCTAATGAGACATAGACCTAAATT
ACATGCTTTGTTGCAGTCTGGATCGATCATTTGGGCTTTCCGATACACCGCCTCGGCCAT
CACGTAGTTCGTCTTTTGCATGTAAGCCCAGCCCAAGTTTCCCAGTAATCTTGAAGTTTC
TTGTTTAATAGAAACTTGAAACTTCTTGCCATGAGACCGTGCAGTCTTTGTGAGTTTCCC
ATTGAAGGCTTCACCTTGGTAGATCAATTTCAGCTTTTGCTTCAACAAATCTATTTCCTC
ATCTATTTTCCCACATTTCTTGTAAAGATCAATTAGTACATTATCAAGGGACTCTTGGGA
TTGTTTGGAGCAAAGGCCTCTAAACGAAGAGATGGCTTCGATGGCTTCTTCGGATCTGTC
TAATTGCTTCATCACCACGGCCATGTCCTTTAAAGCACTATCCACTTTGTCCCCTGCATT
TATTGCTTTCCAGAATAATACAATTGCAGCTTCCGGGTCCTTCTCTACTAGCTGAGCATG
TTTGGCTCTGACATAAGGACTATCACCATAAGGAACCTTGTAAAGTACATGATAAATGTC
TTCTTTTTTCCCTTTTGATAACAACAAACTCTTGTTCTTGTAACTAACTCTTTCTTCTTC
CATTTTATTATATGAAGCTTTTTGAGGTAAGAACTGGCTGGTACTTTTTTTCTTTCTGTT
ATGTTATGAGTACATTACATGCTTTTGAGTTTCTTCAACTAGAGGAATAGGAAAGAGAAA
CAGAAAGAAAGAGAAAGAGAAAGGGATGTAATGAACCTAGATGGATTTGCGTCCTTGTTC
A
>TR73054|c2_g1_i1 len=595 path=[23434:0-184 23435:185-201 24107:202-243 24032:244-255 23986:256-279 24108:280-282 24072:283-330 23985:331-388 24057:389-403 24026:404-415 23979:416-416 23903:417-436 24053:437-441 24019:442-474 23892:475-496 23803:497-498 23690:499-532 22836:533-594] [-1, 23434, 23435, 24107, 24032, 23986, 24108, 24072, 23985, 24057, 24026, 23979, 23903, 24053, 24019, 23892, 23803, 23690, 22836, -2]
CCGATAAATTCACGATGGTAGGTTTGCCACATAAACTGGAGATGACAAGATTGCAATTAC
CAGATTGGATGAGAAAGTCAAATGCTTATGGACAGTTAATGAAGGTGATCAATGATTCAG
CAACAAGAAGTTATGGTGCAGTATTTAATAGCTTTTACGATTTCGAAGGTGCTTATGAAG
AGCATTACAAGAATGCATTTGGAACAAAGTGTTGGAGCTTAGGACCAGTTTCATTATGGG
CAAATCAAGATGTTTCCGATAAGGCAGAAAGAGGTGACACAAAAGTAGAAGAAGGAAATA
GTGACTTGCTTAAATGGCTTAACTCCAAAAAAGAGAATTCTGTTATCTATGTAAGCTTTG
GCAGCATAAACAAGTTCCCAACATCTCAACTCATTGAAATAGCTCATGCACTTGAAGCTT
CAAGCCATGATTTCATTTGGGTGGTTCGTAAGAATATTAATGAAAAAGAAGGTGAAGAAG
GTGATGAAGGTTTTATGGAAGAGTTTGAGAAAAGAGTGAAAGAAAGCAATAAGGGTTATT
TGATATGGAGTTGGGCCCCACAAATGTTGATACTTGAAAATAAAGCTATTGGAGG
>TR73054|c2_g1_i2 len=1310 path=[22695:0-320 22696:321-321 22697:322-339 24006:340-497 23944:498-545 23763:546-591 23851:592-615 23935:616-619 23753:620-643 23995:644-713 23424:714-749 23926:750-936 23475:937-953 24035:954-1049 24107:1050-1091 23990:1092-1115 24096:1116-1127 24108:1128-1130 24058:1131-1199 24027:1200-1205 24110:1206-1248 24123:1249-1260 24132:1261-1261 24139:1262-1309] [-1, 22695, 22696, 22697, 24006, 23944, 23763, 23851, 23935, 23753, 23995, 23424, 23926, 23475, 24035, 24107, 23990, 24096, 24108, 24058, 24027, 24110, 24123, 24132, 24139, -2]
AAAAACAATAGATACATAAAATAAAAACATAATGTGAGTATGAGGGAGAAAGTTATCACA
AAAATTGTCATAAAATGATCGTAGAAATATCATTTCTCTACATAAATATGTCTGTAAAGT
AGCACATGGTTATGTCCTTGTCTCTATCAGTCCTGTATGTCCTTGTCTCTATTAATCTTT
TATAAATACAAAATAACAACTTGCATTTATTTTATTTTTTTTGGTGGAAAACAACTTGCA
TTTATAATTACTCTTTATTTGTGAGTGAACTCAATAATTAAGACATATAGTCCCAAACCC
AGTATCTCCAAGAAACTAAACAGCAATGGTATCCCACGAAGCTGAAGCCAATAACCTGAA
GGTTATTTTCCTTCCCTTCTTATCAACAAGTCACATGATCCCAATGATTGACATGGCAAG
ACTATTTGCTATGCATGGTGTGGACATCACCATAATTGCCACCACAAGCAACGCAAATAT
TTTTCAAAAGTCCATAGATCGTGATTTCAATCAAGGTCACTCAATAAAAACACATGTTCT
TGAGTTTCCAGCCAAAGAACTTGGCCTTCCGGTTGGAATGGAAACCGTGGATGCCAATAC
TCCTGTTGACATGGCAGGCAAAATCTACCAGGGGTTCACAATGCTACAACCTCAAATTGA
GAATTACTTGTTTGGGGATATAGAAGTTGATTGCATAATTAGTGACTTGCTTTATGCATG
GACCGTCGATGTTGCAGAAAAGTTAGGTATTCCAAGAATTGTTTTTAATCCGTCAAGTAT
TTTCTCCCGTTGTGCGGAGCTCTGGTTTGAACAAAATTCAAGTCATACCGAGGTGGAGTC
CGATTATGATAAATTTCCGATCGTTGGGTTGCCGGATAAGTTGGAGATGACTAGATTACA
GTTACCAGATTGGATCAAAAATCCAGATATGTTTTTTGCAAAGATGTGGAAGGCGGTCAA
TAATACAAGTAGTAAAAGCTATGGTGCAGTATTCAATAGCTTTTACGGTTTGGAGGGGGC
TTATGAGGAGCATTACAAGAATGCATTTGGAACAAAGTGTTGGAGCTTAGGACCAGTTTC
ATTATGGGCAAACCAAGATGTTTCTGATAAGGCAGAAAGAGGTGACACAAATGTAGAAGG
AGATAGTGGTTTGTTTAAATGGCTTAATTCCAAGAAAGAGAATTCTGTTCTCTATGTAAG
TTTTGGTAGCTTGAACAAGTTCCCATCATCTCAACTCATTGAAATAGCTCATGCACTTGA
AGTATCTAGTTGTGATTTCATTTGGGTAGTTCGTAAAAGTAATGATAAAG
>TR73054|c2_g1_i3 len=1178 path=[23103:0-49 23104:50-50 23105:51-72 24006:73-230 23943:231-278 23763:279-324 23851:325-348 23935:349-352 23753:353-376 23995:377-446 23424:447-482 23926:483-669 23475:670-686 24035:687-782 24107:783-824 24032:825-836 23986:837-860 24108:861-863 24072:864-911 24059:912-935 24027:936-941 23904:942-965 23714:966-969 24022:970-984 24124:985-996 24078:997-997 24067:998-1017 24048:1018-1022 24014:1023-1025 23962:1026-1026 23877:1027-1059 23678:1060-1089 22999:1090-1177] [-1, 23103, 23104, 23105, 24006, 23943, 23763, 23851, 23935, 23753, 23995, 23424, 23926, 23475, 24035, 24107, 24032, 23986, 24108, 24072, 24059, 24027, 23904, 23714, 24022, 24124, 24078, 24067, 24048, 24014, 23962, 23877, 23678, 22999, -2]
CTCAATCATTAAGACATAGTCCCAATACCAGTATCTCCAAGAAACTAAACAAACAGCAAT
GGTATCCCACGAAGCTGAAGCCAATAACCTGAAGGTTATTTTCCTTCCCTTCTTATCAAC
AAGTCACATGATCCCAATGATTGACATGGCAAGACTATTTGCTATGCATGGTGTGGACAT
CACCATAATTGCCACCACAAGCAACGCAAATATTTTTCAAAAGTCCATAGAACGTGATTT
CAAGCAAGGTCACTCTATAAAAACACATGTTCTTGAGTTTCCAGCCAAAGAACTTGGCCT
TCCGGTTGGAATGGAAACCGTGGATGCCAATACTCCTGTTGACATGGCAGGCAAAATCTA
CCAGGGGTTCACAATGCTACAACCTCAAATTGAGAATTACTTGTTTGGGGATATAGAAGT
TGATTGCATAATTAGTGACTTGCTTTATGCATGGACCGTCGATGTTGCAGAAAAGTTAGG
TATTCCAAGAATTGTTTTTAATCCGTCAAGTATTTTCTCCCGTTGTGCGGAGCTCTGGTT
TGAACAAAATTCAAGTCATACCGAGGTGGAGTCCGATTATGATAAATTTCCGATCGTTGG
GTTGCCGGATAAGTTGGAGATGACTAGATTACAGTTACCAGATTGGATCAAAAATCCAGA
TATGTTTTTTGCAAAGATGTGGAAGGCGGTCAATAATACAAGTAGTAAAAGCTATGGTGC
AGTATTCAATAGCTTTTACGGTTTGGAGGGGGCTTATGAGGAGCATTACAAGAATGCATT
TGGAACAAAGTGTTGGAGCTTAGGACCAGTTTCATTATGGGCAAATCAAGATGTTTCCGA
TAAGGCAGAAAGAGGTGACACAAAAGTAGAAGAAGGAAATAGTGACTTGCTTAAATGGCT
TAACTCCAAAAAGGAGAATTCTGTTCTCTATGTAAGTTTTGGCAGCTTAAACAAGTTCCC
AACATCTCAACTCATTGAAATAGCTCATGCACTTGAAGCTTCAAGCCATGATTTCATTTG
GGTTGTTCGTAAAAATAATGATAAAGAAGGTGAAGGATTTTTGGAGGAGTTTGAGAAGAG
AGTGAAAGAAAGCAACAAGGGTTATTTGATATGGGGTTGGGCTCCCCAATTGTTAATACT
TGAGAACAAAGCTATTGGAGGAATGGTGACTCATTGTG
>TR73054|c2_g2_i1 len=1174 path=[22649:0-274 22650:275-289 23778:290-885 23159:886-1173] [-1, 22649, 22650, 23778, 23159, -2]
GCTTTTCTTTCAAAGAACAGTTTCCCTCCTATAGTACTAAAAGAAAAGGGAAAGAAATAA
AATTATAGATATGACATGAAATGAAACAACTTTCCTTGAAGATTAGTAATAAAAGCGGCA
CACAAAATTGCAGAAATTACAACAAACACCGCCATCAGTTTCTAATTTCTTTCCTATTTT
TCTCATGAGTCATGAGATCTATGCACATTACAAAGTATAATTATTTCTAATGAAAAACAA
ACAAAAAAACAAAACTGGGAATTGAACAAAAAAAACCATCTTTCCAGATAGATAAACAAC
CAATCAACTATCTCTGATCTTGAAATCCAACACTCTTCCTTCCAGCCATATTCATTGAGA
GGCCTTGGGATCTACAAATTGGGGGATCTTCAAAGAGAGAAAGAGAGAGCTGTTTATAAG
CAAGACCAATATCAATAAGAATGAGACCTGATGAAGGATCGTCCACAATGATATCTTTAA
CCGGTAACCAAAGGAAAAGCTCTTCTTGAGAAAGACCCTCCAACCCTTTAAGCTGACCAA
AACTAAGATTAGCACGAACAACAGTTTCAAAGAACACTCTTGTTTCATACTTTACAATAC
AAGGACTATCCAACTTCACTTCCAAAACACCACTTTGATCCAAATTGTATGATTTTACAC
TCTCCGGAAATAGCCCCACCGGTAAACCATGGCCGCGAAGAACCTCTTGAAGAGAAGTAT
ATGCATCTATCACGGGAAATGCAATAAGAACAACAAGAAAAATTGCATCAAAAAATCTGA
TTCTGAGTGCCATAAGAAGCTAATGAAGTAGTAGAGCTTTTGAATGTGGACAGACACAGA
ATAAGGTTTTAAGAGGGTTTTTAAGGTAACATGTGACAGCACTATTTTTGAACACTATGA
TTGGTATTTAGAAGTGGGAGTCAGAGAGGACAATTGATATAATTTCTAGGTTTTTGTTTG
GTTTCACATAGATTATTTGACTAGAAGCCTGTACATGTGAAATTAACAAACTACCCTGCG
TTACAATCTATGATTGTTGTCTGAGGCAAATTTTGTGTAATGTGACTAGCAAGTGTGACA
AAAATTAGACAGCTCCAAAGTTGAAAAAAGGAATAAAGTTAACGTTACATTTTAGTAATC
AATTATTATTATGATGGTAAGGAAAATTAGTTGG
>TR73054|c2_g3_i1 len=1675 path=[23131:0-102 24009:103-141 24077:142-159 24044:160-183 24065:184-189 24103:190-215 23850:216-250 23998:251-299 23929:300-323 23840:324-678 22967:679-702 23739:703-791 23491:792-815 23492:816-836 23493:837-860 23729:861-1109 23029:1110-1133 23030:1134-1148 23031:1149-1172 23909:1173-1177 23820:1178-1178 24025:1179-1232 23976:1233-1256 24113:1257-1298 23699:1299-1325 23965:1326-1355 23883:1356-1379 23795:1380-1406 24013:1407-1461 23961:1462-1485 24115:1486-1514 23958:1515-1577 23873:1578-1586 23785:1587-1594 22655:1595-1674] [-1, 23131, 24009, 24077, 24044, 24065, 24103, 23850, 23998, 23929, 23840, 22967, 23739, 23491, 23492, 23493, 23729, 23029, 23030, 23031, 23909, 23820, 24025, 23976, 24113, 23699, 23965, 23883, 23795, 24013, 23961, 24115, 23958, 23873, 23785, 22655, -2]
TATGTTTTAACAATAGACCTTAGCCATTCTTCTTTCTTCAATTTCAATCTCTTCCAATTA
TCTTTAACACAAATATTTCTGAAACAGGAATTTTTGTCTCTATATATTGAAACAATAATT
TAGCAACATTTTGTTGTAGCACAATATTGGCACATACAAATTTTGAACTTCCCATATGGA
TCTCATTCATGGACTATTTATTCTTTGGATTACCTTAATACTACTTATTTTGAGAAATGT
GGATGGAAGGAACCACTTTCACACCAAGCAAAAGAAAGTATCTTCCCTTGTTCCTTCTAA
GTCTTCAAATGATCCAGAAAATCCTTCCAACTCTTCTCCTAGTGTTCCTTCTGACCCTTA
TCCAAATGATCCTCGGGATTCGTCTTCGGACTGTATTTTCGATGTTACATCATTTGGAGC
AATTGGAGATGGTTCAGCTGATGACACACCTGCATTCAAGAAAGCATGGAAAGCAGCTTG
TGCTGTAGAGTCAGGAGTTCTTCTGGTTCCAGAAAATTACACTTTTATGATCACTTCAAT
TATTTTTTCAGGTCCATGCAAACCAGGATTAGTATTTCAAGTGGATGGTATGCTAATGGC
ACCAGATGGACCTGATTCATGGCCAGAGGCAGATAGCAGAAATCAATGGCTTGTGTTCTA
TAAACTTGACCAAATGAGTCTTAATGGTACAGGAACCATTGAAGGAAATGGAGATCAATG
GTGGGATCTTCCCTGCAAACCTCACAGGGGTCCAGATGGAAAAACTTTGTCAGGACCATG
TGGAAGTCCAGCTATGATACGGTTCTTCATGAGCTCCAATTTGTATGTGAATGGACTAAA
AATTCAAAACAGTCCTCAGTTCCACATGATATTTAATGGCTGCCAAGGAGTAATGATCAA
TATGTTATCCATTTCTGCACCAAAACTTAGCCCCAACACTGATGGAATCCATGTTGAAAA
CTCACAAGATGTTGGGATATACAACTCCTTAATAAGCAATGGTGATGATTGCATTTCAAT
TGGACCCGGGACTTCAAATGTGGAAATAGCTGGTGTAACTTGTGGTCCTAGCCACGGGAT
TAGCATAGGAAGTCTTGGTGTGCACAATTCCCAAGCATGTGTCTCAAACTTAACCGTCCG
TGACACAGTGATAAGAGAATCAGACAATGGACTAAGAATAAAGACATGGCAAGGTGGAAT
GGGATCTGTGTCAAATTTAAAATTTGAGAACATACAAATGGAGAATGTAGGAAACTGCAT
CCTTATAGACCAATACTATTGTTTGACAAAGGAATGTCTTAACCAAACATCAGCAGTACA
TGTTAATGATGTGTCCTACAAAAACATTAAGGGTACATATGATGTTAGAACTGCTCCTAT
TCATTTTGCTTGTAGTGACACTGTTGCTTGCACAAACATCACACTCTCTGAGATTGAACT
TTTACCTTATGAAGGTGAATTAGTTGATGACCCTTTTTGTTGGAATGCTTATGGAAGACA
AGAGACTTTGACTATACCTCCACTTGATTGTTTGAGGGAAGGTGAGCCTGAAACAGTTGT
GGAGTTATCTGAATATGAATGCAATAATTAAGGGAGTGTGACTGGTCATGGGTTCAAGTC
CTGGAAACAGTCTCTTGTGTAAAAAAAAAAGGGTAAGACTACATACAATATACCA
>TR73054|c2_g3_i2 len=1542 path=[22660:0-40 23953:41-65 23866:66-107 23772:108-109 23978:110-128 23896:129-240 23703:241-643 23432:644-644 23433:645-1541] [-1, 22660, 23953, 23866, 23772, 23978, 23896, 23703, 23432, 23433, -2]
CCTAACTCGGCCAATGAGGGTATTCAAGTTGTTGATTACAAACTGTTGGAAACGGATCCA
GGACTTAGGTCTCCAAATTCAAGCTATCATCCTAACATCCAAGATGAGGTCAGAGAAGTG
TCATGATTGAAAGATTGACTCAGTTAAGGTTTGAGTAGTTGTGTGACAGTGTGATCTTAC
GCTACCACGACTCTTCTATGATTCTGTCACGTGTATTATAAAGGCCCGAGCAATCTCTCA
GGTCTATCTCTCATTCTGTGTTTTAAAGCTTTGACCATAAACACATGATTGTTCGTGCGT
GTGCGCTTGTATTCTCTTTTACAGATTTGAGTCTCATATCTATTAATTGGAAAATTATGT
TAAGCATGTGTTCATTTTTATATGTAGTTCAATGCCCAACAGTTATGCAAAGTTATTTTT
CAAGTTCTTTTATTTAATGTGCTTTTGTTTAAGGTAAAAGAAGAAGTAGGGTAAATAACT
TAGTGAAGAATTATAATGTAAATAACATCTATAGTATTTTATATGAGAATAAATAAGATC
ATCTACTTCCAGCGAGAGCTTTTTCGCAAGTCTGCTCATCCTTGACAATATCACTAAAAT
GAATTGTTCACTATTCTCCTACAGACTGATACCAGAGGCTCATTACATCTCAAAAGGATT
TATGTACTCCCACACATTTCAATACATAGAAGGAATGGCAGAAGCATAATTTGCAGAGCA
ATGCTGAAGAGTCATCATACCTTTAGAGATGGAGAAAGTAATGGCTTGAGGCATACTATG
AACAATATTAAAAGTCAAATTGGTTCTACAAAATAAGACTCAAATTCCACCTGAAAGTCC
GCTTTAAGACTTGCTATAACTAAGAGAATGCCAAAAACAACCCACTCGAGTGAACAAACC
ATGATATTCTTTTGAATTATCTGTTTCAATGTCATTACTTGTATAATCCTAGTTTGAGCA
GAAACTTCTTCAAGATATAGTGGCAGTGGATTCAGCTGTAATATTTGTGTGTCATGCCAC
ATTGTCCTGGTTCTAGTGTCAAGGCTTGAGTATGATTTTGATATACTAGCAGTCTATATT
ACATTATTTTTTCTGTATGTTGTTTACCTAAGGAAAGAGAGAATTTATGAGAAAAGTTTA
TTTATTTTACAAGCAATACTGATTGCAAGTAGTTGGTTTTCTCTACCAAATTTATACCAT
CCACTCCCAAGGTACTTAATCTGCCATTCATACAAAAACGATTCAACATTAATCTACTGA
GTTAGGTTCAACCGTATTTCATTGTTTATATTGATGGATTTGGGAAACAATTATATTATG
ATGATTTTGTTAGTCTTATAATTGAATCTATTATATGATTTCTCAACTTGCTTTGTCTTA
GTTATTAGATAACTTCACATATTCCAGTTGTTATATAATGTTGCATGTTATGATTCGTAA
AACCTGATTATGCCTATGGATTGAATTGACGTGACTTACTATTTGTAAATTTTTGTATCA
TATTATAGCAACCCAGTTTAGGCATTTGCAGATTTTTTTTTT
>TR73054|c2_g3_i3 len=624 path=[23482:0-23 23483:24-24 24008:25-164 24102:165-188 24117:189-192 24003:193-266 23936:267-280 23994:281-290 23838:291-366 24106:367-384 24034:385-409 23991:410-451 23917:452-453 23829:454-592 23385:593-615 24011:616-623] [-1, 23482, 23483, 24008, 24102, 24117, 24003, 23936, 23994, 23838, 24106, 24034, 23991, 23917, 23829, 23385, 24011]
TTTTTTTTTTTTTTTTTTTTTTTTTAATATTAAACAAAAGCAGCTCACGCCTCACTCTCT
TTCATTATTTTCTATTCCAATTTCCTGTATTACTCTCTTTCTCACGCCCCTTCCTCTCTC
AAATTGTAATCTCTCTCAATCTCAGCTCTCCATCTCTCTCAATTTCAAATTTCTCCTACT
TCTCAACTCTCACTTCTCACTCTAAGGTAAGCAATGATTGTGTGTTTTACTTTTATAGGA
TGAAGAAATTTTTTCCCGTGCTTTCTAGAGACAAAGCTAGTTCTTCGGCTAGTCAAGAAC
CATCAAATACTCGACATCCAAGTGAACCACAAAATGAAGTTACACCTAACTCGGCCAATG
AGGGTATTCAAGTTGTTGATTACAATTTGTTGGAAACGGATCCAGGACTTAGGTCTCCAA
ATTCAAGCTATCATCCTAACATCCAAGATGAGGTACGTAAAGCTTACCTTAAAAAAGGTC
GTTATCAACCTAGCAATTTCGTTTACCCAAACATCCAAGTTGGTGGTGTGTCTTACACGT
AACAAAAAAAAAAATTTAGCTCCACGTATATTTAAAGTCTGGATCCGTCCCTGCACTAAG
GTGAAAGAACTTATTGAGGAGCTT
>TR73054|c2_g3_i4 len=880 path=[23482:0-23 23483:24-24 24008:25-164 24102:165-188 24117:189-192 24128:193-200 24135:201-205 24076:206-271 24040:272-311 23931:312-341 23842:342-382 23744:383-383 23924:384-410 23837:411-434 23734:435-521 22777:522-545 23988:546-560 23915:561-584 23827:585-611 24013:612-666 23961:667-690 24115:691-719 23958:720-782 23873:783-791 23785:792-799 22655:800-879] [-1, 23482, 23483, 24008, 24102, 24117, 24128, 24135, 24076, 24040, 23931, 23842, 23744, 23924, 23837, 23734, 22777, 23988, 23915, 23827, 24013, 23961, 24115, 23958, 23873, 23785, 22655, -2]
TTTTTTTTTTTTTTTTTTTTTTTTTAATATTAAACAAAAGCAGCTCACGCCTCACTCTCT
TTCATTATTTTCTATTCCAATTTCCTGTATTACTCTCTTTCTCACGCCCCTTCCTCTCTC
AAATTGTAATCTCTCTCAATCTCAGCTCTCCATCTCTCTCAATTTCAAATTTCTCCTACT
TCTCAACTCTCACCTCTCACTCTAAGGTGATGATTGCATTTCAATTGGTCCTGGATGTTC
AGATGTGAATGTGGATGGTGTTACTTGTGCTCCTACCCACGGAATTAGCATTGGAAGCCT
TGGAGTACACAATTCCCACGCATGTGTCTCAAACCTAACAGTCCGCAACTCAGTCATAAA
AGAATCAGACAATGGACTAAGAATCAAAACATGGCAAGGAGGTACAGGATCAGTAACAGG
TTTAACATTTGACAACATCCAAATGGAGAATGTAAGAAACTGTATCAACATAGACCAATT
CTACTGTTTATCAAAAGAGTGTATGAACCAAACATCAGCAGTGTATGTAAACAATATCTC
CTACAGAAAAATAAAGGGTACATATGATGTGAGAACACCTCCAATACACTTTGCTTGTAG
TGACACTGTTGCTTGCACAAACATCACACTCTCTGAGATTGAACTTTTACCTTATGAAGG
TGAATTAGTTGATGACCCTTTTTGTTGGAATGCTTATGGAAGACAAGAGACTTTGACTAT
ACCTCCACTTGATTGTTTGAGGGAAGGTGAGCCTGAAACAGTTGTGGAGTTATCTGAATA
TGAATGCAATAATTAAGGGAGTGTGACTGGTCATGGGTTCAAGTCCTGGAAACAGTCTCT
TGTGTAAAAAAAAAAGGGTAAGACTACATACAATATACCA
>TR73054|c2_g3_i5 len=1159 path=[22660:0-40 23953:41-65 23866:66-107 23772:108-109 23978:110-128 23896:129-240 23396:241-260 23397:261-261 23398:262-1158] [-1, 22660, 23953, 23866, 23772, 23978, 23896, 23396, 23397, 23398, -2]
CCTAACTCGGCCAATGAGGGTATTCAAGTTGTTGATTACAAACTGTTGGAAACGGATCCA
GGACTTAGGTCTCCAAATTCAAGCTATCATCCTAACATCCAAGATGAGGTCAGAGAAGTG
TCATGATTGAAAGATTGACTCAGTTAAGGTTTGAGTAGTTGTGTGACAGTGTGATCTTAC
GCTACCACGACTCTTCTATGATTCTGTCACGTGTATTATAAAGGCCCGAGCAATCTCTCA
GACTGATACCAGAGGCTCATTACATCTCAAAAGGATTTATGTACTCCCACACATTTCAAT
ACATAGAAGGAATGGCAGAAGCATAATTTGCAGAGCAATGCTGAAGAGTCATCATACCTT
TAGAGATGGAGAAAGTAATGGCTTGAGGCATACTATGAACAATATTAAAAGTCAAATTGG
TTCTACAAAATAAGACTCAAATTCCACCTGAAAGTCCGCTTTAAGACTTGCTATAACTAA
GAGAATGCCAAAAACAACCCACTCGAGTGAACAAACCATGATATTCTTTTGAATTATCTG
TTTCAATGTCATTACTTGTATAATCCTAGTTTGAGCAGAAACTTCTTCAAGATATAGTGG
CAGTGGATTCAGCTGTAATATTTGTGTGTCATGCCACATTGTCCTGGTTCTAGTGTCAAG
GCTTGAGTATGATTTTGATATACTAGCAGTCTATATTACATTATTTTTTCTGTATGTTGT
TTACCTAAGGAAAGAGAGAATTTATGAGAAAAGTTTATTTATTTTACAAGCAATACTGAT
TGCAAGTAGTTGGTTTTCTCTACCAAATTTATACCATCCACTCCCAAGGTACTTAATCTG
CCATTCATACAAAAACGATTCAACATTAATCTACTGAGTTAGGTTCAACCGTATTTCATT
GTTTATATTGATGGATTTGGGAAACAATTATATTATGATGATTTTGTTAGTCTTATAATT
GAATCTATTATATGATTTCTCAACTTGCTTTGTCTTAGTTATTAGATAACTTCACATATT
CCAGTTGTTATATAATGTTGCATGTTATGATTCGTAAAACCTGATTATGCCTATGGATTG
AATTGACGTGACTTACTATTTGTAAATTTTTGTATCATATTATAGCAACCCAGTTTAGGC
ATTTGCAGATTTTTTTTTT
>TR73054|c2_g3_i6 len=675 path=[23482:0-23 23483:24-24 24008:25-164 24102:165-188 24117:189-192 24128:193-200 24135:201-205 24076:206-271 23934:272-277 23751:278-298 24037:299-331 23994:332-341 23838:342-417 24106:418-435 24034:436-460 23991:461-502 23917:503-504 23829:505-643 23385:644-666 24011:667-674] [-1, 23482, 23483, 24008, 24102, 24117, 24128, 24135, 24076, 23934, 23751, 24037, 23994, 23838, 24106, 24034, 23991, 23917, 23829, 23385, 24011]
TTTTTTTTTTTTTTTTTTTTTTTTTAATATTAAACAAAAGCAGCTCACGCCTCACTCTCT
TTCATTATTTTCTATTCCAATTTCCTGTATTACTCTCTTTCTCACGCCCCTTCCTCTCTC
AAATTGTAATCTCTCTCAATCTCAGCTCTCCATCTCTCTCAATTTCAAATTTCTCCTACT
TCTCAACTCTCACCTCTCACTCTAAGGTGATGATTGCATTTCAATTGGTCCTGGATGTTC
AGATGTGAATGTGGATGGTGTTACTTGTGCTCGTACCCCACGGAATTAGGATGAAGAAAT
TTTTTCCCATGCTTTCTAGAGACAAAGCTAGTTCTTCGGCTAGTCAAGAACCATCAAATA
CTCGACATCCAAGTGAACCACAAAATGAAGTTACACCTAACTCGGCCAATGAGGGTATTC
AAGTTGTTGATTACAATTTGTTGGAAACGGATCCAGGACTTAGGTCTCCAAATTCAAGCT
ATCATCCTAACATCCAAGATGAGGTACGTAAAGCTTACCTTAAAAAAGGTCGTTATCAAC
CTAGCAATTTCGTTTACCCAAACATCCAAGTTGGTGGTGTGTCTTACACGTAACAAAAAA
AAAAATTTAGCTCCACGTATATTTAAAGTCTGGATCCGTCCCTGCACTAAGGTGAAAGAA
CTTATTGAGGAGCTT
>TR73054|c2_g4_i1 len=1308 path=[23285:0-60 23950:61-74 23862:75-75 23769:76-80 23941:81-84 24097:85-104 24091:105-119 24083:120-143 24075:144-211 24104:212-236 23745:237-239 24036:240-268 23992:269-286 24074:287-292 24033:293-316 24060:317-366 23916:367-376 24109:377-390 24120:391-391 23984:392-415 24071:416-478 24088:479-505 24112:506-526 24068:527-556 24015:557-565 24114:566-567 24126:568-569 23878:570-580 23790:581-585 24011:586-593 23959:594-604 23874:605-633 23786:634-785 24116:786-809 24127:810-848 23669:849-854 23870:855-875 23781:876-881 23667:882-1307] [-1, 23285, 23950, 23862, 23769, 23941, 24097, 24091, 24083, 24075, 24104, 23745, 24036, 23992, 24074, 24033, 24060, 23916, 24109, 24120, 23984, 24071, 24088, 24112, 24068, 24015, 24114, 24126, 23878, 23790, 24011, 23959, 23874, 23786, 24116, 24127, 23669, 23870, 23781, 23667]
GTTCTGTATGTTAGTTTTGGGAGCATGAACAAGTTCCCTACTCTTCAACTTGTTGAAATA
GCTCATGCACTTGAAGATTCTGGCCATGATTTCATTTGGGTTGTTAGAAAAATCGAAGAT
ACCGAAGACGGTGATGGTGGTTTTTTGAGGGAGTTTGAGAAGAGAATGAAGGAAAGCAAC
AAAGGCTATTTGATATGGGGTTGGGCACCACAGCTTCTGATACTAGAGCATGCTGCAGTT
GGAGCAGTGGTGACTCATTGTGGGTGGAACACTATTATGGAAAGTGTAAATGCTGGTTTG
CCATTGGCTACTTGGCCATTGTTTGCTGAACAGTTTTTCAATGAGAGATTGTTGGTTGAT
GTGTTGAGGATTGGTGTGGCAGTTGGGGCAAAGGAATGGAGAAATTGGAATGAGTTTGGG
GATGATGTGGTGAAGAGGGAGGAGATAGGAAAGGCAATAGGTTTATTGATGGGAGGTGGT
GATGAGTGTTTAGAAATGAGGAAAAGAGTGAAAGCACTTTGTGGTGCTGCAAAGAAAGCT
ATAGAGGTTGGTGGTTCTTCTTACACTAAGGTGAAAGAACTTATTGAGGAGCTTAAGTCA
TTCAAACTTGAAAAGGTTAATAACAAATTGGAGGAAGTGGCTTAGGGAGGATTATTTAGA
TAACAATGATTTGAGTAAACATTGTATTTGAGTAAACTTGAAAAGAACCACCAGTTATGC
TTGTGTTTATGTTTTGGGAAGTTAATTAAGTGGTTATTAGGAAGTTAATTAAGTGGTCAT
TTTCAACTGTGTCTTCTGTTCTGTTTTTCCTTTGTAACAATGTCTATGTAAACATTGTAT
TTGTATGAAATTCTGTAAACATTGTATTTGTATGAAATTCTGATTCTGATTGAGAAGCCC
TTTGTCTAGAGGTTAGATCAATGATATTACGTTGTTATTCATAAATAATTTACATTTGGT
ACAAGTTTCTATCACTGTGTTCATGAGAATACTCAAACTTGTGTTTGTCATACAGTTTGG
TACAGCTAGTGAAATTATCATATGTGTTTATGTACTCTAGACATGCTAATAAAAGCACAA
TCTATTTAACCACATTGTTGATGTTAGTAAAATCACTTAACATTATTGGAAATTGTAATC
AAAATGAATCAGCATATGAAAAAGAAAGCAACAACAAGAATTGAGTTCTTAAGGTATCAA
GTTTGGTTCAAAGACTATTGGTAAGGGGAATTGTAGAACTCTATTAATTAGGAAAAGGAG
TTCTTTGTAGATTCATGATTTTAAGAGGTAACATGTGACAGCACTATT
>TR73054|c2_g4_i2 len=1569 path=[23285:0-60 23950:61-74 23862:75-75 23769:76-80 23941:81-84 24097:85-104 24091:105-119 24083:120-143 24075:144-211 24104:212-236 24119:237-262 23741:263-268 23992:269-286 24074:287-292 24033:293-316 24060:317-366 23916:367-376 24109:377-390 24120:391-391 23984:392-415 24071:416-478 24088:479-505 24112:506-526 24068:527-556 24015:557-565 24114:566-567 24126:568-569 23878:570-580 23790:581-585 24011:586-593 23959:594-604 23874:605-633 23786:634-785 24116:786-809 24127:810-848 23781:849-854 23667:855-1280 23064:1281-1568] [-1, 23285, 23950, 23862, 23769, 23941, 24097, 24091, 24083, 24075, 24104, 24119, 23741, 23992, 24074, 24033, 24060, 23916, 24109, 24120, 23984, 24071, 24088, 24112, 24068, 24015, 24114, 24126, 23878, 23790, 24011, 23959, 23874, 23786, 24116, 24127, 23781, 23667, 23064, -2]
GTTCTGTATGTTAGTTTTGGGAGCATGAACAAGTTCCCTACTCTTCAACTTGTTGAAATA
GCTCATGCACTTGAAGATTCTGGCCATGATTTCATTTGGGTTGTTAGAAAAATCGAAGAT
ACCGAAGACGGTGATGGTGGTTTTTTGAGGGAGTTTGAGAAGAGAATGAAGGAAAGCAAC
AAAGGCTATTTGATATGGGGTTGGGCACCACAGCTTCTGATACTAGAGCATGCTGCAATT
GGAGCTGTGGTGACTCATTGTGGGTGGAACACTATTATGGAAAGTGTAAATGCTGGTTTG
CCATTGGCTACTTGGCCATTGTTTGCTGAACAGTTTTTCAATGAGAGATTGTTGGTTGAT
GTGTTGAGGATTGGTGTGGCAGTTGGGGCAAAGGAATGGAGAAATTGGAATGAGTTTGGG
GATGATGTGGTGAAGAGGGAGGAGATAGGAAAGGCAATAGGTTTATTGATGGGAGGTGGT
GATGAGTGTTTAGAAATGAGGAAAAGAGTGAAAGCACTTTGTGGTGCTGCAAAGAAAGCT
ATAGAGGTTGGTGGTTCTTCTTACACTAAGGTGAAAGAACTTATTGAGGAGCTTAAGTCA
TTCAAACTTGAAAAGGTTAATAACAAATTGGAGGAAGTGGCTTAGGGAGGATTATTTAGA
TAACAATGATTTGAGTAAACATTGTATTTGAGTAAACTTGAAAAGAACCACCAGTTATGC
TTGTGTTTATGTTTTGGGAAGTTAATTAAGTGGTTATTAGGAAGTTAATTAAGTGGTCAT
TTTCAACTGTGTCTTCTGTTCTGTTTTTCCTTTGTAACAATGTCTATGTAAACATTGTAT
TTGTATGAAATTCTGATTCTGATTGAGAAGCCCTTTGTCTAGAGGTTAGATCAATGATAT
TACGTTGTTATTCATAAATAATTTACATTTGGTACAAGTTTCTATCACTGTGTTCATGAG
AATACTCAAACTTGTGTTTGTCATACAGTTTGGTACAGCTAGTGAAATTATCATATGTGT
TTATGTACTCTAGACATGCTAATAAAAGCACAATCTATTTAACCACATTGTTGATGTTAG
TAAAATCACTTAACATTATTGGAAATTGTAATCAAAATGAATCAGCATATGAAAAAGAAA
GCAACAACAAGAATTGAGTTCTTAAGGTATCAAGTTTGGTTCAAAGACTATTGGTAAGGG
GAATTGTAGAACTCTATTAATTAGGAAAAGGAGTTCTTTGTAGATTCATGATTTTAAGAG
GTAACATGTGACAGCACTATTTTTGAACACTATGATTGGTATTTAGAAGTGGGAGTCAGA
GAGGACAATTGATATAATTTCTAGGTTTTTGTTTGGTTTCACATAGATTATTTGACTAGA
AGCCTGTACATGTGAAATTAACAAACTACCCTGCGTTACAATCTATGATTGTTGTCTGAG
GCAAATTTTGTGTAATGTGACTAGCAAGTGTGACAAAAATTAGACAGCTCCAAAGTTGAA
AAAAGGAATAAAGTTAACGTTACATTTTAGTAATCAATTATTATTATGATGGTAAGGAAA
ATTAGTTGG
>TR73054|c2_g3_i7 len=1861 path=[23482:0-23 23483:24-24 24008:25-164 24102:165-188 24117:189-192 24128:193-200 24135:201-205 23849:206-224 24039:225-226 23996:227-250 24106:251-268 24034:269-293 23991:294-335 23917:336-337 23829:338-476 23214:477-498 24028:499-514 23983:515-538 23905:539-625 24111:626-627 23977:628-830 23896:831-942 23396:943-962 23397:963-963 23398:964-1860] [-1, 23482, 23483, 24008, 24102, 24117, 24128, 24135, 23849, 24039, 23996, 24106, 24034, 23991, 23917, 23829, 23214, 24028, 23983, 23905, 24111, 23977, 23896, 23396, 23397, 23398, -2]
TTTTTTTTTTTTTTTTTTTTTTTTTAATATTAAACAAAAGCAGCTCACGCCTCACTCTCT
TTCATTATTTTCTATTCCAATTTCCTGTATTACTCTCTTTCTCACGCCCCTTCCTCTCTC
AAATTGTAATCTCTCTCAATCTCAGCTCTCCATCTCTCTCAATTTCAAATTTCTCCTACT
TCTCAACTCTCACCTCTCACTCTAAGTGAGCCACAAAATGAAGTTACGCCTAACTCGGCC
AATGAGGGTATTCAAGTTGTTGATTACAATTTGTTGGAAACGGATCCAGGACTTAGGTCT
CCAAATTCAAGCTATCATCCTAACATCCAAGATGAGGTACGTAAAGCTTACCTTAAAAAA
GGTCGTTATCAACCTAGCAATTTCGTTTACCCAAACATCCAAGTTGGTGGTGTGTCTTAC
ACGTAACAAAAAAAAAAATTTAGCTCCACGTATATTTAAAGTCTGGATCCGTCCCTGTTC
TCGACTACATCTGAATACAACAAATCCAAAGAACGAGTAGAAAGCAGCTTCAACCACGAT
TGACTCTGTGGTTGAAGCTGCTTTATACTCGGTCTTTGGGTTTGTTGTTACGGGAATATT
AGATTGGTTGAAGCTGCTAACTCATGGTATAACCATCGATCTCTTAGTACTATTAAGTAT
AGATTGTTACTCTGTTAATAACTTACCTCCTATTTTATTTTTGTACTTGCATTTCTTTTT
ACTCTGTTAATAACTTACCTTCTATTGACATTATTGAATCAAATGTGAATTATTCTTGGT
TTAGAGATGTGTTGAATTTTATATATGTAGGTCAGAGAAGTGTCATGATTGAAAGATTGA
CTCAGTTAAGGTTTGAGTAGTTGTGTGACAGTGTGATCTTACGCTACCACGACTCTTCTA
TGATTCTGTCACGTGTATTATAAAGGCCCGAGCAATCTCTCAGACTGATACCAGAGGCTC
ATTACATCTCAAAAGGATTTATGTACTCCCACACATTTCAATACATAGAAGGAATGGCAG
AAGCATAATTTGCAGAGCAATGCTGAAGAGTCATCATACCTTTAGAGATGGAGAAAGTAA
TGGCTTGAGGCATACTATGAACAATATTAAAAGTCAAATTGGTTCTACAAAATAAGACTC
AAATTCCACCTGAAAGTCCGCTTTAAGACTTGCTATAACTAAGAGAATGCCAAAAACAAC
CCACTCGAGTGAACAAACCATGATATTCTTTTGAATTATCTGTTTCAATGTCATTACTTG
TATAATCCTAGTTTGAGCAGAAACTTCTTCAAGATATAGTGGCAGTGGATTCAGCTGTAA
TATTTGTGTGTCATGCCACATTGTCCTGGTTCTAGTGTCAAGGCTTGAGTATGATTTTGA
TATACTAGCAGTCTATATTACATTATTTTTTCTGTATGTTGTTTACCTAAGGAAAGAGAG
AATTTATGAGAAAAGTTTATTTATTTTACAAGCAATACTGATTGCAAGTAGTTGGTTTTC
TCTACCAAATTTATACCATCCACTCCCAAGGTACTTAATCTGCCATTCATACAAAAACGA
TTCAACATTAATCTACTGAGTTAGGTTCAACCGTATTTCATTGTTTATATTGATGGATTT
GGGAAACAATTATATTATGATGATTTTGTTAGTCTTATAATTGAATCTATTATATGATTT
CTCAACTTGCTTTGTCTTAGTTATTAGATAACTTCACATATTCCAGTTGTTATATAATGT
TGCATGTTATGATTCGTAAAACCTGATTATGCCTATGGATTGAATTGACGTGACTTACTA
TTTGTAAATTTTTGTATCATATTATAGCAACCCAGTTTAGGCATTTGCAGATTTTTTTTT
T
>TR73054|c2_g5_i1 len=1026 path=[22905:0-40 23955:41-65 23868:66-107 23774:108-128 22817:129-1025] [-1, 22905, 23955, 23868, 23774, 22817, -2]
CCTAACTCGGCCAATGAGGGTATTCAAGTTGTTGATTACAAACTGTTGGAAACGGATCCA
GGACTTAGGTCTCCAAATTCAAGCTATCATCCTAACATCCAAGATGAGACTGATACCAGA
GGCTCATTACATCTCAAAAGGATTTATGTACTCCCACACATTTCAATACATAGAAGGAAT
GGCAGAAGCATAATTTGCAGAGCAATGCTGAAGAGTCATCATACCTTTAGAGATGGAGAA
AGTAATGGCTTGAGGCATACTATGAACAATATTAAAAGTCAAATTGGTTCTACAAAATAA
GACTCAAATTCCACCTGAAAGTCCGCTTTAAGACTTGCTATAACTAAGAGAATGCCAAAA
ACAACCCACTCGAGTGAACAAACCATGATATTCTTTTGAATTATCTGTTTCAATGTCATT
ACTTGTATAATCCTAGTTTGAGCAGAAACTTCTTCAAGATATAGTGGCAGTGGATTCAGC
TGTAATATTTGTGTGTCATGCCACATTGTCCTGGTTCTAGTGTCAAGGCTTGAGTATGAT
TTTGATATACTAGCAGTCTATATTACATTATTTTTTCTGTATGTTGTTTACCTAAGGAAA
GAGAGAATTTATGAGAAAAGTTTATTTATTTTACAAGCAATACTGATTGCAAGTAGTTGG
TTTTCTCTACCAAATTTATACCATCCACTCCCAAGGTACTTAATCTGCCATTCATACAAA
AACGATTCAACATTAATCTACTGAGTTAGGTTCAACCGTATTTCATTGTTTATATTGATG
GATTTGGGAAACAATTATATTATGATGATTTTGTTAGTCTTATAATTGAATCTATTATAT
GATTTCTCAACTTGCTTTGTCTTAGTTATTAGATAACTTCACATATTCCAGTTGTTATAT
AATGTTGCATGTTATGATTCGTAAAACCTGATTATGCCTATGGATTGAATTGACGTGACT
TACTATTTGTAAATTTTTGTATCATATTATAGCAACCCAGTTTAGGCATTTGCAGATTTT
TTTTTT
>TR73054|c2_g6_i1 len=313 path=[23503:0-100 23504:101-124 23775:125-203 22749:204-227 22750:228-245 22751:246-270 22752:271-312] [-1, 23503, 23504, 23775, 22749, 22750, 22751, 22752, -2]
CTGGACTGTTTAGAGTGTTGGGTTTTTTAGCTGCTGTCCGGTGTGCTGCTGTCCTGTAAC
CTGTTGCTGGGGGTTTTTGGTTTCTGTTTTTTCCTCCCTGTATGGTGTGGCTAAGTGTTC
TTTATTTAATGACTAAAGCTAGTTCTTTACTTGTACCAATGATTGTGATTTTTTTTTTTA
TAGTGAGCCACAAAATGAAGTTACGCCTAACTCGGCCAATGAGGGTATTCAAGTTGTTGA
TTACAAACTGTTGGAAACGGATCCAGGACTTAGGTCTCCAAATTCAAGCTATCATCCTAA
CATCCAAGATGAG
>TR73055|c0_g1_i1 len=1307 path=[3386:0-113 3527:114-138 3506:139-170 3517:171-171 3524:172-195 3532:196-230 3539:231-253 3540:254-277 3542:278-281 3537:282-319 3534:320-352 3529:353-370 3520:371-394 3533:395-409 3528:410-433 3541:434-436 3498:437-469 3508:470-650 3379:651-674 3496:675-745 3436:746-769 3507:770-910 3439:911-934 3495:935-1093 3413:1094-1117 3414:1118-1306] [-1, 3386, 3527, 3506, 3517, 3524, 3532, 3539, 3540, 3542, 3537, 3534, 3529, 3520, 3533, 3528, 3541, 3498, 3508, 3379, 3496, 3436, 3507, 3439, 3495, 3413, 3414, -2]
GAGCTCCTCGCTGGCGACACGTTGGATGTGGAGCATGGAGGAGGAGGAGGAGGAGGAAGA
GGTGGTGGTGGCTTGTCACCGTTGGCCATGTTCACTTCTCCACCTCAGCAAGCACTAGCA
CAAGCCTACTCAAATGCTCAAGTCCAATCTGAACATCCATTTTCTGCATCATTAGTACCC
AACAGTACCTCATTGACACAAGTTCCATCAATAACATTCAATAACATTGCACAACAACTG
ATACCAAACTCTGTTGAGTATTCTTCTAACTCAGAACAAAGATTACACAAGTCTTCTTCT
GTGAATGTTGACAAGGCTAATGACGACGGATACAACTGGAGGAAGTATGGACAGAAACAA
GTGAAAGGTTGCGAGTTTCCTCGAAGTTATTACAAGTGCACACATCCAAGCTGTCTTGTG
ACGAAAAAAGTTGAACGCGATCCTGTTGATGGTCATGTAACTGCAATTATTTATAAAGGA
GAGCACATTCATCAACGCCCACGTCCTAGCAAGCTCACAAACGACAATTCAAGCGTGCAA
CAAGTTTTGTCAGGAACAAGTGACAGTGAGGAAGAAGGAGATCATGAAACTGAAGTAGAT
TATGAACCTGGTCTCAAGAGAAGAAAAACAGAAGCCAAACTCCTGAATCCAGCCCTTTCA
CATAGGACTGTCTCAAAGCCTAAAATCATTGTGCAAACAACAAGTGATGTGGATCTCTTG
GAGGATGGATATAGATGGCGCAAATACGGGCAGAAAGTTGTCAAAGGCAACCCATATCCA
AGGAGCTATTACAAATGCACAACTCCGGGTTGCAATGTTCGGAAGCATGTTGAGAGGGTT
TCAACGGATCCTAAAGCTGTATTGACAACATATGAAGGAAAACATAATCATGATGTACCA
GCAGCTAAGACTAACAGTCATAACCTTGCTAGCAATAATAGTGCATCACTGCTAAAATCA
CAAAATGAGATGCAGAATTTCAACAGAAGGGGTCAACATCAGCCTTCAGCAGTGGCACAT
CTAAGATTGAAGGAAGAGCATATATAAATATAATGTAGTTTTCATATTTTATACAAGATT
GGAAGCATGTGTTAGAACTCACAAGTAATCTTTAAGGTTTGATGCTCTTTTGTTTTTGAA
TGTGAGGCCAAAGTTTTGACCAAGGCCTATAAGTCCAATTTCTGGTATAGAAAAAGCAGC
ATTATAGATCATATGTGTGAGTGGTTAGTTCTACATTGTCTAAAAACGAGTGATATATAC
AAGAAATTTGATTCATATATCTTTATAGTTTTATTTTTTGGAGAAAA
>TR73055|c1_g1_i1 len=1925 path=[4831:0-201 4909:202-224 4929:225-266 4919:267-290 4925:291-309 4934:310-333 4931:334-362 4924:363-363 4917:364-385 4928:386-386 4923:387-420 4916:421-444 4905:445-551 4757:552-575 4890:576-635 4829:636-659 4904:660-740 4754:741-764 4889:765-932 4836:933-956 4927:957-998 4922:999-1022 4915:1023-1091 4936:1092-1094 4782:1095-1115 4902:1116-1118 4887:1119-1403 4844:1404-1427 4845:1428-1428 4846:1429-1452 4886:1453-1523 4869:1524-1547 4921:1548-1580 4914:1581-1604 4937:1605-1635 4933:1636-1672 4930:1673-1785 4938:1786-1812 4940:1813-1829 4898:1830-1844 4880:1845-1868 4816:1869-1872 4817:1873-1924] [-1, 4831, 4909, 4929, 4919, 4925, 4934, 4931, 4924, 4917, 4928, 4923, 4916, 4905, 4757, 4890, 4829, 4904, 4754, 4889, 4836, 4927, 4922, 4915, 4936, 4782, 4902, 4887, 4844, 4845, 4846, 4886, 4869, 4921, 4914, 4937, 4933, 4930, 4938, 4940, 4898, 4880, 4816, 4817, -2]
ATTAAATAATTGCAGACCAGTTGACCTTAACATAGTAACAAGTTCAGTGATTTTCATCCT
AAACATAATATATTCAAAACTTGAGACTCATCCTTCAAAAAAAAAAAAAAATTGCGACTC
AAACTAGAGTGAATTTCACATAGATATACATGAAAGTTCGGCATCTATTTTATACAAGAG
GGCAAATGAAGATAAAAAACAGAGCTCAATGGGCAAAAATACAACATGCAGGTAAAGAAT
GGTCACGAAACAAGCCCAAAGATAAAAGTAAACACAAGGCAATCCCACTCATTAATCATT
AATGTGCAAACAAGCAGTAATAGATCTGTAAAATAATTGAATTACAAACTTGACGCACAA
GACATTACAAACTTGACGCACAAGACACCTTCATCCGTATCCATGTCATCTGAACTCTCA
ATAAGAACTCACAAGAAATGGGTGCTGGCAAACTCCACACTCGATGGTCTCTGAACCTGA
GCTAGGTACCTGAACCTGCAGATGGACAGTGCAAATAGGACATGCAACTTCCTTCATCCG
TCTTCCAGATCCGTCAGACTTGGAACCTGATGTCTTCCGATTTCTTTCCAACTCCTCCTG
AAGTTTCCGAGCCATATCCTCATGACTCTGCAACAGAGGTTTATTTGATGACTCTTTAGC
ACTACTCAGCCTTTGAGTCACTTCTGCCATGCATCGGTCGCAAACTCGTACTGGCTGAGC
ATTCTCCTCAGCTGTTAAAGCGATTCTGCCATGTGTACATTTGTCACAGAAAATATCACC
GCAGTTCCTACAGTGATGCTTGCGTATAAAAGCACCAAAATCAGTACCACATGCTGTACA
TTTTGAGACTGCTTCATCTGGGACCCAGTGATCTTTCTCTTCGTTGGGAGGTTTAATGAT
ATTCATCCAATCACCAAGGCCTTTCTTTCTTTCGGCAGGCTGTTCATTTGTTTTAAGTGA
TTCAGCAGGCCTCCTGCTTCCACCCATTTCCTTGAACTGTATGGTTGCAGCAGTCACAGT
ATCCAAAAGTGTGTTCGTAGTGTAACTATTAGATTGTAATCTGATTCGTCTTGGCTCAAT
GTCTACAGGGCTCTTCGACCAAAATGCAAAGGTAGATGAATCGAATCTATCACATCTGGT
TATGTTCTCAAGAGGATATATTCTCAATGTCCGACTGGTATTCGGATCCAGCATGCGAAG
TCCATCCAAACCAACCTGGCAGAGAACATCCATTGTACTCTGACCACCACTCTCAGCCAA
AAGCTTAACTCGAAACTTCTGCACGCCACTTTTCGCATCATCTTGTGTATCAACCTTCGG
AACAGCTTTCACAATCTTACTTGCCACGGAAGATTCTTTCGGAGAAGAAAAACTAATCGG
CCTCCCAAAATCATCAAAAGTTGGGGTCGAAGACGAATTCCAAGTAGAAGATTTTGAAGC
CGTACCACGCGCCCCATACGGTTCCACTTTTCCTCCTTCATAAGCATACACCCCATCTCC
ATAACCTTCATCACCACCACCACCGGATTCATATCTTGACAAACCACCTTCGTGACGCTT
ACCATATAATTCAGATCCCAAATCAGAATTTCTCCGATTAAAACTTCCTCCGTATCTGTC
ATCAAAATAAGCACCAGCACCGCCACTGCCACCGTAATCGGATTTCACCGGATTCTCGTA
TGAGGTTTCGTATGATGGAATCGGAGGAACCGAATACGGAGCTGAATTGTATAAATTGGG
ATTAGGATTGGGATTAGGGTTAGGATTAGGAGGTGCATAATTTTGAGGCGTTTGATGTTG
TTGATCGTAGGGTGGGTAATAAGGTTGTGAAGGTGGTTGATAAGGAGGGTTAGATGATTC
GAAAGGAGGAGGAGGAGGAGGATTGAAATTAGGGTTGGAGGAAGGAAGATGATCGGGATT
ATGAG
>TR73055|c1_g1_i2 len=1902 path=[4831:0-201 4909:202-224 4929:225-266 4919:267-290 4925:291-309 4934:310-333 4931:334-362 4928:363-363 4923:364-397 4916:398-421 4905:422-528 4757:529-552 4890:553-612 4829:613-636 4904:637-717 4754:718-741 4889:742-909 4836:910-933 4927:934-975 4922:976-999 4915:1000-1068 4936:1069-1071 4782:1072-1092 4902:1093-1095 4887:1096-1380 4844:1381-1404 4845:1405-1405 4846:1406-1429 4886:1430-1500 4869:1501-1524 4921:1525-1557 4914:1558-1581 4937:1582-1612 4933:1613-1649 4930:1650-1762 4938:1763-1789 4940:1790-1806 4881:1807-1849 4799:1850-1901] [-1, 4831, 4909, 4929, 4919, 4925, 4934, 4931, 4928, 4923, 4916, 4905, 4757, 4890, 4829, 4904, 4754, 4889, 4836, 4927, 4922, 4915, 4936, 4782, 4902, 4887, 4844, 4845, 4846, 4886, 4869, 4921, 4914, 4937, 4933, 4930, 4938, 4940, 4881, 4799, -2]
ATTAAATAATTGCAGACCAGTTGACCTTAACATAGTAACAAGTTCAGTGATTTTCATCCT
AAACATAATATATTCAAAACTTGAGACTCATCCTTCAAAAAAAAAAAAAAATTGCGACTC
AAACTAGAGTGAATTTCACATAGATATACATGAAAGTTCGGCATCTATTTTATACAAGAG
GGCAAATGAAGATAAAAAACAGAGCTCAATGGGCAAAAATACAACATGCAGGTAAAGAAT
GGTCACGAAACAAGCCCAAAGATAAAAGTAAACACAAGGCAATCCCACTCATTAATCATT
AATGTGCAAACAAGCAGTAATAGATCTGTAAAATAATTGAATTACAAACTTGACGCACAA
GACACCTTCATCCGTATCCATGTCATCTGAACTCTCAATAAGAACTCACAAGAAATGGGT
GCTGGCAAACTCCACACTCGATGGTCTCTGAACCTGAGCTAGGTACCTGAACCTGCAGAT
GGACAGTGCAAATAGGACATGCAACTTCCTTCATCCGTCTTCCAGATCCGTCAGACTTGG
AACCTGATGTCTTCCGATTTCTTTCCAACTCCTCCTGAAGTTTCCGAGCCATATCCTCAT
GACTCTGCAACAGAGGTTTATTTGATGACTCTTTAGCACTACTCAGCCTTTGAGTCACTT
CTGCCATGCATCGGTCGCAAACTCGTACTGGCTGAGCATTCTCCTCAGCTGTTAAAGCGA
TTCTGCCATGTGTACATTTGTCACAGAAAATATCACCGCAGTTCCTACAGTGATGCTTGC
GTATAAAAGCACCAAAATCAGTACCACATGCTGTACATTTTGAGACTGCTTCATCTGGGA
CCCAGTGATCTTTCTCTTCGTTGGGAGGTTTAATGATATTCATCCAATCACCAAGGCCTT
TCTTTCTTTCGGCAGGCTGTTCATTTGTTTTAAGTGATTCAGCAGGCCTCCTGCTTCCAC
CCATTTCCTTGAACTGTATGGTTGCAGCAGTCACAGTATCCAAAAGTGTGTTCGTAGTGT
AACTATTAGATTGTAATCTGATTCGTCTTGGCTCAATGTCTACAGGGCTCTTCGACCAAA
ATGCAAAGGTAGATGAATCGAATCTATCACATCTGGTTATGTTCTCAAGAGGATATATTC
TCAATGTCCGACTGGTATTCGGATCCAGCATGCGAAGTCCATCCAAACCAACCTGGCAGA
GAACATCCATTGTACTCTGACCACCACTCTCAGCCAAAAGCTTAACTCGAAACTTCTGCA
CGCCACTTTTCGCATCATCTTGTGTATCAACCTTCGGAACAGCTTTCACAATCTTACTTG
CCACGGAAGATTCTTTCGGAGAAGAAAAACTAATCGGCCTCCCAAAATCATCAAAAGTTG
GGGTCGAAGACGAATTCCAAGTAGAAGATTTTGAAGCCGTACCACGCGCCCCATACGGTT
CCACTTTTCCTCCTTCATAAGCATACACCCCATCTCCATAACCTTCATCACCACCACCAC
CGGATTCATATCTTGACAAACCACCTTCGTGACGCTTACCATATAATTCAGATCCCAAAT
CAGAATTTCTCCGATTAAAACTTCCTCCGTATCTGTCATCAAAATAAGCACCAGCACCGC
CACTGCCACCGTAATCGGATTTCACCGGATTCTCGTATGAGGTTTCGTATGATGGAATCG
GAGGAACCGAATACGGAGCTGAATTGTATAAATTGGGATTAGGATTGGGATTAGGGTTAG
GATTAGGAGGTGCATAATTTTGAGGCGTTTGATGTTGTTGATCGTAGGGTGGGTAATAAG
GTTGTGACGGTGGTTGATAAGGAGGGCTAGATGATTCGAAAGGAGGAGGAGGAGGAGGAT
TGAAATTAGGGTTGGAGGAAGGAAGATGATCGGGATTATGAG
>TR73056|c0_g1_i1 len=302 path=[5916:0-51 5917:52-98 5918:99-102 5919:103-122 5920:123-126 5921:127-301] [-1, 5916, 5917, 5918, 5919, 5920, 5921, -2]
TTACTGATATATATGGAAAAAAAATCTGATTGTAAAAAGCAAAATTATCTTATTTCTCCA
CAGATTATCTTGTTGCAAATCTGATAGAAGCTAAAATGATAGTGGACCGTATGAATATTA
CGCGCATCTGCATGCTTGTCTATTCAGTCCTCAAAATATCATAAATTTGATGTTATTCCT
ATAAGCTGAAGAATTTGGTTTACTAATATTAACTGAAATTCTTCTTGTTGGTACATTTTG
CAGGGACGATTTGTGAAGAGGGAATGAAAGTGTAGTTTGTAATAGACCTTTGTTCCTGAA
AG
>TR73056|c0_g2_i1 len=1538 path=[6134:0-127 6135:128-128 6214:129-151 6279:152-152 6246:153-166 6212:167-198 6320:199-280 6300:281-331 6278:332-352 6348:353-365 6352:366-399 6298:400-429 6275:430-435 6327:436-455 6297:456-475 6345:476-479 6342:480-503 6334:504-532 6325:533-566 6313:567-590 6333:591-600 6324:601-624 6312:625-635 6291:636-661 6349:662-662 6198:663-668 6265:669-697 6231:698-745 6196:746-769 6263:770-815 6230:816-839 6311:840-867 6290:868-906 6228:907-917 6310:918-941 6350:942-953 6353:954-957 6355:958-968 6287:969-1011 6337:1012-1034 6332:1035-1061 6322:1062-1093 6303:1094-1094 6284:1095-1118 6330:1119-1120 6351:1121-1131 6354:1132-1164 6218:1165-1259 6301:1260-1287 6281:1288-1334 6248:1335-1338 6179:1339-1362 5817:1363-1537] [-1, 6134, 6135, 6214, 6279, 6246, 6212, 6320, 6300, 6278, 6348, 6352, 6298, 6275, 6327, 6297, 6345, 6342, 6334, 6325, 6313, 6333, 6324, 6312, 6291, 6349, 6198, 6265, 6231, 6196, 6263, 6230, 6311, 6290, 6228, 6310, 6350, 6353, 6355, 6287, 6337, 6332, 6322, 6303, 6284, 6330, 6351, 6354, 6218, 6301, 6281, 6248, 6179, 5817, -2]
TTTTATCTCTTCATTTTTCTTTCTCTATTGTTTTTGACCAATAAGAAGAGAGAAGAAAGT
TGTCTCAAAAGTTGTCACAATGGTTGTATAAATATCTTTACTCAATAAACAAATACACCC
AAATAAAACGAAGGCAGGACCAAACAAGCAAACACCAAGAAGGCAAGTACACTCATTGCT
TCAAGACATGCAAGCATGCCACAAATCCTCAGACCTGTAACTCCGAGAAACTCTACTATC
TGAAAAGCGAGAGAAAATGCCACACCCTAACAAAGAAGGGTGGCAGAGGCCAGCAACCAG
TCAACCATAGGTAGATCGGCCCGTAACTACCCCTTCACCCAACGCTATCTGCTCCAACAC
AAGACCGGAGCCACTTCCCACTCATAGTAGGTACAGACGTAACCAGGATAGAGGTTATAT
CTAGTACAATTTTGTTTGGAAACTCGGTATACAGACAAGGACTGACTAATCTGGGTTAAA
TCTAGTACATTTAATTTTAACAATTTGAGGTATTCTCTACTGGCCCATCTTTTACTCCAA
CACCATAACATGGCTTGTCGGGTTAATAGTAGGGGGTTTGAATAGTGATAGGATGATGGA
GAGGGAGTATAGGAGGAAGTGGATCTAGATTCTAGAGGCAAGTTGTAGTTCTTTCTTTAC
ATGTAACATCACAATTTTTTCGTTCTCAAAGCGTAGCTCAAGTGGAAGTTTGAGAAAAAG
TTCCAGAGTTTACTAGCATATAACTTACTAACAACTAACATTTACCTACGAAAGAAGAAC
GTAATTAATCTTACAACAGTAGGACTAAAACATATTGAAGTCTCATTTAAATAATATGTT
CAATATGTCATAAGGCTGATGAATGTACATGTTAAGAGCTCTAAATGCTGAAGCTAGTAG
AGAGGATTAGAATTGAAACTCAATTTATGAGTCAATTATATACTAGCATAAAGTGTTTAA
TGACCTTGTACCATTGATTACACAAAAAAGGCACTCTCCTGTATTTGGGGCTATGGTGGC
CTACCTGTCTGTTGTGGACCTGTTGGTTTCTAGGTCCAATGTTGAATTGTAGGCATATGT
AGTAAAAGTTAAATATTCGACAGAATTTGATGTTTCATAAAGAAGTGTGGCATATGTAAC
ATATGGTTGATCTGAGAAGTAAAATATGAACCACTTATATAAAGTGGTCTGTCCTTTGAT
TCATGTTGTTTTTATATTTTTTATAATCCTTTAATTCTTACTGATATATATGGAAAAAAA
TCTGGTTGTAAAAAGCAAAATTATCTTATTTCTCCACAGATTATCTTGTTGCAAATCTGA
TAGAAGCTAAAATGATAGTAGACCGTATGAATATTACGCGCATCTGCATGCTTGTCTATT
CAGTCCTCAAAATATCATAAATTTGATGTTATTCCTATAAGCTGAAGAATTTGGTTTACT
AATATTAACTGAAATTCTTCTTGTTGGTACATTTTGCAGGGACGATTTGTGAAGAGGGAA
TGAAAGTGTAGTTTGTAATAGACCTTTGTTCCTGAAAG
>TR73056|c0_g2_i2 len=1603 path=[6115:0-127 6116:128-128 6117:129-152 6344:153-166 6340:167-173 6336:174-197 6329:198-198 6320:199-280 6300:281-331 6278:332-352 6348:353-365 6352:366-399 6299:400-469 6209:470-487 6275:488-493 6327:494-513 6297:514-533 6345:534-537 6342:538-561 6326:562-590 6314:591-624 6238:625-648 6333:649-658 6324:659-682 6312:683-693 6291:694-719 6349:720-720 6198:721-726 6265:727-755 6231:756-803 6196:804-827 6263:828-873 6230:874-897 6311:898-925 6290:926-964 6228:965-975 6310:976-999 6350:1000-1011 6353:1012-1015 6355:1016-1026 6323:1027-1050 6341:1051-1069 6337:1070-1092 6331:1093-1119 6322:1120-1151 6303:1152-1152 6284:1153-1176 6330:1177-1178 6351:1179-1189 6282:1190-1229 6218:1230-1324 6301:1325-1352 6281:1353-1399 6248:1400-1403 6179:1404-1427 5817:1428-1602] [-1, 6115, 6116, 6117, 6344, 6340, 6336, 6329, 6320, 6300, 6278, 6348, 6352, 6299, 6209, 6275, 6327, 6297, 6345, 6342, 6326, 6314, 6238, 6333, 6324, 6312, 6291, 6349, 6198, 6265, 6231, 6196, 6263, 6230, 6311, 6290, 6228, 6310, 6350, 6353, 6355, 6323, 6341, 6337, 6331, 6322, 6303, 6284, 6330, 6351, 6282, 6218, 6301, 6281, 6248, 6179, 5817, -2]
TTTTATCTCTTCATTTTTCTTTCTCTATTGTTTTTGACCAATAAGAAGAGAGAAGAAAGT
TGTCTCAAAAGTTGTCACAATGGTTGTATAAATATCTTTACTCAATAAACAAATACACCC
AAATAAAACAAAGGCAGGACCAAACAAGCAAACACCAAGAAGGCAAGAACACTCCATGCT
TCAAGACATGCAAGCATGCCACAAATCCTCAGACCTGTAACTCCGAGAAACTCTACTATC
TGAAAAGCGAGAGAAAATGCCACACCCTAACAAAGAAGGGTGGCAGAGGCCAGCAACCAG
TCAACCATAGGTAGATCGGCCCGTAACTACCCCTTCACCCAACGCTATCTGCTCCAACAC
AAGACCGGAGCCACTTCCCACTCATAGTAGGTACAGACGTGACCAGGATTCTTACCAAGA
AATCATTTTTCAGTGTGTATGTGTGGTGGTATATCAGTCTTTGGAATAGAGGTTATATCT
AGTACAATTTTGTTTGGAAACTCGGTATACAGACAAGGACTGACTAATCTGGGTTAAATC
TAGTACATTTAATTTTAACAATGTGAGATATTCTCTACTGGCCCATCTTTTACTCCAACA
CCATAACATGGCTTGTCGGGTTAATGGTAGGGGGTTTGAATAGTGATAGGATGATGGAGA
GGGAGTATAGGAGGAAGTGGATCTAGATTCTAGAGGCAAGTTGTAGTTCTTTCTTTACAT
GTAACATCACAATTTTTTCGTTCTCAAAGCGTAGCTCAAGTGGAAGTTTGAGAAAAAGTT
CCAGAGTTTACTAGCATATAACTTACTAACAACTAACATTTACCTACGAAAGAAGAACGT
AATTAATCTTACAACAGTAGGACTAAAACATATTGAAGTCTCATTTAAATAATATGTTCA
ATATGTCATAAGGCTGATGAATGTACATGTTAAGAGCTCTAAATGCTGAAGCTAGTAGAG
AGGATTAGAATTGAAACTCAATTTATGAGTCAATTATATACTAGCATAAAGTGTTTAATG
ACCTTGTCCCATTGATTACACAAAAAGGGCACTCTCCTGTATTTGGGGCTATGGTGGCCT
ACCTGTCTGTTGTTAATCTGTTGGTTTCTAGGTCCAATGTTGAATTGTAGGCATATGTAG
TAAAAGTTAAATATTCGACAGAATTTGATGTTTCATAAAGAAGTGTGGCACATGTAACAT
ATGGTTGATGGTTGATCTGAGAAGTAAAATATGAACCACTTATATAAAGTGGTCTGTCCT
TTGATTCATGTTGTTTTTATATTTTTTATAATCCTTTAATTCTTACTGATATATATGGAA
AAAAATCTGGTTGTAAAAAGCAAAATTATCTTATTTCTCCACAGATTATCTTGTTGCAAA
TCTGATAGAAGCTAAAATGATAGTAGACCGTATGAATATTACGCGCATCTGCATGCTTGT
CTATTCAGTCCTCAAAATATCATAAATTTGATGTTATTCCTATAAGCTGAAGAATTTGGT
TTACTAATATTAACTGAAATTCTTCTTGTTGGTACATTTTGCAGGGACGATTTGTGAAGA
GGGAATGAAAGTGTAGTTTGTAATAGACCTTTGTTCCTGAAAG
>TR73056|c0_g2_i3 len=1632 path=[6080:0-298 6215:299-349 6247:350-369 6280:370-382 6213:383-561 6345:562-565 6342:566-589 6334:590-618 6325:619-652 6313:653-676 6333:677-686 6324:687-710 6312:711-721 6291:722-747 6349:748-748 6198:749-754 6265:755-783 6231:784-831 6196:832-855 6263:856-901 6230:902-925 6311:926-953 6290:954-992 6228:993-1003 6310:1004-1027 6350:1028-1039 6353:1040-1043 6355:1044-1054 6323:1055-1078 6341:1079-1097 6337:1098-1120 6331:1121-1147 6322:1148-1179 6303:1180-1180 6284:1181-1204 6330:1205-1206 6351:1207-1217 6282:1218-1257 6218:1258-1352 6249:1353-1381 6217:1382-1428 6180:1429-1452 6057:1453-1456 6058:1457-1631] [-1, 6080, 6215, 6247, 6280, 6213, 6345, 6342, 6334, 6325, 6313, 6333, 6324, 6312, 6291, 6349, 6198, 6265, 6231, 6196, 6263, 6230, 6311, 6290, 6228, 6310, 6350, 6353, 6355, 6323, 6341, 6337, 6331, 6322, 6303, 6284, 6330, 6351, 6282, 6218, 6249, 6217, 6180, 6057, 6058, -2]
AGACAAAAGAACAAAACAGAGAAAAAATTACTTGAAAAGAAAGGAAACTCTTTTTTGAGT
ATGTGTTTTTTTTAATGGCAAAGATATATGTTATATAAAGAGGTGCGAAAACGGAAAACA
TCAACATAACATACAACTATAGCACCAGATATACTCATCACCAAACTACAAAATAAACAA
ATACACATACTCAAAAAGGAGTTTCCTTTCTTTTCAAGTAAACACCAAGAACACCCCAAT
GCCCCAAGTCATGCAAGCTGAAAAGAGAGAAAAACGGCCACACCCTAACAAAGAAGGGTG
GCAGAGGCCAGCAACCAGTCAACCATAGGTAGATCGGCCCGTAACTACCCTTCACCCAAC
GCTATCTGCTCCAACACAAGACCTGAGCCACTTCCCACTCATAGTAGATACAGGCATAAC
CAGGGTTCTTACCAAGGAAGGAATCATTTTTGAGTGTGTGTCTGTGCGTGGTGGTATATC
CACCTTTGGAAGTTTAGAGGTTATATCTAGTTCAATTTTGTTCCGAAACTCGGTATAAGG
ACAAGGACTGACTAATCTGGGTTAAATCTAGTACATTTAATTTTAACAATTTGAGGTATT
CTCTACTGGCCCATCTTTTACTCCAACACCATAACATGGCTTGTCGGGTTAATAGTAGGG
GGTTTGAATAGTGATAGGATGATGGAGAGGGAGTATAGGAGGAAGTGGATCTAGATTCTA
GAGGCAAGTTGTAGTTCTTTCTTTACATGTAACATCACAATTTTTTCGTTCTCAAAGCGT
AGCTCAAGTGGAAGTTTGAGAAAAAGTTCCAGAGTTTACTAGCATATAACTTACTAACAA
CTAACATTTACCTACGAAAGAAGAACGTAATTAATCTTACAACAGTAGGACTAAAACATA
TTGAAGTCTCATTTAAATAATATGTTCAATATGTCATAAGGCTGATGAATGTACATGTTA
AGAGCTCTAAATGCTGAAGCTAGTAGAGAGGATTAGAATTGAAACTCAATTTATGAGTCA
ATTATATACTAGCATAAAGTGTTTAATGACCTTGTCCCATTGATTACACAAAAAGGGCAC
TCTCCTGTATTTGGGGCTATGGTGGCCTACCTGTCTGTTGTTAATCTGTTGGTTTCTAGG
TCCAATGTTGAATTGTAGGCATATGTAGTAAAAGTTAAATATTCGACAGAATTTGATGTT
TCATAAAGAAGTGTGGCACATGTAACATATGGTTGATGGTTGATCTGAGAAGTAAAATAT
GAACCACTTATATAAAGTGGTCTGTCCTTTGATTCATGTTGTTTTTATATTTTTTATAAT
CCTTTAATTCTTACTGATATATATGGAAAAAAAATCTGATTGTAAAAAGCAAAATTATCT
TATTTCTCCACAGATTATCTTGTTGCAAATCTGATAGAAGCTAAAATGACAGTGGACCGT
ATGAATATTACGCGCATCTGCATGCTTGTCTATTCAGTCCTCAAAATATCATAAATTTGA
TGTTATTCCTATAAGCTGAAGAATTTGGTTTACTAATATTAACTGAAATTCTTCTTGTTG
GTACATTTTGCAGGGACGATTTGTGAAGAGGGAATGAAAGTGTAGTTTGTAATAGACCTT
TGTTCCTGAAAG
>TR73056|c0_g2_i4 len=930 path=[6115:0-127 6116:128-128 6117:129-152 6344:153-166 6340:167-173 6336:174-197 6329:198-198 6320:199-280 6300:281-331 6278:332-352 6348:353-365 6352:366-399 6299:400-469 6242:470-493 6207:494-513 6316:514-537 6342:538-561 6326:562-590 6314:591-624 6237:625-648 6293:649-658 6268:659-682 6235:683-693 6200:694-719 6266:720-720 6232:721-726 6197:727-846 6290:847-885 6229:886-929] [-1, 6115, 6116, 6117, 6344, 6340, 6336, 6329, 6320, 6300, 6278, 6348, 6352, 6299, 6242, 6207, 6316, 6342, 6326, 6314, 6237, 6293, 6268, 6235, 6200, 6266, 6232, 6197, 6290, 6229]
TTTTATCTCTTCATTTTTCTTTCTCTATTGTTTTTGACCAATAAGAAGAGAGAAGAAAGT
TGTCTCAAAAGTTGTCACAATGGTTGTATAAATATCTTTACTCAATAAACAAATACACCC
AAATAAAACAAAGGCAGGACCAAACAAGCAAACACCAAGAAGGCAAGAACACTCCATGCT
TCAAGACATGCAAGCATGCCACAAATCCTCAGACCTGTAACTCCGAGAAACTCTACTATC
TGAAAAGCGAGAGAAAATGCCACACCCTAACAAAGAAGGGTGGCAGAGGCCAGCAACCAG
TCAACCATAGGTAGATCGGCCCGTAACTACCCCTTCACCCAACGCTATCTGCTCCAACAC
AAGACCGGAGCCACTTCCCACTCATAGTAGGTACAGACGTGACCAGGATTCTTACCAAGA
AATCATTTTTCAGTGTGTATGTGTGGTGGTATATCAGTCTTTGGAATAGAAGTTATATCT
AGTACAATTTTGTTTGGAAACTCGGTATACAGACTAGGACTGACTAATCTGGGTTAAATC
TAGTACATTTAATTTTAACAATGTGAGATATTCTCTACTGGCCCATCTTTTACTCCAACA
CCATAACATGGCTTGTCGGGTTAATTGTAGGGGGTTTGAATAGTGATAGGATGATGGAGA
GGGAGTATAGGAGGAAGTGGATCTAGATTCTAGAAGTAAGTTGTAGTTCTTTCTTTACAT
GTAACATTACAATTTTTTCATTCTCAAAGCGTAGCTCAAGTGAAAGTTTGTGAAAAAGTT
CCAGAGTTTACTAAGTCTCATTTAAATAATACGTTCAATATGTCTGTCATAAGGCTGATG
AATGTACATGTTAAGAGCTCTAAATGCTGAAGCTAGTAGAGAGGATCAGAATTGAAACTC
AATTTTATCAATTATATACTAGCATAAAGT
>TR73057|c0_g1_i1 len=1364 path=[7293:0-75 7294:76-96 7295:97-119 8078:120-120 8060:121-350 8284:351-374 8237:375-377 7888:378-401 7983:402-408 7940:409-441 7880:442-465 7800:466-491 7698:492-515 7879:516-565 7799:566-589 7697:590-858 7511:859-882 7798:883-968 7023:969-992 8039:993-1101 6930:1102-1125 8015:1126-1217 8185:1218-1241 8243:1242-1242 7979:1243-1250 8037:1251-1281 8013:1282-1324 7978:1325-1347 8187:1348-1355 7209:1356-1363] [-1, 7293, 7294, 7295, 8078, 8060, 8284, 8237, 7888, 7983, 7940, 7880, 7800, 7698, 7879, 7799, 7697, 7511, 7798, 7023, 8039, 6930, 8015, 8185, 8243, 7979, 8037, 8013, 7978, 8187, 7209]
TGTGTTAAACATAACTGAATCAAAGAAACAAAACCAAAATATCACATTCTTGAGCAAGGA
AAGGTCCAAACCCAAAATACAACAAATCTCAAGCCTCAGATAAGTTATCAGTTCAAAGGC
CATCAAACAACCGCATGTGGTCTTCGAATGTCTCCCCGTGTCTGATTTTGCTCAGTGATC
CATCATCTTCAACCCAATACTCTGGAGGTCGCATCTTTAGATTGTAAGTAGATGCCATAC
TCATACAATAAGCACCGGCATCATGAACAACCAGACCAGTACCCTTGGCAGGAGTTGGAA
GTTCTCTTCCTTTTCCCAAGAAATCTGCAGACTCACAAACAGGGCCGACTATATCAAAAG
TTGTAATCTCAGCATTTGGTGGGGCAGGAGAAACCAGTTCTATATGCTGATAAGCATCAT
AGAGACTTGGGCGGATAAGTTCAGCCATACTTCCATCAATCACAATGAAGTTTTTAGAAC
CATTGGTTTTGACACCTGTCACCCGGCTAACTAAGCAACAGGTGTTTGCTATAAGTGATC
TCCCTGGTTCAATGATGAGTTTAAGACCACGGGAAAGAACAAGCTCCCGTACAGTATCAA
TTAGATCTCTGGGTTTAGGAAGGACAGCACCGGCATGATAATAATCGATCCCAAGTCCAC
CACCGATATTCAAATAATCAACTTCAAAACCCTGAGCTCGAATTTCGTCAATATAGTTGA
CCATAATAGTGGCCGCATCCCTGAAAATATCTACCTTGGTAATGGTTGATCCAAGATGAC
AGTGGGCCCCTACAAGCTTTAGCTCAACAGGGTGCTCCTTGACAGCATCTAAAAACCACT
GCAGCTTCTCATTTCTAATGCCAAATTTAGAGTTCTTATTCCCTGTGGCAACATAAGGAT
GGACCTGCGGATCAACATCAGGATTAATCCGAAGCAAAACATTCACCCTCTTTCCAGCAA
TTCTTGCAGATGCCACAATGTTTTCCAAATCAAACTCACTGTCAATGTTGACAAACACGC
CTGCTTCGGCAGCCAAGACCAAATCCTCCAAGATTTTCCCATTTCCATTAAAGATACACC
TTGTGGGATCAAATCCAGCACGTAGAGCGAGTTTAAGCTCATTTCCACTAACAAGAACAG
CACCACAACCCAAGCTTCTCAAATGCTCCAAAATCTTGTAATTATTATTAGCCTTAATAG
CATAACCAATAATAGATGATAACCCTTCCAATGCATCTTTATATGCTTCAACGTTTCTAG
TAATCTGTGGCTTACTGTATAGATAAAAAGGTCGTTTTTCAACTTTGTCCATAATCTCAT
CCACCTTGCGACCTTCACAGTGTAGATACCCATCTTCGGATTTG
>TR73057|c0_g2_i1 len=241 path=[7567:0-65 7838:66-88 7739:89-96 7991:97-104 7952:105-151 8153:152-158 8138:159-159 8123:160-163 8108:164-181 8080:182-193 8062:194-209 8045:210-218 7960:219-240] [-1, 7567, 7838, 7739, 7991, 7952, 8153, 8138, 8123, 8108, 8080, 8062, 8045, 7960]
GTAATCTGTGGCTTACTGTATAGATAAAAAGGTCGTTTTTCAACTTTGTCCATAATCTCA
TCCACCTTGCGACCTTCACAGTGTAGATACCCATCTTCGGATTTGTTGAAACAATGGTCA
AAATTAGTTCTTTTTGTGGTTTCTGGTGGGGTTTTGGATAGAACTGCTCTGAGAACAAAA
GGTTTGATGGTGGATTTGGTTTTGAGAGGGAGAATGAGGAGGTTTTGGGGTAATGGGTTT
T
>TR73057|c0_g1_i2 len=225 path=[6950:0-65 7740:66-88 7834:89-96 7904:97-104 7731:105-128 7825:129-146 7895:147-147 7719:148-151 7812:152-169 7324:170-224] [-1, 6950, 7740, 7834, 7904, 7731, 7825, 7895, 7719, 7812, 7324, -2]
GTAATCTGTGGCTTACTGTATAGATAAAAAGGTCGTTTTTCAACTTTGTCCATAATCTCA
TCCACCTTGCGACCTTCACAGTGTAGATACCCATCTTCGGATTTGGTGAAACAATGGTCA
AAATTGGTTTCTGGTGGGGTTTTGGATAGAACTGCTCTGAGAACAAAAGGAGGTTTGATG
GTGGATTTGGTATTGAGAGGGGGAATGAGGTTTTGGGGTAATGGG
>TR73057|c0_g1_i3 len=1989 path=[6970:0-187 6971:188-211 7737:212-264 7831:265-307 8078:308-308 8060:309-538 8284:539-562 8237:563-565 7888:566-589 7983:590-596 7940:597-629 7880:630-653 7800:654-679 7698:680-703 7879:704-753 7799:754-777 7697:778-1046 7511:1047-1070 7798:1071-1156 7023:1157-1180 8039:1181-1289 6930:1290-1313 8015:1314-1405 8186:1406-1414 7980:1415-1438 8037:1439-1469 8013:1470-1512 7978:1513-1535 7937:1536-1536 7874:1537-1559 8188:1560-1567 8208:1568-1570 8226:1571-1571 8190:1572-1575 7059:1576-1593 8209:1594-1594 8191:1595-1598 8227:1599-1616 7921:1617-1628 7859:1629-1644 7770:1645-1672 8044:1673-1675 8020:1676-1695 8061:1696-1720 8043:1721-1727 8019:1728-1733 7993:1734-1751 7955:1752-1787 7909:1788-1822 7641:1823-1842 7839:1843-1843 7741:1844-1876 7638:1877-1900 7091:1901-1988] [-1, 6970, 6971, 7737, 7831, 8078, 8060, 8284, 8237, 7888, 7983, 7940, 7880, 7800, 7698, 7879, 7799, 7697, 7511, 7798, 7023, 8039, 6930, 8015, 8186, 7980, 8037, 8013, 7978, 7937, 7874, 8188, 8208, 8226, 8190, 7059, 8209, 8191, 8227, 7921, 7859, 7770, 8044, 8020, 8061, 8043, 8019, 7993, 7955, 7909, 7641, 7839, 7741, 7638, 7091, -2]
TTTTTTTTAATGAAACAACAAAATAAACTCAACCTTGTTAAAAATGAGCTTACATTCTAA
ATTGTCAATTGGTCATACATTATCAAACGTATACAACCATCATACATAAGCAACACAATA
CATTATATATGATGACTGCAAAAACACTCACACTTGCTAAACTGAAACTAGAAAGAGGAA
ATTAAATGTTGTGTTAAACATAACTGAATCAAAGAAACAAAACCAAAATATCACATTCTT
GAGCAAGGAAAGGTCCAAACCCAAATACAACAAATCTCAAGCCTTAGATAAGTTATCAGT
TCAAAGGCCATCAAACAACCGCATGTGGTCTTCGAATGTCTCCCCGTGTCTGATTTTGCT
CAGTGATCCATCATCTTCAACCCAATACTCTGGAGGTCGCATCTTTAGATTGTAAGTAGA
TGCCATACTCATACAATAAGCACCGGCATCATGAACAACCAGACCAGTACCCTTGGCAGG
AGTTGGAAGTTCTCTTCCTTTTCCCAAGAAATCTGCAGACTCACAAACAGGGCCGACTAT
ATCAAAAGTTGTAATCTCAGCATTTGGTGGGGCAGGAGAAACCAGTTCTATATGCTGATA
AGCATCATAGAGACTTGGGCGGATAAGTTCAGCCATACTTCCATCAATCACAATGAAGTT
TTTAGAACCATTGGTTTTGACACCTGTCACCCGGCTAACTAAGCAACAGGTGTTTGCTAT
AAGTGATCTCCCTGGTTCAATGATGAGTTTAAGACCACGGGAAAGAACAAGCTCCCGTAC
AGTATCAATTAGATCTCTGGGTTTAGGAAGGACAGCACCGGCATGATAATAATCGATCCC
AAGTCCACCACCGATATTCAAATAATCAACTTCAAAACCCTGAGCTCGAATTTCGTCAAT
ATAGTTGACCATAATAGTGGCCGCATCCCTGAAAATATCTACCTTGGTAATGGTTGATCC
AAGATGACAGTGGGCCCCTACAAGCTTTAGCTCAACAGGGTGCTCCTTGACAGCATCTAA
AAACCACTGCAGCTTCTCATTTCTAATGCCAAATTTAGAGTTCTTATTCCCTGTGGCAAC
ATAAGGATGGACCTGCGGATCAACATCAGGATTAATCCGAAGCAAAACATTCACCCTCTT
TCCAGCAATTCTTGCAGATGCCACAATGTTTTCCAAATCAAACTCACTGTCAATGTTGAC
AAACACGCCTGCTTCGGCAGCCAAGACCAAATCCTCCAAGATTTTCCCATTTCCATTAAA
GATACACCTTGTGGGATCAAATCCAGCACGTAGAGCGAGTTTAAGCTCATTTCCACTAAC
AAGAACAGCACCACAACCCAAGCTTCTCAAATGCTCCAAAATCTTGTAATTATTATTAGC
CTTAATAGCATAACCAATAATAGATGTTAACCCTTGCAATGCATCTTTATATGCTTCAAC
GTTTCTAGTAATCTGTGGCTTACTGTATAGATAAAAAGGTCGTTTTTCAACTTTGTCCAT
AATCTCATCCACCTTGCGACCTTCACAGTGTAGATAGCCATCTTCGGATTTGCTGAAACA
ATGGTCAAAATTGGTTTCTGGTGGGGTTTTGGATAGAACTGCTCTGAGAACAAAAGGTTT
GATGGTGGATTTGGTTTTGAGAGGGGGAATAATGAGGTTTTGGGGTAATGGGTTTTTGGT
GAATGAGTGATTGAAGAAGAAGGTTTTGGGAATGGAACAAGAGTGAGAGAGGAAAGACAT
CACGGTCGTGGAGAGACAACTCACCGTGGCAATAGATCTGTTTGTTGGCGGGGTAGTCGA
CGATAGCAAGGTTGGTGCTGGAAGAAAGACGACAGTGAGAGTGGAAAAGACTACCCCGCT
CTCAGTCAGTCAAAACAGCTTGGTTTTCGTCGTTGTTTGCTTGCTTTTGATTGATTGTGT
TTGTTTGTTTGTTTGTTTAAACTTTTCAAGTTAATCAGAATCTAAAAGATTTGATCTGAT
CGATCTTTT
>TR73057|c0_g3_i1 len=225 path=[7454:0-65 7908:66-88 7835:89-96 7735:97-104 7900:105-112 7948:113-120 7822:121-123 7892:124-124 7714:125-128 7942:129-146 7883:147-147 7707:148-151 7802:152-169 7196:170-224] [-1, 7454, 7908, 7835, 7735, 7900, 7948, 7822, 7892, 7714, 7942, 7883, 7707, 7802, 7196, -2]
GTAATCTGTGGCTTACTGTATAGATAAAAAGGTCGTTTTTCAACTTTGTCCATAATCTCA
TCCACCTTGCGACCTTCACAGTGTAGATACCCATCTTCGGATTTGCTGAAACAATGGTCA
AAATTGGTTTCTGGTGGGGTTTTGGATAGAACTGCTCTGAGAACAAAAGGAGGTTTGATG
GTGGATTTGGTATTGAGAGGGGGAATGAGGTTTTGGGGTAATGGG
>TR73057|c0_g1_i4 len=1874 path=[6970:0-187 6971:188-211 7737:212-264 7831:265-307 8078:308-308 8060:309-538 8284:539-562 8237:563-565 7888:566-589 7983:590-596 7940:597-629 7880:630-653 7800:654-679 7698:680-703 7879:704-753 7799:754-777 7697:778-1046 7511:1047-1070 7798:1071-1156 7023:1157-1180 8039:1181-1289 6930:1290-1313 8015:1314-1405 8185:1406-1429 8243:1430-1430 7979:1431-1438 8037:1439-1469 8013:1470-1512 7978:1513-1535 7937:1536-1536 7874:1537-1559 8188:1560-1567 8208:1568-1570 8226:1571-1571 8190:1572-1575 7059:1576-1593 8209:1594-1594 8191:1595-1598 8227:1599-1616 7921:1617-1628 7859:1629-1644 7770:1645-1672 8044:1673-1675 8020:1676-1695 8061:1696-1720 8043:1721-1727 8019:1728-1733 7993:1734-1751 7955:1752-1787 7841:1788-1790 7743:1791-1797 7640:1798-1814 7171:1815-1873] [-1, 6970, 6971, 7737, 7831, 8078, 8060, 8284, 8237, 7888, 7983, 7940, 7880, 7800, 7698, 7879, 7799, 7697, 7511, 7798, 7023, 8039, 6930, 8015, 8185, 8243, 7979, 8037, 8013, 7978, 7937, 7874, 8188, 8208, 8226, 8190, 7059, 8209, 8191, 8227, 7921, 7859, 7770, 8044, 8020, 8061, 8043, 8019, 7993, 7955, 7841, 7743, 7640, 7171, -2]
TTTTTTTTAATGAAACAACAAAATAAACTCAACCTTGTTAAAAATGAGCTTACATTCTAA
ATTGTCAATTGGTCATACATTATCAAACGTATACAACCATCATACATAAGCAACACAATA
CATTATATATGATGACTGCAAAAACACTCACACTTGCTAAACTGAAACTAGAAAGAGGAA
ATTAAATGTTGTGTTAAACATAACTGAATCAAAGAAACAAAACCAAAATATCACATTCTT
GAGCAAGGAAAGGTCCAAACCCAAATACAACAAATCTCAAGCCTTAGATAAGTTATCAGT
TCAAAGGCCATCAAACAACCGCATGTGGTCTTCGAATGTCTCCCCGTGTCTGATTTTGCT
CAGTGATCCATCATCTTCAACCCAATACTCTGGAGGTCGCATCTTTAGATTGTAAGTAGA
TGCCATACTCATACAATAAGCACCGGCATCATGAACAACCAGACCAGTACCCTTGGCAGG
AGTTGGAAGTTCTCTTCCTTTTCCCAAGAAATCTGCAGACTCACAAACAGGGCCGACTAT
ATCAAAAGTTGTAATCTCAGCATTTGGTGGGGCAGGAGAAACCAGTTCTATATGCTGATA
AGCATCATAGAGACTTGGGCGGATAAGTTCAGCCATACTTCCATCAATCACAATGAAGTT
TTTAGAACCATTGGTTTTGACACCTGTCACCCGGCTAACTAAGCAACAGGTGTTTGCTAT
AAGTGATCTCCCTGGTTCAATGATGAGTTTAAGACCACGGGAAAGAACAAGCTCCCGTAC
AGTATCAATTAGATCTCTGGGTTTAGGAAGGACAGCACCGGCATGATAATAATCGATCCC
AAGTCCACCACCGATATTCAAATAATCAACTTCAAAACCCTGAGCTCGAATTTCGTCAAT
ATAGTTGACCATAATAGTGGCCGCATCCCTGAAAATATCTACCTTGGTAATGGTTGATCC
AAGATGACAGTGGGCCCCTACAAGCTTTAGCTCAACAGGGTGCTCCTTGACAGCATCTAA
AAACCACTGCAGCTTCTCATTTCTAATGCCAAATTTAGAGTTCTTATTCCCTGTGGCAAC
ATAAGGATGGACCTGCGGATCAACATCAGGATTAATCCGAAGCAAAACATTCACCCTCTT
TCCAGCAATTCTTGCAGATGCCACAATGTTTTCCAAATCAAACTCACTGTCAATGTTGAC
AAACACGCCTGCTTCGGCAGCCAAGACCAAATCCTCCAAGATTTTCCCATTTCCATTAAA
GATACACCTTGTGGGATCAAATCCAGCACGTAGAGCGAGTTTAAGCTCATTTCCACTAAC
AAGAACAGCACCACAACCCAAGCTTCTCAAATGCTCCAAAATCTTGTAATTATTATTAGC
CTTAATAGCATAACCAATAATAGATGATAACCCTTCCAATGCATCTTTATATGCTTCAAC
GTTTCTAGTAATCTGTGGCTTACTGTATAGATAAAAAGGTCGTTTTTCAACTTTGTCCAT
AATCTCATCCACCTTGCGACCTTCACAGTGTAGATAGCCATCTTCGGATTTGCTGAAACA
ATGGTCAAAATTGGTTTCTGGTGGGGTTTTGGATAGAACTGCTCTGAGAACAAAAGGTTT
GATGGTGGATTTGGTTTTGAGAGGGGGAATAATGAGGTTTTGGGGTAATGGGTTTTTGGT
GAATGAGTGATTGAAGAAGAAGGTTTTGGGAATGGAACAAGAGTGAGAGAGGAAAGACAT
CACGGTCGTGGAGAGACAACTCACCGTGGCAATAGATCTGTTTGTTGGAACCGAGACGGT
GGCGGGGTAGTCGACGATATCAAGGTTGGTGCTGGAACCAAGAGAGATGATGAAGAAAGA
CGACAGTGAGAGTG
>TR73057|c0_g4_i1 len=228 path=[7464:0-106 7465:107-129 7466:130-151 7467:152-168 7468:169-227] [-1, 7464, 7465, 7466, 7467, 7468, -2]
CTCGTTCGCTTCAGCTTCATTATGTTGCCGCTGACACATCAAAGTATCCGACCCTAAGCT
TCAATAAATGCTTTCATGCGAGTATCAGACAGTTATCACCTCGCCTTAGTGGCAATAGAA
AATGGTGTTATCTGTTTGTTGGAACCGAGACGGTGGCGGGGTAGTCGACGATATCAAGGT
TGGTGCTGGAACCAAGAGAGATGATGAAGAAAGACGACAGTGAGAGTG
>TR73057|c0_g5_i1 len=375 path=[7014:0-106 7992:107-203 7833:204-227 7949:228-245 7896:246-276 7817:277-298 7715:299-315 6898:316-374] [-1, 7014, 7992, 7833, 7949, 7896, 7817, 7715, 6898, -2]
CTCGTTCGCTTCAGCTTCATTATGTTGCCGCTGACACATCAAAGTATCCGACCCTAAGCT
TCAATAAATGCTTTCATGCGAGTATCAGACAGTTATCACCTCGCCTTCTGATTCTCAAAC
AAAAAGGAAGAAAGAGAAAGATGGTTAAATGATTAAATCAAAAAAATGAGAGAAATCAGA
AACCAATTGGGTTGGCCATGGTGAAGGCAGCACAGTCGTGGAGAGATAGAGAGATAGAGG
GAGAGACAACTCACAGTGGCAATAGAAAATGGTGTTATCTGTTTGTTGGAACCGAGACGG
TGGCGGGGTAGTCGACGATATCAAGGTTGGTGCTGGAACCAAGAGAGATGATGAAGAAAG
ACGACAGTGAGAGTG
>TR73057|c0_g6_i1 len=225 path=[7542:0-65 7543:66-88 7544:89-96 7545:97-104 7546:105-112 7899:113-120 7824:121-123 7722:124-147 7344:148-151 7345:152-169 7346:170-224] [-1, 7542, 7543, 7544, 7545, 7546, 7899, 7824, 7722, 7344, 7345, 7346, -2]
GTAATCTGTGGCTTACTGTATAGATAAAAAGGTCGTTTTTCAACTTTGTCCATAATCTCA
TCCACCTTGCGACCTTCACAGTGTAGATACCCATCTTCGGATTTGCTGAAACAATGGTCA
AAATAGGTTTCTGGTGGGGTTTTGGATAGAACTGCTCTGAGAACAAAAGGAGGTTTGATG
GTGGATTTGGTATTGAGAGGGGGAATGAGGTTTTGGGGTAATGGG
>TR73058|c0_g1_i1 len=1820 path=[6614:0-175 6615:176-177 6998:178-199 7120:200-201 7111:202-248 7095:249-272 6995:273-342 7074:343-359 7039:360-372 7119:373-434 7109:435-458 7129:459-480 7135:481-488 7071:489-504 7107:505-518 7092:519-575 7068:576-587 7033:588-599 7106:600-617 7090:618-641 7066:642-668 6981:669-701 6594:702-703 7105:704-725 7089:726-804 6323:805-828 7065:829-890 7131:891-903 7137:904-916 7030:917-927 7125:928-935 7118:936-998 7132:999-999 7123:1000-1011 7102:1012-1017 7020:1018-1041 7127:1042-1043 7115:1044-1046 7122:1047-1083 7082:1084-1088 7113:1089-1115 7100:1116-1133 7081:1134-1161 7052:1162-1168 7139:1169-1181 7079:1182-1185 7126:1186-1206 7121:1207-1207 7112:1208-1235 7097:1236-1259 7076:1260-1266 6948:1267-1299 7048:1300-1332 7003:1333-1356 6947:1357-1375 6877:1376-1399 7047:1400-1572 6946:1573-1610 6876:1611-1642 7001:1643-1666 6944:1667-1697 6875:1698-1721 6586:1722-1819] [-1, 6614, 6615, 6998, 7120, 7111, 7095, 6995, 7074, 7039, 7119, 7109, 7129, 7135, 7071, 7107, 7092, 7068, 7033, 7106, 7090, 7066, 6981, 6594, 7105, 7089, 6323, 7065, 7131, 7137, 7030, 7125, 7118, 7132, 7123, 7102, 7020, 7127, 7115, 7122, 7082, 7113, 7100, 7081, 7052, 7139, 7079, 7126, 7121, 7112, 7097, 7076, 6948, 7048, 7003, 6947, 6877, 7047, 6946, 6876, 7001, 6944, 6875, 6586, -2]
AATTCGCATTCTCTCTCTCTTTTCTTCCACCTCTCCCCTTTTTCTCAAAGCAAACCCCTT
TCCCTCGTTTTTTTCAAGAGAGAGAAACTAGTGAGAGAAAGAGATTTTTTTACCATTTTC
GTTCATTTAAGGAAGGTTGAATAATTTCTAAGGAAGTATTTGACTCAATCTTGGTGCTTA
TCTCATGGGAAACAGCGAGGATGGAAAATCCGTTAAGATTGAAAGGCCTTCTTCACCTGT
AACAACTGATCAGACCAATCAAGCCAACCCGTCGAATGTTCACGTCTATCCTGATTGGGC
TGCCATGCAGGCATATTATGGGCAAAGAGTCAACATTCCACCATATTTCAACTCAGCTGC
TGCTCCTGGTCATGCTCCTCACCCATACATGTGGGGACCACCACAGCCTATGATGCATCC
ATATGGGCCGCCATATGCACCACCATTTTATTCACATGGAGGGGTTTATACTCATCCTGC
CGTTGCCATTGGGTCGAATTCAAATGGTCAAGGAATTCCATCTTCGCCTGCTGCTGGGAC
ACCTACAAGCATAGAGACACCAACCAAATCATCTGGAAACACTGATCAGGGTTTAATGAA
AAAATTGAAAGGATTTGACGGGCTTGCAATGTCAATAGGCAATGGCAATGCTGAAAGTGC
TGAGCGTGGAGCTGAAAACCAGCTATCACGGAGTGTGGATACTGAGGGTTCCAGCGATGG
AAGCGATGGCAACACTACAGGGACCAATGGAACAAGGAAAAGAAGCCGGGATGGGACACC
AACAACCACTGATGGAGAAGGGAAAGCTGAGATGCAAGACAGTCAAGTTTCCAAAGAGAC
TGCTGCTTCCAAAAAGACGGTGTCAGTTATCGCAACCAGTGCTGCAGAAAAAATGGTTGG
ACCTGTACTTTCTTCAGGTATGACCACATCACTGGACCTGAGGAACCCTTCTCCTATTTC
CACCAGTGCTCCACAACCTTGTGGAGTTTTGCCTCCTGAAGCTTGGATGCAGAATGAGAG
TGAGCTGAAACGTGAGAGGAGGAAACAATCAAATCGTGAATCTGCTAGAAGATCCAGGCT
TAGGAAGCAGGCCGAGGCTGAAGAATTGGCACGAAGAGTCGATGCATTGACTGCTGAGAA
TTTGGCGCTGAAATCGGAAATGAATGAATTGGCTGAAAATTCGGCGAAGCTGAAGATTGA
AAATGCTACATTAAAGGAAAAGCTGGAAAACACTCAACTGGGACAAACAGAAGAGATAAT
TTTGAACGGCATTGACAAGAGGGCTACACCTGTAAGTACAGAAAACTTACTGTCAAGAGT
TGATAATTCCAATCCTGATGATAGAGCTGCAGAGGAAGAAAATGGTTTCTGTGAGAGCAA
ACCAAATTCTGGTGCAAAGCTGCGTCAACTACTTGACACAAATCCTAGAGCTAATGCTGT
GGCAGCTAGTTGAAAACCAGTATTTGCACTGGTTTGTTGATTATGTAGTTTTGGCATATT
ATTACAAGTCCAAAATTACTGCTAACAGTTTTCAAATGGATGGATCAGTTGAATTTTAGG
ATCTTAATCCATCAATGCCAAAACTAATTTATTACTTTTCAGTTTCTTAGGACATAAAAC
TATGTTTTCTGTTTAGATTTGATAGGGGATGAAAGCTTTAAAAGTTTGTACATTGAAGAG
AATTAGGAGATTTAGTTTTTAGACTTTAGAAAGGGTTGTGATTGGAATCGATATATGATT
TGGTTTTGTATTAACTATTGGTGTGAAGTGTGAACCTTATAGTATCTGAGAAAAGGTATT
CTGACTTTTTTTAAAAAAAA
>TR73058|c0_g1_i2 len=1158 path=[6395:0-175 6396:176-177 6943:178-201 7111:202-248 7095:249-272 6995:273-342 7074:343-359 7039:360-372 7119:373-434 7109:435-458 7129:459-480 7135:481-488 7071:489-504 7107:505-518 7092:519-575 7068:576-587 7033:588-599 7106:600-617 7090:618-641 7066:642-668 6981:669-701 6594:702-703 7105:704-725 7089:726-804 6323:805-828 7065:829-890 7131:891-903 6327:904-911 7029:912-927 7124:928-935 7117:936-940 7143:941-998 7132:999-999 7123:1000-1011 7058:1012-1034 7114:1035-1037 7099:1038-1055 7080:1056-1090 7139:1091-1103 7142:1104-1104 6886:1105-1129 6789:1130-1157] [-1, 6395, 6396, 6943, 7111, 7095, 6995, 7074, 7039, 7119, 7109, 7129, 7135, 7071, 7107, 7092, 7068, 7033, 7106, 7090, 7066, 6981, 6594, 7105, 7089, 6323, 7065, 7131, 6327, 7029, 7124, 7117, 7143, 7132, 7123, 7058, 7114, 7099, 7080, 7139, 7142, 6886, 6789, -2]
AATTCGCATTCTCTCTCTCTTTTCTTCCACCTCTCCCCTTTTTCTCAAAGCAAACCCCTT
TCCCTCGTTTTTTTCAAGAGAGAGAAACTAGTGAGAGAAAGAGATTTTTTTACCATTTTC
GTTCATTTAAGGAAGGTTGAATAATTTCTAAGGAAGTATTTGACTCAATCTTGGTGCTAA
TCTCATGGGAAACAGCGAGGATGGAAAATCCGTTAAGATTGAAAGGCCTTCTTCACCTGT
AACAACTGATCAGACCAATCAAGCCAACCCGTCGAATGTTCACGTCTATCCTGATTGGGC
TGCCATGCAGGCATATTATGGGCAAAGAGTCAACATTCCACCATATTTCAACTCAGCTGC
TGCTCCTGGTCATGCTCCTCACCCATACATGTGGGGACCACCACAGCCTATGATGCATCC
ATATGGGCCGCCATATGCACCACCATTTTATTCACATGGAGGGGTTTATACTCATCCTGC
CGTTGCCATTGGGTCGAATTCAAATGGTCAAGGAATTCCATCTTCGCCTGCTGCTGGGAC
ACCTACAAGCATAGAGACACCAACCAAATCATCTGGAAACACTGATCAGGGTTTAATGAA
AAAATTGAAAGGATTTGACGGGCTTGCAATGTCAATAGGCAATGGCAATGCTGAAAGTGC
TGAGCGTGGAGCTGAAAACCAGCTATCACGGAGTGTGGATACTGAGGGTTCCAGCGATGG
AAGCGATGGCAACACTACAGGGACCAATGGAACAAGGAAAAGAAGCCGGGATGGGACACC
AACAACCACTGATGGAGAAGGGAAAGCTGAGATGCAAGACAGTCAAGTTTCCAAAGAGAC
TGCTGCTTCCAAAAAGACGGTGTCAGTTATCGCAACCAGTGCTGCAGAAAAAATGGTTGG
ACCTCTACTTTCTTCAGGTATGACCACATCACTGGAACTGAGGAACCCTTCGCCTATTTC
CACCAGTGTTCCACAGCCTTGTGGAGTTTTGCCTCCTGAAGCTTGGATGCAGGCTGAGGC
TGAAGAATTGGCACGAAGAGTCGATGCATTGACTGCCGAGAATTTGGTGCTGAAATCGGA
AATGAATGAATTGGCTGAAAATTCTGAGAAGCTGAAGATTGAAAATGCTACATTAAAGGA
AAAGCTGGAAAACACTCA
>TR73058|c0_g1_i3 len=1202 path=[6395:0-175 6396:176-177 6943:178-201 7111:202-248 7095:249-272 6995:273-342 7040:343-362 6936:363-375 7110:376-434 7093:435-458 7072:459-572 6760:573-594 7067:595-627 7033:628-639 7106:640-657 7090:658-681 7066:682-708 6981:709-741 6594:742-743 7105:744-765 7089:766-844 6323:845-868 7065:869-930 7131:931-943 7137:944-956 7030:957-967 7125:968-975 7118:976-1038 7132:1039-1039 7123:1040-1051 7102:1052-1057 7133:1058-1065 7138:1066-1081 7141:1082-1083 6967:1084-1086 7056:1087-1107 7014:1108-1128 6959:1129-1155 6890:1156-1173 6591:1174-1201] [-1, 6395, 6396, 6943, 7111, 7095, 6995, 7040, 6936, 7110, 7093, 7072, 6760, 7067, 7033, 7106, 7090, 7066, 6981, 6594, 7105, 7089, 6323, 7065, 7131, 7137, 7030, 7125, 7118, 7132, 7123, 7102, 7133, 7138, 7141, 6967, 7056, 7014, 6959, 6890, 6591, -2]
AATTCGCATTCTCTCTCTCTTTTCTTCCACCTCTCCCCTTTTTCTCAAAGCAAACCCCTT
TCCCTCGTTTTTTTCAAGAGAGAGAAACTAGTGAGAGAAAGAGATTTTTTTACCATTTTC
GTTCATTTAAGGAAGGTTGAATAATTTCTAAGGAAGTATTTGACTCAATCTTGGTGCTAA
TCTCATGGGAAACAGCGAGGATGGAAAATCCGTTAAGATTGAAAGGCCTTCTTCACCTGT
AACAACTGATCAGACCAATCAAGCCAACCCGTCGAATGTTCACGTCTATCCTGATTGGGC
TGCCATGCAGGCATATTATGGGCAAAGAGTCAACATTCCACCACCATATTTCAACTCAGC
TGCTGCTCCTGGTCATCTGTGATGTTCATAATTACTTTGTTATACCATTGATATTTCTGT
GTACATATGAATATGTTATACTGGTGAATTTTTACTGTTATCACTAATTAATTTCTTCGT
TCTTTGAAGTACTTAATGTACCAAACCTTTGTGGTTGAATGTTTATATATGTACTTATGA
ATTATATTCAAGGAATTCCATCTTCACCTGCTGCTGGAACTCCTACAAGCATAGAGACAC
CAACTAAATCATCTGGAAACACTGATCAGGGTTTAATGAAAAAATTGAAAGGATTTGACG
GGCTTGCAATGTCAATAGGCAATGGCAATGCTGAAAGTGCTGAGCGTGGAGCTGAAAACC
AGCTATCACGGAGTGTGGATACTGAGGGTTCCAGCGATGGAAGCGATGGCAACACTACAG
GGACCAATGGAACAAGGAAAAGAAGCCGGGATGGGACACCAACAACCACTGATGGAGAAG
GGAAAGCTGAGATGCAAGACAGTCAAGTTTCCAAAGAGACTGCTGCTTCCAAAAAGACGG
TGTCAGTTATCGCAACCAGTGCTGCAGAAAAAATGGTTGGACCTGTACTTTCTTCAGGTA
TGACCACATCACTGGACCTGAGGAACCCTTCTCCTATTTCCACCAGTGCTCCACAACCTT
GTGGAGTTTTGCCTCCTGAAGCTTGGATGCAGAATGAGCGTGAGCTGAAACGTGAGAGGA
GGAAACAGTCAAATCGTGAATCTGCAAGAAGATCCAGGCTTAGGAAGCAGGCCGAGGCTG
AAGAATTGGCACGAAGAGTCGATGCATTGACTGCTGAGAATTTGGCGCTGAAATCGGAAA
TG
>TR73058|c0_g1_i4 len=1964 path=[6395:0-175 6396:176-177 6943:178-201 7111:202-248 7095:249-272 6995:273-342 7040:343-362 6936:363-375 7110:376-434 7093:435-458 7072:459-572 7130:573-592 7136:593-616 7140:617-642 7036:643-662 7091:663-698 7067:699-731 7033:732-743 7106:744-761 7090:762-785 7066:786-812 6981:813-845 6594:846-847 7105:848-869 7089:870-948 6323:949-972 7065:973-1034 7131:1035-1047 7137:1048-1060 7030:1061-1071 7125:1072-1079 7118:1080-1142 7132:1143-1143 7123:1144-1155 7102:1156-1161 7020:1162-1185 7127:1186-1187 7115:1188-1190 7122:1191-1227 7082:1228-1232 7113:1233-1259 7100:1260-1277 7081:1278-1305 7052:1306-1312 7139:1313-1325 7079:1326-1329 7126:1330-1350 7121:1351-1351 7112:1352-1379 7097:1380-1403 7076:1404-1410 6948:1411-1443 7048:1444-1476 7003:1477-1500 6947:1501-1519 6877:1520-1543 7047:1544-1716 6946:1717-1754 6876:1755-1786 7001:1787-1810 6944:1811-1841 6875:1842-1865 6586:1866-1963] [-1, 6395, 6396, 6943, 7111, 7095, 6995, 7040, 6936, 7110, 7093, 7072, 7130, 7136, 7140, 7036, 7091, 7067, 7033, 7106, 7090, 7066, 6981, 6594, 7105, 7089, 6323, 7065, 7131, 7137, 7030, 7125, 7118, 7132, 7123, 7102, 7020, 7127, 7115, 7122, 7082, 7113, 7100, 7081, 7052, 7139, 7079, 7126, 7121, 7112, 7097, 7076, 6948, 7048, 7003, 6947, 6877, 7047, 6946, 6876, 7001, 6944, 6875, 6586, -2]
AATTCGCATTCTCTCTCTCTTTTCTTCCACCTCTCCCCTTTTTCTCAAAGCAAACCCCTT
TCCCTCGTTTTTTTCAAGAGAGAGAAACTAGTGAGAGAAAGAGATTTTTTTACCATTTTC
GTTCATTTAAGGAAGGTTGAATAATTTCTAAGGAAGTATTTGACTCAATCTTGGTGCTAA
TCTCATGGGAAACAGCGAGGATGGAAAATCCGTTAAGATTGAAAGGCCTTCTTCACCTGT
AACAACTGATCAGACCAATCAAGCCAACCCGTCGAATGTTCACGTCTATCCTGATTGGGC
TGCCATGCAGGCATATTATGGGCAAAGAGTCAACATTCCACCACCATATTTCAACTCAGC
TGCTGCTCCTGGTCATCTGTGATGTTCATAATTACTTTGTTATACCATTGATATTTCTGT
GTACATATGAATATGTTATACTGGTGAATTTTTACTGTTATCACTAATTAATTTCTTCGT
TCTTTGAAGTACTTAATGTACCAAACCTTTGTGGTTGAATGTTTATATATGTACTTATGA
ATTATATTCAAGGAATTCCATCTTCACCTGCTGTAAGTTTTGATTTTTTCTTAGATCACT
TCAAAATTCCGAAGCTTTACATCATCCCCTGAATACCGTAAATTATGATGGATTTGACCT
GGGGGAAACTACGCAGGCTGGAACTCCTACAAGCATAGAGACACCAACTAAATCATCTGG
AAACACTGATCAGGGTTTAATGAAAAAATTGAAAGGATTTGACGGGCTTGCAATGTCAAT
AGGCAATGGCAATGCTGAAAGTGCTGAGCGTGGAGCTGAAAACCAGCTATCACGGAGTGT
GGATACTGAGGGTTCCAGCGATGGAAGCGATGGCAACACTACAGGGACCAATGGAACAAG
GAAAAGAAGCCGGGATGGGACACCAACAACCACTGATGGAGAAGGGAAAGCTGAGATGCA
AGACAGTCAAGTTTCCAAAGAGACTGCTGCTTCCAAAAAGACGGTGTCAGTTATCGCAAC
CAGTGCTGCAGAAAAAATGGTTGGACCTGTACTTTCTTCAGGTATGACCACATCACTGGA
CCTGAGGAACCCTTCTCCTATTTCCACCAGTGCTCCACAACCTTGTGGAGTTTTGCCTCC
TGAAGCTTGGATGCAGAATGAGAGTGAGCTGAAACGTGAGAGGAGGAAACAATCAAATCG
TGAATCTGCTAGAAGATCCAGGCTTAGGAAGCAGGCCGAGGCTGAAGAATTGGCACGAAG
AGTCGATGCATTGACTGCTGAGAATTTGGCGCTGAAATCGGAAATGAATGAATTGGCTGA
AAATTCGGCGAAGCTGAAGATTGAAAATGCTACATTAAAGGAAAAGCTGGAAAACACTCA
ACTGGGACAAACAGAAGAGATAATTTTGAACGGCATTGACAAGAGGGCTACACCTGTAAG
TACAGAAAACTTACTGTCAAGAGTTGATAATTCCAATCCTGATGATAGAGCTGCAGAGGA
AGAAAATGGTTTCTGTGAGAGCAAACCAAATTCTGGTGCAAAGCTGCGTCAACTACTTGA
CACAAATCCTAGAGCTAATGCTGTGGCAGCTAGTTGAAAACCAGTATTTGCACTGGTTTG
TTGATTATGTAGTTTTGGCATATTATTACAAGTCCAAAATTACTGCTAACAGTTTTCAAA
TGGATGGATCAGTTGAATTTTAGGATCTTAATCCATCAATGCCAAAACTAATTTATTACT
TTTCAGTTTCTTAGGACATAAAACTATGTTTTCTGTTTAGATTTGATAGGGGATGAAAGC
TTTAAAAGTTTGTACATTGAAGAGAATTAGGAGATTTAGTTTTTAGACTTTAGAAAGGGT
TGTGATTGGAATCGATATATGATTTGGTTTTGTATTAACTATTGGTGTGAAGTGTGAACC
TTATAGTATCTGAGAAAAGGTATTCTGACTTTTTTTAAAAAAAA
>TR73059|c0_g1_i1 len=343 path=[7399:0-69 7400:70-342] [-1, 7399, 7400, -2]
AAAAAAAAAAAAAAAAGCTAAAATATTTTTTGTTTTGCCCATTCATAGGAAGGAAAAGGT
CTAGGCTTTCTGTACAGCGATGGCAGAAGACACAATTTGGATTGCCTTCATAAAATATGT
CATTTGGGAGTGTTTGGCTCTACCATTGAACAATTTCTTTTAGTATTATTTCTTTTAAAA
AGCTTCCAAGATCCAATGTGAAGAGAACTTTTCCAATGACCATTTTTTTTTGAAGTTGCC
ATCATGTGTTTTCACCAGAGTATGATTTGGGTTTGGTTTGAATTCTTACCAAACATACTA
GAATTATAACATGGGTGTTGGACCAACTATTGTTTCAGCAGTA
>TR73059|c0_g2_i1 len=780 path=[7367:0-76 7728:77-96 7686:97-126 7403:127-139 7819:140-144 7816:145-165 7813:166-168 7808:169-252 7821:253-263 7827:264-311 7831:312-314 7833:315-327 7806:328-334 7773:335-358 7747:359-368 7708:369-376 7667:377-399 7743:400-400 7704:401-404 7661:405-413 7446:414-420 7447:421-779] [-1, 7367, 7728, 7686, 7403, 7819, 7816, 7813, 7808, 7821, 7827, 7831, 7833, 7806, 7773, 7747, 7708, 7667, 7743, 7704, 7661, 7446, 7447, -2]
TTTGAATTGAAATTGTGAATAAATTCAAACCAATCAAACTCTTCCCAAAATCTGTGAGCC
AGGAACTACGGTGGTTACATTTTCATAATCACGAGAATCCTCCTCAAAAAGTGACTTGGA
GAAGATGGAAAAAGAAAATATAAATGGTCCTCAACATTTTGATCTGAATACTGGTGCAAA
GATACCATCAATTGGTCTTGGAACATGGAAAGCTTCTCCTGGTGTTGTTGGTGATGCTGT
TGTTGCTGCAGTCAAGGCTGGCTACAGACATATCGATTGTGCTCGGGTATATGATAATGA
AAAAGAGGTAGGCGAGGCTTTGAAGACACTGTTTTATGCTGGGGTTGTACAGCGTGGTGA
AATGTTCATCACATCAAAGCTGTGGATTAGTGACTGTGCACCTGAAGATGTCTCGAACGC
ATTGGCTAGGACTCTACAAGACGTAAGGATCGCCGTGTGACCAGCATGTGCAACCAAACA
TTGGAGGGAAAAACCTACTTAACCCGGAAGTAAAGACCCCACACATAAGGATCATCGTGT
GATCAGCAGGTGAATCTTCCAACATATTAGGTTAGTCACGTCCCAACGACCTCATCACTT
GTATAGTCTACTTAAGATAAATAAACGATGAAATTACTGTTATTTAATATCCAACAATAT
AAATAGGGGGATTCAAATAATCCTAACAGCTGCTTACTTTTCTGTAACCAAAACAGGTAA
ACTTGCTCTGTTGCAAACAGATAAAAATTGCAAGCTTATAAGCCTTATCTTTTATTATAT
>TR73059|c0_g2_i2 len=1985 path=[7606:0-230 7819:231-235 7816:236-256 7813:257-259 7808:260-343 7725:344-405 7681:406-418 7757:419-425 7720:426-442 7673:443-443 7750:444-449 7787:450-459 7771:460-495 7814:496-504 7809:505-511 7804:512-538 7767:539-562 7738:563-583 7696:584-672 7303:673-696 7655:697-702 7737:703-726 7796:727-741 7765:742-765 7823:766-774 7764:775-808 7735:809-832 7803:833-839 7795:840-850 7781:851-874 7824:875-876 7829:877-880 7733:881-903 7690:904-904 7648:905-1020 7794:1021-1026 7780:1027-1050 7762:1051-1068 7731:1069-1092 7689:1093-1227 7825:1228-1251 7830:1252-1252 7688:1253-1282 7646:1283-1303 7469:1304-1327 7729:1328-1395 7449:1396-1419 7687:1420-1652 7826:1653-1658 7427:1659-1680 7428:1681-1686 7429:1687-1711 7430:1712-1984] [-1, 7606, 7819, 7816, 7813, 7808, 7725, 7681, 7757, 7720, 7673, 7750, 7787, 7771, 7814, 7809, 7804, 7767, 7738, 7696, 7303, 7655, 7737, 7796, 7765, 7823, 7764, 7735, 7803, 7795, 7781, 7824, 7829, 7733, 7690, 7648, 7794, 7780, 7762, 7731, 7689, 7825, 7830, 7688, 7646, 7469, 7729, 7449, 7687, 7826, 7427, 7428, 7429, 7430, -2]
TTCCATTACTTTCAATGCTCCGAAAATTTTGTTAAAAGAATCATGCAATGATCCATCTTT
TATGCCGAATCCTTTGCTTTATTTCACATTTATATTTATATTGTTGAATTTTACCATACA
ACATTTAGAGTTATATAAAAAAAACCTATAGCGATTTGTCTCAAGAAGGGTGTGTATTGT
TTGCATCTTGATTATAGAGTTTTATGTAGGAGAAGATGGAAAAAGAAAATATAAATGGTC
CTCAACATTTTGATCTGAATACTGGTGCAAAGATACCATCAATTGGTCTTGGAACATGGA
AAGCTTCTCCTGGTGTTGTTGGTGATGCTGTTGTTGCTGCAGTCCAGGCTGGGTACAGAC
ATATCGATTGTGCTAGGGTATACGATAATGAAAAAGAGGTAGGCGAGGCTTTGAAGACAC
TGTTTTCTGCTGGGGTTGTACAGCGTGGTGAAATGTTCATTACATCAAAGCTATGGATTA
GTGACTGTGCACCTGAAGATGTCTCGAACGCACTGGCTAGGACTCTAGAAGACCTGCAGA
TTGACTACATTGATTTATATTTGATGCATTGGCCTTTTAGGACAAAATCAGGATCAAGGG
GTTGGGACCCTGAGGTCATGGCTCCCTTATGTCTTTCAGAGACATGGAATGCGATGGAAG
GTTTATTCGCCTCAGGTCAAGCACGTGCGATTGGTGTCAGCAACTTTTCAACTAAGAAGC
TTCAAGACTTACTCGGATATGCAAAGATTCCACCAGCAGTTAACCAAGTTGAATGCCATC
CTGTTTGGCAACAACCAGCTCTTCATAATTTGTGCAATTCTACTGGTGTTCATCTCACGG
CATATTCTCCTCTAGGTTCTCCTGGATCATGGGTAAAGGGAGAAATCTTGAAGGAACCAA
TTTTGATTGAAATTGCTGAAAAACTTAACAAGTCTCCAGCACAAGTGGCTTTAAGGTGGG
GACTTCAAAGTGGTCACAGTGTTCTTCCAAAGAGTGTTAACGAATCTAGGATCAAAGAGA
ACCTTAGCTTATTTGATTGGTGTATCCCTCCAGAACTCTTCTCAAAATTCTCACAGATTC
ACCAGCAAAGGCTACTTAGAGGGGACTTTGCAGTCCATGAAAGTTGTAGTCCATACAAAA
GTCTTGAAGATTTGTGGGATGGAGAAATATGAAATGGAGATAATTTGCATTGCTATTTTG
ACTAAAGATATGTTCATTTCTCTTTCTGTGGGCTTTATGTGAATACTGAATAGCTAGATA
TTTTAGCAGAAGGAAACATCGACTTATGATTTCGTTATGAGGCCTTCATTTCATTTAAGA
TAGTTTCTCAATCCGCCCCCATATATGCTCAAGTATGCCAAAATACACTACCGTAAACAT
GCTTCCTGTAAGCCCCCGGTGTTTTTGGGTGGGCGGATTGAGAAATTATCTTCATTTAAT
CTTTTCCTATTATCCATGATTTTTTTGTTTCGTTGGAAGAAAGACGTAAAAAACAACTGC
TTAATAAACTTGCAGTCGATTATAAAAAGTGCATTATCAACTAGAGATAACTAAGACATA
ACAGATTTTTTTTTACCACATAGGTCTACTACTTATGGTATGTTTGGAATGGTGTCAATT
TGGACAAAATCACGTTGAGAATCACGGCAACACAGAAACACGTTGAGAATCACGGCAACA
CAGAAACTTGGAAGGAAAAGGTCTAGGCTTTCTGTACAGCGATGGCAGAAGACACAATTT
GGATTGCCTTCATAAAATATGTCATTTGGGAGTGTTTGGCTCTACCATTGAACAATTTCT
TTTAGTATTATTTCTTTTAAAAAGCTTCCAAGATCCAATGTGAAGAGAACTTTTCCAATG
ACCATTTTTTTTTGAAGTTGCCATCATGTGTTTTCACCAGAGTATGATTTGGGTTTGGTT
TGAATTCTTACCAAACATACTAGAATTATAACATGGGTGTTGGACCAACTATTGTTTCAG
CAGTA
>TR73059|c0_g2_i3 len=871 path=[7570:0-230 7817:231-235 7812:236-259 7808:260-343 7821:344-354 7837:355-402 7831:403-405 7833:406-418 7806:419-425 7773:426-449 7747:450-459 7708:460-467 7667:468-490 7743:491-491 7704:492-495 7661:496-504 7446:505-511 7447:512-870] [-1, 7570, 7817, 7812, 7808, 7821, 7837, 7831, 7833, 7806, 7773, 7747, 7708, 7667, 7743, 7704, 7661, 7446, 7447, -2]
TTCCATTACTTTCAATGCTCCGAAAATTTTGTTAAAAGAATCATGCAATGATCCATCTTT
TATGCCGAATCCTTTGCTTTATTTCACATTTATATTTATATTGTTGAATTTTACCATACA
ACATTTAGAGTTATATAAAAAAAACCTATAGCGATTTGTCTCAAGAAGGGTGTGTATTGT
TTGCATCTTGATTATAGAGTTTTATGTAGGAGAAGATGGAAAAAGAAAATATAAATCGTC
CTCAACATTTTGATCTGAATACTGGTGCAAAGATACCATCAATTGGTCTTGGAACATGGA
AAGCTTCTCCTGGTGTTGTTGGTGATGCTGTTGTTGCTGCAGTCAAGGCTGGCTATAGAC
ATATCGATTGTGCTCGGGTGTATGATAATGAAAAAGAGGTAGGCGAGGCTTTGAAGACAC
TGTTTTATGCTGGGGTTGTACAGCGTGGTGAAATGTTCATCACATCAAAGCTGTGGATTA
GTGACTGTGCACCTGAAGATGTCTCGAACGCATTGGCTAGGACTCTACAAGACGTAAGGA
TCGCCGTGTGACCAGCATGTGCAACCAAACATTGGAGGGAAAAACCTACTTAACCCGGAA
GTAAAGACCCCACACATAAGGATCATCGTGTGATCAGCAGGTGAATCTTCCAACATATTA
GGTTAGTCACGTCCCAACGACCTCATCACTTGTATAGTCTACTTAAGATAAATAAACGAT
GAAATTACTGTTATTTAATATCCAACAATATAAATAGGGGGATTCAAATAATCCTAACAG
CTGCTTACTTTTCTGTAACCAAAACAGGTAAACTTGCTCTGTTGCAAACAGATAAAAATT
GCAAGCTTATAAGCCTTATCTTTTATTATAT
>TR73059|c0_g2_i4 len=1985 path=[7484:0-131 7485:132-151 7727:152-256 7813:257-259 7808:260-343 7821:344-354 7827:355-402 7831:403-405 7833:406-418 7807:419-442 7832:443-443 7834:444-449 7835:450-459 7836:460-467 7744:468-491 7818:492-495 7814:496-504 7784:505-531 7659:532-583 7696:584-672 7303:673-696 7655:697-702 7737:703-726 7796:727-741 7765:742-765 7823:766-774 7764:775-808 7735:809-832 7803:833-839 7795:840-850 7781:851-874 7824:875-876 7829:877-880 7733:881-903 7690:904-904 7648:905-1020 7794:1021-1026 7780:1027-1050 7762:1051-1068 7731:1069-1092 7689:1093-1227 7825:1228-1251 7830:1252-1252 7688:1253-1282 7646:1283-1303 7469:1304-1327 7729:1328-1395 7449:1396-1419 7687:1420-1652 7826:1653-1658 7427:1659-1680 7428:1681-1686 7429:1687-1711 7430:1712-1984] [-1, 7484, 7485, 7727, 7813, 7808, 7821, 7827, 7831, 7833, 7807, 7832, 7834, 7835, 7836, 7744, 7818, 7814, 7784, 7659, 7696, 7303, 7655, 7737, 7796, 7765, 7823, 7764, 7735, 7803, 7795, 7781, 7824, 7829, 7733, 7690, 7648, 7794, 7780, 7762, 7731, 7689, 7825, 7830, 7688, 7646, 7469, 7729, 7449, 7687, 7826, 7427, 7428, 7429, 7430, -2]
TCTAAATTGACTAGTACTACCTTTTAATTCCATTGAAAAAAACAAACAGAATTGTTTTGG
ATTGAAATTGTGAATAGATTCAAGCCAATCAAACTCTTCCCGAAATCTATGAGCCAGGAA
CTACGGTGGTTACATTTTCATAATCACGAGAAACTTTTTTTTTGAGTAAGTCATAATCAC
GAGAATCCTCATTGACAAAAGGTGACTTGGAGAATATGGAAAAAGAAAATATACATGGTC
CTCAACATTTTGATCTGAATACTGGTGCAAAGATACCATCAATTGGTCTTGGAACATGGA
AAGCTTCTCCTGGTGTTGTTGGTGATGCTGTTGTTGCTGCAGTCAAGGCTGGCTACAGAC
ATATCGATTGTGCTCGGGTATATGATAATGAAAAAGAGGTAGGCGAGGCTTTGAAGACAG
TGTTTTCTGCTGGGGTTGTACAGCGTGGTGAAATGTTCATCACATCAACGCTGTGGATTA
GTGACTGTGCACCTGAAGATGTCTCAAAGGCACTGGCTAGGACTCTAGAGGACCTGCAGC
TTGATTACATTGATTTATATCTGATGCATTGGCCTTTTAGGACAAAATCAGGATCAAGGG
GTTGGGACCCTGAGGTCATGGCTCCCTTATGTCTTTCAGAGACATGGAATGCGATGGAAG
GTTTATTCGCCTCAGGTCAAGCACGTGCGATTGGTGTCAGCAACTTTTCAACTAAGAAGC
TTCAAGACTTACTCGGATATGCAAAGATTCCACCAGCAGTTAACCAAGTTGAATGCCATC
CTGTTTGGCAACAACCAGCTCTTCATAATTTGTGCAATTCTACTGGTGTTCATCTCACGG
CATATTCTCCTCTAGGTTCTCCTGGATCATGGGTAAAGGGAGAAATCTTGAAGGAACCAA
TTTTGATTGAAATTGCTGAAAAACTTAACAAGTCTCCAGCACAAGTGGCTTTAAGGTGGG
GACTTCAAAGTGGTCACAGTGTTCTTCCAAAGAGTGTTAACGAATCTAGGATCAAAGAGA
ACCTTAGCTTATTTGATTGGTGTATCCCTCCAGAACTCTTCTCAAAATTCTCACAGATTC
ACCAGCAAAGGCTACTTAGAGGGGACTTTGCAGTCCATGAAAGTTGTAGTCCATACAAAA
GTCTTGAAGATTTGTGGGATGGAGAAATATGAAATGGAGATAATTTGCATTGCTATTTTG
ACTAAAGATATGTTCATTTCTCTTTCTGTGGGCTTTATGTGAATACTGAATAGCTAGATA
TTTTAGCAGAAGGAAACATCGACTTATGATTTCGTTATGAGGCCTTCATTTCATTTAAGA
TAGTTTCTCAATCCGCCCCCATATATGCTCAAGTATGCCAAAATACACTACCGTAAACAT
GCTTCCTGTAAGCCCCCGGTGTTTTTGGGTGGGCGGATTGAGAAATTATCTTCATTTAAT
CTTTTCCTATTATCCATGATTTTTTTGTTTCGTTGGAAGAAAGACGTAAAAAACAACTGC
TTAATAAACTTGCAGTCGATTATAAAAAGTGCATTATCAACTAGAGATAACTAAGACATA
ACAGATTTTTTTTTACCACATAGGTCTACTACTTATGGTATGTTTGGAATGGTGTCAATT
TGGACAAAATCACGTTGAGAATCACGGCAACACAGAAACACGTTGAGAATCACGGCAACA
CAGAAACTTGGAAGGAAAAGGTCTAGGCTTTCTGTACAGCGATGGCAGAAGACACAATTT
GGATTGCCTTCATAAAATATGTCATTTGGGAGTGTTTGGCTCTACCATTGAACAATTTCT
TTTAGTATTATTTCTTTTAAAAAGCTTCCAAGATCCAATGTGAAGAGAACTTTTCCAATG
ACCATTTTTTTTTGAAGTTGCCATCATGTGTTTTCACCAGAGTATGATTTGGGTTTGGTT
TGAATTCTTACCAAACATACTAGAATTATAACATGGGTGTTGGACCAACTATTGTTTCAG
CAGTA
>TR73059|c0_g2_i5 len=1894 path=[7367:0-76 7728:77-96 7686:97-126 7403:127-139 7819:140-144 7816:145-165 7813:166-168 7808:169-252 7821:253-263 7827:264-311 7831:312-314 7833:315-327 7807:328-351 7832:352-352 7834:353-358 7835:359-368 7836:369-376 7744:377-400 7818:401-404 7814:405-413 7784:414-440 7659:441-492 7696:493-581 7303:582-605 7655:606-611 7737:612-635 7796:636-650 7765:651-674 7823:675-683 7764:684-717 7735:718-741 7803:742-748 7795:749-759 7781:760-783 7824:784-785 7829:786-789 7733:790-812 7690:813-813 7648:814-929 7794:930-935 7780:936-959 7762:960-977 7731:978-1001 7689:1002-1136 7825:1137-1160 7830:1161-1161 7688:1162-1191 7646:1192-1212 7469:1213-1236 7729:1237-1304 7449:1305-1328 7687:1329-1561 7826:1562-1567 7427:1568-1589 7428:1590-1595 7429:1596-1620 7430:1621-1893] [-1, 7367, 7728, 7686, 7403, 7819, 7816, 7813, 7808, 7821, 7827, 7831, 7833, 7807, 7832, 7834, 7835, 7836, 7744, 7818, 7814, 7784, 7659, 7696, 7303, 7655, 7737, 7796, 7765, 7823, 7764, 7735, 7803, 7795, 7781, 7824, 7829, 7733, 7690, 7648, 7794, 7780, 7762, 7731, 7689, 7825, 7830, 7688, 7646, 7469, 7729, 7449, 7687, 7826, 7427, 7428, 7429, 7430, -2]
TTTGAATTGAAATTGTGAATAAATTCAAACCAATCAAACTCTTCCCAAAATCTGTGAGCC
AGGAACTACGGTGGTTACATTTTCATAATCACGAGAATCCTCCTCAAAAAGTGACTTGGA
GAAGATGGAAAAAGAAAATATAAATGGTCCTCAACATTTTGATCTGAATACTGGTGCAAA
GATACCATCAATTGGTCTTGGAACATGGAAAGCTTCTCCTGGTGTTGTTGGTGATGCTGT
TGTTGCTGCAGTCAAGGCTGGCTACAGACATATCGATTGTGCTCGGGTATATGATAATGA
AAAAGAGGTAGGCGAGGCTTTGAAGACAGTGTTTTCTGCTGGGGTTGTACAGCGTGGTGA
AATGTTCATCACATCAACGCTGTGGATTAGTGACTGTGCACCTGAAGATGTCTCAAAGGC
ACTGGCTAGGACTCTAGAGGACCTGCAGCTTGATTACATTGATTTATATCTGATGCATTG
GCCTTTTAGGACAAAATCAGGATCAAGGGGTTGGGACCCTGAGGTCATGGCTCCCTTATG
TCTTTCAGAGACATGGAATGCGATGGAAGGTTTATTCGCCTCAGGTCAAGCACGTGCGAT
TGGTGTCAGCAACTTTTCAACTAAGAAGCTTCAAGACTTACTCGGATATGCAAAGATTCC
ACCAGCAGTTAACCAAGTTGAATGCCATCCTGTTTGGCAACAACCAGCTCTTCATAATTT
GTGCAATTCTACTGGTGTTCATCTCACGGCATATTCTCCTCTAGGTTCTCCTGGATCATG
GGTAAAGGGAGAAATCTTGAAGGAACCAATTTTGATTGAAATTGCTGAAAAACTTAACAA
GTCTCCAGCACAAGTGGCTTTAAGGTGGGGACTTCAAAGTGGTCACAGTGTTCTTCCAAA
GAGTGTTAACGAATCTAGGATCAAAGAGAACCTTAGCTTATTTGATTGGTGTATCCCTCC
AGAACTCTTCTCAAAATTCTCACAGATTCACCAGCAAAGGCTACTTAGAGGGGACTTTGC
AGTCCATGAAAGTTGTAGTCCATACAAAAGTCTTGAAGATTTGTGGGATGGAGAAATATG
AAATGGAGATAATTTGCATTGCTATTTTGACTAAAGATATGTTCATTTCTCTTTCTGTGG
GCTTTATGTGAATACTGAATAGCTAGATATTTTAGCAGAAGGAAACATCGACTTATGATT
TCGTTATGAGGCCTTCATTTCATTTAAGATAGTTTCTCAATCCGCCCCCATATATGCTCA
AGTATGCCAAAATACACTACCGTAAACATGCTTCCTGTAAGCCCCCGGTGTTTTTGGGTG
GGCGGATTGAGAAATTATCTTCATTTAATCTTTTCCTATTATCCATGATTTTTTTGTTTC
GTTGGAAGAAAGACGTAAAAAACAACTGCTTAATAAACTTGCAGTCGATTATAAAAAGTG
CATTATCAACTAGAGATAACTAAGACATAACAGATTTTTTTTTACCACATAGGTCTACTA
CTTATGGTATGTTTGGAATGGTGTCAATTTGGACAAAATCACGTTGAGAATCACGGCAAC
ACAGAAACACGTTGAGAATCACGGCAACACAGAAACTTGGAAGGAAAAGGTCTAGGCTTT
CTGTACAGCGATGGCAGAAGACACAATTTGGATTGCCTTCATAAAATATGTCATTTGGGA
GTGTTTGGCTCTACCATTGAACAATTTCTTTTAGTATTATTTCTTTTAAAAAGCTTCCAA
GATCCAATGTGAAGAGAACTTTTCCAATGACCATTTTTTTTTGAAGTTGCCATCATGTGT
TTTCACCAGAGTATGATTTGGGTTTGGTTTGAATTCTTACCAAACATACTAGAATTATAA
CATGGGTGTTGGACCAACTATTGTTTCAGCAGTA
>TR73060|c0_g1_i1 len=232 path=[10216:0-87 11491:88-111 11707:112-114 11608:115-123 11484:124-162 11702:163-191 11601:192-192 11476:193-207 10581:208-231] [-1, 10216, 11491, 11707, 11608, 11484, 11702, 11601, 11476, 10581, -2]
GGGAAATAAGTTCAATGGACTTTGACATTAAAAAGAAAATAAAGAAAATGAATTGAAAAC
AAAGTAAATCTAGTGGGTTGCCTCCCACTCAGCGCTTCTTTATCGTCACTAGCTTGACTG
CTAAAGATCCTCAGAGGTCTTTCAGAATGAGTGCCACCCTTCCTTTAGGTAGGTCGCCAC
CTAGGTATGGTTTAACTCTTTGTCCATTTACTTTGAAACTTCGATCTCCTTC
>TR73060|c0_g2_i1 len=1306 path=[11058:0-138 11059:139-162 11060:163-195 11706:196-275 11938:276-299 11960:300-300 11977:301-340 11698:341-362 11865:363-366 11841:367-391 11809:392-392 11864:393-444 11840:445-453 11807:454-477 11945:478-495 11967:496-510 11983:511-519 11761:520-561 11838:562-570 11804:571-594 11759:595-609 11832:610-633 11795:634-642 11744:643-645 11662:646-684 11550:685-690 11852:691-816 11791:817-846 11873:847-858 11850:859-861 11824:862-915 11737:916-956 11956:957-962 11974:963-963 11893:964-978 11871:979-979 11845:980-990 11816:991-996 11776:997-1002 11717:1003-1014 11619:1015-1026 11890:1027-1038 11869:1039-1053 11844:1054-1066 11815:1067-1083 11773:1084-1094 11712:1095-1118 11959:1119-1122 11363:1123-1144 10441:1145-1305] [-1, 11058, 11059, 11060, 11706, 11938, 11960, 11977, 11698, 11865, 11841, 11809, 11864, 11840, 11807, 11945, 11967, 11983, 11761, 11838, 11804, 11759, 11832, 11795, 11744, 11662, 11550, 11852, 11791, 11873, 11850, 11824, 11737, 11956, 11974, 11893, 11871, 11845, 11816, 11776, 11717, 11619, 11890, 11869, 11844, 11815, 11773, 11712, 11959, 11363, 10441, -2]
AAAGAAGTGAGGTGTATATTTGTAAATCCATAAATACGAGTTTAGGCAGCAAAACAGAAA
AATTGTAAGGGAATTGATGTTCATGGCAGAACATAAAACTCTACCGATCAAAATGATTTA
GTCATTCACAATTCACATCGTTACTCATTTTACTACCAAAAGGAAAATAAAGAATTGATG
TTCATGAATTATTACTATGTAAACTACCATTATGTTGGTCAATTTTGCTATTCAAAAAGC
TCCACAAGCTCAGATTCTGCAACCATCTAATGAAATTCATGTTCCATGATTGCTGCCTAC
ATAGAAAGACAAGTGCTTCTGAACCTTCAAGGCAGACCTGCTGCGACGAACCCTCGTACT
CAACACTACCAATCTACCTAATCTTCTCCTTCCCACTGATCCTATCAGCAGCCTCCTTAA
TCTTCTCAATATACCCATCAATAGGTGGCGTAAGCGTCGCCATAAACCTATTCACCGGAA
ACGGAGTCAAATCCGGCACCAAAGCAGCTTCCTTCAAACCTCCAGGTAAAGCTTCAATTG
CCTCCTTTTTCATCCTCAAAAGATTCGTCTCCGCCGCTTGTCTCGCCCTATGCTTCCTCA
TCAAAACCCTGCTATACTCCTTGGCCAATTTCATCCCATCTTCTTTCGTCAATTCATATT
TCGGCAATTTCTCAGCATCCACTAACCCTAATGTTATATAATCCAACCCAGGTGTTCCCA
TTATCGTTGGCTTCTCAGAAACCCTAAACTTCGCGTTTTTCTTCTTCATCATATCGAGTT
CAATTTGACGATCTTTGCTGATTAACCCTAATTTCTCGCGTTCTGCTTCGCGTGCACGTT
GTTTGGGTTTGAGAAAACGAAGTGGTGTTGGTGCGTTGAGGCATTGATCGTAGAGGCGTT
CGCGTTCTTGTTTCTCCCGTGATCCAGTTGGGGTACCGGGTGTGGGTTCGGATCCGGTTT
TTTTGACAGTGATTTTGGAACGTTTTAGGATTTGACCGGCTTTCCCTTTTCCTTTGGCGG
TGCGGCTGACGGAGCAGCGTTGGAGGAGTTGGTGCGGTGAAGATGACAGTGGTGATGGTG
GTTTTAGCTTTGTGAGGCGAAGCATTGTTGACGGTGTCGTTTTGTTTCTTAGGTTTTGAG
TACTGAGAAATGAAACGCGAGAGAGTGAAGAAGACAACACTGGTTGTGAATGTGAAGAGG
AGAGGGATGATGAGAATGGGTCGGGTCGGTTAAAGGAGTGCTTCTAATGGACCGGGTCGG
TTAATGTGGTGATCCCTCGCCCACGGCCTGATGGTGAACTGTGCCG
>TR73060|c0_g2_i2 len=360 path=[10769:0-44 11905:45-60 11885:61-82 11836:83-98 11863:99-238 11676:239-262 11862:263-263 11835:264-315 11950:316-335 11672:336-359] [-1, 10769, 11905, 11885, 11836, 11863, 11676, 11862, 11835, 11950, 11672]
AAAAATTCAGTGAAGTCATGTTTAGGAAAATTACAGTAAAAAATTCAGTGAAGTCATGTT
TAGGAAAATTACAGTAAAAAATTCAGTGAAGTCATGTTTTCGTTGATGAATGAGTTCCCA
CTGACTAGTTTGCAGAAATACCCAGAAGTCAATAGCTAACGCAAGAGAAGCCTGGCTTAC
TAATATCTGAATGTCGTTGCGTAGCAGTACATAGGTGTTACGCAAAACTCCACTGTGACG
CAATCTACCTAATCTTCTCCTTCCCACTGATCCTATCAGCAGCCTCCTTAATCTTCTCAA
TATACCCATCAATAGGCGGCGTAAGCGTTGCCATAACCATATTCACCGGAAACGGCGTAA
>TR73060|c0_g2_i3 len=1317 path=[11058:0-138 11059:139-162 11060:163-195 11706:196-275 11938:276-299 11960:300-300 11977:301-340 11698:341-362 11865:363-366 11841:367-391 11809:392-392 11864:393-444 11840:445-453 11807:454-477 11945:478-495 11839:496-519 11904:520-522 11884:523-549 11861:550-561 11833:562-570 11951:571-594 11972:595-609 11832:610-633 11795:634-642 11744:643-645 11662:646-684 11550:685-690 11852:691-816 11790:817-846 11873:847-858 11850:859-861 11824:862-915 11737:916-956 11956:957-962 11974:963-963 11893:964-978 11871:979-979 11845:980-990 11816:991-996 11776:997-1002 11717:1003-1014 11619:1015-1026 11890:1027-1038 11869:1039-1053 11844:1054-1066 11815:1067-1083 11773:1084-1094 11712:1095-1118 11959:1119-1122 11364:1123-1155 11025:1156-1316] [-1, 11058, 11059, 11060, 11706, 11938, 11960, 11977, 11698, 11865, 11841, 11809, 11864, 11840, 11807, 11945, 11839, 11904, 11884, 11861, 11833, 11951, 11972, 11832, 11795, 11744, 11662, 11550, 11852, 11790, 11873, 11850, 11824, 11737, 11956, 11974, 11893, 11871, 11845, 11816, 11776, 11717, 11619, 11890, 11869, 11844, 11815, 11773, 11712, 11959, 11364, 11025, -2]
AAAGAAGTGAGGTGTATATTTGTAAATCCATAAATACGAGTTTAGGCAGCAAAACAGAAA
AATTGTAAGGGAATTGATGTTCATGGCAGAACATAAAACTCTACCGATCAAAATGATTTA
GTCATTCACAATTCACATCGTTACTCATTTTACTACCAAAAGGAAAATAAAGAATTGATG
TTCATGAATTATTACTATGTAAACTACCATTATGTTGGTCAATTTTGCTATTCAAAAAGC
TCCACAAGCTCAGATTCTGCAACCATCTAATGAAATTCATGTTCCATGATTGCTGCCTAC
ATAGAAAGACAAGTGCTTCTGAACCTTCAAGGCAGACCTGCTGCGACGAACCCTCGTACT
CAACACTACCAATCTACCTAATCTTCTCCTTCCCACTGATCCTATCAGCAGCCTCCTTAA
TCTTCTCAATATACCCATCAATAGGTGGCGTAAGCGTCGCCATAAACCTATTCACCGGAA
ACGGAGTCAAATCCGGAACCAAAGCAGCTTCCTTCAAACCCCCGGGTAAAGCTTCAATAG
CCTCCTTTTTCATCCTCAAAAGATTCGTCTCCGCCGCTTGTCTCGCCCTATGCTTCCTCA
TCAAAACCCTGCTATACTCCTTGGCCAATTTCATCCCATCTTCTTTCGTCAATTCATATT
TCGGCAATTTCTCAGCATCCACTAACCCTAATGTTATATAATCCAACCCAGGTGTTCCCA
TTATCGTTGGCTTCTCAGAAACCCTAAACTTCGCGTTTTTCTTCTTCATCATATCGAGTT
CAATTTGACGATCTTTGCTGATTAACCCTAATTTCTCTCGTTCAGCTTCGCGTGCACGTT
GTTTGGGTTTGAGAAAACGAAGTGGTGTTGGTGCGTTGAGGCATTGATCGTAGAGGCGTT
CGCGTTCTTGTTTCTCCCGTGATCCAGTTGGGGTACCGGGTGTGGGTTCGGATCCGGTTT
TTTTGACAGTGATTTTGGAACGTTTTAGGATTTGACCGGCTTTCCCTTTTCCTTTGGCGG
TGCGGCTGACGGAGCAGCGTTGGAGGAGTTGGTGCGGTGAAGATGACAGTGGTGATGGTG
GTTTTAGCTTTGTGAGGCGAAGCATTGTTGACGGTGTCGTTTTTGTACAGTTGTGTTTCT
TAGGTTTTGAGTACTGAGAAATGAAACGCGAGAGAGTGAAGAAGACAACACTGGTTGTGA
ATGTGAAGAGGAGAGGGATGATGAGAATGGGTCGGGTCGGTTAAAGGAGTGCTTCTAATG
GACCGGGTCGGTTAATGTGGTGATCCCTCGCCCACGGCCTGATGGTGAACTGTGCCG
>TR73060|c0_g2_i4 len=1115 path=[11058:0-138 11059:139-162 11060:163-195 11706:196-275 11938:276-299 11960:300-300 11977:301-340 11599:341-346 11886:347-359 11865:360-363 11841:364-388 11809:389-389 11864:390-441 11840:442-450 11807:451-474 11945:475-492 11839:493-516 11904:517-519 11884:520-546 11861:547-558 11833:559-567 11951:568-591 11972:592-606 11832:607-630 11795:631-639 11952:640-642 11973:643-666 11987:667-681 11953:682-687 11792:688-690 11740:691-714 11654:715-753 11544:754-855 11955:856-858 11788:859-915 11820:916-918 11891:919-987 11870:988-993 11723:994-999 11958:1000-1017 11975:1018-1023 11988:1024-1035 11997:1036-1050 11502:1051-1063 11369:1064-1076 10813:1077-1114] [-1, 11058, 11059, 11060, 11706, 11938, 11960, 11977, 11599, 11886, 11865, 11841, 11809, 11864, 11840, 11807, 11945, 11839, 11904, 11884, 11861, 11833, 11951, 11972, 11832, 11795, 11952, 11973, 11987, 11953, 11792, 11740, 11654, 11544, 11955, 11788, 11820, 11891, 11870, 11723, 11958, 11975, 11988, 11997, 11502, 11369, 10813, -2]
AAAGAAGTGAGGTGTATATTTGTAAATCCATAAATACGAGTTTAGGCAGCAAAACAGAAA
AATTGTAAGGGAATTGATGTTCATGGCAGAACATAAAACTCTACCGATCAAAATGATTTA
GTCATTCACAATTCACATCGTTACTCATTTTACTACCAAAAGGAAAATAAAGAATTGATG
TTCATGAATTATTACTATGTAAACTACCATTATGTTGGTCAATTTTGCTATTCAAAAAGC
TCCACAAGCTCAGATTCTGCAACCATCTAATGAAATTCATGTTCCATGATTGCTGCCTAC
ATAGAAAGACAAGTGCTTCTGAACCTTCAAGGCAGACCTGCGACGAACCCTCGTACTCAA
CACTACCAATCTACCTAATCTTCTCCTTCCCACTGATCCTATCAGCAGCCTCCTTAATCT
TCTCAATATACCCATCAATAGGTGGCGTAAGCGTCGCCATAAACCTATTCACCGGAAACG
GAGTCAAATCCGGAACCAAAGCAGCTTCCTTCAAACCCCCGGGTAAAGCTTCAATAGCCT
CCTTTTTCATCCTCAAAAGATTCGTCTCCGCCGCTTGTCTCGCCCTATGCTTCCTCATCA
AAACCCTGCTATACTCCTTGGCCAATTTCATCCCATCTTCCTTCGTCAATTCATACTTAG
GCAATTTCTCAGCATCCACTAACCCTAACGTGATATAATCCAACCCAGGGGTTCCCATTA
TCGTTGGTTTTTCAGAAACCCTAAATTTGGCGTTTTTCTTCTTCATCATATCAAGTTCAA
TTTGACGATCTTTGCTAATTAACCCTAATTTTTCTCGTTCAGCTTCCCGTGCGCGTTGTT
TGGGTTTGAGAAAACGAAGCGGTGTTGGTGCATTGAGGCATTGATCGTAGAGACGTTCGC
GTTCTTGTTTCTCGCGGGATCCGGTTGGGGCTCCAGGTGTGGGTTCGGACCCGGTTTTTT
TTACTGTGATTTTGGAACGTTTTAGGATTTGACCGGCTTTTCCTTTTCCTTTGGCGGTGC
GGCTGACGGAGCAGCGTTGGAGGAGTTGGTGCGGTGAAGATGACGGTGGTTTTAGCTTTG
TGAGACGGAGCATGGTTGAAACGTTCTTAGGCTTG
>TR73061|c0_g1_i1 len=2753 path=[7043:0-292 7044:293-316 7240:317-541 7246:542-556 7245:557-589 7243:590-622 7231:623-646 7221:647-661 7189:662-670 7247:671-676 7187:677-723 7220:724-728 7229:729-760 7184:761-787 7218:788-819 7203:820-843 7183:844-892 7157:893-916 6968:917-940 6969:941-964 7217:965-1179 7237:1180-1242 7228:1243-1283 7216:1284-1320 7201:1321-1380 7180:1381-1404 7153:1405-1486 7040:1487-1510 7179:1511-1543 7152:1544-1567 7048:1568-1571 7049:1572-1595 7200:1596-1673 7076:1674-1700 7178:1701-2066 6876:2067-2090 7199:2091-2118 7214:2119-2142 7235:2143-2150 7248:2151-2174 7251:2175-2192 7244:2193-2216 7241:2217-2240 7249:2241-2265 7233:2266-2277 7173:2278-2301 7211:2302-2479 7250:2480-2498 7252:2499-2546 7143:2547-2579 7016:2580-2752] [-1, 7043, 7044, 7240, 7246, 7245, 7243, 7231, 7221, 7189, 7247, 7187, 7220, 7229, 7184, 7218, 7203, 7183, 7157, 6968, 6969, 7217, 7237, 7228, 7216, 7201, 7180, 7153, 7040, 7179, 7152, 7048, 7049, 7200, 7076, 7178, 6876, 7199, 7214, 7235, 7248, 7251, 7244, 7241, 7249, 7233, 7173, 7211, 7250, 7252, 7143, 7016, -2]
TCCTTTCTTAGATTATTCTATACACTCACATCCACAATAAACCTGACCTCCATCCACCAC
CATATCCATCTTCATCTCCACATCCAACCCAAACTCGACCGTACAGATCATCTCCTATCT
CATTCGTCATCTTCTCTTTCTTCGTATATAAGCCTTTTTCACTCTTTTCTTTTCATTTTT
CACTTCCTCAAATCTGAACCAGTAGAAGCTCAATCTCAAATCATCAATGGTGTGTTAATT
TCTATTCCAACTCTTCAATCAACTTCCCGATCCTTCCATTCAATCTTCAGAGAAACCTAG
TCTATTTTTTCAAAGATGTGGAAATTTAAGCCATTCGCACATAAAGAGCAAAATGGTCTT
GAAGGTCGTTCTATAGACGTTGGTAATCTCAAACTACATGTCCACAAGCTCATTGCTGAA
GGAGGGTTCTCATGTGTCTACTTGGCTCGTGATGCTGTACATATGTCGAAACAGTATGCT
TTGAAGCACATAATATGCAACGATGAAGAATCACTTGGATTGGTGAAGAAAGAGATATCT
GTCATGAAGTTGTTGATTGGACATCCCAATGTTGTCACACTTCATGCTAATGCCATCTAT
GATATGGGTAGGACAAAAGAGGCTTTCCTTGTAATGGAATTTTGTGAGAAGTCTCTGGTT
AGTGTGCTGGAGAGCCGTGGTGCTGGTTATTTTGAAGAGAAGCAGGTTCTTTTAATCTTC
AGGGATGTGTGTAATGCAGTCTTCGCCATGCACTGCCAGTCCCCGCCTATTGCTCACCGA
GACTTGAAAGCAGAAAATCTTCTGTTGGGTTCAGATGGTTCATGGAAGTTGTGTGATTTT
GGAAGCATTTCCACAAATCACAAACGTTTTGAGAAGCCAGAAGAAATGGGAATTGAGGAA
GATAATATCAGAAAGTACACAACCCCTGCCTACAGACCCCCCGAGATGTGGGATCTGTTC
CTGAAAGAAGTCATTAATGAGAAAGTGGACATATGGGCACTTGGGTGTCTTCTTTTTCGC
ATATGCTACTTCAAAAGTGCATTTGATGGGGAATCAAAGCTCCAAGTCTTAAATGGAAAC
TACCGGATTCCTGATTTACCTAAATTTAATTCAACCCTCACAGACTTGATCAGAGACATG
CTTCAAGCTCGACCAGACGACAGACCAGATATCACGCAGGCAAGCGCTTTGCTTGATTGG
CCATTCATCTCCATCAATTTAGGTTTGGTTTCGTGTTAATGAGCAGCTACCCATTGATTT
ACAAAAGTCATTACCTGACAGGCCTCCTGAATCGCCTGCTTCCAACAATCATGAAGGTGC
TTCAATGTCCACAAACAAATCAAGTCCAATGCCTCGCAGAAATCCACCTCCTCCTCCATC
GCTTGCAGAACCCAAAACTACCCCTCAGCCATCTCTTGCTTCTAGGGGAGGGGAAAGTGG
GGGGCAGCTTGGTGCTTTCTGGTCCACTCTGCATGCAAAGGATTCACATGTCCCTGAGGA
AAAGGGCAAGCCTGTATATGATGAAGAACGACCTAGCCACCACAAAGTTCGTCCGGACAA
TGATCAGTTACCGAAAAATGTTAGTACCAACAAAGTGGCTAACACACAAACTCAGACTGT
AAAAAGCAGTACACATGGGAAGTTACACAAACCTGAAGCTGCATCTTCCAAGGACTTTGA
AATAAATTTTTTCCCGGATAAAGGTCATGCAAATGAGAAGCAAATGTCAAATCTGGAGAA
GAAAAATAATAATTTTCAAGACCAGTCTTTTAACACTTTTGTTGCAGAGTTTGATACCGC
TAAGCTAAACTCCGGGCATGGTAACAAATCCACAAGGGAAGAAGCATTAGAGTCTGAGGT
GGAGAAACTCAGAGAGCAGCTGAAGGAAGCTAACTTAGAGAAATCTGAAATCACTGCCAA
GTATGAAAAGCTTACTGCTATCTGCCGTTCACAAAGGCAAGAATTGCAGGATCTCAAGCA
AACACGTGCAGCAAAAACTCCATCTCCAAGTAGAGAGGGTTTCAGAACCTCTCCTGGAGT
TGCATCATCTGCATCTTTGCAGGATAGAAGTGAATGGAAAACTCCTAGTTCAGAACCAAA
GTCATCATGGCAACCTTTCCCGGAGGAAACTGAACCGTTTAAATCCCTTTCAGCAGATAA
TGCTTCAAAATCTGTTAGGTCAAGAAATGGTCAGCAGAACAAGCCAGCTATTCAACCGGC
TGCTGATTTTGATTCTTGGGGTTTTGGCGCAGATACATTTAGTGCTGCCCGTGCTGGTGC
CGGTAGCCCACAGATGCCAAGACCTGGTGAAGGGAGTAAAGCTCATGTTTTCGGTGAGGC
AAAGGGTTTTGAGAGCAAATCAACTTCTCAACCTGCTGGATGGGCTGGTTTTTAACTATG
GTAAAAGCTTCAAGGGATCTATCTGTTATACTATGTTTGCACCTCGATGATTTTATTCAT
CTCACATAAAAAAGTAAAAAATGTGTGGAAACTTGACATATGTTACTATGTTTATTTTCA
TGTGTTCAATTGTTTTCTTTTTCTTCTATGAGTCATACTATGAAATGGTACATGTTTTCC
TGGACTGAAGTTTATTTTGGTTTACCATATTTGTTTACATTTTGTATGATTGTTGCATTG
TTTTTTTAATAGGCAAACATTAGTTAGTGGTTACGGTAGTTTTTAGGATGCAACCGGACT
CCTGTTTTAAACTTCTTCAATGTTCCTTAACACACCGATCGAGCTATTTCGTG
>TR73061|c0_g1_i2 len=2710 path=[7043:0-292 7044:293-316 7240:317-541 7246:542-556 7193:557-565 7223:566-589 7243:590-622 7191:623-661 7222:662-670 7242:671-676 7238:677-704 7219:705-728 7229:729-760 7185:761-787 7218:788-819 7203:820-843 7183:844-892 7157:893-916 6968:917-940 6969:941-964 7217:965-1179 7236:1180-1199 7228:1200-1240 7216:1241-1277 7201:1278-1337 7180:1338-1361 7153:1362-1443 7040:1444-1467 7179:1468-1500 7152:1501-1524 7048:1525-1528 7049:1529-1552 7200:1553-1630 7076:1631-1657 7178:1658-2023 6876:2024-2047 7199:2048-2075 7214:2076-2099 7235:2100-2107 7248:2108-2131 7251:2132-2149 7244:2150-2173 7241:2174-2197 7249:2198-2222 7233:2223-2234 7173:2235-2258 7211:2259-2436 7250:2437-2455 7252:2456-2503 7144:2504-2536 6995:2537-2709] [-1, 7043, 7044, 7240, 7246, 7193, 7223, 7243, 7191, 7222, 7242, 7238, 7219, 7229, 7185, 7218, 7203, 7183, 7157, 6968, 6969, 7217, 7236, 7228, 7216, 7201, 7180, 7153, 7040, 7179, 7152, 7048, 7049, 7200, 7076, 7178, 6876, 7199, 7214, 7235, 7248, 7251, 7244, 7241, 7249, 7233, 7173, 7211, 7250, 7252, 7144, 6995, -2]
TCCTTTCTTAGATTATTCTATACACTCACATCCACAATAAACCTGACCTCCATCCACCAC
CATATCCATCTTCATCTCCACATCCAACCCAAACTCGACCGTACAGATCATCTCCTATCT
CATTCGTCATCTTCTCTTTCTTCGTATATAAGCCTTTTTCACTCTTTTCTTTTCATTTTT
CACTTCCTCAAATCTGAACCAGTAGAAGCTCAATCTCAAATCATCAATGGTGTGTTAATT
TCTATTCCAACTCTTCAATCAACTTCCCGATCCTTCCATTCAATCTTCAGAGAAACCTAG
TCTATTTTTTCAAAGATGTGGAAATTTAAGCCATTCGCACATAAAGAGCAAAATGGTCTT
GAAGGTCGTTCTATAGACGTTGGTAATCTCAAACTACATGTCCACAAGCTCATTGCTGAA
GGAGGGTTCTCATGTGTCTACTTGGCTCGTGATGCTGTACATATGTCGAAACAGTATGCT
TTGAAGCACATAATATGCAACGATGAAGAATCACTTGGATTGGTGAAGAAAGAGATATCT
GTCATGAAGTTGTTGATAGGACATCCTAATGTTGTCACACTTCATGCTAATGCCATCTAT
GATATGGGTAGGACAAAAGAGGCATTCCTTGTAATGGAGTTTTGTGAGAAGTCTCTGGTT
AGTGTGCTGGAGAGCCGCGGTGCTGGTTATTTTGAAGAGAGGCAGATTCTTTTAATCTTC
AGGGATGTGTGTAATGCAGTCTTCGCCATGCACTGCCAGTCTCCACCTATTGCTCACCGA
GACTTGAAAGCAGAAAATCTTCTGTTGGGTTCAGATGGTTCATGGAAGTTGTGTGATTTT
GGAAGCATTTCCACAAATCACAAACGTTTTGAGAAGCCAGAAGAAATGGGAATTGAGGAA
GATAATATCAGAAAGTACACAACCCCTGCCTACAGACCCCCCGAGATGTGGGATCTGTTC
CTGAAAGAAGTCATTAATGAGAAAGTGGACATATGGGCACTTGGGTGTCTTCTTTTTCGC
ATATGCTACTTCAAAAGTGCATTTGATGGGGAATCAAAGCTCCAAGTCTTAAATGGAAAC
TACCGGATTCCTGATTTACCTAAATTTAATTCAACCCTCACAGACTTGATCAGAGACATG
CTTCAAGCTCGACCAGACGACAGACCAGATATCACGCAGGTTTGGTTTCGTGTTAATGAG
CAGCTACCCATTGATTTACAAAAGTCATTACCTGACAGGCCTCCTGAATCGCCTGCTTCC
AACAATCATGAAGGTGCTTCAATGTCCACAAACAAATCAAGTCCAATGCCTCGCAGAAAT
CCACCTCCTCCTCCATCGCTTGCAGAACCCAAAACTACCCCTCAGCCATCTCTTGCTTCT
AGGGGAGGGGAAAGTGGGGGGCAGCTTGGTGCTTTCTGGTCCACTCTGCATGCAAAGGAT
TCACATGTCCCTGAGGAAAAGGGCAAGCCTGTATATGATGAAGAACGACCTAGCCACCAC
AAAGTTCGTCCGGACAATGATCAGTTACCGAAAAATGTTAGTACCAACAAAGTGGCTAAC
ACACAAACTCAGACTGTAAAAAGCAGTACACATGGGAAGTTACACAAACCTGAAGCTGCA
TCTTCCAAGGACTTTGAAATAAATTTTTTCCCGGATAAAGGTCATGCAAATGAGAAGCAA
ATGTCAAATCTGGAGAAGAAAAATAATAATTTTCAAGACCAGTCTTTTAACACTTTTGTT
GCAGAGTTTGATACCGCTAAGCTAAACTCCGGGCATGGTAACAAATCCACAAGGGAAGAA
GCATTAGAGTCTGAGGTGGAGAAACTCAGAGAGCAGCTGAAGGAAGCTAACTTAGAGAAA
TCTGAAATCACTGCCAAGTATGAAAAGCTTACTGCTATCTGCCGTTCACAAAGGCAAGAA
TTGCAGGATCTCAAGCAAACACGTGCAGCAAAAACTCCATCTCCAAGTAGAGAGGGTTTC
AGAACCTCTCCTGGAGTTGCATCATCTGCATCTTTGCAGGATAGAAGTGAATGGAAAACT
CCTAGTTCAGAACCAAAGTCATCATGGCAACCTTTCCCGGAGGAAACTGAACCGTTTAAA
TCCCTTTCAGCAGATAATGCTTCAAAATCTGTTAGGTCAAGAAATGGTCAGCAGAACAAG
CCAGCTATTCAACCGGCTGCTGATTTTGATTCTTGGGGTTTTGGCGCAGATACATTTAGT
GCTGCCCGTGCTGGTGCCGGTAGCCCACAGATGCCAAGACCTGGTGAAGGGAGTAAAGCT
CATGTTTTCGGTGAGGCAAAGGGTTTTGAGAGCAAATCAACTTCTCAACCTGCTGGATGG
GCTGGTTTTTAACTATGGTAAAAGCTTCAAGGGATCTATCTGTTATACTATGTTTGCACC
TCGATGATTTTATTCATCTCACATAAAAAAGTAAAAAATGTGTGGAAACTTGACATATGT
TACTATGTTTATTTTCATGTGTTCAATTGTTTTCTTTTTCTTCTCTGAGTCATGCTATGA
AATGGTACATGTTTTCCTGGACTGAAGTTTATTTTGGTTTACCATATTTGTTTACATTTT
GTATGATTGTTGCATTGTTTTTTTAATAGGCAAACATTAGTTAGTGGTTACGGTAGTTTT
TAGGATGCAACCGGACTCCTGTTTTAAACTTCTTCAATGTTCCTTAACACACCGATCGAG
CTATTTCGTG
>TR73062|c0_g1_i1 len=1081 path=[6494:0-275 6668:276-310 6700:311-360 6771:361-408 6746:409-450 6776:451-468 6726:469-508 6665:509-533 6697:534-557 6507:558-582 6745:583-660 6777:661-675 6784:676-699 6786:700-723 6759:724-740 6744:741-792 6658:793-837 6721:838-911 6768:912-935 6778:936-948 6774:949-993 6719:994-1014 6766:1015-1017 6756:1018-1026 6779:1027-1056 6755:1057-1080] [-1, 6494, 6668, 6700, 6771, 6746, 6776, 6726, 6665, 6697, 6507, 6745, 6777, 6784, 6786, 6759, 6744, 6658, 6721, 6768, 6778, 6774, 6719, 6766, 6756, 6779, 6755]
CGAAGAAGTACTCGTGTGTATCAAGATCTGAAGCATGGGATTAATCCAACGGTCATTATT
GCCCTAAAGTCTTGTGACTTTTCCGCCCAAAAATCATACAATCCGGATCCAGTACTGGTT
TACCCACAAACTTTGTTGCAGTATAGTTTGATACACATTTTTTAACCTAGTGTTTGATGA
CAACCTTGGCTACTTCCAACAGAAATGAACTTGATTTCTAAACAAAATTATTTTAGGAAG
AGAAAAGCTTCCTTCAGATGTAAGCTTTATATAGTACTAGTATTTTTCATATTTATTGCA
AAATGTTACATGTACAATGTAAATTAAGAATATGAATAAATTCTCCACTGATTGAATGAA
GCAATTAGCCAATGAAGGCTCTATCATTTAACAGTGATTCAGCTGCTCTCCTACCAGAAA
CCAAAGCTCCATCAAATGTAGCTGAGGTCAAATAATCACCACACAAATATAAACCCGGTT
CAATTGTTGGGTTTTTCTTCAAATTCGTAGGTGGACACTGATTAGGTTGTGCATACTCAA
TCCTATAAGTCCTCAAATGCTTCCATTCTTTTACCATTTTATCTCCAAACCAACCCGAAA
GTTCTTGAACCACCTTAAGCACTAACTCATCATCAGATACATCCTCAAATAACCCAATCA
ATGATACTGAAACCAACGCCTTGTTTGGTGGTGCATATGATGGTGCTACATTTGTCACAA
AAAACATGTTATTCACTATTCCTTTACCCGAACCGTTTAAAAACAGAACTGGATCACGGA
CCGGGATTTGATCCGGGTTCGCGGTAAAATATAAACAAACCGTACTCCGAACCGGTTTTT
TGTAAACCGGGTTTTTCTTTCCCGGTAATAATTTAACCAGAGCCGGTTCTTCAACGGCAA
CGATCACTCCTAGCTCGCTACTCAAAACGTCACCGTTTTGCAACCTCACACGCGGCGAAT
TGGAGCCGTCAAAATCAACGGAAACTGCTTTAGTGTTCAGCAAGATTGAATCTGACGGTA
ACCTCGCCGCTAACTGTTCTGGAATCGCTGAGATACCGTTCGCCGGAAGAGTATTTTCGC
C
>TR73062|c0_g1_i2 len=1688 path=[6616:0-206 6771:207-254 6667:255-296 6776:297-314 6725:315-354 6664:355-379 6696:380-403 6525:404-428 6761:429-506 6777:507-521 6784:522-545 6786:546-569 6759:570-586 6744:587-638 6691:639-658 6743:659-682 6758:683-683 6721:684-757 6768:758-781 6778:782-794 6655:795-796 6688:797-820 6740:821-860 6766:861-863 6756:864-872 6716:873-920 6775:921-926 6773:927-932 6765:933-956 6780:957-958 6680:959-995 6736:996-1019 6781:1020-1025 6735:1026-1051 6710:1052-1052 6677:1053-1076 6782:1077-1084 6764:1085-1092 6750:1093-1116 6733:1117-1142 6706:1143-1208 6673:1209-1232 6732:1233-1256 6705:1257-1280 6763:1281-1295 6749:1296-1322 6730:1323-1346 6703:1347-1423 6785:1424-1429 6518:1430-1453 6789:1454-1469 6728:1470-1493 6701:1494-1551 6669:1552-1623 6630:1624-1647 6560:1648-1687] [-1, 6616, 6771, 6667, 6776, 6725, 6664, 6696, 6525, 6761, 6777, 6784, 6786, 6759, 6744, 6691, 6743, 6758, 6721, 6768, 6778, 6655, 6688, 6740, 6766, 6756, 6716, 6775, 6773, 6765, 6780, 6680, 6736, 6781, 6735, 6710, 6677, 6782, 6764, 6750, 6733, 6706, 6673, 6732, 6705, 6763, 6749, 6730, 6703, 6785, 6518, 6789, 6728, 6701, 6669, 6630, 6560, -2]
ATTATTCCTTGTAGTGATCTTCAGTATTGAAATGAAGTATTCTAAACAATGAATTTAAAT
GTTATTGATAATCTACTTCCAACAGAAATGAACTCAGCTGTAAGCTTTATATAGTAAGTA
TTATTTTTCATATTTATTACAAAAATGTTACATGTACATACAATGTAAACTAAGAATATG
AATGAATTCTCCACTGATTGAATGAAGCAATTAGCCAATGAAGGCTCTATCATTTAACAG
TGATTCAGCTGCTCTTCTTCCAGAAACCAAAGCACCATCAAATGTAGCTGAGGTCAAATA
ATCACCACACAAATACAAACCCGGTTCAATTTTTGGGTTTTTCTTCAAATTCGTAGGTGG
ACACTGATTAGGTTGTGCATACTCAATCCTATAAGTCCTCAAATGCTTCCATTCTTTTAC
CATTTTATCCCCAAACCACTCTGAAAGTTCTTGAATCACCTTACCCACCAACTCATCTTC
AGACACATCCTCAAATAACCCAATCAATGATACTGAAACCAACGCCTTGTTTGGTGGTGC
ATATGATGGTGCTACATTTGTCACAAAAAACATGTTATTCACTATTCCTTTACCCGAACC
GTTTAAAAACAGAACTGGATCACGGACCGGGATTTGATCAGGGTTCGCGGTAAAATATAA
GCAAACCGTACTCCGAACCGGTTTTTTGTAAACCGGGTTTTTCTTTCCCGGTAATAATTT
AACCAGAGCCGGTTCTTCAACGGCAACGATCACTCCTAGCTCGCTACTCAAAACGTCACC
GTTTTGCAACCTCACGCTTGGCGAATCGGAGCCGTTAAAATCAACGGAAACTGCTTTCGT
GTTCAGCAAGATTGAATCTGACGGTAACCTCGCTGCTAACTGTTCTGGAATCGCTGATAT
ACCTTTCGCCGGAAGAGTATTTTCGCCGAGAGCGAGACACTTGAAGATGAAATCGAATAG
TCTTGAAGTTGTTTCGAGCTCTGGATCGAAGAAGATACCGCCGAAAAATGGTCGGAAGAA
TCTTCTAACGATCGAATCTGAAAATCCTAGCTTCTTTAGTAAGTCAATTGTGGGAACTTC
TTCTGCGGTAAGAATTTGTTCGTCGGATTTTGTGAGGACACCGATTCTGGTGGTTCCGAT
GAGTAATTTATCGAAGATGGAACCGATAGGGTTAGTTAGGGATTTTGCGGAGTCGAAGAA
ATGGCGAAGTGGATCAGCGACGGTGTGGAATTGGCCGTTGTAGAAGATTTTAGCACCTGA
GTAGAATTTTTGGAGGTTTAAGGATTGGTAATTGAGGAGTTTTTGAGCTTCTGGATAAGC
GGTGATGAAGATTTGGAAGCCACGGTCAAGGAGGAAGCCGTCGACAATGTCGGTGCGGAC
GCGACCACCGACGGCGTTGGTTGATTCGAGGAGGAGGAAAGGGATGTTTTGGGAGTTGAG
ATGGGTTGCAGCAGCTAAGCCGGCGAGGCCAGCGCCGATTATAATGACGCCGGTTTTGGG
GAGTGAGGAGGGGGTGGGGGCAAGTTGGGAGGAGCATTTGGGATTGAATTTGAATGGTTT
TGGAGAAGAAGGGAAGAAGATGGAGGTGTTTGTGGAAGGGAGGGAAAGTGTGATGATAGT
CATTAGAGAGTTGGATAAGGTTTTGAGTTATTTTTGGTTTGGAAAATGTTCAAAGCCTTT
GATTGGTG
>TR73062|c0_g1_i3 len=1676 path=[6616:0-206 6771:207-254 6667:255-296 6776:297-314 6725:315-354 6664:355-379 6696:380-403 6525:404-428 6761:429-506 6777:507-521 6784:522-545 6786:546-569 6759:570-586 6744:587-638 6691:639-658 6743:659-682 6758:683-683 6721:684-757 6768:758-781 6778:782-794 6655:795-796 6688:797-820 6740:821-860 6766:861-863 6756:864-872 6779:873-902 6715:903-920 6775:921-926 6773:927-932 6765:933-956 6780:957-958 6680:959-995 6736:996-1019 6781:1020-1025 6711:1026-1051 6678:1052-1052 6641:1053-1055 6751:1056-1076 6782:1077-1084 6637:1085-1142 6706:1143-1208 6673:1209-1232 6732:1233-1256 6705:1257-1280 6763:1281-1295 6731:1296-1322 6704:1323-1346 6671:1347-1423 6785:1424-1429 6787:1430-1439 6702:1440-1539 6669:1540-1611 6630:1612-1635 6560:1636-1675] [-1, 6616, 6771, 6667, 6776, 6725, 6664, 6696, 6525, 6761, 6777, 6784, 6786, 6759, 6744, 6691, 6743, 6758, 6721, 6768, 6778, 6655, 6688, 6740, 6766, 6756, 6779, 6715, 6775, 6773, 6765, 6780, 6680, 6736, 6781, 6711, 6678, 6641, 6751, 6782, 6637, 6706, 6673, 6732, 6705, 6763, 6731, 6704, 6671, 6785, 6787, 6702, 6669, 6630, 6560, -2]
ATTATTCCTTGTAGTGATCTTCAGTATTGAAATGAAGTATTCTAAACAATGAATTTAAAT
GTTATTGATAATCTACTTCCAACAGAAATGAACTCAGCTGTAAGCTTTATATAGTAAGTA
TTATTTTTCATATTTATTACAAAAATGTTACATGTACATACAATGTAAACTAAGAATATG
AATGAATTCTCCACTGATTGAATGAAGCAATTAGCCAATGAAGGCTCTATCATTTAACAG
TGATTCAGCTGCTCTTCTTCCAGAAACCAAAGCACCATCAAATGTAGCTGAGGTCAAATA
ATCACCACACAAATACAAACCCGGTTCAATTTTTGGGTTTTTCTTCAAATTCGTAGGTGG
ACACTGATTAGGTTGTGCATACTCAATCCTATAAGTCCTCAAATGCTTCCATTCTTTTAC
CATTTTATCCCCAAACCACTCTGAAAGTTCTTGAATCACCTTACCCACCAACTCATCTTC
AGACACATCCTCAAATAACCCAATCAATGATACTGAAACCAACGCCTTGTTTGGTGGTGC
ATATGATGGTGCTACATTTGTCACAAAAAACATGTTATTCACTATTCCTTTACCCGAACC
GTTTAAAAACAGAACTGGATCACGGACCGGGATTTGATCAGGGTTCGCGGTAAAATATAA
GCAAACCGTACTCCGAACCGGTTTTTTGTAAACCGGGTTTTTCTTTCCCGGTAATAATTT
AACCAGAGCCGGTTCTTCAACGGCAACGATCACTCCTAGCTCGCTACTCAAAACGTCACC
GTTTTGCAACCTCACGCTTGGCGAATCGGAGCCGTTAAAATCAACGGAAACTGCTTTCGT
GTTCAGCAAGATTGAATCTGACGGTAACCTCGCCGCTAACTGTTCTGGAATCGCTGAGAT
ACCTTTCGCCGGAAGAGTATTTTCGCCGAGAGCGAGACACTTGAAGATGAAATCGAATAG
TCTTGAAGTTGTTTCGAGCTCTGGATCGAAGAAGATACCGCCGAAAAATGGTCGGAAGAA
TCTTCTGATGATCGAATCTGAAAATCCTAGCTTTTTTAGTAAGTCAATTGTGGGAACTTC
TTCTGAGGTGAAAATTTCTTCATCGGATTTTGTGAGGACGCCGATTCTGGTGGTTCCGAT
GAGTAATTTATCGAAGATGGAACCGATAGGGTTAGTTAGGGATTTTGCGGAGTCGAAGAA
ATGGCGAAGTGGATCAGCGACGGTGTGGAATTGGCCGTTGTAGAAGATTTTAGCACCTGA
GTAGAATTTTTGGAGGTTTAAGGATTGGTAATTGAGAAGCTTTTGAGCTTCTGGATAAGC
GGTGATGAAGATTTGGAAGCCACGGTCGAGGAGGAAGCCATCGACAATGTCGGTGCGGAC
GCGGCCACCGACGGCGTTGGATGATTCGAGGAGGAGGAAAGGGATGTTTTTGGAGTTGAG
GTGGGTTGCAGCAGCTAAGCCGGCAAGGCCAGCGCCGATTATAAGGACGCCGGTTTTGGG
GTTGGGGGCAAGTTGGAAGGAGCATTTGGGATTGAATTTGAATGGTTTTGGAGAAGAAGG
GAAGAAGATGGAGGTGTTTGTGGAAGGGAGGGAAAGTGTGATGATAGTCATTAGAGAGTT
GGATAAGGTTTTGAGTTATTTTTGGTTTGGAAAATGTTCAAAGCCTTTGATTGGTG
>TR73062|c0_g1_i4 len=1068 path=[6318:0-275 6319:276-297 6700:298-347 6771:348-395 6746:396-437 6776:438-455 6726:456-495 6665:496-520 6697:521-544 6507:545-569 6745:570-647 6777:648-662 6784:663-686 6786:687-710 6759:711-727 6744:728-779 6658:780-824 6721:825-898 6768:899-922 6778:923-935 6774:936-980 6767:981-1004 6756:1005-1013 6779:1014-1043 6755:1044-1067] [-1, 6318, 6319, 6700, 6771, 6746, 6776, 6726, 6665, 6697, 6507, 6745, 6777, 6784, 6786, 6759, 6744, 6658, 6721, 6768, 6778, 6774, 6767, 6756, 6779, 6755]
CGAAGAAGTACTCGTGTGTATCAAGATCTGAAGCATGGGATTAATCCAACGGTCATTATT
GCCCTAAAGTCTTGTGACTTTTCCGCCCAAAAATCATACAATCCGGATCCAGTACTGGTT
TACCCACAAACTTTGTTGCAGTATAGTTTGATACACATTTTTTAACCTAGTGTTTGATGA
CAACCTTGGCTACTTCCAACAGAAATGAACTTGATTTCTAAACAAAATTATTTTAGGAAG
AGAAAAGCTTCCTTCAGATGTAAGCTTTATATAGTATATTTATTGCAAAATGTTACATGT
ACAATGTAAATTAAGAATATGAATAAATTCTCCACTGATTGAATGAAGCAATTAGCCAAT
GAAGGCTCTATCATTTAACAGTGATTCAGCTGCTCTCCTACCAGAAACCAAAGCTCCATC
AAATGTAGCTGAGGTCAAATAATCACCACACAAATATAAACCCGGTTCAATTGTTGGGTT
TTTCTTCAAATTCGTAGGTGGACACTGATTAGGTTGTGCATACTCAATCCTATAAGTCCT
CAAATGCTTCCATTCTTTTACCATTTTATCTCCAAACCAACCCGAAAGTTCTTGAACCAC
CTTAAGCACTAACTCATCATCAGATACATCCTCAAATAACCCAATCAATGATACTGAAAC
CAACGCCTTGTTTGGTGGTGCATATGATGGTGCTACATTTGTCACAAAAAACATGTTATT
CACTATTCCTTTACCCGAACCGTTTAAAAACAGAACTGGATCACGGACCGGGATTTGATC
CGGGTTCGCGGTAAAATATAAACAAACCGTACTCCGAACCGGTTTTTTGTAAACCGGGTT
TTTCTTTCCCGGTAATAATTTAACCAGAGCCGGTTCTTCAACGGCAACGATCACTCCTAG
CTCGCTACTCAAAACGTCACCGTTTTGCAACCTCACACGCGGCGAATTGGAGCCGTCAAA
ATCAACGGAAACTGCTTTAGTATTCAGCAAGATTGAATCTGACGGTAACCTCGCCGCTAA
CTGTTCTGGAATCGCTGAGATACCGTTCGCCGGAAGAGTATTTTCGCC
>TR73063|c0_g1_i1 len=798 path=[5674:0-132 6179:133-166 6132:167-191 6280:192-233 6273:234-269 6261:270-371 6286:372-395 6176:396-422 6299:423-431 6239:432-452 6173:453-479 6259:480-491 6238:492-506 6209:507-530 6171:531-604 6039:605-647 6271:648-736 6288:737-753 6296:754-760 6300:761-776 6255:777-797] [-1, 5674, 6179, 6132, 6280, 6273, 6261, 6286, 6176, 6299, 6239, 6173, 6259, 6238, 6209, 6171, 6039, 6271, 6288, 6296, 6300, 6255]
GAAGAAGAATAAATCCCAACGCTGTCACATACGTAATTTTTTCGCAGTGTATCAATTTTC
TTCCTCTTCAACCTCCACACTTCAAATTAAGGTTTTCAATTTCTCAATTTCATCGATCCA
CACTCTTCTACGGATTTCGCATAATCTCGCATTTTAGGTCTACGCCACTACGATGGGAAG
CAAAGGCCGCATGCCACCACCACAGCATCTCCGGCGACCGCATCCACCGGGTCCTGGTAT
GCTTCACCACGAACCACCGGGTCCCATAATGCACCACGGCCTTCCTCCCGGTCCATTTGA
CCTTATGCCACCACCACAAGTGATGGAACAGAAGCTGGCGTCGCAGCACGGTGAAATGCA
GCGGTTAGCTACAGAGAATCAGAGACTCGCCGCCACGCACGGTGTTTTAAGACAGGAGCT
TGCAGGGGCACAACATGAGCTGCAGATGCTTCATGCGCATGTTGGGTCACTTAAGGCGGA
TAGGGAGCAGCAAATGAGGGGGGTGATCGATAAGATTGCAAAGATGGAGGCGGAGTTGAA
GAAGGCGGAACCGTTGAAGATGGAGCTGCAGCAGGCGCGTGGGGAGGCTCAAAATTTGGT
GGTTGCGAGGGAGGAGCTTATGGCGAAAGCTCAACATTTAAATCAGGAGATTCAGAGGGT
TCATGCTGATGTGCAGCAGATTCCTGCTCTTATATCGGAGCTTGATCGTCTTAGACAGGA
GTATCAGCACTGCAGGGACGTGGTTCTCAACCTGCTGCTAGTGGTGGCGGCGGCAGCGGC
AGCAGTACTACTGCAACT
>TR73063|c0_g1_i2 len=1831 path=[5674:0-132 6179:133-166 6132:167-191 6280:192-233 6273:234-269 6261:270-371 6286:372-395 6295:396-422 6299:423-431 6239:432-452 6173:453-479 6259:480-491 6238:492-506 6209:507-530 6171:531-604 6039:605-647 6271:648-736 5601:737-776 5602:777-800 6257:801-994 6296:995-1001 6300:1002-1017 6255:1018-1038 6204:1039-1056 6233:1057-1071 6253:1072-1090 6200:1091-1095 6269:1096-1114 6279:1115-1133 6268:1134-1181 6290:1182-1188 6283:1189-1212 6277:1213-1252 6267:1253-1286 6284:1287-1310 6291:1311-1316 6265:1317-1343 6297:1344-1346 6301:1347-1361 6147:1362-1370 6223:1371-1415 6189:1416-1427 6245:1428-1451 6292:1452-1452 6298:1453-1455 6264:1456-1484 6244:1485-1508 6293:1509-1512 6217:1513-1548 6184:1549-1556 6263:1557-1594 6088:1595-1633 6294:1634-1646 6182:1647-1676 6135:1677-1758 5823:1759-1830] [-1, 5674, 6179, 6132, 6280, 6273, 6261, 6286, 6295, 6299, 6239, 6173, 6259, 6238, 6209, 6171, 6039, 6271, 5601, 5602, 6257, 6296, 6300, 6255, 6204, 6233, 6253, 6200, 6269, 6279, 6268, 6290, 6283, 6277, 6267, 6284, 6291, 6265, 6297, 6301, 6147, 6223, 6189, 6245, 6292, 6298, 6264, 6244, 6293, 6217, 6184, 6263, 6088, 6294, 6182, 6135, 5823, -2]
GAAGAAGAATAAATCCCAACGCTGTCACATACGTAATTTTTTCGCAGTGTATCAATTTTC
TTCCTCTTCAACCTCCACACTTCAAATTAAGGTTTTCAATTTCTCAATTTCATCGATCCA
CACTCTTCTACGGATTTCGCATAATCTCGCATTTTAGGTCTACGCCACTACGATGGGAAG
CAAAGGCCGCATGCCACCACCACAGCATCTCCGGCGACCGCATCCACCGGGTCCTGGTAT
GCTTCACCACGAACCACCGGGTCCCATAATGCACCACGGCCTTCCTCCCGGTCCATTTGA
CCTTATGCCACCACCACAAGTGATGGAACAGAAGCTGGCGTCGCAGCACGGTGAAATGCA
GCGGTTAGCTACAGAGAATCAGAGACTCGCCGCCACACATGGTGTTTTAAGACAGGAGCT
TGCAGGGGCACAACATGAGCTGCAGATGCTTCATGCGCATGTTGGGTCACTTAAGGCGGA
TAGGGAGCAGCAAATGAGGGGGGTGATCGATAAGATTGCAAAGATGGAGGCGGAGTTGAA
GAAGGCGGAACCGTTGAAGATGGAGCTGCAGCAGGCGCGTGGGGAGGCTCAAAATTTGGT
GGTTGCGAGGGAGGAGCTTATGGCGAAAGCTCAACATTTAAATCAGGAGATTCAGAGGGT
TCATGCTGATGTGCAGCAGATTCCTGCTCTTATATCGGAGCTTGATCGTCTTAGACAGGA
GTATCAGCACTGCAGGGCCACTTATGACTATGAAAAGAAATTATACAATGACCACCTTGA
GTCACTTCAGGTGATGGAAAAGAACTATGTTTCTATGAGTAGGGAAGTGGAGAAACTTCG
AGCAGAGCTTACAAACACGGCTAACGTTGATCGAATTAGTGGGCCATATGGTGGCACCTC
TGCAACTAATAATAATGAGGCTTCTGGTCTTCCTGTTGGACAAAATGCATATGAAGATGG
TTATGCTGTTGCGCAGGGACGTGGTTCTCAACCTGCTGCTAGTGGTGGCGGCGGCAGCGG
CAGCAGTACTACTGCAACTGCTCCTGCTGGAGCTCAACCTGGTCCAGCTTCTGCTGGGAC
TGGTTATGAGGCTCCCAGAGGAGGGCCCGGTTACATTGCATCAGCAGGGCCTACGTACAG
CACACAGAGCGCTTCTACTTACGACCCACAGAGGTTGACTGGTTACGATGCATTTAGAGG
ATCTGCTTACGATACAACGAGAGGACAAATGTTTGATGCTCAGAGAACGGGCTATGATCC
ACAAAGAGGTATGGGTTATGAAGCACAGAGAGGACCTGCTTATGATCCATCAAGAGCGGC
AGCTGGCTATGATGCACAATCAAGAGGTGTTGCTGGTCCACAGGGACAAGTTCCTCCGAT
GAACATCATGCAGTATGGGTCCACTACACCGCCTACTCGTAATGTAGGTGGTGGTGGATA
CGATGCTGCTCGAGGTGTCAATCCTGCTAGGAGATGAGATTTAGTCTTGAAATGCCATGC
CAATCATATATATATGGTCACTCAAATCAGATAGGATCTGAATGTGTGGATCTTTCTGTC
TAGTGCTACTTGAGAGTAAATCTCATGAAAGTATCAATCGACATCTATTTTTGTGTGTGA
AGCAATCAACACCTATGTATTTCTAAATCTTCCTTTTAACTTGTAATTTTATATAATTTC
GGAAGACGTGTAACTCCTATATTAAAGAAAATGATTGATCTTATGCAAATTAATTAACTT
CACCTTCCAACTAGAGACTTGTAAGATTTGGATCTACTTTTGCCATCATATATTTGACAA
TTTTGTTAATAATAGTTGGTAAATGTACGAG
>TR73063|c0_g1_i3 len=1813 path=[5674:0-132 6179:133-166 6132:167-191 6280:192-233 6273:234-269 6261:270-371 6286:372-395 6295:396-422 6299:423-431 6239:432-452 6173:453-479 6259:480-491 6238:492-506 6209:507-530 6171:531-604 6039:605-647 6271:648-736 5601:737-776 5602:777-800 6257:801-994 6296:995-1001 6300:1002-1017 6255:1018-1038 6204:1039-1056 6233:1057-1071 6253:1072-1090 6200:1091-1095 6269:1096-1114 6279:1115-1133 6268:1134-1181 6290:1182-1188 6283:1189-1212 6277:1213-1252 6267:1253-1286 6284:1287-1310 6291:1311-1316 6249:1317-1343 6297:1344-1346 6301:1347-1361 6224:1362-1415 6191:1416-1427 6145:1428-1428 6098:1429-1452 6298:1453-1455 6142:1456-1519 6094:1520-1530 6219:1531-1554 6263:1555-1592 6242:1593-1615 6294:1616-1628 6181:1629-1658 6135:1659-1740 5823:1741-1812] [-1, 5674, 6179, 6132, 6280, 6273, 6261, 6286, 6295, 6299, 6239, 6173, 6259, 6238, 6209, 6171, 6039, 6271, 5601, 5602, 6257, 6296, 6300, 6255, 6204, 6233, 6253, 6200, 6269, 6279, 6268, 6290, 6283, 6277, 6267, 6284, 6291, 6249, 6297, 6301, 6224, 6191, 6145, 6098, 6298, 6142, 6094, 6219, 6263, 6242, 6294, 6181, 6135, 5823]
GAAGAAGAATAAATCCCAACGCTGTCACATACGTAATTTTTTCGCAGTGTATCAATTTTC
TTCCTCTTCAACCTCCACACTTCAAATTAAGGTTTTCAATTTCTCAATTTCATCGATCCA
CACTCTTCTACGGATTTCGCATAATCTCGCATTTTAGGTCTACGCCACTACGATGGGAAG
CAAAGGCCGCATGCCACCACCACAGCATCTCCGGCGACCGCATCCACCGGGTCCTGGTAT
GCTTCACCACGAACCACCGGGTCCCATAATGCACCACGGCCTTCCTCCCGGTCCATTTGA
CCTTATGCCACCACCACAAGTGATGGAACAGAAGCTGGCGTCGCAGCACGGTGAAATGCA
GCGGTTAGCTACAGAGAATCAGAGACTCGCCGCCACACATGGTGTTTTAAGACAGGAGCT
TGCAGGGGCACAACATGAGCTGCAGATGCTTCATGCGCATGTTGGGTCACTTAAGGCGGA
TAGGGAGCAGCAAATGAGGGGGGTGATCGATAAGATTGCAAAGATGGAGGCGGAGTTGAA
GAAGGCGGAACCGTTGAAGATGGAGCTGCAGCAGGCGCGTGGGGAGGCTCAAAATTTGGT
GGTTGCGAGGGAGGAGCTTATGGCGAAAGCTCAACATTTAAATCAGGAGATTCAGAGGGT
TCATGCTGATGTGCAGCAGATTCCTGCTCTTATATCGGAGCTTGATCGTCTTAGACAGGA
GTATCAGCACTGCAGGGCCACTTATGACTATGAAAAGAAATTATACAATGACCACCTTGA
GTCACTTCAGGTGATGGAAAAGAACTATGTTTCTATGAGTAGGGAAGTGGAGAAACTTCG
AGCAGAGCTTACAAACACGGCTAACGTTGATCGAATTAGTGGGCCATATGGTGGCACCTC
TGCAACTAATAATAATGAGGCTTCTGGTCTTCCTGTTGGACAAAATGCATATGAAGATGG
TTATGCTGTTGCGCAGGGACGTGGTTCTCAACCTGCTGCTAGTGGTGGCGGCGGCAGCGG
CAGCAGTACTACTGCAACTGCTCCTGCTGGAGCTCAACCTGGTCCAGCTTCTGCTGGGAC
TGGTTATGAGGCTCCCAGAGGAGGGCCCGGTTACATTGCATCAGCAGGGCCTACGTACAG
CACACAGAGCGCTTCTACTTACGACCCACAGAGGTTGACTGGTTACGATGCATTTAGAGG
ATCTGCTTACGATACAACGAGAGGACAAATGTTTGATGCTCAGAGAACGGGCTATGATCC
ACAAAGAGGTATGGGTTATGAAGCACAGAGAGGACCTGCTTATGATCCATCAAGAGCAGC
GGCTGGCTATGATGCACAATCAAGAGGTGTTGCTGGTCCACAAGGACAAGTTCCTCCGAT
GAACAACATGCCTTATGGGTCCACTACACCGCCTACTCGTAATGTAGGCAGTGGTGGATA
CGATGCTGCTCGAGGTTTAAACCCTGCTAGGAGATGAGATTGAGTCTTGAAATGCCTTGC
CAATCATATATATGGTCACTCAAGTCAGATATGATCTGAATGTGTGGATCTTTCTGTCTA
GTGCTACTTGAGAGTAAATCTCATGAAAGTATCTGTGTGTGAAGCAATCAACACCTATGT
ATTTCTAAACCTTTCGTTTAACTTGTAATTTTATATAATTTCGGAAGACGTGTAACTCCT
ATATTAAAGAAAATGATTGATCTTATGCAAATTAATTAACTTCACCTTCCAACTAGAGAC
TTGTAAGATTTGGATCTACTTTTGCCATCATATATTTGACAATTTTGTTAATAATAGTTG
GTAAATGTACGAG
>TR73063|c0_g1_i4 len=776 path=[6003:0-132 6262:133-153 6241:154-166 6280:167-208 6273:209-244 6261:245-346 6286:347-370 6295:371-397 6299:398-406 6127:407-466 6238:467-481 6209:482-505 6171:506-579 5903:580-622 6271:623-711 6288:712-728 6296:729-735 6235:736-775] [-1, 6003, 6262, 6241, 6280, 6273, 6261, 6286, 6295, 6299, 6127, 6238, 6209, 6171, 5903, 6271, 6288, 6296, 6235]
GAAGAAGAATAAATCCCAACGCTGTCACATACGTAATTTTTTCGCAGTGTATCAATTTTC
TTCCTCTTCAACCTCCACACTTCAAATTAAGGTTTTCAATTTCTCAATTTCATCGATCCA
CACTCTTCTACGGTCTACGCCATCACGATGGGAAGCAAAGGCCGCATGCCACCACCACAG
CATCTCCGGCGACCGCATCCACCGGGTCCTGGTATGCTTCACCACGAACCACCGGGTCCC
ATAATGCACCACGGCCTTCCTCCCGGTCCATTTGACCTTATGCCACCACCACAAGTGATG
GAACAGAAGCTGGCGTCGCAGCACGGTGAAATGCAGCGGTTAGCTACAGAGAATCAGAGA
CTCGCCGCCACACATGGTGTTTTAAGACAGGAGCTTGCAGGGGCACAGCATGAGCTGCAG
ATGCTTCACGCGCATGTTGGGTCTCTTAAGGCGGATAGGGAGCAGCAAATGAGGGGGGTG
ATCGATAAGATTGCAAAGATGGAGGCGGAGTTGAAGAAGGCGGAACCGTTGAAGATGGAG
CTGCAGCAGGCGCGTGGGGAGGCTCAAAATTTGGTGGTTGTGAGGGAGGAGCTTATGGCA
AAAGCTCAACATTTAAATCAGGAGATTCAGAGGGTTCATGCTGATGTGCAGCAGATTCCT
GCTCTTATATCGGAGCTTGATCGTCTTAGACAGGAGTATCAGCACTGCAGGGACGTGGTT
CTCAACCTGCTGCTAGCGGCGGCAGTGGTACTACAACTGCTCCTGCTGGAGCTCAA
>TR73063|c0_g1_i5 len=1824 path=[5674:0-132 6179:133-166 6132:167-191 6280:192-233 6273:234-269 6261:270-371 6286:372-395 6295:396-422 6299:423-431 6239:432-452 6173:453-479 6259:480-491 6238:492-506 6209:507-530 6171:531-604 6039:605-647 6271:648-736 5601:737-776 5602:777-800 6257:801-994 6296:995-1001 6300:1002-1017 6255:1018-1038 6204:1039-1056 6233:1057-1071 6253:1072-1090 6200:1091-1095 6269:1096-1114 6279:1115-1133 6268:1134-1181 6290:1182-1188 6283:1189-1212 6277:1213-1252 6267:1253-1286 6284:1287-1310 6291:1311-1316 6265:1317-1343 6297:1344-1346 6301:1347-1361 6147:1362-1370 6223:1371-1415 6189:1416-1427 6245:1428-1451 6292:1452-1452 6298:1453-1455 6264:1456-1484 6244:1485-1508 6293:1509-1512 6217:1513-1548 6184:1549-1556 6263:1557-1594 6088:1595-1633 6294:1634-1646 6182:1647-1676 6135:1677-1758 5910:1759-1823] [-1, 5674, 6179, 6132, 6280, 6273, 6261, 6286, 6295, 6299, 6239, 6173, 6259, 6238, 6209, 6171, 6039, 6271, 5601, 5602, 6257, 6296, 6300, 6255, 6204, 6233, 6253, 6200, 6269, 6279, 6268, 6290, 6283, 6277, 6267, 6284, 6291, 6265, 6297, 6301, 6147, 6223, 6189, 6245, 6292, 6298, 6264, 6244, 6293, 6217, 6184, 6263, 6088, 6294, 6182, 6135, 5910, -2]
GAAGAAGAATAAATCCCAACGCTGTCACATACGTAATTTTTTCGCAGTGTATCAATTTTC
TTCCTCTTCAACCTCCACACTTCAAATTAAGGTTTTCAATTTCTCAATTTCATCGATCCA
CACTCTTCTACGGATTTCGCATAATCTCGCATTTTAGGTCTACGCCACTACGATGGGAAG
CAAAGGCCGCATGCCACCACCACAGCATCTCCGGCGACCGCATCCACCGGGTCCTGGTAT
GCTTCACCACGAACCACCGGGTCCCATAATGCACCACGGCCTTCCTCCCGGTCCATTTGA
CCTTATGCCACCACCACAAGTGATGGAACAGAAGCTGGCGTCGCAGCACGGTGAAATGCA
GCGGTTAGCTACAGAGAATCAGAGACTCGCCGCCACACATGGTGTTTTAAGACAGGAGCT
TGCAGGGGCACAACATGAGCTGCAGATGCTTCATGCGCATGTTGGGTCACTTAAGGCGGA
TAGGGAGCAGCAAATGAGGGGGGTGATCGATAAGATTGCAAAGATGGAGGCGGAGTTGAA
GAAGGCGGAACCGTTGAAGATGGAGCTGCAGCAGGCGCGTGGGGAGGCTCAAAATTTGGT
GGTTGCGAGGGAGGAGCTTATGGCGAAAGCTCAACATTTAAATCAGGAGATTCAGAGGGT
TCATGCTGATGTGCAGCAGATTCCTGCTCTTATATCGGAGCTTGATCGTCTTAGACAGGA
GTATCAGCACTGCAGGGCCACTTATGACTATGAAAAGAAATTATACAATGACCACCTTGA
GTCACTTCAGGTGATGGAAAAGAACTATGTTTCTATGAGTAGGGAAGTGGAGAAACTTCG
AGCAGAGCTTACAAACACGGCTAACGTTGATCGAATTAGTGGGCCATATGGTGGCACCTC
TGCAACTAATAATAATGAGGCTTCTGGTCTTCCTGTTGGACAAAATGCATATGAAGATGG
TTATGCTGTTGCGCAGGGACGTGGTTCTCAACCTGCTGCTAGTGGTGGCGGCGGCAGCGG
CAGCAGTACTACTGCAACTGCTCCTGCTGGAGCTCAACCTGGTCCAGCTTCTGCTGGGAC
TGGTTATGAGGCTCCCAGAGGAGGGCCCGGTTACATTGCATCAGCAGGGCCTACGTACAG
CACACAGAGCGCTTCTACTTACGACCCACAGAGGTTGACTGGTTACGATGCATTTAGAGG
ATCTGCTTACGATACAACGAGAGGACAAATGTTTGATGCTCAGAGAACGGGCTATGATCC
ACAAAGAGGTATGGGTTATGAAGCACAGAGAGGACCTGCTTATGATCCATCAAGAGCGGC
AGCTGGCTATGATGCACAATCAAGAGGTGTTGCTGGTCCACAGGGACAAGTTCCTCCGAT
GAACATCATGCAGTATGGGTCCACTACACCGCCTACTCGTAATGTAGGTGGTGGTGGATA
CGATGCTGCTCGAGGTGTCAATCCTGCTAGGAGATGAGATTTAGTCTTGAAATGCCATGC
CAATCATATATATATGGTCACTCAAATCAGATAGGATCTGAATGTGTGGATCTTTCTGTC
TAGTGCTACTTGAGAGTAAATCTCATGAAAGTATCAATCGACATCTATTTTTGTGTGTGA
AGCAATCAACACCTATGTATTTCTAAATCTTCCTTTTAACTTGTAATTTTATATAATTTC
GGAAGACGTGTAACTCCTATATTAAAGAAAATGATTGATCTTATGCAAATTAATTAACTT
CACCTTCCAACTAGAGACTCGTAAGATTTGGATCTACACTTGCCATCATATATTTGACAA
TTATTTACTAAATGTACGGCTTGG
>TR73064|c0_g1_i1 len=2888 path=[7677:0-154 8041:155-224 8017:225-232 8076:233-244 8039:245-277 8063:278-283 8053:284-286 8037:287-339 8014:340-375 7984:376-399 8036:400-413 8013:414-437 7983:438-581 7812:582-605 8012:606-928 7702:929-952 7982:953-1072 7839:1073-1096 8035:1097-1235 7780:1236-1259 8011:1260-1688 8033:1689-1772 8062:1773-1796 8075:1797-1844 8072:1845-1861 8061:1862-1900 8049:1901-1916 8029:1917-1940 8068:1941-1989 8048:1990-2013 8060:2014-2048 8004:2049-2126 8078:2127-2133 8080:2134-2157 8083:2158-2171 8085:2172-2195 8086:2196-2197 8000:2198-2221 8058:2222-2257 8045:2258-2277 8074:2278-2327 8070:2328-2392 8065:2393-2416 8079:2417-2420 8081:2421-2451 8084:2452-2453 8056:2454-2462 8042:2463-2486 8019:2487-2494 7990:2495-2559 7959:2560-2583 7913:2584-2887] [-1, 7677, 8041, 8017, 8076, 8039, 8063, 8053, 8037, 8014, 7984, 8036, 8013, 7983, 7812, 8012, 7702, 7982, 7839, 8035, 7780, 8011, 8033, 8062, 8075, 8072, 8061, 8049, 8029, 8068, 8048, 8060, 8004, 8078, 8080, 8083, 8085, 8086, 8000, 8058, 8045, 8074, 8070, 8065, 8079, 8081, 8084, 8056, 8042, 8019, 7990, 7959, 7913, -2]
ATCGGATTATTATTTGTAAATATAGGATGAATAATACTGTATCCACATATTACAGCTTGT
CAAAAACAAAGTCTCCAATATATTACAAAGAGACCATTTTACATCTCATTTCACAAGACA
TTCTAGTTCTTATACAATTGACACTAAAATTCCAGAAACAAAATATCAATTTTAAAATGA
ATGAAATATCGTTCATAATTGGTACACATCTTTCAGCCAGTACTCTTGAAACAATGTAGC
AAAAAATTGGTTAAGACCAATTTGATTATACAATCAAAAGAATAAAACATGTGACATGAT
AAAAAGAATTTCAAGCAGTGCTCCTAAAATCTACTGTCAATTGAGTAACACATTCACCTT
AATTGTGGAGTCTGTTGAGATAAAATCCCTATCATTTTCAGCCTTAGGATGATCGGAAGT
ATTTATTCTTACTCTGATGTGTACTAGTTTCGTGAAAATAAGATCTCTTAAATCACCTTT
ATATTGCAATAGATATGCATTCCATGAATCTCTCTCTCTTTTACCAGATATCTTTGAGCT
CAGAAAGTCAAGAATCCTTGCTGCGTATTTCTCTTGGTTGCCATCGTTTGAGTGTGGAAT
TTTTTTAAGTTTACAATACAGTACAGCGAAAATAATAACCTCACTTGTTCCTGGGCTAGT
TCCGACACAACTGTTAATGCGAATTTTATCATCTTCAATAGCTATATTTTTATCCAGGTC
ATCTTCAGTCACTTCAGATTCAGGATCAGCTTTTGGAGAGGCAAGATCATCCAATTCATC
GTACCACTGTTGTGCAACACCAACCTTATCTATGGATCGTGGATCATCCATTCCAGTGAT
TTCAGCAGCTGCACCTCTTGCTTGGCGCCATATACAGGATTCATGTAATGGCTCTACAAC
CTCAATATCAGCAGGAACATCCACACTCAACTGTATGTCAATATTGCCTGGTAGCAAATC
AAATTGTTGAAGATGATCAATGGCTGTATCTGAAAGTCCGTTTCCACCAGCATAACATGT
CTCCAGAGGGGAATTCAACCAATAAGGAAATCCAAGTATCCCAAAATTAGATACCTGGAA
ATCCAAACAGACCCCAGATTCAATATTGACCTTCAGAATCCTTTGTCGAACCTTATCACA
AATGAACATGTGATTCTGCAACTTTGTCAATGAAGATAAACGATCAGAATGTGGGAGGTC
ATCCAGCGCAAACACATTATTAGTTTTCTGTTGAAACTGGTCACAGGGAATCTTATCGAA
GGTGGATAAATTCTGTCTGATTAGCTGTCCGCAGATCTCAAGAATTTTAGGAGAACCTTC
ACAAATTTTGTCTACTTTTCCTGAACCAGAATCCATGGTCCATAAAGTTTGAAACCTGCG
ATCTATAATATATATAGTGTCATCATCATCAGATTTCAACAGATGCCATGGGAAATATAA
CGACTTCGGATCAAATACTTCAGATTTTTCCATATTCCTCACACTGGTTTCTAGACCAAG
CTTATTCAAGATCCAGTTGAATATTCCACCTCCCTTGTTATCGGTGCTTATCGGGTAAAG
AGTTTGTACTAGACGTGCTTCCATGTCCGCTCTCCTTATAGCATGGTTCTCTGAATCCAA
AAAATATAAGCAATCCTCAGTAGCATTGTAATAAGAACCAGCCGGACGCCTTAATTTAGC
AGATTCAAAATCACCATCTTCAAATCCTGGGGAAGAGCCTATACAATCCATAATCTTCCC
ATTGTCATCACATACAATAATTCTATGATGATTGCAATCAGAAATGAAGAGGCGGTTTGC
ACTTTCATCTGCAGAGACACAGCCTGGGTAATATAGAACTAAATTCTGTAGAGGAGAGCA
TATATATTCATCTTTAGCGATAAGATCCTGCCTCCAAGTTGTAGACCTCACAACATTGAG
CCAATCAGAATCATCACTTGGTTGCATCTGTAATTCCTGAATATCTTGGCATAAAATTTC
GGGACTGACGTCCTTCTCATTGTAAATCTTTGGGCTCTTAAAATTTCTAAATAATATGTA
GCATGCACCCTCCTTTATCTGGGGAAATGTCCGTTGAGACAACAAAATAGGGAATGTAAT
ATTCTCTGTCATCAGAAACTGGATTTGGTTCTCGTGATCCGAAGAATTAATTAGTTTAAT
GCCCATAATAGTAATATGAGGGAACCTCTCCTGAATTGGCTTCAACTTTTGAAACATAGT
GCCACAATCAAAATTGTTTGCAGCAAGAACCAAAAAAGTTCCATGAATTCCATGAATTCC
AAAAAATTCTTCATTTTTAACAGATCTGTTTAACCAGTAATGATCGGTGCCTTCAAGTGT
ATCGAGAGATGATTTTATGAAAGACAAAAGATCAACTTCAGGAGCATGTTTATGTAATAG
ATCAACTGATGTTGAGAACCTGAATATGGCTATGTTGATGAAAGTGAAACCCTCTGACTA
AACCATGATTAGCAATTGGTTTAGGTGAAAATGGCACCGAGTTTAAACCTTTGTCACATT
GCTGCTTATAACAATCACCTGAGTAGTAGAGAAGTGTTGAAATTTGTTTTACACGGCGGC
ACCTCAAAGACAGAGACACAGACATCTCTCCCACGATGGCTGTGTGGGGTTTTCTGAGGT
TTTATGGTGGCTGGCGTAATGAATGTTTTGTTCTGAGAGGTGAGGGTGGGTTCCCGACCC
GATCCGATAAGCAGATCTGTGTTACGTGAATGATCCGACCCGACTTTAAATATTAGTGGA
AGTCGAGAGTGTAAACTGAATTTTACACTGTCATCCAATACTTCAAACTTATTTTACTGC
ATTTAAATATTCTATATCAGGTTGAAGATCTCTTGTTGAGGGGACGACACCAGTGCAGAA
GTTTCTAG
>TR73065|c0_g1_i1 len=2076 path=[5983:0-89 5984:90-113 5985:114-141 5986:142-165 6374:166-263 6398:264-284 6408:285-357 6373:358-381 6396:382-429 6372:430-433 6341:434-484 6394:485-497 6368:498-522 6338:523-729 6418:730-753 6422:754-774 6305:775-815 6337:816-966 5932:967-990 6303:991-1221 5945:1222-1245 5946:1246-1257 5947:1258-1281 6391:1282-1409 6335:1410-1433 6364:1434-1455 6389:1456-1479 6413:1480-1503 6361:1504-1527 6406:1528-1534 6360:1535-1563 6387:1564-1587 6331:1588-1593 6417:1594-1649 6330:1650-1678 6385:1679-1691 6416:1692-1703 6411:1704-1727 6402:1728-1759 6353:1760-1773 6325:1774-1783 6381:1784-1797 6351:1798-1803 6322:1804-1806 6283:1807-1836 6378:1837-1847 6319:1848-1850 6347:1851-1874 6415:1875-1887 6409:1888-1932 6375:1933-1962 6345:1963-1991 6275:1992-2019 5924:2020-2075] [-1, 5983, 5984, 5985, 5986, 6374, 6398, 6408, 6373, 6396, 6372, 6341, 6394, 6368, 6338, 6418, 6422, 6305, 6337, 5932, 6303, 5945, 5946, 5947, 6391, 6335, 6364, 6389, 6413, 6361, 6406, 6360, 6387, 6331, 6417, 6330, 6385, 6416, 6411, 6402, 6353, 6325, 6381, 6351, 6322, 6283, 6378, 6319, 6347, 6415, 6409, 6375, 6345, 6275, 5924, -2]
AGAATCTAGGGCAAAGGTCACCCACTAAGTGCTGATAATTGAGGAATAGTGGATTTCAAC
CCGTGCCTTAGCATATAAAATGTCCCTACATCCTCTTACACCATACTTATGGGACATTGA
CTTTGTTTACCTTGTACATTTATATTAACAGCAATGTTATATTAGAGCAAACAACTCAAT
TGGCTCTTTAAAAATGAAAAATACGAACTTTAGAACACTGTCACTCATAAATCGCTATCA
TGTAAGCAACTTGCGCTCAGGTGTGTTTGAAAATTACAAGGTTTTGGTATGAAGATGATA
TGCAATTTTTCGACGACCCTATCCTTCAAGGTGAAAAGATAAGCAATCTTGGAATGAGAT
GTATTTTTCTCTAACCACAATGCTATATATCTCACATCCAGCCACAGCACATAATGTAAT
TGGAATAGGGCATTTTCCCTGTTTGGCGTATGTATTCTGCTTGAGCTGCAGTTCTTTCTG
CTTCTCTATTTTTTCTAGCTTCAGCTTGTGCACGTTTTTCTTCTGATCTTTGCCTCGCCA
TAGCAATCTTTTTCACCATTTTTGCATGTGTCTGTGCTCTCATTTGCTCAACTTTGGCCT
CGGTTCTTCTCATTTCGGCTTCTAATTTGGCCTTCTGCTGACTTTCCCATGCTTGAATTT
TGATTTCCTCACGCTTTAATCTTGCAGTATGTTTAGATTTTTCAGCTTCCTCCCACAAAG
CAGCACGTTTTTCAAATTCAATTCTCTCTTGTTCTTTAGTATCTGTGTCGCGGCCGGCAG
ATTTTTTATTTTTTTCGTCATCTTTACTTGCCCACGCCGCAATATTCATTTTCCCAAGCT
GCATACCAAGGGCTGCAATCTCTCTCCTAGTCTTTATCTTCATTTCTTCTTCGGACAATT
GCTTTCTACTGTTTTCATTTCGAAACTGTGGATCCTCATCGGTTGTGTAGCCCAAAGGCG
TAGGAGCTGGTGCACCTCTCCTAGGAGTTGAAGGCATTGATGAAATTGGGCTGCGAATTG
GAGTTGCCGAACCAACAGGAGTGGTTGTCTGCGAAGGTTCTTGACTTGGCAACGGGGTCA
TCTCAGTTCCCATATCTCTCATGGCAACAGATCTTATACCGGGAAATGCTGTTTGGTCAT
CTATACTTGTTGTACAAGATAAATCCACTTCATTTACTTCCTTTAAATCTTTGCTTTGGG
GAAAAGATTCCACTACAGGTGGTTTTCCATGTGCTTGACCAGAAACCGAATGAGCATCGG
ATGGAACAAAAGAGAATTTCTCGAATGCCATATGTGAATGTGATGTTGGTTGACAGTAAT
CAACTCGTTTTGTTTCTGCAACCTTGCTTGTCGGGAGCTTATGATCAAAATTACCGGACT
CTGGAACAACCCTTGCCATACTTGTTGGCAGGCGATTTGCTTGGCTATGTATGTTGTTCT
TTCGAGTTTGTATATGATGCCTATTCATTATCCATTTCTCGGCATCGTTCCACTTAGAAG
GAATGGGTCTCAACAGGGATCTACTTACATGATTGCTCACCGGTCTCTCCCCTTTGTCAA
ACTCAAAACTGGATGAGCTAGCTTGACTGTCATAATCAAGATTTTCATCTTCTGTTGTCC
TCACCGGATGAATTGTGCTCGAACTTCCAGGGTCAGCCTTATGAAAATGCTGCATCTTTA
CACGTCCTGTGTCACCATTTTCCACGGGAACTGTTTCCTTTAGTCTCTGGTCCAGTACCG
CATCCCTAAATGGCTTTGATGACAAAACTTCTAAACTTGGAGATGTAACTTCATAATCAA
GGTTGTCGTCGTTGGAGGAAAGTAGGCTATTGACAAATTCAGGATCCTCAATCCTTGAAG
GGGATGTTCTAGAAGAGTTACTGTTGGATCCATCCTTCTTCCTAGGCCCTAATAACTTCA
TCCTCAGTTTACTGGGAGATATTATTCCAGTCTGAGGTTTCTCTATTCTCTCATACTCCA
TTGGATCTTTCTCTTTCTCTTTCTCTTTGTGTGTAATTAATTTGGAAGGTAGCTATAATG
AAGCAGAGAAGATGACGGTGAAAGAGTTCAATTGCA
>TR73066|c0_g1_i1 len=709 path=[1505:0-72 1506:73-96 1513:97-154 1509:155-178 1512:179-470 1500:471-496 1501:497-708] [-1, 1505, 1506, 1513, 1509, 1512, 1500, 1501, -2]
ATGAATGGACGAGGGTTTATTGAGGTGCTCTTTCTTTGCTCTCACAGATTATAAAGTCTA
AATTATCAACACGATAAGCCCTCGCCAAGGCTTGCAGTGTGCCTTGTCTTTGGAAAAGGG
AAAGTACTCTCCGCCTAAACATTGTAGCGAAGAGTAATTATAACCTATAAATTGTTATAC
TATTAACATTCTTATAATACTGACTAAAGAACAGAACCTCGTTACGTAATGGTCTTGGAT
TTTATGCATGAAGTATGCGTAATCTTTTCTTTTGGATGGGGAGAAAGCCAGTACTGTATA
TGTTAGTATCATTAGATTGGTTATCTGAATTGTAATCTCAATGTACTGGACCTATTGAAA
ATGGGAAATACTAACATGTACTCTCAGGGCACTTGTTAGTGTAATGAGGATAGAAATTTT
GTATTGGAATTGCGCATTCCATTTCTTAAAAAGTGAAAAACTGTTTTTTTTTAGTACATA
ATTACTATTTGTAGATTCCTTAACATGTGCTCTTAGGGCACAAGTTAGCATGACCCACTG
AAAACATACATTTTCGGCTACTTAGTTTCGTATTTTTAGCATTGGAATAAGATCCTGACT
GGAGTTGGTTTTGACTTTGAGGATGATTGTATTGGTGTTTGGACTGTCTCTTACTCCCTC
CGTCCCAAATTGTATGACGTTTTGGGCATTTCACACATATTAAGAAATA
>TR73066|c1_g1_i1 len=5044 path=[11474:0-307 11475:308-314 11476:315-338 11569:339-566 11548:567-590 11580:591-742 11511:743-766 11568:767-896 11530:897-920 11579:921-954 11567:955-978 11595:979-1236 11485:1237-1260 11592:1261-1560 11598:1561-1580 11601:1581-1603 11449:1604-1604 11597:1605-1609 11596:1610-1627 11594:1628-1633 11591:1634-1730 11488:1731-1754 11586:1755-2032 11599:2033-2036 11524:2037-2056 11593:2057-2060 11590:2061-2072 11585:2073-2096 11576:2097-2150 11438:2151-2174 11564:2175-2378 11466:2379-2402 11575:2403-2806 11491:2807-2830 11563:2831-2831 11574:2832-2855 11589:2856-2864 11584:2865-2888 11573:2889-2915 11556:2916-2939 11561:2940-3004 11534:3005-3028 11572:3029-3079 11460:3080-3103 11582:3104-3291 11570:3292-3326 11558:3327-4244 11463:4245-4268 11464:4269-5043] [-1, 11474, 11475, 11476, 11569, 11548, 11580, 11511, 11568, 11530, 11579, 11567, 11595, 11485, 11592, 11598, 11601, 11449, 11597, 11596, 11594, 11591, 11488, 11586, 11599, 11524, 11593, 11590, 11585, 11576, 11438, 11564, 11466, 11575, 11491, 11563, 11574, 11589, 11584, 11573, 11556, 11561, 11534, 11572, 11460, 11582, 11570, 11558, 11463, 11464, -2]
TAGCATGACCCAAATCCAAATATTGAACCTCTCTTCCAGCTTTGGGAATCGGATAAGAAG
ACACTATCATCATAATGAGCAAGGATAAAAACACATGACAAGATATGACAGATCATGCCT
TAGCTCTCAAGGCAAGGCACCGTAAATATCATAATTTTTAAGTGTATAACCAAAGAAGAT
TTATGTAGCTAAAACTTTCCTATTACTACTTTCTTCAGAAAGAACTCAGGAAAACAAAGA
ATTCTAACTTATGCATTACACCGTACAGGTAAGCAACCTAAAAATCGTAATGTACAATAA
ATATTTCTATGGAATATTTTTTACCAGAGTTCTTGATACATTATGTATAGGTGCCCTTGC
ATACTAATTGAAGTCAGTAACTAAAGCATTGTCTGTTCTGAAATTGCATGACTATTTACC
TCAATTATCAGCAGTCTTTCAATGTGATGAGTTTGCCTTATTCTTTGAGTTATATCATTC
AAAGCATGACCAAGAGTTCAACATCTTTTCTTGTTTTGTCAAAACCAAGTCAGTAACATG
GGCCTAAACATGGAAGCCAATGTTTCTGGGATACATTGTCAGGAAAAATACAATATACAC
AATCCTGCCAAAAGCCTCCCCAAGTTTTCAAAATTTTCTTCACAGGTAAGTTGTATGTAC
TACACAGCCAAATCAAACTTTGCAGTACAATATATAGCCGTGCATGTTCATCCATCGGCA
ACAACATTAATTTTAATAAGACTCCAATTAACTTCAAGTGGGTCTCCAACTAACAGTAGT
AATGTCTGGCCTGCCAGGCAACATCGGAGGAACACCATGTCCTGGTACTGGTGCACTTGG
TAGGGTGCTTGAAATTGCTCGATGAAAACCTACATTGCTTAATGGAGGCCTTTCAAGTGG
TGGTCGGAAACCTTCTTGCCCAAAGGGAGGGCCTGAAGGATTTATCCCTCTCCATACAAC
ATTTTGATGTTGATTGTTTGTCGATGACATTCTCCTTTGCTCATCACTAACAAATTGCCT
TGGGTTATCTGGAAGAGATGGTAAAGGAAATGGAGGATGGAATGTATGTGGAAGGTGTTG
CTGAACTGTGTGATTTGTGTATGAAAACTGATTTGATGGATTTTGGGGTGGGGCAGGATG
TGTATGTCTCTGAACATATGGGGCGTTACCCTGCTGATACTGATGGTTAGGTTGATGAAC
TTGGGCATTTATATACACATCATTCTGTCCGTATTCTAATTGTCTACTGAAGTCATGAGG
TACATTCTGCTGATACCCCAACTTTGGGGATGACTGATAGGACTGAGGTGGCATTAATGA
TTGGGAGACATGTGAAGGCCGAGCCAGTCCAGACGATTGAGGAACCAATGATACTGGTGG
GGCTGAGGATGGTAAAGGAAGAGGTAATGGTTGCAATATTGGAGGTGGTGGTGGTGGGGG
GGGAGGAGATGGAGATGATGGAGGAGGAGGTGGGGGTGGTGAAGAAGGCAAAGGTGGGGT
TGGAGGAGGTGAATCAAGAGGTAATGGAATGGAACCCTCAGGAGTAACCAATATGTCTTC
TGCAATATCTGAAGTTGGGTCAAAATTCCTATTTGAGCTCTGAAGAAGCATATCAGTTTC
GACAGAACTGTTCAAATATACAGGTCTCTCATCCTTTGGGTGACCTGAAACATCTTCCAT
TTCTAGCTCACCATCCACATCCTCCAAGATACAATGGCGCTTGTCATTTGGGGTCACAGT
GTCCGTTTCTGATCCTCCAAACTTGGGTGTGGGATCTACTGGAGATGTACCATACATATC
TGTACATGAATTGATTTGTAAATCTTCTTCGTCCTCATCTTCATCGAATGCGTGGCAAGA
TAAAAAGCCAGGCAGCTGAAATGTTGCATTACTTCCATATTCATCAACAAGCATGCCTTC
CATTTCTCTAATTGGGTCATCCACAGATCGCTCGGCACGAGATGGACGCCTGAAGGAAAA
GCTAACAGTGATATCATCATTTGAAACCCCAATTTCATCCATGTAACGGCGAATAACGGA
CTCAGGCAAAATTTTCCTCTCAAGCCACAACCTCAAAACCTTGTGGCATTGACGACGATT
TTCACGGGCACTAGCTCCAGGGGGAGCAGCAGCACCAAGAAGACGTGGCAGTGCTGCTTG
AACTGTAGGGATGTAGGAAGCTCCAGCAATTCCTTTTTGACTATGTGAACACTGGGTGAT
AGAATCAACAAGAAAAAACAAATCCACTTTGCGATGAAAACTAGTTTCATTTTCCAATTT
CCGAATGAGAAGTTCAACAACCTCGTTGGCAATGCCATACTTAGCACAGTCTATGGCAAG
ACGCGTTGCGCGCCCAATGCTTTCCTTGGTCCTGGACAAAGTTTCGATCATTCCTTCAAA
AGCGTCACGAGCAACAGCAGCCTCCGTACCACCACTGAGAGAGCCTCCAGGACCCCTTTG
CACTGAACTGACCCTTCTCTCCTCAATTTCATCAGCATCGAGCTGATTTTGAGATGCAGA
GTGATACTCGTTAGTTGGAGGAGAAACCGAAGTTGTGTGCTCATGAACTCCCTGCACATC
TGCATGTGCAAAGTTACTTGAGACAGACAGAAATGGCTGTACTGTGGAGGGGCTAGGAGT
CTCTCCCTGAATGTGGTGAATATCGGAAGAAAGATATTGAGAATGAGCTTTTTTCCATTT
TGCCTGGGCAGCTGCAATAAGATGCTTCATATTACTTCTTTCTTCCATACCTTCTTCCAA
TCTATCAACATGTAGTGCATCAGACTCCTTAAAATCTACTGCTGACACAGGAATGTCAAC
TGCCTGAGGCAATGTCTTTGGAGTAGTCTTAGAAATTTCAGCTGAAGATGCCAGCTTCTT
CTTATGAGCAGAAACCTGGTTCTGAGAAGAGCTGAGATTATGTGAAGATTTTGAAGACCC
ATTATCAGCTTTCTTTGGAGTAGCAATGCTGGAAGCTTTAAGCAAAGGTTTGGAAGATTT
ACTCCGCTCAGCATTTGACTTAGTTATTGCGGGAACTGCCTGAGGTGATTTTACTGGGGA
GGCAGAGCTTACTTTTGCCGCCTTAGAAGGAAACTGCTTTGAATCTAACTTATCATGACT
ATGAGGAACATGCAGAGTAATGACTTCATCAGCTTTCTCTTTTTGAGGGGGCTTAATTGA
TGATGTATGACTATGTAATTGAGAAGACGACTCTTTCAAGTGAGCATCCACAAGTTCACT
AGAATTTCTGAGAGCCAGATGAGCAACATCAGATTTCTCAGAATGTGCATTAATGCCCTT
CTTGACATCTGAAGCAAAAGGTGACTTACTATTTTTTGCAGCTGCTCCATGAACAGGAGT
TTTAGGTTTATCATCATCTTCATAAAGGCAAACAGCTTTACGTTTCTTCTGTACTTGTTT
TGTCGTAACATTCTTCATATCACCTTTCAGTTTAAGATTACTCCAATCTTTTTTCTCATC
AGAAGCAATTCTATCAGAATCAGTTTTCTGAACTTGGCTATGATGTTTGATTGTAGGTGG
CAACTCACGGACAGAGCTTTTTTCTGCTTTTGAATTTGATGTGGACCTTTTCAACTCGAA
CATTTTAGATGATTTATCTTCAACAAAAGTAGAGCAAGGCAAAGTACTTTTCACATCTTT
TGGGATGTGCCCTGAAGTTAAATCATCTTTAGCATCCATGCGTTTCAACTTCTTCGTAGC
ATGTAAGGATTCATTTGCTCCCACATTATGCTTTGTATGAACTTGGTTCTTCTTTCCCGT
AATTGAATTTTTGCCACCAGCCTCCTTGGCATCAGACATGATCTCGTGTAATTCATTTTT
TACCTCAAGACTTGCGTTTTTTGAAATCAAGGTCTTACCTTTTTCTCCAGTATTACCATT
CAAGTCTGGTTTAAGAGTGTCTGGAGAATCTGATTTAACAGCAGATGCATCTTTTCCTTT
CTTTCCTGTTTTAAATGTCGCCCCCGACCTGGAAAGATCAGCGCTGCCAGTAGAGCTTCC
CACCTTCAAAATTGTTCCAGCAGAAGATCCACCGTTTTTATTTCTATCATCTGAAACTTC
AAGTCTCCTCTTTGAACCAGTAACAAGCTTTCTTGGCATACTCCCATTTGTTAAGACACT
ATTTCCGTTATCATGTTGCCCAAAATCATTAACATTACTTGCACTTTTAAGAGTGGGTTT
GCTAGAATTCTTCTTTATCTCTGATCCAGTGGATAATTTACTTTTGACTAAAGGTGATGA
AACAGAAGAACTGTCATTTGGATGGCCAGACTCAGTGAGCTGTTCATCTAGGCTACCCCT
CTCTCTGGTTTTCTGCAAACAGTCCTCCGAATCGGAGCCAGCATTACTCACATAGATATT
ATCCTTTTCAGCATGAGATGTCACGGCATCAGCGGTATCCTTTGAATTACCCACTGCCTC
ATCAACAGTAGGAGCTTCTGAACCAATCCGAGAATCATCCGTGTCGTCGCCACTAGTCTT
CTGATTCTGAAACTCATCAAAAGCTGCACATATTTCCTTCACAGCTTGGGTAAAGTACTT
TGTCTTGCCATGAAGCCGAGCAGACAACTTACTTTTATACTCACTTGTAAATACCTGAAT
ATCTGCGGGTGCAACAAAAGCTATCTCTTTGGTGCCAAAGAATTGAACAAAATATTTCTT
CGGATCAACAGCTTTCTCCCAATCTTCAGGCCTACTTATCTTGGCAGGCCAAGCAGGGAA
GCCCTTCACCTTAGCAAGGACAAGATCGCCTAACCGCAAGTGTCCGTTCTCTTTGGCTTT
GTTCGCTCCGCGTCGACGCGCGGGAGGCATGACTCGGAGAGCAATGTTGTGGAAAAATTG
CAGAAAGAATGGGTTCGATCGGAAAAACCCTAGAAAATCCCGCGGAGGTGCCGCGGGAGG
TTGAAGATGAATTCAGCGGCGGATGTGAAAGGGATTTTGGGGGAATTGAGCGAGAATCGT
AAAAGATTTGATTTTTTGAGAATCGCTTATTGATCGAGATTTTGCGTTTGCGTTTGCGTT
TTTG
>TR73066|c1_g1_i2 len=5152 path=[11474:0-307 11475:308-314 11476:315-338 11569:339-566 11548:567-590 11580:591-742 11511:743-766 11568:767-896 11530:897-920 11579:921-954 11567:955-978 11595:979-1236 11485:1237-1260 11592:1261-1560 11598:1561-1580 11601:1581-1603 11449:1604-1604 11597:1605-1609 11596:1610-1627 11594:1628-1633 11591:1634-1730 11488:1731-1754 11586:1755-2032 11599:2033-2036 11524:2037-2056 11593:2057-2060 11590:2061-2072 11585:2073-2096 11576:2097-2150 11438:2151-2174 11564:2175-2378 11466:2379-2402 11575:2403-2806 11491:2807-2830 11563:2831-2831 11574:2832-2855 11589:2856-2864 11584:2865-2888 11573:2889-2915 11556:2916-2939 11561:2940-3004 11534:3005-3028 11572:3029-3079 11460:3080-3103 11582:3104-3291 11588:3292-3326 11571:3327-3365 11559:3366-3389 11583:3390-3399 11570:3400-3434 11558:3435-4352 11463:4353-4376 11464:4377-5151] [-1, 11474, 11475, 11476, 11569, 11548, 11580, 11511, 11568, 11530, 11579, 11567, 11595, 11485, 11592, 11598, 11601, 11449, 11597, 11596, 11594, 11591, 11488, 11586, 11599, 11524, 11593, 11590, 11585, 11576, 11438, 11564, 11466, 11575, 11491, 11563, 11574, 11589, 11584, 11573, 11556, 11561, 11534, 11572, 11460, 11582, 11588, 11571, 11559, 11583, 11570, 11558, 11463, 11464, -2]
TAGCATGACCCAAATCCAAATATTGAACCTCTCTTCCAGCTTTGGGAATCGGATAAGAAG
ACACTATCATCATAATGAGCAAGGATAAAAACACATGACAAGATATGACAGATCATGCCT
TAGCTCTCAAGGCAAGGCACCGTAAATATCATAATTTTTAAGTGTATAACCAAAGAAGAT
TTATGTAGCTAAAACTTTCCTATTACTACTTTCTTCAGAAAGAACTCAGGAAAACAAAGA
ATTCTAACTTATGCATTACACCGTACAGGTAAGCAACCTAAAAATCGTAATGTACAATAA
ATATTTCTATGGAATATTTTTTACCAGAGTTCTTGATACATTATGTATAGGTGCCCTTGC
ATACTAATTGAAGTCAGTAACTAAAGCATTGTCTGTTCTGAAATTGCATGACTATTTACC
TCAATTATCAGCAGTCTTTCAATGTGATGAGTTTGCCTTATTCTTTGAGTTATATCATTC
AAAGCATGACCAAGAGTTCAACATCTTTTCTTGTTTTGTCAAAACCAAGTCAGTAACATG
GGCCTAAACATGGAAGCCAATGTTTCTGGGATACATTGTCAGGAAAAATACAATATACAC
AATCCTGCCAAAAGCCTCCCCAAGTTTTCAAAATTTTCTTCACAGGTAAGTTGTATGTAC
TACACAGCCAAATCAAACTTTGCAGTACAATATATAGCCGTGCATGTTCATCCATCGGCA
ACAACATTAATTTTAATAAGACTCCAATTAACTTCAAGTGGGTCTCCAACTAACAGTAGT
AATGTCTGGCCTGCCAGGCAACATCGGAGGAACACCATGTCCTGGTACTGGTGCACTTGG
TAGGGTGCTTGAAATTGCTCGATGAAAACCTACATTGCTTAATGGAGGCCTTTCAAGTGG
TGGTCGGAAACCTTCTTGCCCAAAGGGAGGGCCTGAAGGATTTATCCCTCTCCATACAAC
ATTTTGATGTTGATTGTTTGTCGATGACATTCTCCTTTGCTCATCACTAACAAATTGCCT
TGGGTTATCTGGAAGAGATGGTAAAGGAAATGGAGGATGGAATGTATGTGGAAGGTGTTG
CTGAACTGTGTGATTTGTGTATGAAAACTGATTTGATGGATTTTGGGGTGGGGCAGGATG
TGTATGTCTCTGAACATATGGGGCGTTACCCTGCTGATACTGATGGTTAGGTTGATGAAC
TTGGGCATTTATATACACATCATTCTGTCCGTATTCTAATTGTCTACTGAAGTCATGAGG
TACATTCTGCTGATACCCCAACTTTGGGGATGACTGATAGGACTGAGGTGGCATTAATGA
TTGGGAGACATGTGAAGGCCGAGCCAGTCCAGACGATTGAGGAACCAATGATACTGGTGG
GGCTGAGGATGGTAAAGGAAGAGGTAATGGTTGCAATATTGGAGGTGGTGGTGGTGGGGG
GGGAGGAGATGGAGATGATGGAGGAGGAGGTGGGGGTGGTGAAGAAGGCAAAGGTGGGGT
TGGAGGAGGTGAATCAAGAGGTAATGGAATGGAACCCTCAGGAGTAACCAATATGTCTTC
TGCAATATCTGAAGTTGGGTCAAAATTCCTATTTGAGCTCTGAAGAAGCATATCAGTTTC
GACAGAACTGTTCAAATATACAGGTCTCTCATCCTTTGGGTGACCTGAAACATCTTCCAT
TTCTAGCTCACCATCCACATCCTCCAAGATACAATGGCGCTTGTCATTTGGGGTCACAGT
GTCCGTTTCTGATCCTCCAAACTTGGGTGTGGGATCTACTGGAGATGTACCATACATATC
TGTACATGAATTGATTTGTAAATCTTCTTCGTCCTCATCTTCATCGAATGCGTGGCAAGA
TAAAAAGCCAGGCAGCTGAAATGTTGCATTACTTCCATATTCATCAACAAGCATGCCTTC
CATTTCTCTAATTGGGTCATCCACAGATCGCTCGGCACGAGATGGACGCCTGAAGGAAAA
GCTAACAGTGATATCATCATTTGAAACCCCAATTTCATCCATGTAACGGCGAATAACGGA
CTCAGGCAAAATTTTCCTCTCAAGCCACAACCTCAAAACCTTGTGGCATTGACGACGATT
TTCACGGGCACTAGCTCCAGGGGGAGCAGCAGCACCAAGAAGACGTGGCAGTGCTGCTTG
AACTGTAGGGATGTAGGAAGCTCCAGCAATTCCTTTTTGACTATGTGAACACTGGGTGAT
AGAATCAACAAGAAAAAACAAATCCACTTTGCGATGAAAACTAGTTTCATTTTCCAATTT
CCGAATGAGAAGTTCAACAACCTCGTTGGCAATGCCATACTTAGCACAGTCTATGGCAAG
ACGCGTTGCGCGCCCAATGCTTTCCTTGGTCCTGGACAAAGTTTCGATCATTCCTTCAAA
AGCGTCACGAGCAACAGCAGCCTCCGTACCACCACTGAGAGAGCCTCCAGGACCCCTTTG
CACTGAACTGACCCTTCTCTCCTCAATTTCATCAGCATCGAGCTGATTTTGAGATGCAGA
GTGATACTCGTTAGTTGGAGGAGAAACCGAAGTTGTGTGCTCATGAACTCCCTGCACATC
TGCATGTGCAAAGTTACTTGAGACAGACAGAAATGGCTGTACTGTGGAGGGGCTAGGAGT
CTCTCCCTGAATGTGGTGAATATCGGAAGAAAGATATTGAGAATGAGCTTTTTTCCATTT
TGCCTGGGCAGCTGCAATAAGATGCTTCATATTACTTCTTTCTTCCATACCTTCTTCCAA
TCTATCAACATGTAGTGCATCAGACTCCTTAAAATCTACTGCTGACACAGGAATGTCAAC
TGCCTGAGGCAATGTCTTTGGAGTAGTCTTAGAAATTTCAGCTGAAGATGCCAGCTTCTT
CTTATGAGCAGAAACCTGGTTCTGAGAAGAGCTGAGATTATGTGAAGATTTTGAAGACCC
ATTATCAGCTTTCTTTGGAGTAGCAATGCTGGAAGCTTTAAGCAAAGGTTTGGAAGATTT
ACTCCGCTCAGCATTTGACTTAGTTATTGCGGGAACTGCCTGAGGTGATTTTACTGGGGA
GGCAGAGCTTACTTTTGCCGCCTTAGAAGGAAACTGCTTTGAATCTAACTTATCATGACT
ATGAGGAACATGCAGAGTAATGACTTCATCAGCTTTCTCTTTTTGAGGGGGCTTAATTGA
TGATGTATGACTATGTAATTGAGAAGACGACTCTTTCAAGTGAGCATCCACAAGTTCACT
AGAATTTCTGAGAGCCAGATGAGCAACATCAGATTTCTCAGAATGTGCATTAATGCCCTT
CTTGACATCTGAAGCAAAAGGTGACTTGCTATTTTTTGCAGTCAAGTGAGCATCCACTCG
TTCGCTAGAATTTCTGACAGATTTCTCAGAATGTGCATTAATGCCCTTCTTGACATCTGA
AGCAAAAGGTGACTTACTATTTTTTGCAGCTGCTCCATGAACAGGAGTTTTAGGTTTATC
ATCATCTTCATAAAGGCAAACAGCTTTACGTTTCTTCTGTACTTGTTTTGTCGTAACATT
CTTCATATCACCTTTCAGTTTAAGATTACTCCAATCTTTTTTCTCATCAGAAGCAATTCT
ATCAGAATCAGTTTTCTGAACTTGGCTATGATGTTTGATTGTAGGTGGCAACTCACGGAC
AGAGCTTTTTTCTGCTTTTGAATTTGATGTGGACCTTTTCAACTCGAACATTTTAGATGA
TTTATCTTCAACAAAAGTAGAGCAAGGCAAAGTACTTTTCACATCTTTTGGGATGTGCCC
TGAAGTTAAATCATCTTTAGCATCCATGCGTTTCAACTTCTTCGTAGCATGTAAGGATTC
ATTTGCTCCCACATTATGCTTTGTATGAACTTGGTTCTTCTTTCCCGTAATTGAATTTTT
GCCACCAGCCTCCTTGGCATCAGACATGATCTCGTGTAATTCATTTTTTACCTCAAGACT
TGCGTTTTTTGAAATCAAGGTCTTACCTTTTTCTCCAGTATTACCATTCAAGTCTGGTTT
AAGAGTGTCTGGAGAATCTGATTTAACAGCAGATGCATCTTTTCCTTTCTTTCCTGTTTT
AAATGTCGCCCCCGACCTGGAAAGATCAGCGCTGCCAGTAGAGCTTCCCACCTTCAAAAT
TGTTCCAGCAGAAGATCCACCGTTTTTATTTCTATCATCTGAAACTTCAAGTCTCCTCTT
TGAACCAGTAACAAGCTTTCTTGGCATACTCCCATTTGTTAAGACACTATTTCCGTTATC
ATGTTGCCCAAAATCATTAACATTACTTGCACTTTTAAGAGTGGGTTTGCTAGAATTCTT
CTTTATCTCTGATCCAGTGGATAATTTACTTTTGACTAAAGGTGATGAAACAGAAGAACT
GTCATTTGGATGGCCAGACTCAGTGAGCTGTTCATCTAGGCTACCCCTCTCTCTGGTTTT
CTGCAAACAGTCCTCCGAATCGGAGCCAGCATTACTCACATAGATATTATCCTTTTCAGC
ATGAGATGTCACGGCATCAGCGGTATCCTTTGAATTACCCACTGCCTCATCAACAGTAGG
AGCTTCTGAACCAATCCGAGAATCATCCGTGTCGTCGCCACTAGTCTTCTGATTCTGAAA
CTCATCAAAAGCTGCACATATTTCCTTCACAGCTTGGGTAAAGTACTTTGTCTTGCCATG
AAGCCGAGCAGACAACTTACTTTTATACTCACTTGTAAATACCTGAATATCTGCGGGTGC
AACAAAAGCTATCTCTTTGGTGCCAAAGAATTGAACAAAATATTTCTTCGGATCAACAGC
TTTCTCCCAATCTTCAGGCCTACTTATCTTGGCAGGCCAAGCAGGGAAGCCCTTCACCTT
AGCAAGGACAAGATCGCCTAACCGCAAGTGTCCGTTCTCTTTGGCTTTGTTCGCTCCGCG
TCGACGCGCGGGAGGCATGACTCGGAGAGCAATGTTGTGGAAAAATTGCAGAAAGAATGG
GTTCGATCGGAAAAACCCTAGAAAATCCCGCGGAGGTGCCGCGGGAGGTTGAAGATGAAT
TCAGCGGCGGATGTGAAAGGGATTTTGGGGGAATTGAGCGAGAATCGTAAAAGATTTGAT
TTTTTGAGAATCGCTTATTGATCGAGATTTTGCGTTTGCGTTTGCGTTTTTG
>TR73067|c0_g1_i1 len=771 path=[7380:0-188 7381:189-192 7382:193-221 7545:222-556 7393:557-580 7394:581-581 7395:582-605 7396:606-770] [-1, 7380, 7381, 7382, 7545, 7393, 7394, 7395, 7396, -2]
GGAATCCGTTTATTGTGAACCTAATCCCACCACGCTTCCTACATGGCACCCTGCATAATC
AACATAACAAAATTAATAAAATACAAATAGATATAAACTAGAGATAAAAATGAATTAGTT
ATACTAGTGTTCTTTAGCTAAGTAAATAAGCCTTATCTAAGGCATGTTTGGATTGACATA
ATTTTTGTTTGGAAGTGTATAGGAGAACTTATGCAAATAAGTTATGACATTGTATTTATT
TATTTATTTACAAAAGCTTATGACATCCTTCATAAACTATTTTAAGTTTATTTTCTTAAC
TTCTTTGAAGTGGTTGATGAAAACATCTTATGACTTATAGGAAAATAGCTTAACTTAATT
CTCACTTATTATAAAAATAGATTATATATAAGCACTTTTATTAGGGTTTATGTATAAGCA
CTTATGATGATAAATGTGAAGCTGCAAATTAGTTATTTATTCCAACATGGTCTTACCAAT
TTATTCTCCCATTATCTATATACTTCTTATTCTACTTTTTTTTTTTTTTTCCTTATCATT
GAGATCTATCACAAAAACCATTTAACATTCAAGTCATTTAAGCTAAAATAAGTTCTATAA
AATTAATTCATTCAAAATCATTCTTTTATCACCACAAAATCAAACAAACACTTGATGTCA
TCGGTTATTATGCCAAAATCAATTTTAATAGAGCAAATAAGCAAAAATGTAGGGTACAAA
CCGGCGAAAGGCGACAGGGACGATTCCGGCGCGATATTCAGCGATTTTAAG
>TR73067|c0_g1_i2 len=760 path=[7227:0-188 7228:189-210 7545:211-545 7393:546-569 7394:570-570 7395:571-594 7396:595-759] [-1, 7227, 7228, 7545, 7393, 7394, 7395, 7396, -2]
GGAATCCGTTTATTGTGAACCTAATCCCACCACGCTTCCTACATGGCACCCTGCATAATC
AACATAACAAAATTAATAAAATACAAATAGATATAAACTAGAGATAAAAATGAATTAGTT
ATACTAGTGTTCTTTAGCTAAGTAAATAAGCCTTATCTAAGGCATGTTTGGATTGACATA
ATTTTTGTTAGGAGAACTTATGCAAATAAGTTATGACATTGTATTTATTTATTTATTTAC
AAAAGCTTATGACATCCTTCATAAACTATTTTAAGTTTATTTTCTTAACTTCTTTGAAGT
GGTTGATGAAAACATCTTATGACTTATAGGAAAATAGCTTAACTTAATTCTCACTTATTA
TAAAAATAGATTATATATAAGCACTTTTATTAGGGTTTATGTATAAGCACTTATGATGAT
AAATGTGAAGCTGCAAATTAGTTATTTATTCCAACATGGTCTTACCAATTTATTCTCCCA
TTATCTATATACTTCTTATTCTACTTTTTTTTTTTTTTTCCTTATCATTGAGATCTATCA
CAAAAACCATTTAACATTCAAGTCATTTAAGCTAAAATAAGTTCTATAAAATTAATTCAT
TCAAAATCATTCTTTTATCACCACAAAATCAAACAAACACTTGATGTCATCGGTTATTAT
GCCAAAATCAATTTTAATAGAGCAAATAAGCAAAAATGTAGGGTACAAACCGGCGAAAGG
CGACAGGGACGATTCCGGCGCGATATTCAGCGATTTTAAG
>TR73067|c0_g2_i1 len=1997 path=[7389:0-188 7390:189-192 7587:193-960 7674:961-984 7681:985-1000 7584:1001-1018 7634:1019-1024 7614:1025-1033 7581:1034-1057 7669:1058-1060 7663:1061-1088 7656:1089-1125 7631:1126-1186 7662:1187-1223 7672:1224-1247 7668:1248-1262 7661:1263-1285 7671:1286-1306 7675:1307-1309 7682:1310-1315 7571:1316-1345 7677:1346-1347 7684:1348-1356 7527:1357-1372 7129:1373-1374 7130:1375-1380 7564:1381-1463 7679:1464-1470 7562:1471-1510 7622:1511-1540 7665:1541-1564 7658:1565-1613 7651:1614-1637 7680:1638-1648 7686:1649-1657 7514:1658-1672 7639:1673-1690 7555:1691-1735 7619:1736-1751 7589:1752-1779 7550:1780-1781 7507:1782-1804 7637:1805-1840 7618:1841-1907 7505:1908-1973 7118:1974-1996] [-1, 7389, 7390, 7587, 7674, 7681, 7584, 7634, 7614, 7581, 7669, 7663, 7656, 7631, 7662, 7672, 7668, 7661, 7671, 7675, 7682, 7571, 7677, 7684, 7527, 7129, 7130, 7564, 7679, 7562, 7622, 7665, 7658, 7651, 7680, 7686, 7514, 7639, 7555, 7619, 7589, 7550, 7507, 7637, 7618, 7505, 7118, -2]
GGAATCCGTTTATTGTGAACCTAATCCCACCACGCTTCCTACATGGCACCCTGCATAATC
AACATAACAAAATTAATAAAATACAAATAGATATAAACTAGAGATAAAAATGAATTAGTT
ATACTAGTGTTCTTTAGCTAAGTAAATAAGCCTTATCTAAGGCATGTTTGGATTGACATA
ATTTTTGTTTGGAGAACTTATGCAAATAAGTTGAAAAAAGATTGTGAAAATTGTCATAAG
CTATTTTACAAGAATATGTCTTACACTGTCTTAGAAGATACCACAACAATAAAATTCCAT
CCAACAATAAAAGGAGACACCAATGAAATTTGAACCAAAAATTAACACTAGAGGTTCATA
ACTTTATTACGAAACGATAACTTTAAATGCAGCTCAAAAACCAAATGGTATCAGTAACTT
TGCATGTTTTCATCTAACTTACTTTCTCAAGAAGAGAACAACTACAATACTTCCAGACAC
ACATAAAAAAATTCCATATGCCCAAGTTCAATGATAAAAGAAACAGAAGAAGCTTAATTC
AGTCCAATAACTAGTTATAACACTCATTCAAAGAACAGAACTTTTCAAACAATTTCATGT
CCTACAAACATTTGATTCAGACATTGTTGCAGTGAACATAACTAAATGCAGGATGCATTC
TAAAACCTATGTAATATCGATATTTCAGAACGAAGGTGTGTCAAATGTCCAACATGTGTT
GGTCTCCGACACAACCGGTGCCAAAGCATTTGATTATTTTCAATCACTTAAATTTTCTTT
CAAATTTACACTGTTGTCTACATGTTAGTGTTAGTCATTTGTCTATATTTGTGTTTCATA
TCATAGTCTAAAACCCATCAACATGAACATCATTATATATAATAACAACGAGAAATTATA
AATAAATGAAACGAACTATACCGACACAAATAAATCATATAACATTTGGAAAATGTAACC
ACAAATCATGAAGAAGATTTTCTAGTTCTCATAAGAATACTCGTCATTCTAACTCCACTC
AAAGTAACATTACTCGAACGAACAAATCTAGAATTCCTAAACAATTTCACAACCTCTCTC
ACCTCATTAGCACCACACTCCCCAACAAGAACAAAACAAACACCACCACCCCTAACAACC
CTTTCCATCTCAGCTGCAAATCTCGTCGGAAACAACGCCTCATCAAATCTCGCAGTGAAA
GCAAAATCAAACGCCCCATCAAAGAAAGGCAAATTATGCGGATCAGCACGGCTAACAAGA
GGCGGAGACTCTAACAACTCAATGCCGGTGACATCCTCAACGCCAAGACGCTGTAATGCA
GAGACTTCATGACCCGCACCAGCGGAAATGCAGAGGACTTTGGTATTGTTAGGCAGCAGA
CCAATATCGCGAATCGAAAGGAAAATAAGGGAGAAGGATCGGAGTTTGTTGTTCCAGTCG
TGTGACGACCAGAGACGGTTGTTTTTCTTGTAGGAGGGGAGGCTGGGGCGGGTGGACGTG
AAGTCGCAGGTGGATTTAGGGAAGCGGAGGTGGGGTTTTAACGGCGCTTCCGGTGGAACG
CATGTGTCGGGTGTGATAAGGAATAGAGATATGAGTGTTACTGAAGCTATGGCTATAGAG
GCTATGGAAAGTTTTCTAAGGAATGTGTCAATTTCTTTATCCATTGTGGAGTTTCTGAAG
CTGGGTTTGATGGTTTGTTTATCTATTCATAATCTACCCACATTTCTCTTCTCATTTGTT
GAGCGTGTAAAATGTTTGTTTTACACTGACAGTGTATTCTGCCCAAAGATGACGTGATTC
ACCAGCCAGTTTCTTCAACTAAACAACAAATCAGCTATAATCTTAAAACTTTTATGTAAA
ATCACTCAGCAATTGAAACCAAAATTATCCTGATTCTCGTGGGAAAAGAGGAAGAACTAG
TGACATGAAATGAAATGAAGGTTGGCGTGAATGTGAGAGAAAATTTGGAAAGAAAATTGG
ATCAAGTTTTTTTTTTT
>TR73067|c0_g2_i2 len=1855 path=[7389:0-188 7390:189-192 7587:193-960 7674:961-984 7681:985-1000 7585:1001-1024 7635:1025-1033 7541:1034-1042 7613:1043-1057 7633:1058-1060 7647:1061-1088 7656:1089-1125 7630:1126-1186 7662:1187-1223 7672:1224-1247 7668:1248-1262 7661:1263-1285 7628:1286-1309 7676:1310-1315 7683:1316-1321 7531:1322-1378 7666:1379-1422 7659:1423-1446 7652:1447-1456 7685:1457-1463 7679:1464-1470 7599:1471-1480 7561:1481-1510 7622:1511-1540 7665:1541-1564 7658:1565-1613 7651:1614-1637 7680:1638-1648 7687:1649-1657 7516:1658-1672 7650:1673-1714 7620:1715-1737 7638:1738-1752 7552:1753-1772 7509:1773-1831 7261:1832-1854] [-1, 7389, 7390, 7587, 7674, 7681, 7585, 7635, 7541, 7613, 7633, 7647, 7656, 7630, 7662, 7672, 7668, 7661, 7628, 7676, 7683, 7531, 7666, 7659, 7652, 7685, 7679, 7599, 7561, 7622, 7665, 7658, 7651, 7680, 7687, 7516, 7650, 7620, 7638, 7552, 7509, 7261, -2]
GGAATCCGTTTATTGTGAACCTAATCCCACCACGCTTCCTACATGGCACCCTGCATAATC
AACATAACAAAATTAATAAAATACAAATAGATATAAACTAGAGATAAAAATGAATTAGTT
ATACTAGTGTTCTTTAGCTAAGTAAATAAGCCTTATCTAAGGCATGTTTGGATTGACATA
ATTTTTGTTTGGAGAACTTATGCAAATAAGTTGAAAAAAGATTGTGAAAATTGTCATAAG
CTATTTTACAAGAATATGTCTTACACTGTCTTAGAAGATACCACAACAATAAAATTCCAT
CCAACAATAAAAGGAGACACCAATGAAATTTGAACCAAAAATTAACACTAGAGGTTCATA
ACTTTATTACGAAACGATAACTTTAAATGCAGCTCAAAAACCAAATGGTATCAGTAACTT
TGCATGTTTTCATCTAACTTACTTTCTCAAGAAGAGAACAACTACAATACTTCCAGACAC
ACATAAAAAAATTCCATATGCCCAAGTTCAATGATAAAAGAAACAGAAGAAGCTTAATTC
AGTCCAATAACTAGTTATAACACTCATTCAAAGAACAGAACTTTTCAAACAATTTCATGT
CCTACAAACATTTGATTCAGACATTGTTGCAGTGAACATAACTAAATGCAGGATGCATTC
TAAAACCTATGTAATATCGATATTTCAGAACGAAGGTGTGTCAAATGTCCAACATGTGTT
GGTCTCCGACACAACCGGTGCCAAAGCATTTGATTATTTTCAATCACTTAAATTTTCTTT
CAAATTTACACTGTTGTCTACATGTTAGTGTTAGTCATTTGTCTATATTTGTGTTTCATA
TCATAGTCTAAAACCCATCAACATGAACATCATTATATATAATAACAACGAGAAATTATA
AATAAATGAAACGAACTATACCGACACAAATAAATCATATAACATTTGGAAAATGTAACC
ACAAATCATGAAGAAGATTTTCTAGTTCTCATAAGAATACTAGTCATTCTAACTCCACTC
AAAGTAACATTACTAGAACGAACAAATCTAGAATTCCTAAATAATCTCACAACCTCTCTC
ACCTCATTAGCACCACACTCCCCAACAAGAACAAAACAAACACCACAACCCCTAACAACC
CTCTCCATCTCCACCGCAAATCTAGTCGGAAACAACGCCTCATCAAATCTCGCAGTGAAA
GCAAAATCAAACGCCCCATCAAAGAAAGGCAAATTATGCGGATCAGCACGGCTAACAAGA
GGCGGAGACTCTAACAACTCAATGCCAGTGACATCCTCAACGCCAAGACGCTGTAACGCA
GAGACTTCATGACCGGCACCAGCGGAAACACATAGTACTTTGGTATTGTTAGGCAAAAGA
CCAATATCACGGATCGAAAGGAATATAAGGGAGAAGGAGCGGAGTTTGTTGTTCCAGTCG
CGTGACGACCAGAGACGGTTGTTTTTCTTGTCGGAGGGGAGGTTGGGACGGGTGGACGTG
AAGTCGCAGGTGGATTTAGGGAAGCGGAGGTGGGGTTTTAACGGCGCTTCCGGTGGAACG
CATGTGTCGGGTGTGATAAGGAATAGAGATATGAGTGTTACTGAAGCTATGGCTATAGAG
GCTATGGAAAGTTTTCTAAGGAATGTGTCTATTTCTTTGTCCATTGTGGTGTTTCTGAAG
CTGGGTTTGTTGTTTACACTGACAGTGTATTCTGCCCAAAGATGACGTGATTCACCAGAC
ACTTTCTTCACCTGATTCTCGTGGGAAAAGGAGGAAGAACGAGTGAAATGAAATAAAGGT
TGGCGTGATTGTGAGAGAAAATTTGGAAAGAAAATTGGATCAAGTTTTTTTTTTT
>TR73067|c0_g2_i3 len=1930 path=[7389:0-188 7390:189-192 7587:193-960 7674:961-984 7681:985-1000 7585:1001-1024 7635:1025-1033 7541:1034-1042 7613:1043-1057 7633:1058-1060 7647:1061-1088 7656:1089-1125 7630:1126-1186 7662:1187-1223 7672:1224-1247 7668:1248-1262 7661:1263-1285 7628:1286-1309 7676:1310-1315 7683:1316-1321 7531:1322-1378 7666:1379-1422 7659:1423-1446 7652:1447-1456 7685:1457-1463 7679:1464-1470 7599:1471-1480 7561:1481-1510 7622:1511-1540 7665:1541-1564 7658:1565-1613 7651:1614-1637 7680:1638-1648 7687:1649-1657 7516:1658-1672 7650:1673-1714 7620:1715-1737 7638:1738-1752 7510:1753-1773 7618:1774-1840 7505:1841-1906 7118:1907-1929] [-1, 7389, 7390, 7587, 7674, 7681, 7585, 7635, 7541, 7613, 7633, 7647, 7656, 7630, 7662, 7672, 7668, 7661, 7628, 7676, 7683, 7531, 7666, 7659, 7652, 7685, 7679, 7599, 7561, 7622, 7665, 7658, 7651, 7680, 7687, 7516, 7650, 7620, 7638, 7510, 7618, 7505, 7118, -2]
GGAATCCGTTTATTGTGAACCTAATCCCACCACGCTTCCTACATGGCACCCTGCATAATC
AACATAACAAAATTAATAAAATACAAATAGATATAAACTAGAGATAAAAATGAATTAGTT
ATACTAGTGTTCTTTAGCTAAGTAAATAAGCCTTATCTAAGGCATGTTTGGATTGACATA
ATTTTTGTTTGGAGAACTTATGCAAATAAGTTGAAAAAAGATTGTGAAAATTGTCATAAG
CTATTTTACAAGAATATGTCTTACACTGTCTTAGAAGATACCACAACAATAAAATTCCAT
CCAACAATAAAAGGAGACACCAATGAAATTTGAACCAAAAATTAACACTAGAGGTTCATA
ACTTTATTACGAAACGATAACTTTAAATGCAGCTCAAAAACCAAATGGTATCAGTAACTT
TGCATGTTTTCATCTAACTTACTTTCTCAAGAAGAGAACAACTACAATACTTCCAGACAC
ACATAAAAAAATTCCATATGCCCAAGTTCAATGATAAAAGAAACAGAAGAAGCTTAATTC
AGTCCAATAACTAGTTATAACACTCATTCAAAGAACAGAACTTTTCAAACAATTTCATGT
CCTACAAACATTTGATTCAGACATTGTTGCAGTGAACATAACTAAATGCAGGATGCATTC
TAAAACCTATGTAATATCGATATTTCAGAACGAAGGTGTGTCAAATGTCCAACATGTGTT
GGTCTCCGACACAACCGGTGCCAAAGCATTTGATTATTTTCAATCACTTAAATTTTCTTT
CAAATTTACACTGTTGTCTACATGTTAGTGTTAGTCATTTGTCTATATTTGTGTTTCATA
TCATAGTCTAAAACCCATCAACATGAACATCATTATATATAATAACAACGAGAAATTATA
AATAAATGAAACGAACTATACCGACACAAATAAATCATATAACATTTGGAAAATGTAACC
ACAAATCATGAAGAAGATTTTCTAGTTCTCATAAGAATACTAGTCATTCTAACTCCACTC
AAAGTAACATTACTAGAACGAACAAATCTAGAATTCCTAAATAATCTCACAACCTCTCTC
ACCTCATTAGCACCACACTCCCCAACAAGAACAAAACAAACACCACAACCCCTAACAACC
CTCTCCATCTCCACCGCAAATCTAGTCGGAAACAACGCCTCATCAAATCTCGCAGTGAAA
GCAAAATCAAACGCCCCATCAAAGAAAGGCAAATTATGCGGATCAGCACGGCTAACAAGA
GGCGGAGACTCTAACAACTCAATGCCAGTGACATCCTCAACGCCAAGACGCTGTAACGCA
GAGACTTCATGACCGGCACCAGCGGAAACACATAGTACTTTGGTATTGTTAGGCAAAAGA
CCAATATCACGGATCGAAAGGAATATAAGGGAGAAGGAGCGGAGTTTGTTGTTCCAGTCG
CGTGACGACCAGAGACGGTTGTTTTTCTTGTCGGAGGGGAGGTTGGGACGGGTGGACGTG
AAGTCGCAGGTGGATTTAGGGAAGCGGAGGTGGGGTTTTAACGGCGCTTCCGGTGGAACG
CATGTGTCGGGTGTGATAAGGAATAGAGATATGAGTGTTACTGAAGCTATGGCTATAGAG
GCTATGGAAAGTTTTCTAAGGAATGTGTCTATTTCTTTGTCCATTGTGGTGTTTCTGAAG
CTGGGTTTGTTGTTTACACTGACAGTGTATTCTGCCCAAAGATGACGTGATTCACCAGAC
ACTTTCTTCACCTAAACAACAAATCAGCTATAATCTTAAAACTTTTATGTAAAATCACTC
AGCAATTGAAACCAAAATTATCCTGATTCTCGTGGGAAAAGAGGAAGAACTAGTGACATG
AAATGAAATGAAGGTTGGCGTGAATGTGAGAGAAAATTTGGAAAGAAAATTGGATCAAGT
TTTTTTTTTT
>TR73067|c1_g1_i1 len=382 path=[360:0-381] [-1, 360, -2]
CTTAGTACATAAGAGAGTTGGTGGCTTTCAAGTCAATTAAACTTTTCCAACGAACAAGAG
ACAAAAATAAGGCGTGTTTCTGAAATACACACCATCTAAAGGTAATGCATAATATAAACC
CATACCAAGATTTGCCATATTCAAGATAAACCATATGCATTTGAAATGCCAAGGAAGCAT
GTTAGGTGCAGATAGCTGAACATGATTCAAGGATTGCACCAATCTTCCATTAGTCATCGT
TTCTTGCCCAAACTCAAAAGCCAAGTTTAGTTCCAAGTTTAGGCCTCCACTTGAATGGGA
CGCTTCACTCCCAAGGTATCCATAATAAAACGGCAGGAAATCATATTTCCACTGGCAGTA
TCCTGATTCTCGTGGGAAAAGG
>TR73068|c0_g1_i1 len=2620 path=[7977:0-276 7978:277-300 8078:301-402 7821:403-440 8040:441-1051 8095:1052-1075 8105:1076-1107 8038:1108-1164 8090:1165-1212 8096:1213-1213 8036:1214-1240 8076:1241-1260 8060:1261-1350 7824:1351-1374 8035:1375-1459 7905:1460-1498 8059:1499-1574 8034:1575-1598 8097:1599-1608 7703:1609-1635 8033:1636-1722 7759:1723-1746 8085:1747-1826 8032:1827-1872 8001:1873-1885 8054:1886-1909 8093:1910-1914 8089:1915-1963 8072:1964-2020 8094:2021-2068 8092:2069-2092 8088:2093-2108 8099:2109-2120 8021:2121-2132 8107:2133-2133 8047:2134-2144 8081:2145-2148 8066:2149-2157 8112:2158-2159 8087:2160-2172 8080:2173-2183 8065:2184-2211 8016:2212-2297 8102:2298-2321 8108:2322-2347 7681:2348-2370 7682:2371-2371 8042:2372-2459 8103:2460-2489 7980:2490-2587 7768:2588-2588 7769:2589-2619] [-1, 7977, 7978, 8078, 7821, 8040, 8095, 8105, 8038, 8090, 8096, 8036, 8076, 8060, 7824, 8035, 7905, 8059, 8034, 8097, 7703, 8033, 7759, 8085, 8032, 8001, 8054, 8093, 8089, 8072, 8094, 8092, 8088, 8099, 8021, 8107, 8047, 8081, 8066, 8112, 8087, 8080, 8065, 8016, 8102, 8108, 7681, 7682, 8042, 8103, 7980, 7768, 7769, -2]
ATTGTAAGAAGGGTAGGGTAGAGGAAGCATTTGGTGTTTTCAAAAGGATGAAGGATATGG
GAATCGAGTTGGATGAATTTGTGTTTGTTGTTTTGATTGATGGGTTTGGAAGGGTAGGAG
ATTTTGATAGCGTGTTTCAGCTTCTTGTTGAAATGGAGAAGAGAGGGATTAGTCCCAGTG
TTGTTACGTATAATGCGGTTGTAAATGGTTTGTCGAAGTATGGGAGGACACAGGAGGCGG
ATGAGTTCTCAAAAAACGTGACTGCAGATGTAGTTACGTACAGCACGTTGTTGCACGGGT
ATACCAAAGAAGATAATGTTTTGGGGATTTTGCAGACGAAGAAGCGTTTGGAAGAAGCTG
GCATCTCTATGGATGTTGTAATGTGTAATGTGCTGATCAGGGCACTGTTTATGATGCGGG
CTTATGAAGATGTTTATGCACTTTACAAAGGAATGCGGGAAATCGATCTGGTTCCAAATT
CCGTTACGTACTGCACAATGATTGATGGGTATTGCAAGGTTGGTAAAATCAATGAGGCAC
TTGAGGTATTTGATGACTTTAGAAAGACATCAATCTCTTCGTATGCATGCTACAATAGTA
TTATTAACGGCCTTTGCAAGAAGGGTATGGTAGAAATGGCCATTGAAGCATTGCTTGAAC
TCGATCACAAAGGTCTCATGTTGGATACAGGTACACATAGGCTGTTAATGAAGACAATTT
TCAAAGAAAATAGTTCAAAAGTGGTCTTAGATTTAGTTTGCAGAATGCAAAGTTTAGAGC
TAGATATATACAATGCAATATGTAATGATTCCATATTTTTATTATGTAAACGAGGATTAC
TCGATGATGCATATCAATTGTGGATGGCGATGAAAAAGAAAGGGTTACCTGTCACATGCA
AATCTTATCATTCACTTTTGAGAAGGCTTCTCTGTGTTGTTGGGAATAGGGAGCAAATTT
TGCCCCTTTTGAATTGCTTTCTGAAAGAGTACGGTCTATTTGAACCAAAGGTTCAAAAGG
TACTCGCACAATACCTTTGTCTGAAAGATGTCGACAGTGCTCTTCGATTTCTTGGAAAAA
CAGCGTATAATTCTTCAGCAGTCACTTTTCCTGTGTCCATTCTCAAGATTCTCATAAAGG
ACGGAAGAGCTTTAGATGCATATAAGCTTCTCATGGGGGTTCAAGATGATTTACCGGTCA
TGTATGTCGATTACGGCGTTGTGATTCATGGCTTATGCAAGGGAGGATATCTCAATAAAG
CATTGGATCTTTGCACCTTAATTGAAAAGAAGGGGATGAATTTGAACATAGTCATATATA
ATTCAATAATAAATGGATTGTGCCATGACGGCTGTCTTATTGAAGCATTTCGGTTATTTG
ATTCTCTAGAGAAACTTAATTTGATGACCTCTGAGATAACTTATGCTACATTAATTTACG
CTTTATGTAGGGAGGGATATCTGCAAGACGCGGAGTATGTTTTCAAGAAAATGGTTCTCA
ATGGATTTCAACCAAAAACACAAGTTTACAATTCATTACTCGTTGCCATATCTAAAATCG
GACAATTAGAGAAGGCATTTGAGCTTCTAAATGATATGGAGAAACAATATATCAAGTTTG
ACAATTTCACAGTTAGCTCTGTAATAAATTGCTACTGCCAGAAGGGCGACATGGAAGGAG
CCCTTGAATTCTATTACAAGTTCAAGGGGAAGGATATATCACCCGATTTTTTGGGGTTCT
TGTATTTGATAAGAGGTCTATGTACCAAGGGAAGAATGGAAGAAACAAGGAGTGTCTTGA
GAGAAATGCTACAGTCCAAGAATGTTGAAGAGATGATTAACATTGTCAATAGCAGGGTTG
ATACCGAGTCAATATGTGATTTTCTCACTACATTGTGTGACCAAGGACGCATTCAAGAAG
CTGTTAAAGTTCTGAATGTAATCGCCTCAGAGTTTTTTCCTGCTCAAAGGTCGTCTACTT
ATAATAATCAAGGATCCGATAAATCACACAAGAGTTATGAATCAATGGATATCGGTTCAA
AATCTTCCACCTCTCTACTTTCGTATTGCGAAAGTGGTTTAGATTTTGAATCTTGTGATA
CCAGGGATAAAAGGAATCACATGACTAATAATGATAGTCATTTGAAAAAATCCCGACTGC
GTAACTTTGATTTCTATTATTCTAGAATTGCTGCACTTTGTACTAAAGGGGATCTGCAGG
ATGCTAATGAATTGGCAAAGATAATGGTTTCAGACATGACAGAGTCTATGAACTGAATAT
TTGGAATAAAAGATTTAAGAGTATCATATGACATGGAAACGTCTCTCTTGTAGTGCCAGC
AAAGAGAAAACACAGATGAAATCTGCAGTTTCAAAGCATTAATATTTCGTGGAGGATTGC
AATATTACTGAACGCAGATATCGCCGGTTGAACAGTACCACATTCGCAATTACTGTGGTT
TTGGGTGTTTTCCAAAATGTTTCACTGTAATTTGGGAAGGTTCTATTCTGCTCTTAATCT
TGTTTCCGCTTCCCACGGTTGGAGATATGATCGCATTGCTTCCAATTATCTCTTATCTCG
TCTTGGGCTTCATCTGGAGACATGGGTTGACGTTTAAAAT
>TR73068|c0_g1_i2 len=2545 path=[7977:0-276 7978:277-300 8078:301-402 7821:403-440 8040:441-1051 8095:1052-1075 8105:1076-1107 8038:1108-1164 8090:1165-1212 8096:1213-1213 8036:1214-1240 8076:1241-1260 8060:1261-1350 7824:1351-1374 8035:1375-1459 7905:1460-1498 8059:1499-1574 8034:1575-1598 8097:1599-1608 7808:1609-1635 8033:1636-1722 7759:1723-1746 8085:1747-1826 8098:1827-1827 8106:1828-1867 8111:1868-1872 8114:1873-1885 8115:1886-1890 8052:1891-1909 8093:1910-1914 8089:1915-1963 8072:1964-2020 8094:2021-2068 8092:2069-2092 8088:2093-2108 8099:2109-2120 8069:2121-2144 8048:2145-2148 8019:2149-2172 8080:2173-2183 8065:2184-2211 8016:2212-2297 8102:2298-2321 8108:2322-2347 8014:2348-2368 7983:2369-2369 8079:2370-2402 8064:2403-2457 8041:2458-2487 8104:2488-2491 7935:2492-2514 7936:2515-2515 7937:2516-2544] [-1, 7977, 7978, 8078, 7821, 8040, 8095, 8105, 8038, 8090, 8096, 8036, 8076, 8060, 7824, 8035, 7905, 8059, 8034, 8097, 7808, 8033, 7759, 8085, 8098, 8106, 8111, 8114, 8115, 8052, 8093, 8089, 8072, 8094, 8092, 8088, 8099, 8069, 8048, 8019, 8080, 8065, 8016, 8102, 8108, 8014, 7983, 8079, 8064, 8041, 8104, 7935, 7936, 7937, -2]
ATTGTAAGAAGGGTAGGGTAGAGGAAGCATTTGGTGTTTTCAAAAGGATGAAGGATATGG
GAATCGAGTTGGATGAATTTGTGTTTGTTGTTTTGATTGATGGGTTTGGAAGGGTAGGAG
ATTTTGATAGCGTGTTTCAGCTTCTTGTTGAAATGGAGAAGAGAGGGATTAGTCCCAGTG
TTGTTACGTATAATGCGGTTGTAAATGGTTTGTCGAAGTATGGGAGGACACAGGAGGCGG
ATGAGTTCTCAAAAAACGTGACTGCAGATGTAGTTACGTACAGCACGTTGTTGCACGGGT
ATACCAAAGAAGATAATGTTTTGGGGATTTTGCAGACGAAGAAGCGTTTGGAAGAAGCTG
GCATCTCTATGGATGTTGTAATGTGTAATGTGCTGATCAGGGCACTGTTTATGATGCGGG
CTTATGAAGATGTTTATGCACTTTACAAAGGAATGCGGGAAATCGATCTGGTTCCAAATT
CCGTTACGTACTGCACAATGATTGATGGGTATTGCAAGGTTGGTAAAATCAATGAGGCAC
TTGAGGTATTTGATGACTTTAGAAAGACATCAATCTCTTCGTATGCATGCTACAATAGTA
TTATTAACGGCCTTTGCAAGAAGGGTATGGTAGAAATGGCCATTGAAGCATTGCTTGAAC
TCGATCACAAAGGTCTCATGTTGGATACAGGTACACATAGGCTGTTAATGAAGACAATTT
TCAAAGAAAATAGTTCAAAAGTGGTCTTAGATTTAGTTTGCAGAATGCAAAGTTTAGAGC
TAGATATATACAATGCAATATGTAATGATTCCATATTTTTATTATGTAAACGAGGATTAC
TCGATGATGCATATCAATTGTGGATGGCGATGAAAAAGAAAGGGTTACCTGTCACATGCA
AATCTTATCATTCACTTTTGAGAAGGCTTCTCTGTGTTGTTGGGAATAGGGAGCAAATTT
TGCCCCTTTTGAATTGCTTTCTGAAAGAGTACGGTCTATTTGAACCAAAGGTTCAAAAGG
TACTCGCACAATACCTTTGTCTGAAAGATGTCGACAGTGCTCTTCGATTTCTTGGAAAAA
CAGCGTATAATTCTTCAGCAGTCACTTTTCCTGTGTCCATTCTCAAGATTCTCATAAAGG
ACGGAAGAGCTTTAGATGCATATAAGCTTCTCATGGGGGTTCAAGATGATTTACCGGTCA
TGTATGTCGATTACGGCGTTGTGATTCATGGCTTATGCAAGGGAGGATATCTCAATAAAG
CATTGGATCTTTGCACCTTAATTGAAAAGAAGGGGATGAATTTGAACATAGTCATATATA
ATTCAATAATAAATGGATTGTGCCATGACGGCTGTCTTATTGAAGCATTTCGGTTATTTG
ATTCTCTAGAGAAACTTAATTTGATGACCTCTGAGATAACTTATGCTACATTAATTTACG
CTTTATGTAGGGAGGGATATCTGCAAGACGCGGAGTATGTTTTCAAGAAAATGGTTCTCA
ATGGATTTCAACCAAAAACACAAGTTTACAATTCATTACTCGTTGCCATATCTAAAATCG
GACAATTAGAGAAGGCATTTGAGCTTCTAAATGATATGGAGAAACAATACATTAAGTTTG
ACAATTTCACAGTTAGCTCTGTAATAAATTGCTACTGCCAGAAGGGCGACATGGAAGGAG
CCCTTGAATTCTATTACAAGTTCAAGGGGAAGGATATATCACCCGATTTTTTGGGGTTCT
TGTATTTGATAAGAGGTCTATGTACCAAGGGAAGAATGGAAGAAACAAGGAGTGTCTTGA
GAGAAATGCTACAGTCCAAGAATGTTGCAGAGATGATTAACATTGTCAACAGCAGGGTTG
ATACCGAGTCAATATGTGATTTTCTCGCTACATTGTGTGACCAAGGACGCATTCAAGAAG
CTGTTAAAGTTCTGAATGTAATCGCCTCAGAGTTTTTTCCTGCTCAAAGGTCGTCTACTT
ATAATAATCAAGGATCCGATAAATCACACAAGAGTTATGAATCAATGGATATCGGTTCAA
AATCTTCCACCTCTCTACTTTCGTATTGCGAAAGTGGTTTAGATTTTGAATCTTGTGATA
CCAGGGATAAAAGGAATCACAGGACTAATAATGATAGTCATTTGAAAAATTCCCGACTGC
GTAACTTTGATTTCTATTATTCTAGAATTGCTGCACTTTGTACTAAAGGGGATCTGCAGG
ATGCTAATGAATTGGCAAAGATAATGGTTTCAGACATGACAGAGTCTATGAACTGAATAT
TTGGAATAAAAGATTTAAGAGTATCATATGACATGGAAACGTCTCTCTTGTAGTGCCAGC
AAAGAGAACACAGATGAAATCTGCAGTTTCGAAGCATTAATATTTTGTGGAGGATTGCAA
TATTAGTGAACGCAGATATGGCCGGTTGAACAGTTCCACATTCGCAATTACTGTGGTTTT
GGGTGTTTTCCAAAATGTTTCACTGTAAATTGTTATCTCTTATCTCGTCTTGGGCTGCAT
CTGGAGACAGGTTGATGTTTAAAAT
>TR73069|c0_g1_i1 len=415 path=[943:0-232 952:233-264 949:265-280 953:281-304 950:305-327 948:328-351 932:352-414] [-1, 943, 952, 949, 953, 950, 948, 932, -2]
GAGATACCATCATTGAATGATTGAATGCATCCATAGTAAAATTTAGGTTTGAAGTAGTAT
TTGTTCATTTTGGTCATACACGTCCTATCTAAATTAAAGAACATGCGAGCTTGTAATATT
TGTAGTTTAAAAATACAAAGAGGACAGCGATTCCTCAGCTATTTCCATGATTATGAAATC
AAAATATAAAGAAAATATTACATCTAACACAACAATTTTTCTGCACATTATTAATCAATA
CAAAGAACATCATACATCATACTGGTCATAGATAACAAAACCAGAGATGGTCTAGAATCT
AGATGGCACAAGGATGGTCATCGGACTCACTCACAACATCGTTGGGTACCCAAGCAATAG
CTTTGTTGCCAATGAAATGGCAAACGGGGACAGTTCCAGGCTTGACTTTGAGAAC
>TR73069|c1_g1_i1 len=230 path=[2965:0-45 2966:46-50 2967:51-229] [-1, 2965, 2966, 2967, -2]
TATCCGTTTTGACTCTATTCTATCTTAGTGAGGCTCCCCCTCATCGCCCAATAATGATAT
AAGAGCTCTAGTTTGACTTGATGGAGTTGCGAGAAAGATTTTGGTGTGGGATCAGGGAAG
TGAAGAGTTTCACACTATTTATGTGTGTATTTATTTATTAGAAAATATCGTTAGCAAGAT
CTAATATGATTTTTGTTTTTTGGCAGTTGGCCCTTGCGGGAATCGTTGCA
>TR73069|c1_g2_i1 len=1389 path=[2977:0-713 2978:714-737 2995:738-826 2991:827-850 2994:851-913 2992:914-937 2989:938-1204 2981:1205-1209 2982:1210-1388] [-1, 2977, 2978, 2995, 2991, 2994, 2992, 2989, 2981, 2982, -2]
TATCCGTTTTGACTCTATTCTATGTAAGCTATTTTCTTCTTTCTGTCTCAATTTATTTCA
TAATTATTTGTCATTTTGTAAGATTTTATTTTTCTTCATATACTTGCCTAAATGTTTTGT
TCAGGAGTTAATGTCTGTTTTTATTAATAAACTGTGTATAATACCGTGAGATGTATACAC
ATATTTTTTGGTTGATACGGATGTATATACATATAGCGTGGGATGTATATATATATCAAT
TAAATATTAAATGTACGATAAAGTCGAGTCAACAAAAATTGATATATTTATATAAACATT
TATGGACCTAACTTATTCTGGTGTTGATGATAGAGTTTATAACATGGGGTTGGGAAAGTT
TATAACATGATTGTCCTAAAACAAAAGTTAAGTTCGATTTCTGGAATCACTCGTGTAAGG
GTCTGGTAAAAGAAAAAAGATGTTTCGATACTAACTTCATGATTGATCCCATAGTTGGCC
CAAATGACCTAATCAGTAAGGATACAACGGAGTGTCTATTAGAATTAAAGATATTAATTA
AGGTATGTTAGAAAAATAAATGTGTTTAGTTTAATAAAACATTTTCTGATATCATTATGT
TTTATATTGAAATTATTGTTCCACATATTCTTGCCTCAATATTGGAAAATAGGAGATGCT
TTTGAAATTAAAAATAATGACATAAAAGATGAGGATAACTTGTATTGTAGAAAAAGATGG
TGAAAATTCTACTTATGTGGTGTTCACATGTAGGGAGAAGACACGTAGAATATGTAATAA
AGAGAGTGTAAAATAAGATGGAGCATAATCAAATCCATAGAGGTAGATGAAGACAAACTA
GAAAATAAACTATTAAAAAATCTAAATATTAATGAGCTCGATCGATTTATGATATATGAT
CGAACATTATGATATCGTTTGATCAATACAGCCGATGCCATGGGATAAACGAGCTGAATC
ATAAAGATTTTTTTTAAGGTGTTTGTGATATGTCAAGTTGAGTTAAAGTCCGACATTGAG
TGGAAGAAATGTTGAGTAACATATAAGTAAGTGAGAAGAACACATAAACTAATGTGTCAA
AAAAAAAAAAGAACACATAAATCCACCGTCTTAAGGTCTTGCGTGAAGATAGAATGTCTA
ACTCACTTGTTTAGTTGTACTTAACCCAATGTGTTGATTTAGCTTAGTGAGGCTCCCCCT
CATCGCCCAATAATGATATAAGAGCTCTAGTTTGACTTGATGGAGTTGCGAGAAAGATTT
TGGTGTGGGATCAGGGAAGTGAAGAGTTTCACACTATTTATGTGTGTATTTATTTATTAG
AAAATATCGTTAGCAAGATCTAATATGATTTTTGTTTTTTGGCAGTTGGCCCTTGCGGGA
ATCGTTGCA
>TR73069|c1_g3_i1 len=224 path=[2963:0-44 2964:45-223] [-1, 2963, 2964, -2]
ATCCGTTTTGACTCTATTCTATTGAGGCTCCCCCTCATCGCCCAATAATGATATAAGAGC
TCTAGTTTGACTTGATGGAGTTGCGAGAAAGATTTTGGTGTGGGATCAGGGAAGTGAAGA
GTTTCACACTATTTATGTGTGTATTTATTTATTAGAAAATATCGTTAGCAAGATCTAATA
TGATTTTTGTTTTTTGGCAGTTGGCCCTTGCGGGAATCGTTGCA
>TR73069|c2_g1_i1 len=272 path=[3267:0-46 3268:47-49 3269:50-52 3270:53-96 3271:97-271] [-1, 3267, 3268, 3269, 3270, 3271, -2]
GGTTGAATATTGGAAAGCTTTTGGAGGCCGCTCATTTTCTTGCCAGGGTATAGATCATTT
TCCAAAAAGAGTAATTTGCCTTCAATGTCTGAATGGGATGCAACGATTCCCGCAAGGGCC
AAATAGAATAGAGTCAAAACGGATAAATATATAGACCCCATTTAGGCTATTGGAGATTGT
AGACACTTATTGAATACTATGAAGGATTGTTACAAGGTTAACGGTATATATAGTGGATGA
GCAGGCCCCTCAAATGATGTATATTATCGTTT
>TR73069|c2_g2_i1 len=1137 path=[3299:0-72 3379:73-103 3371:104-134 3386:135-164 3384:165-225 3383:226-242 3357:243-266 3375:267-301 3366:302-320 3354:321-401 3296:402-425 3364:426-464 3380:465-488 3373:489-737 3363:738-784 3352:785-804 3372:805-834 3293:835-858 3361:859-914 3387:915-917 3344:918-961 3345:962-1136] [-1, 3299, 3379, 3371, 3386, 3384, 3383, 3357, 3375, 3366, 3354, 3296, 3364, 3380, 3373, 3363, 3352, 3372, 3293, 3361, 3387, 3344, 3345, -2]
TTTTTTTTTAAAGTACAAGACATTTATTTTTAGCATTATCAAATTCAAACATACATCATT
TTACTTGTTATAGGAAAATAACCAGCATGAACAAAGATACACACATAGTTCTAACTAATT
TAGAACTAGTTTTATTTAAAATACATGAATGACACTGTAAATAAGATATGATATTTGCAC
ATCACATTTCTCCCTATTCATCACTTTAAAACAAGTCCTCATGAAGGTGCATTTTTTTCA
ACTTTTATCTGCTTGGTTTTAACGTGAAAAAGTAGTAGAGAGTCAAAACAATGTGCATAT
ATATCCAAATATCATCTAGATGGCACAAGGACGATCATCAGATTCACTTGCAACAGGAAT
AGGTAACCAAGCAACAGCCTTGTTACCAACAAAATGGCAGACAGGGATAGTTCCAGGCTT
GACTTTGAGAACTTCGTCAAGCAAATTTGGATTCATACCTCTTGTGTCATGGTGACAAGC
AGCCAATGCATTAACTTTAGTTCCATCAGAGGCCAACAATGGAACCATGTAAGTTGTTGA
TGCATTCACTTGGTGGCAATAAAATACAACTTTCTCGAAATTCATTCGATGACACATTAC
TCCTTTGTCTGCAATTTTCTTTACTTCTTCCACTACATATTGGTCTTGATTTTTAGCAAA
GTAACCTGAATATGACTTAATTTTCGTCCCGAGTTTTGAAATGGCAAATTCCTTCATTGA
TTCGGAGGATGTTGCGCAAAACTTGTCTTCTCCGATAGCAGGTGGACCTCCACAAATCTC
GTCAAGACTATAACTCTCTTTCTCCACTACATTTCCAGAAGGTTGAGTAGCTTTTTCGAT
CGGCAACCATCCTATTGTTCGGAATGGTTGAATACTGGAAAGCTTTTGGAGACCGCTCAT
TTTCTTGCCAGGGTATAGATCATTTTCCAAAAAGAGTAATTTGCCTTCAATGTCTGAATG
GGATGCAACGATTCCCGCAAGGGCCAAATAGAATAGAGTCAAAACGGATAAATATATAGA
CCCCATTTAGGCTATTGGAGATTGTAGACACTTATTGAATACTATGAAGGATTGTTACAA
GGTTAACGGTATATATAGTGGATGAGCAGGCCCCTCAAATGATGTATATTATCGTTT
>TR73069|c2_g2_i2 len=1134 path=[3249:0-72 3378:73-103 3370:104-134 3385:135-164 3384:165-225 3368:226-255 3356:256-265 3376:266-300 3365:301-317 3354:318-398 3296:399-422 3364:423-461 3380:462-485 3373:486-734 3347:735-781 3362:782-801 3351:802-884 3319:885-908 3320:909-911 3321:912-914 3322:915-958 3323:959-1133] [-1, 3249, 3378, 3370, 3385, 3384, 3368, 3356, 3376, 3365, 3354, 3296, 3364, 3380, 3373, 3347, 3362, 3351, 3319, 3320, 3321, 3322, 3323, -2]
TTTTTTTTTAAAGTACAAGACATTTATTTTTAGCATTATCAAATTCAAACATACATCATT
TTACTTGTTATAGAAAAATACCCAGCATGAACAAAGATACACACATAGTTCTAACTAATT
TAGAACTAGTTTTATCTTAAAAACATGAATGACACTGTAAATAAGATATGATATTTGCAC
ATCACATTTCTCCCTATTCATCACTTTAAAACAAGTCCTCATGAAGATGCATGTTTTCAA
CTGTTATCTGCTTGGTTTTAACGTGAAAAAGTAGTAGAGAGTCAAAACAATGTGCATATA
TCCAAATATCATCTAGATGGCACAAGGACGATCATCAGATTCACTTGCAACAGGAATAGG
TAACCAAGCAACAGCCTTGTTACCAACAAAATGGCAGACAGGGATAGTTCCAGGCTTGAC
TTTGAGAACTTCGTCAAGCAAATTTGGATTCATACCTCTTGTGTCATGGTGACAAGCAGC
CAATGCATTAACTTTAGTTCCATCAGAGGCCAACAATGGAACCATGTAAGTTGTTGATGC
ATTCACTTGGTGGCAATAAAATACAACTTTCTCGAAATTCATTCGATGACACATTACTCC
TTTGTCTGCAATTTTCTTTACTTCTTCCACTACATATTGGTCTTGATTTTTAGCAAAGTA
ACCTGAATATGACTTAATTTTCGTCCCGAGTTTTGAAATGGCAAATTCCTTCATTGATTC
GGAGGATGTTGCGCAGAACTTGTCTTCTCCGATTGCTGATGGACCTCCACAAATCTCGTC
AAGACTATAACTCTCTTTCTCCGCTACATTTCCAGATTGTTGAGTTGCTTTTTCGATCGG
CAACCAACCGATTGTTCGAAAAGGTTGAATATTGGAAAGCTTTTGGAGGCCGCTCATTTT
CTTGCCAGGGTATAGGTCATTTTCCAAAAAGAGTAGTTTGCCTTCAATGTCTGAATGGGA
TGCAACGATTCCCGCAAGGGCCAAATAGAATAGAGTCAAAACGGATAAATATATAGACCC
CATTTAGGCTATTGGAGATTGTAGACACTTATTGAATACTATGAAGGATTGTTACAAGGT
TAACGGTATATATAGTGGATGAGCAGGCCCCTCAAATGATGTATATTATCGTTT
>TR73069|c3_g1_i1 len=324 path=[4147:0-172 4148:173-323] [-1, 4147, 4148, -2]
TACTCCATGTTAAAATATTCTTATTAAGTAGTAGTTCAAAATTCAAATGACTTTATGTAT
AAATATCTACTCTCTCCTTTATAAAGATTATAAAAATATACTCTCCATCTCAGATCTCCT
TCGTCTTACAATATTCTGAGTGTTTTTATTTTCATCTAAAATATTTTAGATGAAAATAAA
AACACTCAGAATATTGTAAGACGAAGGAGATCTGAGATGGAGAGTATATTTTTATAATCT
TTATAAAGGAGAGAGTAGATATTTATACATAAAGTCATTTGAATTTTGAACTACTACTTA
ATAAGAATATTTTAACATGGAGTA
>TR73069|c3_g2_i1 len=1531 path=[4154:0-74 4155:75-98 4471:99-125 4525:126-131 4499:132-155 4562:156-158 4553:159-182 4521:183-189 4539:190-213 4567:214-232 4519:233-272 4552:273-298 4566:299-322 4574:323-346 4551:347-351 4490:352-370 4559:371-375 4575:376-422 4489:423-455 4578:456-473 4513:474-499 4486:500-551 4176:552-575 4453:576-644 4376:645-668 4377:669-669 4378:670-693 4571:694-794 4576:795-814 4580:815-838 4581:839-848 4583:849-863 4563:864-880 4555:881-885 4543:886-888 4474:889-909 4527:910-1059 4577:1060-1074 4473:1075-1104 4440:1105-1379 4183:1380-1530] [-1, 4154, 4155, 4471, 4525, 4499, 4562, 4553, 4521, 4539, 4567, 4519, 4552, 4566, 4574, 4551, 4490, 4559, 4575, 4489, 4578, 4513, 4486, 4176, 4453, 4376, 4377, 4378, 4571, 4576, 4580, 4581, 4583, 4563, 4555, 4543, 4474, 4527, 4577, 4473, 4440, 4183, -2]
TCCAGGCTTGACTTTGAGAACTTCATAGAGCATATTAGGATCCATACCTCTTGTATCATG
GTGGCAAATTGTTAGTGCTTTAGATTTAGTTCCATCAGAGGCCACCAATGGGACCATGTA
AGTCGTTGTCGCATTGATCTGGTGGCAATAGAATCCAACCTTTTTTAGATTCATTCTATG
ACACATCACTGCATTGTCTCCTATTTTCCTCACTTCCTCCACCACATATTGGTCACGGCT
TTGAGCAAATGAACTTGACATCACTTTAATATTCTTTCCAAGCTTTGAAATGGCAAAATC
CATCATTGATTCTAGTGAATGTGCACAGTGTTTCTCTTCTCCTATAGCTGATGGGTTCCC
ACAATAGCTGTGAAGAATGTGTGTCTCTTTTTCATCCAATTTATGTGCTACAGAAGTTTG
ACTTATTTTTTCGGTTTCTTTCTTAGCTGCATTATCAATCGATATTCGAGTTCGAATGGA
TTGACTTACTTTACCAGTCCATAAAATAATCCCAATATTATCGTTTGGTTTATCCATTTC
GTCTTCAGTTGAGGTACGAGTTTGAAAAGATCGACTTACTTTACCAGTCCATACGAGAAT
CCCAAAATTATCATTTGGTTTGGCTATTTCTTCTTCGGTTGGTTTTTCAGCTGATATGTG
AGTTCCTAACGGTATTTTTGGTTTTTCACTTTCTTTTTGTTCCCACCATATGTTAATTCC
AAAAGGTTGACTTGCTTTTGCACTTGTTTTCTCGAGCCATTTGCGAGTTCCAAAAAATTG
ATTTGCTTTTTTGACCGGTAAATGTCCCTTTGATTTTGATGGTTGAACATCTGAATGTTT
ATGGGCACCTAAGCTCATTTTTTTTGCCAGGATAGAGGTCATGTTCGAAAAATACAGTCC
AGTATTGCTTCTCGTCTTGACCTTTAATAGGCACACTGGTTCCGCTCTCGGGCAGCAGCA
GATCCGAAAGAACATTAGGCATAGGAGTGTTCGGCCAAACAGATTTCCAATATTCTTCTC
CTGATTTAGATCCATTGATCCCCACTATAGTCAAAAAAAATAGAGCTAAAACAAATAGAG
GGGTAAACTCCATTTAAGCTGTGAAGTGGTAGAAACTCAGTGAGAGTGAGTATGAAGGAC
TTACTGCTTCAATATATATAGTTAAATATATGGCCATATCCCCATAATGAAAGGTTTGAC
GTTTAGCAATCCAATTGATAAGTGTTAACTTATTATTCTGAAACTATAAATATGTACATA
TACATCCACATTACATTAAAAATTAAAAGCAAGATTTATTTTGGGACAACTTGTTTTTAC
AAAAATGACCACTTACTACTATACGTACTATTCTCTCTTCATCTAAAATATTTTAGATGA
AAATAAAAACACTCAGAATATTGTAAGACGAAGGAGATCTGAGATGGAGAGTATATTTTT
ATAATCTTTATAAAGGAGAGAGTAGATATTTATACATAAAGTCATTTGAATTTTGAACTA
CTACTTAATAAGAATATTTTAACATGGAGTA
>TR73070|c0_g1_i1 len=1892 path=[5863:0-124 6408:125-182 6525:183-184 6536:185-206 6488:207-230 6566:231-244 6550:245-281 6544:282-292 6522:293-318 6506:319-324 6577:325-329 6521:330-338 6505:339-368 6568:369-374 6395:375-392 6345:393-393 6443:394-398 6563:399-417 6561:418-419 6558:420-443 6554:444-444 6548:445-465 6542:466-501 6570:502-506 6429:507-530 6579:531-538 6555:539-549 6551:550-562 6545:563-573 6537:574-623 6493:624-647 6572:648-648 6373:649-672 6462:673-718 6418:719-742 6371:743-750 5783:751-774 6314:775-996 6161:997-1020 6490:1021-1083 6573:1084-1110 6369:1111-1116 6311:1117-1125 6414:1126-1134 6511:1135-1149 6489:1150-1161 6460:1162-1185 6413:1186-1344 6574:1345-1368 6580:1369-1407 6458:1408-1446 6412:1447-1509 6364:1510-1533 6575:1534-1560 6411:1561-1605 6363:1606-1753 6576:1754-1777 6581:1778-1800 5797:1801-1827 5798:1828-1891] [-1, 5863, 6408, 6525, 6536, 6488, 6566, 6550, 6544, 6522, 6506, 6577, 6521, 6505, 6568, 6395, 6345, 6443, 6563, 6561, 6558, 6554, 6548, 6542, 6570, 6429, 6579, 6555, 6551, 6545, 6537, 6493, 6572, 6373, 6462, 6418, 6371, 5783, 6314, 6161, 6490, 6573, 6369, 6311, 6414, 6511, 6489, 6460, 6413, 6574, 6580, 6458, 6412, 6364, 6575, 6411, 6363, 6576, 6581, 5797, 5798, -2]
GTCTGTTTTCTGTCTGGAAACATGACATCTCAGCATTCATTCATATAAGAAACTTAATAA
TCTCACAATATAAGCAACAATCAGCAGCCATTTGCTTGTACCAATTACTAAAATTTGATT
CCAATGTAACATATAGTACTTTTTTTTGCTCCAAAAGACAATGGATTTTCAGGCATAACA
CAAATTGTTATGTAGTAGAAATATCCATGGCCACATAAGGAACTCAAACAGAGAAAAACT
AAAATAAAGATGAGCAAAAACAAAATACCAAAATCTATAAAACCTCAGATAAATCAAGTA
TCAATAGTTCTTTTCTTATCAGTATCAACAACATGCAAAAAGCTAAGACAATTAGCGATC
GAATCTAAGTCTCTAAGCAATTTGCAAATCAGTTTTTATTCTTACGAAGCTTCACTCAAG
TTAACATTCATCCATGAGTATTAACAGCTTCCCAAACTAAATTTCTCGGAACCGGTTTAG
TAAGATCCCTTGCCTGCAAAGCTGCATCCCTCAAAGTCTGAATAGTAAGCACATTAGCCT
TCCAGAAAGACACACAATTGTAAGGAAGGTTATGTTTCTTGCACAGATCCTTAACCAAAG
GCGAAATCTTCCTCAAATTACACCTTGGAAGACGCGGAAACAAATGATGCTCAATCTGAA
ACTGCAAACCACCATGAAACCAATCCATCCAAGAAGAACACTTCACATCAAGAGTTCCAT
GAGCTTGCTTCTCAAACCAATCATGAGCCGTCGGTGGACCAACATAAACACTAGCCGAAA
AATGATTCAAAGTAAACTGAACATGTTGAATCCCAGTCACACAAAAACTAGCAAGAACAA
ACAAAACCCTCTCACCCCAATTAGGTAAACAAGAAACCAACAAAGGGTACCAAATCCAAA
ACAGAGCCAACCCTAAAAGTTCCATCTTTCTATTAGGCACTTTTCTATTAGAAAACAACA
AAAAGAAAGATTGTGCAAACAAATTAAGCCTAGCAAAACACATCACAGGATAATAACTCC
AATGCTGGTAACTAACCAAGAACCTAGCAAAAGAATCAAAATTCATCTTTCTTCCATAAA
AACAAGAAGTAAGTGAAGTAAAGAACTTCGAGGAAACAACGAAAAATGGTAAATGTTGAA
GATCAGGATCAAAATCAAGACTATTACAAGCAAGATGGTGTGCATTATGATTCCATTTCC
ACCATTCAATGCTTATACCAGCAAGAACATTACCAGAAAGAATCTGCATAAACTGATTCC
ATTTCCGGTTAACCATAACCTGATAATGACCAGAATCATGACCAATCCAACCACTTTGAA
TCCAAAGAAGACCCATTAATCCTCCAGAAAGCACGTGCACGACCGCGCTTTCACAGAACA
AAACACCATAAACACTGACAAAGAACATGACAGAAATAATGGACAGTAAAACTAAAACAC
CGTGTCCTTTTTCTTCGAACAAACCCAGTTTGGTTAGTTCGGAGAAAAGGGCACGATAGT
CACGTGACACGTCAGAGACGACGTAGTCACGTAGGTAACTGCCAGTGGCAAAGTTTTGGA
GATGTTTGTACGCGGATGGAGGGTGGAAAGCGAGGAATGCATCAGTGACATCTTGGCCGG
CGAGGTTGAGGAGAGGAAGCTCGCCGCCGGGATGGTGGTTGGCCCATTTTGAAACGTCGT
AGATCTTGCCGTCAATGGAGATCCATGCATCGCCGCGAGTGTTGTGTTTTTGAAGTTCTT
GTAATGAAATGTAGGTTGGTTTTAGCAACGGTTCAGTTTGTGTTACCATTGTGTAGGTAT
AATACGTTAGATAGAAGAATGAATGAATGAAAGAAGAGTGTGAGAATGTGTGTGGTGCTT
TGAGTTGTTTTTGTAGAGAGGGAAGTAAGTAG
>TR73071|c0_g1_i1 len=856 path=[2101:0-693 2102:694-713 2103:714-714 2104:715-855] [-1, 2101, 2102, 2103, 2104, -2]
AAAAACACTTCTTGTATCAACGTGCCGCAAGTTGAAATGTGTGTTTCCGATCTCCATATG
TAAAGAGCTTCCTATGCTACAGTCTCTTACTGTTACAGGAGCTATCGAACTAAATGAAAT
ATTCAAAAGTGAAGGCGATGATCAGAAAGTGGAGATTCCAAATCTAAAATTTTTATTATT
TGCCAACCTACCAAGCCTTTGCGAAACCCAGGGATATCAATTTCAGGCTGTCAAATATCG
ATCTATACATAATTGTCAAAATATCTCTCTAACTTCAACATCAGAAGCCAACAACATCTG
TGATGATCATAATATACAGCTAGAATTTAAAGTGTACATGGGTTTGGTGCGTTTATACGA
ACAAAATCAAGAGTCCCAAGGCCATGATATCAGTAATGAGAATCCAAGTGCAGAAACCAC
TAAGGATTTTGGAACTGAGATTGAAGTTGAAGCAGCATCAGGATACAGGTTTAACTTTTC
GAAGTTGGAGGGATCTACCACATCACAAAAAACTGTAGCAGCAACTTTATCCACCACTTC
AGAAACAAAAAATGAGCGATCTATACAACTTGTTGCTCCTAAGCAAAAGGGTATTATGAT
AAGTAATGTTGAAGAAGAAACTGCATCATCTAGTAATGCCAACACAATAACATCATCAAC
TCATTTGGAATTACCCAGTTCATCGTCTTCCCAGGGTATCAATTTGATTTTTGAAGATGT
TGATCTTGGAGACTCTGAAGAAACAATTCAGACTAATAAGAATCAAGTTTCTCTAAATGA
TGATGCTTTCATGAAAGTGAGCTCAAATATTGATAAAATGTTGGTTTCCAAGTCTAAACA
CTCTCCTAGCATCACA
>TR73071|c0_g2_i1 len=884 path=[2105:0-693 2108:694-790 2100:791-883] [-1, 2105, 2108, 2100, -2]
AAAAACACTTCTTGTATCAACGTGCCGCAAGTTGAAATGTGTGTTTCCGATCTCCATATG
TAAAGAGCTTCCTATGCTACAGTCTCTTACTGTTACAGGAGCTATCGAACTAAATGAAAT
ATTCAAAAGTGAAGGCGATGATCAGAAAGTGGAGATTCCAAATCTAAAATTTTTATTATT
TGCCAACCTACCAAGCCTTTGCGAAACCCAGGGATATCAATTTCAGGCTGTCAAATATCG
ATCTATACATAATTGTCAAAATATCTCTCTAACTTCAACATCAGAAGCCAACAACATCTG
TGATGATCATAATATACAGCTAGAATTTAAAGTGTACATGGGTTTGGTGCGTTTATACGA
ACAAAATCAAGAGTCCCAAGGCCATGATATCAGTAATGAGAATCCAAGTGCAGAAACCAC
TAAGGATTTTGGAACTGAGATTGAAGTTGAAGCAGCATCAGGATACAGGTTTAACTTTTC
GAAGTTGGAGGGATCTACCACATCACAAAAAACTGTAGCAGCAACTTTATCCACCACTTC
AGAAACAAAAAATGAGCGATCTATACAACTTGTTGCTCCTAAGCAAAAGGGTATTATGAT
AAGTAATGTTGAAGAAGAAACTGCATCATCTAGTAATGCCAACACAATAACATCATCAAC
TCATTTGGAATTACCCAGTTCATCGTCTTCCCAGTTATTAAAAGAAACAGAGGATCAGAG
TATTGAAAAGGATTCTACATCAGAGACAAAGAATGGGCCACCTATACAATCAGTTGCTCT
TAAACAAAAGGCATTTCCTTTTGTATTCTTTTGACTCTTTTTCAAAATAGGAATTGAATT
ATGCTACCTATTTAAATATCTTTTTCATTTTATGCAGGGTATCA
>TR73071|c0_g2_i2 len=952 path=[2105:0-693 2108:694-790 2097:791-810 2098:811-951] [-1, 2105, 2108, 2097, 2098, -2]
AAAAACACTTCTTGTATCAACGTGCCGCAAGTTGAAATGTGTGTTTCCGATCTCCATATG
TAAAGAGCTTCCTATGCTACAGTCTCTTACTGTTACAGGAGCTATCGAACTAAATGAAAT
ATTCAAAAGTGAAGGCGATGATCAGAAAGTGGAGATTCCAAATCTAAAATTTTTATTATT
TGCCAACCTACCAAGCCTTTGCGAAACCCAGGGATATCAATTTCAGGCTGTCAAATATCG
ATCTATACATAATTGTCAAAATATCTCTCTAACTTCAACATCAGAAGCCAACAACATCTG
TGATGATCATAATATACAGCTAGAATTTAAAGTGTACATGGGTTTGGTGCGTTTATACGA
ACAAAATCAAGAGTCCCAAGGCCATGATATCAGTAATGAGAATCCAAGTGCAGAAACCAC
TAAGGATTTTGGAACTGAGATTGAAGTTGAAGCAGCATCAGGATACAGGTTTAACTTTTC
GAAGTTGGAGGGATCTACCACATCACAAAAAACTGTAGCAGCAACTTTATCCACCACTTC
AGAAACAAAAAATGAGCGATCTATACAACTTGTTGCTCCTAAGCAAAAGGGTATTATGAT
AAGTAATGTTGAAGAAGAAACTGCATCATCTAGTAATGCCAACACAATAACATCATCAAC
TCATTTGGAATTACCCAGTTCATCGTCTTCCCAGTTATTAAAAGAAACAGAGGATCAGAG
TATTGAAAAGGATTCTACATCAGAGACAAAGAATGGGCCACCTATACAATCAGTTGCTCT
TAAACAAAAGGGTATCAATTTGATTTTTGAAGATGTTGATCTTGGAGACTCTGAAGAAAC
AATTCAGACTAATAAGAATCAAGTTTCTCTAAATGATGATGCTTTCATGAAAGTGAGCTC
AAATATTGATAAAATGTTGGTTTCCAAGTCTAAACACTCTCCTAGCATCACA
>TR73071|c1_g1_i1 len=1037 path=[9811:0-52 11945:53-60 11939:61-81 11930:82-110 11920:111-230 11905:231-231 11885:232-244 11852:245-268 11806:269-275 11746:276-291 11882:292-339 11847:340-363 11801:364-383 11959:384-389 11504:390-413 11879:414-434 11844:435-443 11798:444-517 11916:518-541 11900:542-544 11878:545-555 11842:556-557 11796:558-588 11733:589-612 11936:613-627 11927:628-659 11899:660-678 11963:679-685 11870:686-709 11832:710-735 11782:736-746 11896:747-754 11830:755-776 11925:777-778 11912:779-784 11894:785-808 11867:809-822 11828:823-825 11893:826-838 11866:839-844 11827:845-865 11968:866-886 11982:887-891 11248:892-1010 9862:1011-1036] [-1, 9811, 11945, 11939, 11930, 11920, 11905, 11885, 11852, 11806, 11746, 11882, 11847, 11801, 11959, 11504, 11879, 11844, 11798, 11916, 11900, 11878, 11842, 11796, 11733, 11936, 11927, 11899, 11963, 11870, 11832, 11782, 11896, 11830, 11925, 11912, 11894, 11867, 11828, 11893, 11866, 11827, 11968, 11982, 11248, 9862, -2]
GTTCATCCATCGATTCTTCATCCATCAACTCTAATTCTAAATGAGTTGATGATGTTATTG
TCTTAGCATTTGTTGATGTAGATCCTTTTTCAGCACTTATCTTGATACCCTGCTAGTGCT
AAATAAAAGGATGTTTAAGTTTGTAGTGTAATTCAATTCCTACATTCAAAATTAGTAAAT
AATAAATACAAGCAAAATAGAGGAAATGCCTTTAGTTTAGGAGAAACTAAATATGTAGTT
GACTCATTCTTTGTTTCTGCTGCTGTTTTTTCTGACCTTGAACCCTCCAACTAATTCCAT
AGCAAGAAAATGTAAATTAGTTGTAGCATATTTTTAAGTACTAGTGACATGAACATATGA
GTTAGTGATAAGAACATGTGCATTGGTCAAATCCTACAATCATAACATATTTATTAGTAA
GATGAAACCATTTATTACATCTATGACTATGTAAGGCCTTAGGCTATTTATCTGAATGAG
ATTTATGGAGAGAAATTCAACATGTCCTGCAAATTACTGTCGAATTCATTGATAATATTG
CTACTGAAGGTATCTCTAAATTAAGAACATTTTCAACGAATTCATGTTCAACAAATTCAA
GCTCTGCATGTGGTTTTTGTTACATGTTTATCTACACTAAAACAGTATCATGTTTGATTC
AAAGACATTGTCATGGTGACTTTATTAAGGTGTGGATAGCTTGAATAAATAGATTAGCGT
TGACCTGCGAAGAAGTTATTTCATGTCCTGATGATTCTTGAACTTTACTCCCAACATCAA
AATCTTTAGTTGTTTCTACACTTGGATTTTCATTGCCATTATCGCAGCCTTTGGACTCTG
TTGACAATTGAAGAAGAAAAATACAAAAGATAGTTGCTGAACAATGAACAAAGTGGAATA
ATTTTTCAATACATGAAACTGGGCCATTTGGTTATTAAACGATGCAAATGCATATACAAA
TAAAAACTTATAGCAAACTGTTATATGGATTAGCATCATTATATGTAAATGAAATTGAGT
TTTTATTAATAGGAGAT
>TR73071|c1_g1_i2 len=837 path=[9228:0-30 11902:31-33 11881:34-35 11846:36-57 11799:58-63 11736:64-87 11634:88-101 11843:102-125 11797:126-138 11962:139-148 11980:149-171 11332:172-246 11877:247-254 11841:255-258 11794:259-260 11935:261-270 11926:271-275 11913:276-289 11897:290-309 11954:310-330 11783:331-347 11717:348-397 11284:398-717 9436:718-718 9437:719-836] [-1, 9228, 11902, 11881, 11846, 11799, 11736, 11634, 11843, 11797, 11962, 11980, 11332, 11877, 11841, 11794, 11935, 11926, 11913, 11897, 11954, 11783, 11717, 11284, 9436, 9437, -2]
CTGCGAAGAAGTCATTTCATGTCCTGATGATGCTGCTTGAACTTTACTCCCAACATCAAA
ATCTTTAGTTGTTTCTACACTTGGATTTTCATTGCCATTATCACAGCCTTTGGACTCTTG
ATCATTATTAGTCTGAGCTGTTTCATGAGAGTCTAATTGAATATCTTGGTCAATTTTTGT
TCCTGACGTAGAACCTTGTTGAGTGCTTGGATCCTGTGAAGTTGTATGCTTAGAAGTTGT
CTTGGTATTAGTTAATGCAGTTCCTTCTTCAACGCTTATCTCGACACCCTTTTGTTTAGT
ATCAATGACATGTATAGGTGGACCATTTTTTGTTCCTGGAATGGTGGACAAAGATTCCAC
TACAGGATTTTCTGACGTTGAACTTGAACCCTCCAACTAATTGCATAACATGAAAATGTA
AATTAGTTGCAGCATATTTTTAAATAGTTGTTAGAGTAAATTTTATTTTCTTTAATATTT
CATTTTTAGCTTTATATGCAAAATAATGTTGTTTACATTAATATTTTCATGAGAAGATTT
GATAGTAGTATCAATTTCTCGAAGTGAATGTTGTTGGTGCATCAATTCTTGTAATAAGAA
CGAAAGCAGTGGTGTTATGGATAGGAATATCAATTTCTCGAAGGGAATTTGACATTTTCA
ACAAATTCGTGCTTCAATAAATGGAATGGGATTGACCTGTGAAGAAGGCAGCATGTGTCG
TGATGCTACTTGAACTTCATTTTCAGCTGCAATATCTTCAGTGGTTTTTGAACTTGGACT
TTCATTACAGGTATCACGGTCTCTGGTCTCTTCTTGTGGTTGTTGTAATACAGAAAC
>TR73071|c1_g1_i3 len=537 path=[9228:0-30 11902:31-33 11881:34-35 11846:36-57 11799:58-63 11736:64-87 11634:88-101 11843:102-125 11797:126-138 11962:139-148 11980:149-171 11332:172-246 11877:247-254 11841:255-258 11794:259-260 11935:261-270 11926:271-275 11913:276-289 11897:290-309 11954:310-330 11783:331-347 11717:348-397 11965:398-418 10846:419-536] [-1, 9228, 11902, 11881, 11846, 11799, 11736, 11634, 11843, 11797, 11962, 11980, 11332, 11877, 11841, 11794, 11935, 11926, 11913, 11897, 11954, 11783, 11717, 11965, 10846, -2]
CTGCGAAGAAGTCATTTCATGTCCTGATGATGCTGCTTGAACTTTACTCCCAACATCAAA
ATCTTTAGTTGTTTCTACACTTGGATTTTCATTGCCATTATCACAGCCTTTGGACTCTTG
ATCATTATTAGTCTGAGCTGTTTCATGAGAGTCTAATTGAATATCTTGGTCAATTTTTGT
TCCTGACGTAGAACCTTGTTGAGTGCTTGGATCCTGTGAAGTTGTATGCTTAGAAGTTGT
CTTGGTATTAGTTAATGCAGTTCCTTCTTCAACGCTTATCTCGACACCCTTTTGTTTAGT
ATCAATGACATGTATAGGTGGACCATTTTTTGTTCCTGGAATGGTGGACAAAGATTCCAC
TACAGGATTTTCTGACGTTGAACTTGAACCCTCCAACTGTGAAGAAGGCAGCATGTGTCG
TGATGCTACTTGAACTTCATTTTCAGCTGCAATATCTTCAGTGGTTTTTGAACTTGGACT
TTCATTACAGGTATCACGGTCTCTGGTCTCTTCTTGTGGTTGTTGTAATACAGAAAC
>TR73071|c1_g1_i4 len=738 path=[9727:0-35 11818:36-46 11764:47-82 11887:83-92 11855:93-97 11810:98-111 11750:112-112 11524:113-210 11954:211-231 11783:232-248 11717:249-298 11284:299-618 9436:619-619 9437:620-737] [-1, 9727, 11818, 11764, 11887, 11855, 11810, 11750, 11524, 11954, 11783, 11717, 11284, 9436, 9437, -2]
CCTGACGTAGAAGCCTCTTGAGTTCTTTGATCCTGTGAAGTTGTTATATGCTTAGTGTTC
GTCTTGGTATTAGTTAATGCAGTTCCTTCTTCAACGCTTATCTCGACACCCTGCTTAAAG
TTTGTAGTATAATTCAATTCCTGCACTGAAAAAGTTTCTGAAAGAATACAGGCAAAGTAG
AGAAAATGCCTTTTGTTTAGTATCAATGACATGTATAGGTGGACCATTTTTTGTTCCTGG
AATGGTGGACAAAGATTCCACTACAGGATTTTCTGACGTTGAACTTGAACCCTCCAACTA
ATTGCATAACATGAAAATGTAAATTAGTTGCAGCATATTTTTAAATAGTTGTTAGAGTAA
ATTTTATTTTCTTTAATATTTCATTTTTAGCTTTATATGCAAAATAATGTTGTTTACATT
AATATTTTCATGAGAAGATTTGATAGTAGTATCAATTTCTCGAAGTGAATGTTGTTGGTG
CATCAATTCTTGTAATAAGAACGAAAGCAGTGGTGTTATGGATAGGAATATCAATTTCTC
GAAGGGAATTTGACATTTTCAACAAATTCGTGCTTCAATAAATGGAATGGGATTGACCTG
TGAAGAAGGCAGCATGTGTCGTGATGCTACTTGAACTTCATTTTCAGCTGCAATATCTTC
AGTGGTTTTTGAACTTGGACTTTCATTACAGGTATCACGGTCTCTGGTCTCTTCTTGTGG
TTGTTGTAATACAGAAAC
>TR73071|c1_g1_i5 len=438 path=[9727:0-35 11818:36-46 11764:47-82 11887:83-92 11855:93-97 11810:98-111 11750:112-112 11524:113-210 11954:211-231 11783:232-248 11717:249-298 11965:299-319 10846:320-437] [-1, 9727, 11818, 11764, 11887, 11855, 11810, 11750, 11524, 11954, 11783, 11717, 11965, 10846, -2]
CCTGACGTAGAAGCCTCTTGAGTTCTTTGATCCTGTGAAGTTGTTATATGCTTAGTGTTC
GTCTTGGTATTAGTTAATGCAGTTCCTTCTTCAACGCTTATCTCGACACCCTGCTTAAAG
TTTGTAGTATAATTCAATTCCTGCACTGAAAAAGTTTCTGAAAGAATACAGGCAAAGTAG
AGAAAATGCCTTTTGTTTAGTATCAATGACATGTATAGGTGGACCATTTTTTGTTCCTGG
AATGGTGGACAAAGATTCCACTACAGGATTTTCTGACGTTGAACTTGAACCCTCCAACTG
TGAAGAAGGCAGCATGTGTCGTGATGCTACTTGAACTTCATTTTCAGCTGCAATATCTTC
AGTGGTTTTTGAACTTGGACTTTCATTACAGGTATCACGGTCTCTGGTCTCTTCTTGTGG
TTGTTGTAATACAGAAAC
>TR73071|c1_g1_i6 len=251 path=[9727:0-35 11818:36-46 11764:47-82 11887:83-92 11855:93-97 11810:98-111 11750:112-112 11380:113-131 10475:132-132 10476:133-250] [-1, 9727, 11818, 11764, 11887, 11855, 11810, 11750, 11380, 10475, 10476, -2]
CCTGACGTAGAAGCCTCTTGAGTTCTTTGATCCTGTGAAGTTGTTATATGCTTAGTGTTC
GTCTTGGTATTAGTTAATGCAGTTCCTTCTTCAACGCTTATCTCGACACCCTGTGAAGAA
GGCAGCATGTGTCGTGATGCTACTTGAACTTCATTTTCAGCTGCAATATCTTCAGTGGTT
TTTGAACTTGGACTTTCATTACAGGTATCACGGTCTCTGGTCTCTTCTTGTGGTTGTTGT
AATACAGAAAC
>TR73071|c1_g1_i7 len=399 path=[9811:0-52 11945:53-60 11939:61-81 11930:82-110 11920:111-230 11952:231-231 11804:232-234 11743:235-249 11647:250-313 11508:314-322 11350:323-330 10272:331-333 10273:334-341 10274:342-344 10275:345-346 10276:347-368 10277:369-374 10278:375-398] [-1, 9811, 11945, 11939, 11930, 11920, 11952, 11804, 11743, 11647, 11508, 11350, 10272, 10273, 10274, 10275, 10276, 10277, 10278, -2]
GTTCATCCATCGATTCTTCATCCATCAACTCTAATTCTAAATGAGTTGATGATGTTATTG
TCTTAGCATTTGTTGATGTAGATCCTTTTTCAGCACTTATCTTGATACCCTGCTAGTGCT
AAATAAAAGGATGTTTAAGTTTGTAGTGTAATTCAATTCCTACATTCAAAATTAGTAAAT
AATAAATACAAGCAAAATAGAGGAAATGCCTTTAGTTTAGGAGAAACTAAATGTGTAGTT
GGCTCATTCTTTGTTTCTGAAATGGTAGACATAGTTTCAGCTGCTGTTTTTTCTGACGTA
GAACCCTCCAACTGCGAAGAAGTCATTTCATGTCCTGATGATGCTGCTTGAACTTTACTC
CCAACATCAAAATCTTTAGTTGTTTCTACACTTGGATTT
>TR73071|c1_g1_i8 len=472 path=[9652:0-33 9653:34-42 11905:43-43 11885:44-56 11852:57-80 11806:81-87 11746:88-103 11882:104-151 11847:152-175 11801:176-195 11959:196-201 11503:202-213 9396:214-225 11879:226-246 11844:247-255 11798:256-329 11961:330-332 11493:333-356 11878:357-367 11842:368-369 11796:370-400 11732:401-401 11626:402-417 11483:418-424 11318:425-439 11226:440-471] [-1, 9652, 9653, 11905, 11885, 11852, 11806, 11746, 11882, 11847, 11801, 11959, 11503, 9396, 11879, 11844, 11798, 11961, 11493, 11878, 11842, 11796, 11732, 11626, 11483, 11318, 11226, -2]
TTCAGCACTTATCTTGATACCCTTTAGTTTAGGAGAAACTAAATATGTAGTTGACTCATT
CTTTGTTTCTGCTGCTGTTTTTTCTGACCTTGAACCCTCCAACTAATTCCATAGCAAGAA
AATGTAAATTAGTTGTAGCATATTTTTAAGTACTAGTGACATGAACATATGAGTTAGTGA
TAAGAACATGTGCATTGGTCAACTCCTACAATCATAACATATTTATTAGTAAGATGAAAC
CATTTATTACATCTATGACTATGTAAGGCCTTAGGCTATTTATCTGAATGAGATTTATGG
AGAGAAATTCAACATGTCCTGCAAATTACTATCAAATTCATTGATAATATTGCTACTGAA
GGTATCTCTAAATTAAGAACATTTTCAACGAATTCATGTTCGACAAATTCAAGCTCTGCA
TGTGGTTTTTGTTACATGTTTATCTACACTAAAACAGTATCATGTTTGATTC
>TR73071|c1_g1_i9 len=292 path=[11089:0-52 11564:53-60 11412:61-81 11681:82-84 11938:85-85 11929:86-94 11918:95-117 11903:118-121 11883:122-130 11955:131-131 11977:132-134 11990:135-187 11507:188-209 11738:210-212 11640:213-220 11500:221-223 11342:224-225 11636:226-247 11496:248-253 11338:254-277 11003:278-291] [-1, 11089, 11564, 11412, 11681, 11938, 11929, 11918, 11903, 11883, 11955, 11977, 11990, 11507, 11738, 11640, 11500, 11342, 11636, 11496, 11338, 11003, -2]
GTTCATCCATCGATTCTTCATCCATCAACTCTAATTCTAAATGAGTTGATGATGTTATTG
TCTTAGCATTTGTTGATGTAGACCCTTTTTCAGCACTTGTCTTGATACCCTTTAGTTTAG
GAGAAACTAAATGTGCAGTTGGCTCATTCTTTGTCTCTGCTGCTGTTTTGTCTGACGTAG
AACCCTGCAACTGCGAAGAAGTCATTTCATGTCCTGATGATGCTGCTTGAACTTTACTCC
CAACATCAAAATCTTTAGTTGTTTCTACACTTGGATTTTCATTGCCATTATC
>TR73071|c1_g1_i10 len=457 path=[10121:0-42 11905:43-43 11885:44-56 11852:57-80 11806:81-87 11746:88-103 11882:104-151 11847:152-175 11801:176-195 10148:196-215 11844:216-224 11798:225-298 11961:299-301 11979:302-311 11491:312-322 11628:323-325 11795:326-336 11876:337-338 11840:339-367 11792:368-383 11874:384-390 11835:391-405 11309:406-437 9622:438-456] [-1, 10121, 11905, 11885, 11852, 11806, 11746, 11882, 11847, 11801, 10148, 11844, 11798, 11961, 11979, 11491, 11628, 11795, 11876, 11840, 11792, 11874, 11835, 11309, 9622, -2]
TTCAGCAGTTTTCTTGATATCCTTTAGTTTAGGAGAAACTAAATATGTAGTTGACTCATT
CTTTGTTTCTGCTGCTGTTTTTTCTGACCTTGAACCCTCCAACTAATTCCATAGCAAGAA
AATGTAAATTAGTTGTAGCATATTTTTAAGTACTAGTGACATGAACATATGAGTTAGTGA
TAAGAACATGTGCATTAGTAAGATGAAACCATTTATTACATCTATGACTATGTAAGGCCT
TAGGCTATTTATCTGAATGAGATTTATGGAGAGAAATTCAACATGTCCTGCAAATTACTA
TCGAATTCATTGATAATATTGCTACTGAAGGTATCTCTATATTTTCATTTTCAACGAATT
CATGTTCGACAAATTCAAGCTCTGCATGTGGTTTTTGTTACATGTTTATCTACACTAAAA
CAGTATCATGTTTGATTCAAAGACATTGTCATGGTGA
>TR73071|c1_g1_i11 len=1028 path=[9811:0-52 11945:53-60 11939:61-81 11930:82-110 11920:111-230 11905:231-231 11885:232-244 11852:245-268 11806:269-275 11746:276-291 11882:292-339 11847:340-363 11801:364-383 11959:384-389 11503:390-401 9396:402-413 11879:414-434 11844:435-443 11798:444-517 11916:518-541 11900:542-544 11878:545-555 11842:556-557 11796:558-588 11733:589-612 11936:613-627 11927:628-659 11899:660-678 11963:679-685 11898:686-702 11871:703-709 11832:710-735 11782:736-746 11896:747-754 11831:755-759 11780:760-781 11713:782-787 11592:788-811 11446:812-825 11710:826-828 11590:829-868 11966:869-877 11982:878-882 11248:883-1001 9862:1002-1027] [-1, 9811, 11945, 11939, 11930, 11920, 11905, 11885, 11852, 11806, 11746, 11882, 11847, 11801, 11959, 11503, 9396, 11879, 11844, 11798, 11916, 11900, 11878, 11842, 11796, 11733, 11936, 11927, 11899, 11963, 11898, 11871, 11832, 11782, 11896, 11831, 11780, 11713, 11592, 11446, 11710, 11590, 11966, 11982, 11248, 9862, -2]
GTTCATCCATCGATTCTTCATCCATCAACTCTAATTCTAAATGAGTTGATGATGTTATTG
TCTTAGCATTTGTTGATGTAGATCCTTTTTCAGCACTTATCTTGATACCCTGCTAGTGCT
AAATAAAAGGATGTTTAAGTTTGTAGTGTAATTCAATTCCTACATTCAAAATTAGTAAAT
AATAAATACAAGCAAAATAGAGGAAATGCCTTTAGTTTAGGAGAAACTAAATATGTAGTT
GACTCATTCTTTGTTTCTGCTGCTGTTTTTTCTGACCTTGAACCCTCCAACTAATTCCAT
AGCAAGAAAATGTAAATTAGTTGTAGCATATTTTTAAGTACTAGTGACATGAACATATGA
GTTAGTGATAAGAACATGTGCATTGGTCAACTCCTACAATCATAACATATTTATTAGTAA
GATGAAACCATTTATTACATCTATGACTATGTAAGGCCTTAGGCTATTTATCTGAATGAG
ATTTATGGAGAGAAATTCAACATGTCCTGCAAATTACTGTCGAATTCATTGATAATATTG
CTACTGAAGGTATCTCTAAATTAAGAACATTTTCAACGAATTCATGTTCAACAAATTCAA
GCTCTGCATGTGGTTTTTGTTACATGTTTATCTACACTAAAACAGTATCATGTTTGATTC
AAAGACATTGTCATGGTGACTTTATTCAGGTGTGGATAGCTTGAATAAATAGATTAGCGT
TGACCTGCGAAGAAGTTATTTCATGTCCTGATGATGCTGCTTGAACTTTACTCCCAACAT
CAAAATCTTTAGTTGTTTCTACACTTGGATTTTCATTGCCATTATCGCATGTTGACAATT
GATGAAGAAAAATAGAAAAGATAGTTGCTGAACAATGAACAAAGTGGAATAATTTTTCAA
TACATGAAACTGGGCCATTTGGTTATTAAACGATGCAAATGCATATACAAATAAAAACTT
ATAGCAAACTGTTATATGGATTAGCATCATTATATGTAAATGAAATTGAGTTTTTATTAA
TAGGAGAT
>TR73071|c1_g1_i12 len=227 path=[10718:0-45 11419:46-77 11647:78-141 11508:142-150 11350:151-158 10272:159-161 10273:162-169 10274:170-172 10275:173-174 10276:175-196 10277:197-202 10278:203-226] [-1, 10718, 11419, 11647, 11508, 11350, 10272, 10273, 10274, 10275, 10276, 10277, 10278, -2]
TTGATGTAGACCCTTTTTCAGCACTTGTCTTGATACCCTTTAGTTTGGGAGAAAATAAAT
GTGTAGTTGGCTCATTCTTTGTTTCTGAAATGGTAGACATAGTTTCAGCTGCTGTTTTTT
CTGACGTAGAACCCTCCAACTGCGAAGAAGTCATTTCATGTCCTGATGATGCTGCTTGAA
CTTTACTCCCAACATCAAAATCTTTAGTTGTTTCTACACTTGGATTT
>TR73071|c1_g2_i1 len=314 path=[9246:0-37 9247:38-38 9248:39-41 9249:42-81 9250:82-95 11541:96-105 11811:106-135 11751:136-146 11849:147-148 11803:149-149 11742:150-160 11513:161-173 11740:174-184 11644:185-220 11505:221-230 11346:231-263 11960:264-264 10813:265-313] [-1, 9246, 9247, 9248, 9249, 9250, 11541, 11811, 11751, 11849, 11803, 11742, 11513, 11740, 11644, 11505, 11346, 11960, 10813, -2]
ACATGTGTAAATTCAAAATCAAAAGGGTGATGAGATAGCATAAGAAAACAAAGTTGATAA
AAAAATTCATCACCTTGATCATTATTAGTCTGAGCTGTTTCATGAGGGTCTAGTTGAATA
TCTTGGTCATTTTTTGTTCCTGACGTAGAACCCTCTTGAGTTCTTTGATCCTGTGAAGTT
GTTATATGCTTAGTGTTCGTCTTGGTATTAGTTAATGCAGTTCCTTCTTCATTGGTTATC
ATGATACCCTTTTGTTTATGATCAATGTCTTGTATTGGTGGCTCATTTTCTGTTCCCGAA
ATGGTGGACAAAGG
>TR73071|c1_g2_i2 len=292 path=[9579:0-36 9580:37-39 11562:40-52 11408:53-60 11676:61-73 11541:74-83 11811:84-113 11751:114-124 11849:125-126 11803:127-127 11742:128-138 11513:139-151 11740:152-162 11644:163-198 11505:199-208 11346:209-241 11960:242-242 10813:243-291] [-1, 9579, 9580, 11562, 11408, 11676, 11541, 11811, 11751, 11849, 11803, 11742, 11513, 11740, 11644, 11505, 11346, 11960, 10813, -2]
TAGTTGTTTCTACACTTGGATTTTCATTGCCATTATCGCAGCCTTTGGACTCTTGATCAT
TATTAGTCTGAGCTGTTTCATGAGGGTCTAGTTGAATATCTTGGTCATTTTTTGTTCCTG
ACGTAGAACCCTCTTGAGTTCTTTGATCCTGTGAAGTTGTTATATGCTTAGTGTTCGTCT
TGGTATTAGTTAATGCAGTTCCTTCTTCATTGGTTATCATGATACCCTTTTGTTTATGAT
CAATGTCTTGTATTGGTGGCTCATTTTCTGTTCCCGAAATGGTGGACAAAGG
>TR73071|c1_g3_i1 len=471 path=[10535:0-44 10536:45-68 11558:69-106 11404:107-135 11756:136-248 11539:249-356 11385:357-388 11659:389-389 11521:390-391 11366:392-400 11648:401-413 11509:414-424 11351:425-460 10077:461-470] [-1, 10535, 10536, 11558, 11404, 11756, 11539, 11385, 11659, 11521, 11366, 11648, 11509, 11351, 10077, -2]
GATTTTCATTACCATTATTGTGACCTTTAGAATCTTCTTGAAATTGTCGATATAAACTCT
CCATGTGCAAATACAAATCAAAATCTTTAGAAGGCATTGAAGGAATCTGAGATGCAATAG
GAGATGTGGTGGAGGAAGAGGGTTCAGATTTGGAGGCATCATCATTTAAAGAAACTTGAT
TATTATTAGTCTGAGTTGTTTCATGGGAGTCACCAAGATCAACATCTTCAAAACTTGACT
TGATACCCTGCATAAAATGAAAAAAGATATTTAAGTGGGTAGCATGATTCAATTGCTATG
TTGAAAAAGAGTCGAAGGATTAAAAAGAGGTATGCCTTTTGTTTGAGAGGTAATTGAATA
TCTTGATCATTTTTTGTTCCTGACGTAGAAGCCTCTTGAGTTCTTTGATCCTGTGAAGTT
GTTATATGCTTAGTGTTCGTCTTGGTATTAGTTAATGCAGTTCCTTCTTCA
>TR73071|c1_g3_i2 len=383 path=[10535:0-44 10536:45-68 11558:69-106 11404:107-135 11756:136-248 11538:249-268 11385:269-300 11659:301-301 11521:302-303 11366:304-312 11648:313-325 11509:326-336 11351:337-372 10077:373-382] [-1, 10535, 10536, 11558, 11404, 11756, 11538, 11385, 11659, 11521, 11366, 11648, 11509, 11351, 10077, -2]
GATTTTCATTACCATTATTGTGACCTTTAGAATCTTCTTGAAATTGTCGATATAAACTCT
CCATGTGCAAATACAAATCAAAATCTTTAGAAGGCATTGAAGGAATCTGAGATGCAATAG
GAGATGTGGTGGAGGAAGAGGGTTCAGATTTGGAGGCATCATCATTTAAAGAAACTTGAT
TATTATTAGTCTGAGTTGTTTCATGGGAGTCACCAAGATCAACATCTTCAAAACTTGACT
TGATACCCTTTTGTTTGAGAGGTAATTGAATATCTTGATCATTTTTTGTTCCTGACGTAG
AAGCCTCTTGAGTTCTTTGATCCTGTGAAGTTGTTATATGCTTAGTGTTCGTCTTGGTAT
TAGTTAATGCAGTTCCTTCTTCA
>TR73072|c0_g1_i1 len=2405 path=[5824:0-226 5825:227-250 5826:251-268 5827:269-292 5961:293-480 5822:481-504 5972:505-643 5813:644-667 5960:668-787 5946:788-811 5971:812-1355 5932:1356-1379 5959:1380-1519 5911:1520-1543 5993:1544-1588 5990:1589-1612 5984:1613-1756 5997:1757-1768 5999:1769-1780 6001:1781-1792 6003:1793-1795 5978:1796-1873 5969:1874-2083 5998:2084-2107 6000:2108-2122 6002:2123-2146 6004:2147-2149 5992:2150-2187 5987:2188-2211 5995:2212-2228 5994:2229-2252 5991:2253-2263 5980:2264-2268 5949:2269-2292 5857:2293-2404] [-1, 5824, 5825, 5826, 5827, 5961, 5822, 5972, 5813, 5960, 5946, 5971, 5932, 5959, 5911, 5993, 5990, 5984, 5997, 5999, 6001, 6003, 5978, 5969, 5998, 6000, 6002, 6004, 5992, 5987, 5995, 5994, 5991, 5980, 5949, 5857, -2]
GCCAAATGGTGTTTGAGAGCTTTGAAAAACCATAACAAACAGAGTAAGATGATCTCACAT
GGTACTTTGCATTGCATTGCTAATATTCCAATATGGATTTGCTTCTTGATAGGAGAAATT
TATACAACAATAATAAAAACAATATATATATACAAAGCGAACCGAATATGTAGTGTAGGC
TTTGTTGAGTCATCCAACTACCTACCCTATCGGCCACCGGAAAGTGAAAGAGATGAATCA
TATCCACCCGTTGATGACCATGTATTCGCGCTTTCAAAGAATGGCGACATTGCATACATT
CCCTCAAACTGACGATCACCACCACCCTTTTTCACACCAAAAACATCAAGTTCCGGCAAC
GGCAACTCCCCCTCCAAGTACCTAATCACCTGCTTCATTGTAGGCCTCCGTTCTGGTGAA
TCTTCAGAACACAACAACCCCACCTTAATCACCAATAAAACCTCCACCTCATCGTAAACC
CCGCCCAACTTAGGATCTACAACCTCCAAAGCCGCCCCTAACCTTAACCTATCCCAAACC
CAATCCACCAAAACAAGCTCCTCAGGCAATGCTTTCGGCTCAATAGGTCTTCTCCCACAA
ACCACTTCCAACAACAACGCCCCAAATGCAAACACATCAGAACTCGTTGTTGGTTTCCCT
GTTCTCGTTAACTCGGGTGCTAAATACCCCAAAGTTCCCACCACCCTCGTTGTGCTTGGA
TTCTCACCATGATCATAAAGCTTAGCCAAACCAAAATCACCTAATCTTGCATTCATCTCA
GAATCCAAAAGAACATTCCCTGCTTTCACATCTCTGTGAATCACTGTTTGTTCCCATTCC
TCATGCAAATAAACAAGCCCTGAAGCCACACCTTTTATGATCCTAAACCTTTCTTCCCAC
CTCAATATTGCTCTTGGTTGTTCAAATATATACTTATCTAAACTCCCATTTTCCATGAAA
TCATACACTAAGATTAAATCATTTCGTTTCCGACACCAACCTAATAACTGTACTAGGTTC
CTGTGACGAAGTTTACCAATGGTTTCAATTTCTGAGATAAACTCTTGCAACCCTTGTCTT
GATTCTTGGGAGATTTGTTTCACAGCTATTTCAGTTTTGGAATCTGGTAACACCCCTTTG
TAAACTTTACCAAAACCACCAAACCCAAGAAGGTTCTTGTCCTTGAACCCTCTTGTAGCT
TGCTTCAGTTCTTTGTAAGGAAATCTATGTGGTCCCACTTCTAGTTCCCAAGCTTCTATA
ACATCATTGTTTTTCATCTTGAAGTAAAAAGCTAAACCAGTTGTTAAAACTATTAGAAAC
ACAAATGAAATAGTAAGACCCAAGATTAAGGCCTTTCGAGTTCGAGTATTGTGTGAAGAG
AGTGAAGGAAGATTTTTCAAAGACAAAGTTTTGGATTCACCATTGATTTTGAAGCTCCAA
CCCAATATATAGTGTGAGCCAGAGAGTAACCCTGTTGAAGAAGAAAACCCAACATACATA
GTTTCTTTGAAAATTGGTGTTAGATCTACTTGATATGATAAGATTGGTGAACTTGGCTTT
GATGAAGTTGGTGAGAGTCTAACTTCTATAATGCTTCTTGATGAATCATAGTCGATCCAT
GCTTGAATCACACTACCACTCTTCAAGTTGAGGTCTTGAACTTGTTTATTCATTGACTCA
TCAGTAAAAAAACATGCTTTAACTGATTTGTTTGATACCATGTTGTTCAGATTGATACCA
ACATGGTTGTCATTGATGTCGTTGAATTCGAAATCTTGGACAGTATCGAATTCAACTGCG
AATAAGTGATTCGAAAAGTTACCTAAATCATGTGGGTTGAGCAGGCCTAAGTACTGACTA
GGATAACCATTGGAGAGTGTTTTGGAAGGTGAAATGGTGAAGGCAAAACCATGTCCTCCT
AGTTTTGGATACTGAGGGACTATTGCAAAAGCAAAAGAAGTTGAAAAGGAGAAAACTTTG
GTGGTGGTTTTGTTCTTGAAGTGGATTGGATTTGAATAAAAAGCATGACCAAGTACTCTT
TCAGTGTCATTTGTTAAACGAATTATGCCTTTGTGTTCAATCACTGCACCTCCATTTAAG
GTTATGTTGGTAGCAGCTTCATTGAATCCAGCATAGAAAAACTCATCTTGTTGAGAATGA
GATTGTATGGAGTTTAAGGCAAGAAGGATCATGATGCAAAGAAGACAAAGATGTGTTTTT
GCCATGACAAAGTTAAAGTTGAGGTTGAGGATGTTGTTGTTATTGGTTCAATGTTGTTAA
TATGACACAGCAGAGGAATGGTTTAAAATTGAGAATCACATGGTAGTAGCATGTTATTTG
TATATAGTATTATTTGTTTGTGTAAAGATGACTGTATTGACTTGATTGAGCAACCAGAGA
GTGCG
>TR73072|c0_g1_i2 len=2418 path=[5824:0-226 5825:227-250 5826:251-268 5827:269-292 5961:293-480 5822:481-504 5972:505-643 5813:644-667 5960:668-787 5946:788-811 5971:812-1355 5932:1356-1379 5959:1380-1519 5911:1520-1543 5993:1544-1588 5990:1589-1612 5984:1613-1756 5997:1757-1768 5999:1769-1780 6001:1781-1792 6003:1793-1795 5978:1796-1873 5969:1874-2083 5998:2084-2107 6000:2108-2122 6002:2123-2146 6004:2147-2149 5992:2150-2187 5987:2188-2211 5995:2212-2228 5994:2229-2252 5991:2253-2263 5980:2264-2268 5962:2269-2287 5948:2288-2305 5885:2306-2417] [-1, 5824, 5825, 5826, 5827, 5961, 5822, 5972, 5813, 5960, 5946, 5971, 5932, 5959, 5911, 5993, 5990, 5984, 5997, 5999, 6001, 6003, 5978, 5969, 5998, 6000, 6002, 6004, 5992, 5987, 5995, 5994, 5991, 5980, 5962, 5948, 5885, -2]
GCCAAATGGTGTTTGAGAGCTTTGAAAAACCATAACAAACAGAGTAAGATGATCTCACAT
GGTACTTTGCATTGCATTGCTAATATTCCAATATGGATTTGCTTCTTGATAGGAGAAATT
TATACAACAATAATAAAAACAATATATATATACAAAGCGAACCGAATATGTAGTGTAGGC
TTTGTTGAGTCATCCAACTACCTACCCTATCGGCCACCGGAAAGTGAAAGAGATGAATCA
TATCCACCCGTTGATGACCATGTATTCGCGCTTTCAAAGAATGGCGACATTGCATACATT
CCCTCAAACTGACGATCACCACCACCCTTTTTCACACCAAAAACATCAAGTTCCGGCAAC
GGCAACTCCCCCTCCAAGTACCTAATCACCTGCTTCATTGTAGGCCTCCGTTCTGGTGAA
TCTTCAGAACACAACAACCCCACCTTAATCACCAATAAAACCTCCACCTCATCGTAAACC
CCGCCCAACTTAGGATCTACAACCTCCAAAGCCGCCCCTAACCTTAACCTATCCCAAACC
CAATCCACCAAAACAAGCTCCTCAGGCAATGCTTTCGGCTCAATAGGTCTTCTCCCACAA
ACCACTTCCAACAACAACGCCCCAAATGCAAACACATCAGAACTCGTTGTTGGTTTCCCT
GTTCTCGTTAACTCGGGTGCTAAATACCCCAAAGTTCCCACCACCCTCGTTGTGCTTGGA
TTCTCACCATGATCATAAAGCTTAGCCAAACCAAAATCACCTAATCTTGCATTCATCTCA
GAATCCAAAAGAACATTCCCTGCTTTCACATCTCTGTGAATCACTGTTTGTTCCCATTCC
TCATGCAAATAAACAAGCCCTGAAGCCACACCTTTTATGATCCTAAACCTTTCTTCCCAC
CTCAATATTGCTCTTGGTTGTTCAAATATATACTTATCTAAACTCCCATTTTCCATGAAA
TCATACACTAAGATTAAATCATTTCGTTTCCGACACCAACCTAATAACTGTACTAGGTTC
CTGTGACGAAGTTTACCAATGGTTTCAATTTCTGAGATAAACTCTTGCAACCCTTGTCTT
GATTCTTGGGAGATTTGTTTCACAGCTATTTCAGTTTTGGAATCTGGTAACACCCCTTTG
TAAACTTTACCAAAACCACCAAACCCAAGAAGGTTCTTGTCCTTGAACCCTCTTGTAGCT
TGCTTCAGTTCTTTGTAAGGAAATCTATGTGGTCCCACTTCTAGTTCCCAAGCTTCTATA
ACATCATTGTTTTTCATCTTGAAGTAAAAAGCTAAACCAGTTGTTAAAACTATTAGAAAC
ACAAATGAAATAGTAAGACCCAAGATTAAGGCCTTTCGAGTTCGAGTATTGTGTGAAGAG
AGTGAAGGAAGATTTTTCAAAGACAAAGTTTTGGATTCACCATTGATTTTGAAGCTCCAA
CCCAATATATAGTGTGAGCCAGAGAGTAACCCTGTTGAAGAAGAAAACCCAACATACATA
GTTTCTTTGAAAATTGGTGTTAGATCTACTTGATATGATAAGATTGGTGAACTTGGCTTT
GATGAAGTTGGTGAGAGTCTAACTTCTATAATGCTTCTTGATGAATCATAGTCGATCCAT
GCTTGAATCACACTACCACTCTTCAAGTTGAGGTCTTGAACTTGTTTATTCATTGACTCA
TCAGTAAAAAAACATGCTTTAACTGATTTGTTTGATACCATGTTGTTCAGATTGATACCA
ACATGGTTGTCATTGATGTCGTTGAATTCGAAATCTTGGACAGTATCGAATTCAACTGCG
AATAAGTGATTCGAAAAGTTACCTAAATCATGTGGGTTGAGCAGGCCTAAGTACTGACTA
GGATAACCATTGGAGAGTGTTTTGGAAGGTGAAATGGTGAAGGCAAAACCATGTCCTCCT
AGTTTTGGATACTGAGGGACTATTGCAAAAGCAAAAGAAGTTGAAAAGGAGAAAACTTTG
GTGGTGGTTTTGTTCTTGAAGTGGATTGGATTTGAATAAAAAGCATGACCAAGTACTCTT
TCAGTGTCATTTGTTAAACGAATTATGCCTTTGTGTTCAATCACTGCACCTCCATTTAAG
GTTATGTTGGTAGCAGCTTCATTGAATCCAGCATAGAAAAACTCATCTTGTTGAGAATGA
GATTGTATGGAGTTTAAGGCAAGAAGGATCATGATGCAAAGAAGACAAAGATGTGTTTTT
GCCATGACAAAGTTAAAGTTGAGGTTGAGGATGTTGTTGTTATTGGTTCGAAGTTATTAT
GTTATGTTGTTAATATGACACAGCAGAGGAATGGTTTAAAATTGAGAATCACATGGTAGT
AGCATGTTATTTGTATATAGTATTATTTGTTTGTGTAAAGATGACTGTATTGACTTGATT
GAGCAACCAGAGAGTGCG
>TR73072|c1_g1_i1 len=2016 path=[14499:0-51 15185:52-77 15136:78-101 15074:102-208 14611:209-232 15133:233-689 14948:690-713 15227:714-780 15132:781-804 15214:805-818 15181:819-846 15130:847-870 15067:871-930 14608:931-954 15213:955-1049 15066:1050-1164 15180:1165-1214 15128:1215-1238 15064:1239-1331 14495:1332-1355 14496:1356-1367 14497:1368-1391 15127:1392-1449 14862:1450-1473 15212:1474-1625 15237:1626-1698 15226:1699-1766 15211:1767-1824 15178:1825-1826 15124:1827-1838 15059:1839-1862 14523:1863-1864 14524:1865-1898 15209:1899-1991 15248:1992-2015] [-1, 14499, 15185, 15136, 15074, 14611, 15133, 14948, 15227, 15132, 15214, 15181, 15130, 15067, 14608, 15213, 15066, 15180, 15128, 15064, 14495, 14496, 14497, 15127, 14862, 15212, 15237, 15226, 15211, 15178, 15124, 15059, 14523, 14524, 15209, 15248]
AAACTAGACCCTGCAGCGTGGCACAGTAGTCAAGTCAGAGATGGCAAGCTCCACTTTACT
TGCAACTCTTAAACTGTTAATTATTTTCATATTTGCAGCTTGGATTTCTCTTTGGATTTT
GAAGCCAACTCAAGTATGGACAAAAAAATGGAAACATGCAGAACAAAGCGCTAATAATAC
AATTTTTGGATACTATGGTCTAAACTTTGCTGTGTATACATTTCCAATAATTGCTATTGC
TATAATTGGACTTCTTTTCTTGGACTCAAAAGCTGGATATCAAAGAAGCGGAAGTGGAAG
GAGTTCAGGTTCATCAACTGTCTTCTCAAATCCACTAGTGGTGAACAGTGTAGTTGGAAT
CCTATCCAGTTTTGAAATACTGGTAGTTTTTCTTTTTATAGTCTTCTTGGCATGGACTTA
CTATGCACGTATTTCCAATGATTTCAAAAAGTTGATGCAAGACAAAACACTGAAATTGAA
CATATGGCAACTCAAGTTTCTTAGAATAGCAACAAGGTTTGGTTTGTTAGCAGAAGCTTG
TTTGGCTTTGCTTCTTCTTCCAATTTTAAGAGGGTTGGCTGTATTTCGTATATTTGGTAT
TCAATTTGAAGCTTCAGTTAAGTATCACACATGGATTGGAACTGCTATGATACTTTTCGC
TACAATACATGGCGCCAGCACTTTGTTTGTTTGGGGTGTCAGCCACCATATACAAAGTGA
GATTTGGAAGTGGCAAAAGACAGGACGTATATACCTTGCTGGGGAGATTACACTTGTTGC
CTGCCTTGTTATCTTCGTTACCTCACTTCCCCAAATTAGAAGAAGAAAGTTTGAAATTTT
CTACTACACACATCATTTGTATATAGTCTTTCTAGTATTTTTCTTGTTTCATGCTGGGGA
TAAGCACTTCTATATGGTCTTCCCAGGAGTGTTCCTTTTTAGCCTTGACAAACTGTTGCG
TATAATTCAATCAAGTCCAAAAACCTGCATGGTTTCAGCTAGAATTTTCCCCTGTGAAGC
TGTGGAGCTAATTCTGCCTAAAGATCCAAGTACTAAATTTATGTACAGCTATCTCAAATT
GAATTATATTTTGAGACAAAATTAATATTCCATTCAAACGGTGTATTTTCGATCATTTGC
AGGGCTAAAGTATAACCCTACAAGTGTTATATATTTGAAGATACCAACTATATCTCATCT
TCAATGGCATTCATTTAGTATAATATCAAGTTCCAAAGCTGATGAGAACATCATGTCTGT
GATGATTAAATGTCAAGGGTGGTGGACCAATACTCTTTATGACATGATACAAACTGAATT
AAACAAAGGTGCTGATAAAAGGAAAGGTATACCTGTTGCAATTGAAGGGCCCTATGGACC
TGCTTCATTAGACTATTTAAAACATGACAGTGTGATTATGGTTGCTGGAGGTAGTGGAAT
AACTCCATTTCTGAGCATTTTGGCAGAAATTGATTCAATTACCAACAAAAATAAATTTCC
ATCAAGGATACAACTTGTACATGTCATTAAGAGGGCACAAGACGTTTGTCTGTTGCATTC
AATCACACATCTGCTACTCAACCGATCAAGCGAAAAATTTCATTTGAAACTAAAATTGTT
TGTAACCCAAGAAACGCAACTAAGTGTGGGAATTACGGAGCTGCTAAATGAGTTCATGAA
AGTAAAAACACTGCAATTGGATAGTGTGAGTTCCAATTATTATGCAGCATATGGACCTGA
AAGTCCAGTTTGGATGGCTGCTATTACAGGAGGTTGCTCCATCAGTTTTCTTATTTTCCT
ATTCTGTTTCAACCATACTATAGTTCCATCTGAAAAGCACTCCAAATTGTCCAAAGAAAA
GACTCTTTCTTGGATTGTGGATCTACTTCTGATAGCTGCTTTTGTCATAGCTTTATCTTG
CAGCGCATTGATAGCAATTGTGTTGAGATGGAGAAGGTTGAAGAAAGGGATTCCTAAGAA
AGGCGTTCCACAGACATCGCAGATGGAAATTAAACC
>TR73072|c1_g1_i2 len=5140 path=[14499:0-51 15185:52-77 15136:78-101 15074:102-208 14611:209-232 15133:233-689 14948:690-713 15227:714-780 15246:781-794 15131:795-804 15214:805-818 15181:819-846 15130:847-870 15067:871-930 14608:931-954 15213:955-1049 15065:1050-1071 15180:1072-1121 15128:1122-1145 15064:1146-1238 14495:1239-1262 14496:1263-1274 14497:1275-1298 15127:1299-1356 14862:1357-1380 15212:1381-1532 15236:1533-1605 15226:1606-1673 15210:1674-1731 15247:1732-1733 15123:1734-1745 15058:1746-1757 15242:1758-1769 15235:1770-1771 15225:1772-1805 15209:1806-1898 15248:1899-1922 15253:1923-1923 15258:1924-1934 15260:1935-1947 15261:1948-1954 15172:1955-1978 15224:1979-2028 15204:2029-2052 15171:2053-2092 15116:2093-2117 14492:2118-2120 15049:2121-2215 14865:2216-2262 14866:2263-2277 15047:2278-2505 14991:2506-2529 15203:2530-2563 15249:2564-2585 15114:2586-2618 15254:2619-2640 15045:2641-2739 14553:2740-2763 15168:2764-2815 15044:2816-2849 15201:2850-2869 15167:2870-2893 15111:2894-2965 14748:2966-3026 15166:3027-3109 14757:3110-3133 15200:3134-3195 15250:3196-3219 15255:3220-3238 15259:3239-3244 15199:3245-3268 15233:3269-3292 15221:3293-3316 15197:3317-3328 15232:3329-3352 15220:3353-3372 15196:3373-3396 15231:3397-3409 15219:3410-3442 15195:3443-3466 15156:3467-3514 15101:3515-3538 15031:3539-3622 14560:3623-3646 15194:3647-3703 14421:3704-3751 15100:3752-3886 15251:3887-3910 15256:3911-3916 15153:3917-3947 15028:3948-3949 15193:3950-3966 15151:3967-3990 15026:3991-3992 15239:3993-3997 15230:3998-4021 15218:4022-4026 15192:4027-4050 15149:4051-4051 15023:4052-4075 15093:4076-4162 14473:4163-4186 15229:4187-4200 15148:4201-4224 15217:4225-4274 15020:4275-4307 15147:4308-4531 15252:4532-4555 15257:4556-4578 15146:4579-4639 15090:4640-4677 15017:4678-4701 15144:4702-4720 14894:4721-4744 15089:4745-4812 14742:4813-4818 15190:4819-4842 15243:4843-4843 15238:4844-4865 15228:4866-4912 15188:4913-4934 15010:4935-4936 15139:4937-4958 15079:4959-4963 15007:4964-4985 15187:4986-4987 15137:4988-5009 15077:5010-5060 14557:5061-5083 14558:5084-5139] [-1, 14499, 15185, 15136, 15074, 14611, 15133, 14948, 15227, 15246, 15131, 15214, 15181, 15130, 15067, 14608, 15213, 15065, 15180, 15128, 15064, 14495, 14496, 14497, 15127, 14862, 15212, 15236, 15226, 15210, 15247, 15123, 15058, 15242, 15235, 15225, 15209, 15248, 15253, 15258, 15260, 15261, 15172, 15224, 15204, 15171, 15116, 14492, 15049, 14865, 14866, 15047, 14991, 15203, 15249, 15114, 15254, 15045, 14553, 15168, 15044, 15201, 15167, 15111, 14748, 15166, 14757, 15200, 15250, 15255, 15259, 15199, 15233, 15221, 15197, 15232, 15220, 15196, 15231, 15219, 15195, 15156, 15101, 15031, 14560, 15194, 14421, 15100, 15251, 15256, 15153, 15028, 15193, 15151, 15026, 15239, 15230, 15218, 15192, 15149, 15023, 15093, 14473, 15229, 15148, 15217, 15020, 15147, 15252, 15257, 15146, 15090, 15017, 15144, 14894, 15089, 14742, 15190, 15243, 15238, 15228, 15188, 15010, 15139, 15079, 15007, 15187, 15137, 15077, 14557, 14558, -2]
AAACTAGACCCTGCAGCGTGGCACAGTAGTCAAGTCAGAGATGGCAAGCTCCACTTTACT
TGCAACTCTTAAACTGTTAATTATTTTCATATTTGCAGCTTGGATTTCTCTTTGGATTTT
GAAGCCAACTCAAGTATGGACAAAAAAATGGAAACATGCAGAACAAAGCGCTAATAATAC
AATTTTTGGATACTATGGTCTAAACTTTGCTGTGTATACATTTCCAATAATTGCTATTGC
TATAATTGGACTTCTTTTCTTGGACTCAAAAGCTGGATATCAAAGAAGCGGAAGTGGAAG
GAGTTCAGGTTCATCAACTGTCTTCTCAAATCCACTAGTGGTGAACAGTGTAGTTGGAAT
CCTATCCAGTTTTGAAATACTGGTAGTTTTTCTTTTTATAGTCTTCTTGGCATGGACTTA
CTATGCACGTATTTCCAATGATTTCAAAAAGTTGATGCAAGACAAAACACTGAAATTGAA
CATATGGCAACTCAAGTTTCTTAGAATAGCAACAAGGTTTGGTTTGTTAGCAGAAGCTTG
TTTGGCTTTGCTTCTTCTTCCAATTTTAAGAGGGTTGGCTGTATTTCGTATATTTGGTAT
TCAATTTGAAGCTTCAGTTAAGTATCACACATGGATTGGAACTGCTATGATACTTTTCGC
TACAATACATGGCGCCAGCACTTTGTTTGTTTGGGGTGTCAGCCACCATATACAAAGTGA
GATTTGGAAGTGGCAAAAGACAGGACGTATATACCTTGCTGGGGAGATTACACTTGTTGC
CGGCCTTGTTATCTTCGTTACCTCACTTCCCCAAATTAGAAGAAGAAAGTTTGAAATTTT
CTACTACACACATCATTTGTATATAGTCTTTCTAGTATTTTTCTTGTTTCATGCTGGGGA
TAAGCACTTCTATATGGTCTTCCCAGGAGTGTTCCTTTTTAGCCTTGACAAACTGTTGCG
TATAATTCAATCAAGTCCAAAAACCTGCATGGTTTCAGCTAGAATTTTCCCCTGTGAAGC
TGTGGAGCTAATTCTGCCTAAAGATCCAAGGCTAAAGTATAACCCTACAAGTGTTATATA
TTTGAAGATACCAACTATATCTCATCTTCAATGGCATTCATTTAGTATAATATCAAGTTC
CAAAGCTGATGAGAACATCATGTCTGTGATGATTAAATGTCAAGGGTGGTGGACCAATAC
TCTTTATGACATGATACAAACTGAATTAAACAAAGGTGCTGATAAAAGGAAAGGTATACC
TGTTGCAATTGAAGGGCCCTATGGACCTGCTTCATTAGACTATTTAAAACATGACAGTGT
GATTATGGTTGCTGGAGGTAGTGGAATAACTCCATTTCTGAGCATTTTGGCAGAAATTGA
TTCAATTACCAACAAAAATAAATTTCCATCAAGGATACAACTTGTACATGTCATTAAGAG
GGCACAAGACGTTTGTCTGTTGCATTCAATCACACATCTGCTACTCAACCGATCAAGCGA
AAAATTTCATTTGAAACTAAAATTGTTTGTAACACAAGAAACACAACTAAGCGTGGGAAT
TACGGAACTGCTAAATGAGTTCGTGAAAGTAAAAACACTGCAATTGGATAGTGTGAGTTC
CAATTATTATGCAGCATATGGACCTGAAAGTCCAGTTTGGATGGCTGCTATTACTGGAGG
TTGCTCCATCACTTTTCTTATTTTCCTAATCTGTTTCAACCATACTATAGTTCCATCTGA
AAAGCATTCCAAATTGTCCAAAGAAAAGACTCCTTCTTGGATAGTGGATCTACTTCTGAT
AGCTGCTTTTGTCATAGCTTTATCTTGCAGCGCATTGATAGCAATTGTGTTGAGATGGAG
AAGGTTGAAGAAAGGGATTCCTAAGAAAGGCGTTCCACAGACATCGCAGATGGAAATTAA
ACCCTTTGATCCAAGGTCAGCTGAAACTAAGAATGTCCTTGAAGAACATGAAGTTCATTT
TGGAGGCAGGCCTAACTTTAAAGATATATTAGGCAAATTCAAGAATGAAGCGTGTGGATC
TGATATTGGAGTTTTGGTTTGTGGTCCTGAGAGCATGAAGGAATCAGTGGCATCTGCGTG
TCAGCAAGAATCTGAGTGTTTGAAGTTAGGTGTAAAGAAAACAGAACCATGCTTCACTCT
TCACTCTCTCAACTTCACACTTTAGTAGTCTAAATTTGGCCTAAATACCAATACAACTCT
TGCTGTTCAGTGGTTTAGTACACCTTTGCCTTCACTCCCAAGTGTAGAATCATATATAAT
TACATGTAGTCATCACTCACCAGAGCACCACAAATAATGTAGTTCACATATGAATGTAAT
CAAAATCCTCCCCCTTTTATCCTTGAATGTGGTTTAAAAGTTTATAAATAACAAATCTTT
ATAGAAAACAGTCATCCAGACAAAAAGAATAATATTAAAGATCATTTATGGATTCTGGTT
TAAACTGCTTCCAAATATGCAAAATACATATCATTCATCCAACAAAGGATAATGAACAAT
AATGGAAAGCAACTAAATCACATATCAGATACAAGTACCAAATTCCCAACATGGTCAGTG
TATCTAATAGTCACATATATCAGATACAAGTACCAAATTCCCAACATGGTCAGTGTATCT
AGTAGTACTTTTTGACTAAAACCACATAATCATTGTACCAGGTACTATACACACTACAAA
AGACTTGATTAAAAGTGGAAGTAATCTAATAATCAAAATCTAAACAAATACAGGGAAAAA
TCCCAATTATCAAAACAATCCAGAAAAATCCAATCACAAAAAATATCAACTATATGTAGT
GAAGTCACTAGTCAAGGAGAGGTGGATTGCAAAGGCACCTCCTCATCAGACTCCCTGCCG
CCACCGCCGCCATTGTCATCACCACGAGCCAAATCAGACAACACTTTCCCCGGCGCCTCC
GCAATATCCTCCCCAAGAAGAAGCGCAACAACTTCCTTCATGGTAGGCCTCCTATTCGGC
TCAGGATGACAACAAGCCAACCCAAGCTTCAACACCATCTCCATATCACCCACATCATAC
TCACCCTTAATCCTACTATCCGCAGCTTCAACCACACACTCTTTTGCATACAACTCCCTC
ACCCAATCAATAAGCACAACTTCCTCCTCCACCACATCGGTCTCCAACGGTCTCCGACCA
CAAGCTACCTCCAACAACACCACCCCAAAACTATACACATCACTCGCCGAAGTTGGTGCC
GCAACCGTCGCTATCTCTGGCGCCAAATACCCTAAAGTCCCCACCACACGTGTGGTATTA
GGAACTTGCCCATGTTGATAAAGCTTAGCCAAACCAAAATCTCCCAATCTTCCTCTCATA
TCACCATCCAACAGAATATTACTAGACTTAATATCCCTATGAATAACAACCTGGTCCCAA
CCATGATGAAGGTAGCTAAGCCCTTCTGCCACATCAACAAGAATCCTACGCCTTTGGTCC
CATCCCAAAACTTTCTCAGGTTTATCAAAAACCCACTTGTTTAAACTTCCATTAGGCATA
TAATCATAAACCAACATCAATTCATTACCCTTTCTACACCATCCCCTCATTTGTACTAAA
TTCTTATGCTGAAGCCTCCCCATACTTGAAATCTCAGCCATAAATTCCCTTAACCCTTGT
TTAGAATCATGATTAACACACTTAACTGCAACTAATGTTTTATTCATTAATGTACCTTTG
TAAACTTTTCCAAACCCTCCAAAACCTAGAAGCTGCTCTCTCTGAAAACCCTTTGTAGCA
TTGCTTAATTCCTCATAAGAAAATCTATGAGGCCAATACTCCATTTCCCAATCTTCAACA
TCATCATCATCTTCTCTTCTTTTTCGCCGATGAAGATACAATATAAACATACTCGTGCAA
CACACAACAAAAACAAAACAACCAACTACAATCCCAGCAATAGCTCCACTGGAAAGCGAA
TTCGACGTTGATCCTCGCTTAAACACCGGTAAATTCGTCGTGTTCAACTCTTTCAAACTC
CCTTCATCACTAAAACTCCATGCTAAAACTCTCTGTGCTTCAATCCAATTCGTTTTCGAA
GCTGAAAAACCAAAGAACATTTCAGGAGCAACATAATCCACTATACTCGAATCTCTATAC
GTTAGAGTCGGTTTCAACGGCTTGGGAACACCAACCGGAGCAACAGTAACATTTATCTCC
AACCTCTCGCCGTCAAATTCAATCCACGCTCGAATATTCTCCCCGGTGTTCATCTGCACC
GGAACGAAGCTTCCGGTGGAATTAAAATAACCTGCAGGTGTTTGAATTTTGGATTCAATG
TTATTCAAATCGATTCCGATGTGATTACTATCTTTATCGTTAAACTCAGGGTTTTGACCG
GTGTCAAATTCAACGGCGATGAGAGGGAAAATTGAAGAAGAGTTAATCGCGTTTGTGAAT
AAACCGAAATATTGACTAGCGAGTGCGCCGGGAGGGGAAGTGGTGTTGCAGAGGACGAAA
GCAAGACCGAAGCCGGGGCTGGTAGGGTTGTCTGGTAGAACGGAGAAGATGAAGGAAGTT
GAGAAAGAAGTGATGTTTGTTGAGGAAGATGAAGGTTTGAGCATGGGGAGTTTTGTTGGG
TGGAAGGCACGGCCGTAAGAGTATTGGTTGGAGTCGTTGGTCATGCGGATGACGGGTGGT
TGGATATGGGCGTCGGGGATGAGAGTGAGGTTGGTGGTGGTGGTGAAGGAGTTATGGAGG
AAGTTGAGGGATTGGGTGGTGGGGATGAGGAGGTGGAGGAGGAGGAGGAGGATGGTGAGG
GAGTGGAAGAGTTGGATATTCATGCCGGAGATTTGTTCGCCGGCAGAATGAGTTACATTT
AAAAGGGTTAGTTGAATATTCAAATAGAAAGCTTGACTGTTATTTGGCTTTTTAGTGTGA
ATATGGTCCTTCTTCGCGCAATTGTAGAGACTAGTTTATGGAATTGTAATGGATGTTTAA
CACGGCTGTATTTTCAGAAATGAATTCGAAGACAGAACCTTGTTTACATCAGACGAGATC
ATTTCCAAATGTTCTTCGGTAGTACAGGTTGATTTTTTTTGGTGGTGACTTTTTTTATTT
TGTGGTGGGGTAATGGTTGATTATTATTATTGAAGTGTAG
>TR73072|c1_g1_i3 len=5156 path=[14625:0-54 15185:55-80 15136:81-104 15074:105-211 14611:212-235 15133:236-692 14948:693-716 15227:717-783 15246:784-797 15131:798-807 15214:808-821 15181:822-849 15130:850-873 15067:874-933 14608:934-957 15213:958-1052 15065:1053-1074 15180:1075-1124 15128:1125-1148 15064:1149-1241 14495:1242-1265 14496:1266-1277 14497:1278-1301 15127:1302-1359 14862:1360-1383 15212:1384-1535 15236:1536-1608 15226:1609-1676 15210:1677-1734 15247:1735-1736 15123:1737-1748 15058:1749-1760 15242:1761-1772 15235:1773-1774 15225:1775-1808 15209:1809-1901 15248:1902-1925 15253:1926-1926 15258:1927-1937 15260:1938-1950 15261:1951-1957 15206:1958-1961 15173:1962-1981 15224:1982-2031 15204:2032-2055 15171:2056-2095 15116:2096-2120 14492:2121-2123 15049:2124-2218 14865:2219-2265 14866:2266-2280 15047:2281-2508 14991:2509-2532 15203:2533-2566 15249:2567-2588 15114:2589-2621 15254:2622-2643 15045:2644-2742 14553:2743-2766 15168:2767-2818 15044:2819-2852 15201:2853-2872 15167:2873-2896 15111:2897-2968 14748:2969-3029 15166:3030-3112 14757:3113-3136 15200:3137-3198 15250:3199-3222 15255:3223-3241 15259:3242-3247 15199:3248-3271 15233:3272-3295 15221:3296-3319 15197:3320-3331 15232:3332-3355 15220:3356-3375 15196:3376-3399 15231:3400-3412 15219:3413-3445 15195:3446-3469 15156:3470-3517 15101:3518-3541 15031:3542-3625 14560:3626-3649 15194:3650-3706 14421:3707-3754 15100:3755-3889 15251:3890-3913 15256:3914-3919 15153:3920-3950 15028:3951-3952 15193:3953-3969 15151:3970-3993 15026:3994-3995 15239:3996-4000 15230:4001-4024 15218:4025-4029 15192:4030-4053 15149:4054-4054 15023:4055-4078 15093:4079-4165 14473:4166-4189 15229:4190-4203 15148:4204-4227 15217:4228-4277 15020:4278-4310 15147:4311-4534 15252:4535-4558 15257:4559-4581 15146:4582-4642 15090:4643-4680 15017:4681-4704 15144:4705-4723 14894:4724-4747 15089:4748-4815 14831:4816-4839 14832:4840-4845 14833:4846-4846 15014:4847-4881 15228:4882-4928 15188:4929-4950 15010:4951-4952 15139:4953-4974 15079:4975-4979 15007:4980-5001 15187:5002-5003 15137:5004-5025 15077:5026-5076 14557:5077-5099 14558:5100-5155] [-1, 14625, 15185, 15136, 15074, 14611, 15133, 14948, 15227, 15246, 15131, 15214, 15181, 15130, 15067, 14608, 15213, 15065, 15180, 15128, 15064, 14495, 14496, 14497, 15127, 14862, 15212, 15236, 15226, 15210, 15247, 15123, 15058, 15242, 15235, 15225, 15209, 15248, 15253, 15258, 15260, 15261, 15206, 15173, 15224, 15204, 15171, 15116, 14492, 15049, 14865, 14866, 15047, 14991, 15203, 15249, 15114, 15254, 15045, 14553, 15168, 15044, 15201, 15167, 15111, 14748, 15166, 14757, 15200, 15250, 15255, 15259, 15199, 15233, 15221, 15197, 15232, 15220, 15196, 15231, 15219, 15195, 15156, 15101, 15031, 14560, 15194, 14421, 15100, 15251, 15256, 15153, 15028, 15193, 15151, 15026, 15239, 15230, 15218, 15192, 15149, 15023, 15093, 14473, 15229, 15148, 15217, 15020, 15147, 15252, 15257, 15146, 15090, 15017, 15144, 14894, 15089, 14831, 14832, 14833, 15014, 15228, 15188, 15010, 15139, 15079, 15007, 15187, 15137, 15077, 14557, 14558, -2]
GAAAAATTAGACCCTTCAGCGTGGCAAAGTATTCAAGTCAGAGATGGCAAGCTCCACTTT
ACTTGCAACTCTTAAACTGTTAATTATTTTCATATTTGCAGCTTGGATTTCTCTTTGGAT
TTTGAAGCCAACTCAAGTATGGACAAAAAAATGGAAACATGCAGAACAAAGCGCTAATAA
TACAATTTTTGGATACTATGGTCTAAACTTTGCTGTGTATACATTTCCAATAATTGCTAT
TGCTATAATTGGACTTCTTTTCTTGGACTCAAAAGCTGGATATCAAAGAAGCGGAAGTGG
AAGGAGTTCAGGTTCATCAACTGTCTTCTCAAATCCACTAGTGGTGAACAGTGTAGTTGG
AATCCTATCCAGTTTTGAAATACTGGTAGTTTTTCTTTTTATAGTCTTCTTGGCATGGAC
TTACTATGCACGTATTTCCAATGATTTCAAAAAGTTGATGCAAGACAAAACACTGAAATT
GAACATATGGCAACTCAAGTTTCTTAGAATAGCAACAAGGTTTGGTTTGTTAGCAGAAGC
TTGTTTGGCTTTGCTTCTTCTTCCAATTTTAAGAGGGTTGGCTGTATTTCGTATATTTGG
TATTCAATTTGAAGCTTCAGTTAAGTATCACACATGGATTGGAACTGCTATGATACTTTT
CGCTACAATACATGGCGCCAGCACTTTGTTTGTTTGGGGTGTCAGCCACCATATACAAAG
TGAGATTTGGAAGTGGCAAAAGACAGGACGTATATACCTTGCTGGGGAGATTACACTTGT
TGCCGGCCTTGTTATCTTCGTTACCTCACTTCCCCAAATTAGAAGAAGAAAGTTTGAAAT
TTTCTACTACACACATCATTTGTATATAGTCTTTCTAGTATTTTTCTTGTTTCATGCTGG
GGATAAGCACTTCTATATGGTCTTCCCAGGAGTGTTCCTTTTTAGCCTTGACAAACTGTT
GCGTATAATTCAATCAAGTCCAAAAACCTGCATGGTTTCAGCTAGAATTTTCCCCTGTGA
AGCTGTGGAGCTAATTCTGCCTAAAGATCCAAGGCTAAAGTATAACCCTACAAGTGTTAT
ATATTTGAAGATACCAACTATATCTCATCTTCAATGGCATTCATTTAGTATAATATCAAG
TTCCAAAGCTGATGAGAACATCATGTCTGTGATGATTAAATGTCAAGGGTGGTGGACCAA
TACTCTTTATGACATGATACAAACTGAATTAAACAAAGGTGCTGATAAAAGGAAAGGTAT
ACCTGTTGCAATTGAAGGGCCCTATGGACCTGCTTCATTAGACTATTTAAAACATGACAG
TGTGATTATGGTTGCTGGAGGTAGTGGAATAACTCCATTTCTGAGCATTTTGGCAGAAAT
TGATTCAATTACCAACAAAAATAAATTTCCATCAAGGATACAACTTGTACATGTCATTAA
GAGGGCACAAGACGTTTGTCTGTTGCATTCAATCACACATCTGCTACTCAACCGATCAAG
CGAAAAATTTCATTTGAAACTAAAATTGTTTGTAACACAAGAAACACAACTAAGCGTGGG
AATTACGGAACTGCTAAATGAGTTCGTGAAAGTAAAAACACTGCAATTGGATAGTGTGAG
TTCCAATTATTATGCAGCATATGGACCTGAAAGTCCAGTTTGGATGGCTGCTATTACTGG
AGGTTGCTCCATCACTTTTCTTATTTTCCTAATCTGTTTCAACCATACTATAGTTCCATC
TGAAAAGCATTCCAAATTGTCCAAAGAAAAGACTCCTTCTTGGATAGTGGATCTACTTCT
GATAGCTGCTTTTGTCATAGCTTTATCTTGCAGCGCATTGATAGCAATTGTGTTGAGATG
GAGAAGGTTGAAGAAAGGGATTCCTAAGAAAGGCGTTCCACAGACATCGCAGATGGAAAT
TAAACCCTTTGATCCAAGGTCAGCTGAAACTAAGAATGCCCTTGAAGAACATGAAGTTCA
TTTTGGAGGCAGGCCTAACTTTAAAGATATATTAGGCAAATTCAAGAATGAAGCGTGTGG
ATCTGATATTGGAGTTTTGGTTTGTGGTCCTGAGAGCATGAAGGAATCAGTGGCATCTGC
GTGTCAGCAAGAATCTGAGTGTTTGAAGTTAGGTGTAAAGAAAACAGAACCATGCTTCAC
TCTTCACTCTCTCAACTTCACACTTTAGTAGTCTAAATTTGGCCTAAATACCAATACAAC
TCTTGCTGTTCAGTGGTTTAGTACACCTTTGCCTTCACTCCCAAGTGTAGAATCATATAT
AATTACATGTAGTCATCACTCACCAGAGCACCACAAATAATGTAGTTCACATATGAATGT
AATCAAAATCCTCCCCCTTTTATCCTTGAATGTGGTTTAAAAGTTTATAAATAACAAATC
TTTATAGAAAACAGTCATCCAGACAAAAAGAATAATATTAAAGATCATTTATGGATTCTG
GTTTAAACTGCTTCCAAATATGCAAAATACATATCATTCATCCAACAAAGGATAATGAAC
AATAATGGAAAGCAACTAAATCACATATCAGATACAAGTACCAAATTCCCAACATGGTCA
GTGTATCTAATAGTCACATATATCAGATACAAGTACCAAATTCCCAACATGGTCAGTGTA
TCTAGTAGTACTTTTTGACTAAAACCACATAATCATTGTACCAGGTACTATACACACTAC
AAAAGACTTGATTAAAAGTGGAAGTAATCTAATAATCAAAATCTAAACAAATACAGGGAA
AAATCCCAATTATCAAAACAATCCAGAAAAATCCAATCACAAAAAATATCAACTATATGT
AGTGAAGTCACTAGTCAAGGAGAGGTGGATTGCAAAGGCACCTCCTCATCAGACTCCCTG
CCGCCACCGCCGCCATTGTCATCACCACGAGCCAAATCAGACAACACTTTCCCCGGCGCC
TCCGCAATATCCTCCCCAAGAAGAAGCGCAACAACTTCCTTCATGGTAGGCCTCCTATTC
GGCTCAGGATGACAACAAGCCAACCCAAGCTTCAACACCATCTCCATATCACCCACATCA
TACTCACCCTTAATCCTACTATCCGCAGCTTCAACCACACACTCTTTTGCATACAACTCC
CTCACCCAATCAATAAGCACAACTTCCTCCTCCACCACATCGGTCTCCAACGGTCTCCGA
CCACAAGCTACCTCCAACAACACCACCCCAAAACTATACACATCACTCGCCGAAGTTGGT
GCCGCAACCGTCGCTATCTCTGGCGCCAAATACCCTAAAGTCCCCACCACACGTGTGGTA
TTAGGAACTTGCCCATGTTGATAAAGCTTAGCCAAACCAAAATCTCCCAATCTTCCTCTC
ATATCACCATCCAACAGAATATTACTAGACTTAATATCCCTATGAATAACAACCTGGTCC
CAACCATGATGAAGGTAGCTAAGCCCTTCTGCCACATCAACAAGAATCCTACGCCTTTGG
TCCCATCCCAAAACTTTCTCAGGTTTATCAAAAACCCACTTGTTTAAACTTCCATTAGGC
ATATAATCATAAACCAACATCAATTCATTACCCTTTCTACACCATCCCCTCATTTGTACT
AAATTCTTATGCTGAAGCCTCCCCATACTTGAAATCTCAGCCATAAATTCCCTTAACCCT
TGTTTAGAATCATGATTAACACACTTAACTGCAACTAATGTTTTATTCATTAATGTACCT
TTGTAAACTTTTCCAAACCCTCCAAAACCTAGAAGCTGCTCTCTCTGAAAACCCTTTGTA
GCATTGCTTAATTCCTCATAAGAAAATCTATGAGGCCAATACTCCATTTCCCAATCTTCA
ACATCATCATCATCTTCTCTTCTTTTTCGCCGATGAAGATACAATATAAACATACTCGTG
CAACACACAACAAAAACAAAACAACCAACTACAATCCCAGCAATAGCTCCACTGGAAAGC
GAATTCGACGTTGATCCTCGCTTAAACACCGGTAAATTCGTCGTGTTCAACTCTTTCAAA
CTCCCTTCATCACTAAAACTCCATGCTAAAACTCTCTGTGCTTCAATCCAATTCGTTTTC
GAAGCTGAAAAACCAAAGAACATTTCAGGAGCAACATAATCCACTATACTCGAATCTCTA
TACGTTAGAGTCGGTTTCAACGGCTTGGGAACACCAACCGGAGCAACAGTAACATTTATC
TCCAACCTCTCGCCGTCAAATTCAATCCACGCTCGAATATTCTCCCCGGTGTTCATCTGC
ACCGGAACGAAGCTTCCGGTGGAATTAAAATAACCTGCAGGTGTTTGAATTTTGGATTCA
ATGTTATTCAAATCGATTCCGATGTGATTACTATCTTTATCGTTAAACTCAGGGTTTTGA
CCGGTGTCAAATTCAACGGCGATGAGAGGGAAAATTGAAGAAGAGTTAATCGCGTTTGTG
AATAAACCGAAATATTGACTAGCGAGTGCGCCGGGAGGGGAAGTGGTGTTGCAGAGGACG
AAAGCAAGACCGAAGCCGGGGCTGGTAGGGTTGTCTGGTAGAACGGAGAAGATGAAGGAA
GTTGAGAAAGAAGTGATGTTTGTTGAGGAAGATGAAGGTTTGAGCATGGGGAGTTTTGTT
GGGTGGAAGGCACGGCCGTAAGAGTATTGGTTGGAGTCGTTGGTCATGCGGATGACGGGT
GGTTGGATATGGGCGTCGGGGATGAGAGTGAGGTTGGTGGTGGTGGTGAAGGAGTTATGG
AGGAAGTTGAGGGATTGGGTGGTGGGGATGAGGAGGTGGAGGAGGAGGAGGAGGATGGTG
AGGGAGTGGAAGAGTTTGATATACATGCCGGAGATTTGTTCGCCGGCGAGTGTAGGAGAC
AGAATGAGTTACATTTAAAAGGGTTAGTTGAATATTCAAATAGAAAGCTTGACTGTTATT
TGGCTTTTTAGTGTGAATATGGTCCTTCTTCGCGCAATTGTAGAGACTAGTTTATGGAAT
TGTAATGGATGTTTAACACGGCTGTATTTTCAGAAATGAATTCGAAGACAGAACCTTGTT
TACATCAGACGAGATCATTTCCAAATGTTCTTCGGTAGTACAGGTTGATTTTTTTTGGTG
GTGACTTTTTTTATTTTGTGGTGGGGTAATGGTTGATTATTATTATTGAAGTGTAG
>TR73072|c1_g1_i4 len=4652 path=[14625:0-54 15185:55-80 15136:81-104 15074:105-211 14611:212-235 15133:236-692 14948:693-716 15227:717-783 15246:784-797 15131:798-807 15214:808-821 15181:822-849 15130:850-873 15067:874-933 14608:934-957 15213:958-1052 15066:1053-1167 15180:1168-1217 15128:1218-1241 15064:1242-1334 14495:1335-1358 14496:1359-1370 14497:1371-1394 15127:1395-1452 14862:1453-1476 15212:1477-1628 15236:1629-1701 15226:1702-1769 15210:1770-1827 15247:1828-1829 15123:1830-1841 15058:1842-1853 15242:1854-1865 15235:1866-1867 15225:1868-1901 15209:1902-1994 15248:1995-2018 15253:2019-2019 15258:2020-2030 15260:2031-2043 15261:2044-2050 15206:2051-2054 15173:2055-2074 15224:2075-2124 15204:2125-2148 15171:2149-2188 15116:2189-2213 14492:2214-2216 15049:2217-2311 14865:2312-2358 14866:2359-2373 15047:2374-2601 14991:2602-2625 15203:2626-2659 15249:2660-2681 15114:2682-2714 15254:2715-2736 15045:2737-2835 14553:2836-2859 15168:2860-2911 15044:2912-2945 15201:2946-2965 15167:2966-2989 15111:2990-3061 14748:3062-3122 15166:3123-3205 14757:3206-3229 15200:3230-3291 15250:3292-3315 15255:3316-3334 15259:3335-3340 15199:3341-3364 15233:3365-3388 15221:3389-3412 15197:3413-3424 15232:3425-3448 15220:3449-3468 15196:3469-3492 15231:3493-3505 15219:3506-3538 15195:3539-3562 15156:3563-3610 15101:3611-3634 15031:3635-3718 14560:3719-3742 15194:3743-3799 14421:3800-3847 15100:3848-3982 15251:3983-4006 15256:4007-4012 15153:4013-4043 15028:4044-4045 15193:4046-4062 15151:4063-4086 15026:4087-4088 15239:4089-4093 15230:4094-4117 15218:4118-4122 15192:4123-4146 15149:4147-4147 15023:4148-4171 15093:4172-4258 14473:4259-4282 15229:4283-4296 15148:4297-4320 15217:4321-4370 15021:4371-4403 15147:4404-4627 15252:4628-4651] [-1, 14625, 15185, 15136, 15074, 14611, 15133, 14948, 15227, 15246, 15131, 15214, 15181, 15130, 15067, 14608, 15213, 15066, 15180, 15128, 15064, 14495, 14496, 14497, 15127, 14862, 15212, 15236, 15226, 15210, 15247, 15123, 15058, 15242, 15235, 15225, 15209, 15248, 15253, 15258, 15260, 15261, 15206, 15173, 15224, 15204, 15171, 15116, 14492, 15049, 14865, 14866, 15047, 14991, 15203, 15249, 15114, 15254, 15045, 14553, 15168, 15044, 15201, 15167, 15111, 14748, 15166, 14757, 15200, 15250, 15255, 15259, 15199, 15233, 15221, 15197, 15232, 15220, 15196, 15231, 15219, 15195, 15156, 15101, 15031, 14560, 15194, 14421, 15100, 15251, 15256, 15153, 15028, 15193, 15151, 15026, 15239, 15230, 15218, 15192, 15149, 15023, 15093, 14473, 15229, 15148, 15217, 15021, 15147, 15252]
GAAAAATTAGACCCTTCAGCGTGGCAAAGTATTCAAGTCAGAGATGGCAAGCTCCACTTT
ACTTGCAACTCTTAAACTGTTAATTATTTTCATATTTGCAGCTTGGATTTCTCTTTGGAT
TTTGAAGCCAACTCAAGTATGGACAAAAAAATGGAAACATGCAGAACAAAGCGCTAATAA
TACAATTTTTGGATACTATGGTCTAAACTTTGCTGTGTATACATTTCCAATAATTGCTAT
TGCTATAATTGGACTTCTTTTCTTGGACTCAAAAGCTGGATATCAAAGAAGCGGAAGTGG
AAGGAGTTCAGGTTCATCAACTGTCTTCTCAAATCCACTAGTGGTGAACAGTGTAGTTGG
AATCCTATCCAGTTTTGAAATACTGGTAGTTTTTCTTTTTATAGTCTTCTTGGCATGGAC
TTACTATGCACGTATTTCCAATGATTTCAAAAAGTTGATGCAAGACAAAACACTGAAATT
GAACATATGGCAACTCAAGTTTCTTAGAATAGCAACAAGGTTTGGTTTGTTAGCAGAAGC
TTGTTTGGCTTTGCTTCTTCTTCCAATTTTAAGAGGGTTGGCTGTATTTCGTATATTTGG
TATTCAATTTGAAGCTTCAGTTAAGTATCACACATGGATTGGAACTGCTATGATACTTTT
CGCTACAATACATGGCGCCAGCACTTTGTTTGTTTGGGGTGTCAGCCACCATATACAAAG
TGAGATTTGGAAGTGGCAAAAGACAGGACGTATATACCTTGCTGGGGAGATTACACTTGT
TGCCGGCCTTGTTATCTTCGTTACCTCACTTCCCCAAATTAGAAGAAGAAAGTTTGAAAT
TTTCTACTACACACATCATTTGTATATAGTCTTTCTAGTATTTTTCTTGTTTCATGCTGG
GGATAAGCACTTCTATATGGTCTTCCCAGGAGTGTTCCTTTTTAGCCTTGACAAACTGTT
GCGTATAATTCAATCAAGTCCAAAAACCTGCATGGTTTCAGCTAGAATTTTCCCCTGTGA
AGCTGTGGAGCTAATTCTGCCTAAAGATCCAAGTACTAAATTTATGTACAGCTATCTCAA
ATTGAATTATATTTTGAGACAAAATTAATATTCCATTCAAACGGTGTATTTTCGATCATT
TGCAGGGCTAAAGTATAACCCTACAAGTGTTATATATTTGAAGATACCAACTATATCTCA
TCTTCAATGGCATTCATTTAGTATAATATCAAGTTCCAAAGCTGATGAGAACATCATGTC
TGTGATGATTAAATGTCAAGGGTGGTGGACCAATACTCTTTATGACATGATACAAACTGA
ATTAAACAAAGGTGCTGATAAAAGGAAAGGTATACCTGTTGCAATTGAAGGGCCCTATGG
ACCTGCTTCATTAGACTATTTAAAACATGACAGTGTGATTATGGTTGCTGGAGGTAGTGG
AATAACTCCATTTCTGAGCATTTTGGCAGAAATTGATTCAATTACCAACAAAAATAAATT
TCCATCAAGGATACAACTTGTACATGTCATTAAGAGGGCACAAGACGTTTGTCTGTTGCA
TTCAATCACACATCTGCTACTCAACCGATCAAGCGAAAAATTTCATTTGAAACTAAAATT
GTTTGTAACACAAGAAACACAACTAAGCGTGGGAATTACGGAACTGCTAAATGAGTTCGT
GAAAGTAAAAACACTGCAATTGGATAGTGTGAGTTCCAATTATTATGCAGCATATGGACC
TGAAAGTCCAGTTTGGATGGCTGCTATTACTGGAGGTTGCTCCATCACTTTTCTTATTTT
CCTAATCTGTTTCAACCATACTATAGTTCCATCTGAAAAGCATTCCAAATTGTCCAAAGA
AAAGACTCCTTCTTGGATAGTGGATCTACTTCTGATAGCTGCTTTTGTCATAGCTTTATC
TTGCAGCGCATTGATAGCAATTGTGTTGAGATGGAGAAGGTTGAAGAAAGGGATTCCTAA
GAAAGGCGTTCCACAGACATCGCAGATGGAAATTAAACCCTTTGATCCAAGGTCAGCTGA
AACTAAGAATGCCCTTGAAGAACATGAAGTTCATTTTGGAGGCAGGCCTAACTTTAAAGA
TATATTAGGCAAATTCAAGAATGAAGCGTGTGGATCTGATATTGGAGTTTTGGTTTGTGG
TCCTGAGAGCATGAAGGAATCAGTGGCATCTGCGTGTCAGCAAGAATCTGAGTGTTTGAA
GTTAGGTGTAAAGAAAACAGAACCATGCTTCACTCTTCACTCTCTCAACTTCACACTTTA
GTAGTCTAAATTTGGCCTAAATACCAATACAACTCTTGCTGTTCAGTGGTTTAGTACACC
TTTGCCTTCACTCCCAAGTGTAGAATCATATATAATTACATGTAGTCATCACTCACCAGA
GCACCACAAATAATGTAGTTCACATATGAATGTAATCAAAATCCTCCCCCTTTTATCCTT
GAATGTGGTTTAAAAGTTTATAAATAACAAATCTTTATAGAAAACAGTCATCCAGACAAA
AAGAATAATATTAAAGATCATTTATGGATTCTGGTTTAAACTGCTTCCAAATATGCAAAA
TACATATCATTCATCCAACAAAGGATAATGAACAATAATGGAAAGCAACTAAATCACATA
TCAGATACAAGTACCAAATTCCCAACATGGTCAGTGTATCTAATAGTCACATATATCAGA
TACAAGTACCAAATTCCCAACATGGTCAGTGTATCTAGTAGTACTTTTTGACTAAAACCA
CATAATCATTGTACCAGGTACTATACACACTACAAAAGACTTGATTAAAAGTGGAAGTAA
TCTAATAATCAAAATCTAAACAAATACAGGGAAAAATCCCAATTATCAAAACAATCCAGA
AAAATCCAATCACAAAAAATATCAACTATATGTAGTGAAGTCACTAGTCAAGGAGAGGTG
GATTGCAAAGGCACCTCCTCATCAGACTCCCTGCCGCCACCGCCGCCATTGTCATCACCA
CGAGCCAAATCAGACAACACTTTCCCCGGCGCCTCCGCAATATCCTCCCCAAGAAGAAGC
GCAACAACTTCCTTCATGGTAGGCCTCCTATTCGGCTCAGGATGACAACAAGCCAACCCA
AGCTTCAACACCATCTCCATATCACCCACATCATACTCACCCTTAATCCTACTATCCGCA
GCTTCAACCACACACTCTTTTGCATACAACTCCCTCACCCAATCAATAAGCACAACTTCC
TCCTCCACCACATCGGTCTCCAACGGTCTCCGACCACAAGCTACCTCCAACAACACCACC
CCAAAACTATACACATCACTCGCCGAAGTTGGTGCCGCAACCGTCGCTATCTCTGGCGCC
AAATACCCTAAAGTCCCCACCACACGTGTGGTATTAGGAACTTGCCCATGTTGATAAAGC
TTAGCCAAACCAAAATCTCCCAATCTTCCTCTCATATCACCATCCAACAGAATATTACTA
GACTTAATATCCCTATGAATAACAACCTGGTCCCAACCATGATGAAGGTAGCTAAGCCCT
TCTGCCACATCAACAAGAATCCTACGCCTTTGGTCCCATCCCAAAACTTTCTCAGGTTTA
TCAAAAACCCACTTGTTTAAACTTCCATTAGGCATATAATCATAAACCAACATCAATTCA
TTACCCTTTCTACACCATCCCCTCATTTGTACTAAATTCTTATGCTGAAGCCTCCCCATA
CTTGAAATCTCAGCCATAAATTCCCTTAACCCTTGTTTAGAATCATGATTAACACACTTA
ACTGCAACTAATGTTTTATTCATTAATGTACCTTTGTAAACTTTTCCAAACCCTCCAAAA
CCTAGAAGCTGCTCTCTCTGAAAACCCTTTGTAGCATTGCTTAATTCCTCATAAGAAAAT
CTATGAGGCCAATACTCCATTTCCCAATCTTCAACATCATCATCATCTTCTCTTCTTTTT
CGCCGATGAAGATACAATATAAACATACTCGTGCAACACACAACAAAAACAAAACAACCA
ACTACAATCCCAGCAATAGCTCCACTGGAAAGCGAATTCGACGTTGATCCTCGCTTAAAC
ACCGGTAAATTCGTCGTGTTCAACTCTTTCAAACTCCCTTCATCACTAAAACTCCATGCT
AAAACTCTCTGTGCTTCAATCCAATTCGTTTTCGAAGCTGAAAAACCAAAGAACATTTCA
GGAGCAACATAATCCACTATACTCGAATCTCTATACGTTAGAGTCGGTTTCAACGGCTTG
GGAACACCAACCGGAGCAACAGTAACATTTATCTCCAACCTCTCGCCGTCAAATTCAATC
CACGCTCGAATATTCTCCCCGGTGTTCATCTGCACCGGAACGAAGCTTCCGATGGAATTA
TAATAACCTGCAGGTGTTTGAATTTTGGATTCAATGTTATTCAAATCGATTCCGATGTGA
TTACTATCTTTATCGTTAAACTCAGGGTTTTGACCGGTGTCAAATTCAACGGCGATGAGA
GGGAAAATTGAAGAAGAGTTAATCGCGTTTGTGAATAAACCGAAATATTGACTAGCGAGT
GCGCCGGGAGGGGAAGTGGTGTTGCAGAGGACGAAAGCAAGACCGAAGCCGGGGCTGGTA
GGGTTGTCTGGTAGAACGGAGAAGATGAAGGA
>TR73073|c0_g1_i1 len=2815 path=[7438:0-416 7729:417-468 7753:469-491 7764:492-513 7769:514-527 7706:528-574 7758:575-579 7763:580-606 7765:607-640 7757:641-654 7677:655-664 7751:665-678 7760:679-684 7755:685-708 7749:709-722 7723:723-756 7700:757-780 7672:781-795 7759:796-822 7698:823-844 7754:845-845 7747:846-869 7736:870-909 7668:910-931 7717:932-971 7695:972-1035 7735:1036-1095 7716:1096-1119 7694:1120-1164 7665:1165-1188 7451:1189-1200 7452:1201-1224 7715:1225-1311 7421:1312-1335 7693:1336-1431 7766:1432-1455 7770:1456-1466 7662:1467-1483 7734:1484-1548 7714:1549-1572 7692:1573-1632 7767:1633-1656 7771:1657-1674 7504:1675-1707 7733:1708-1815 7447:1816-1839 7713:1840-1902 7768:1903-1926 7772:1927-1935 7773:1936-1958 7658:1959-1982 7687:1983-2100 7458:2101-2124 7655:2125-2199 7546:2200-2223 7686:2224-2262 7654:2263-2286 7710:2287-2472 7405:2473-2496 7685:2497-2593 7461:2594-2624 7462:2625-2814] [-1, 7438, 7729, 7753, 7764, 7769, 7706, 7758, 7763, 7765, 7757, 7677, 7751, 7760, 7755, 7749, 7723, 7700, 7672, 7759, 7698, 7754, 7747, 7736, 7668, 7717, 7695, 7735, 7716, 7694, 7665, 7451, 7452, 7715, 7421, 7693, 7766, 7770, 7662, 7734, 7714, 7692, 7767, 7771, 7504, 7733, 7447, 7713, 7768, 7772, 7773, 7658, 7687, 7458, 7655, 7546, 7686, 7654, 7710, 7405, 7685, 7461, 7462, -2]
CAACAAACCAAAACTTTCCTAAATAATGAGGCCGAAGTATACAGACGGACAGCCGACAAG
GCCTAAACCGGAGCCGAATGCATACCCCTGCCTCACCATCCCAATAGCAAGGAGTCCCTG
GAACTCAAAAAGCAACAGCGCTGCTGCCAAAACCATTCAGCACAAAACTCAGTTGAGTGC
CGAACAGCAACGGCCTCCTCCTAACAGAATTGGTACTCATAGAAAACCAACAAAAAGACA
AAAGCAAGCTGACTGAGATTTGCGCAAACAGCAGGAAACAAAACACTGACTCAGTGAACG
AAATGTATGAGTAAATGTGAACGAATAAGAAGTTTTTTTCATTTCTATCATGAGTTCATG
ACCCCTAGCACATGAGAGACAATCAAATAAAATAATCCACACCAACAACAAAAGGATGTT
GAACATCATGATTAGAGAATACATAGGCAAGATAGTTTCGATAAAAAGATCCATAAAACT
CTAATCATAGTTTCTTTTTGGATCAAGAAAGTCAGTAACAGTAGCAAGGCTGTAGTAGTT
AATTAACAATGCATCTGGTCTTGCAATGAAGAATAGTGGTAATAAGGGACAATAATAAGT
TTACAGCAGATCTCAACTCTGACTAAAATCACAAAGAAGAAACTATGAGCTGATATTGTC
TAATAGAAATGAACATCTATATGCTACAACTGAAGATCCGGAATCAATGAATACGCCATG
TTACAGCCACCAAACATGCTTAACCTTTTAAAACTGTGAAACCATTTTTTACGACAAAAT
GAATACCTCAATTGGATTTTGCATCTAAGGATCAATAAACCTCTCAGCTCCACAAGTCAA
TAATTGCTTCACTGTTGCAATAGAGGATTGGAATGGTCAATGATGTATTATTCCAATATA
CACCATTTGTAGTGCTTGTGAATCCAAATCTTCCACCAAGGTTTGAACTTTGAAGTTCCA
ATTAAAGCTCAAATCAAAATCAATGAAAGTTGCATTGCTGCAATAAGGTATGCGAGTAAT
CAATATGTTTTTCCCATAGGGGCTTGTATTTTTCAATCCCAATCTTCAACCAAGGTTTGG
AGTTCCCATTGAAGTGCAGTACAGCCCCTCTTTCTATCAACTGAGGATCAACGTTTGTGT
AGCCAAAACCCAGTACATGCCACGATGGATCCAAGGGTTCTGTTAGTCCATAAAATGTTA
ATAATCCAGGTGGCAAAGTGCCGAGTTTCCACAATGTCCGATCTACATTCTTTTCCTGCC
AATAGTGGTAGATGCCAGTTACATTCTTTTTCCTCCATTCAACCAAATCAAAAACATTCA
TCCCAAATGCCCATCCGCATGCATCGGGATCAAAATGAGCTCTTATAAGAGGATGAGAAT
AGTTCAAGTATTTATGGTATCTATGAAATGTCTCCATGCATGTCTCAACAGCTCCATTAA
CATTCCCATTCAAATCAATTGAAAAAAGATCAGAAAGATCCTTCTGAACCACGACGTCAT
CGTCCAGGAACACGATCTTCTTCAGGGCAGGAAAAACTTCAGGGATATAGAACCTCAAGT
GGTTAAGCATGGACAGATATTTAGGGTTACGAAACTTGATAGGTGTCTTTCCACCATCAC
TGTTTCCGGAAAAATAGTAGCTTTGTATTTCTGAGTCTTGAAGTTGCTTAAGCACAGGAA
CATATGAAGCATTTAACCATGAGAAGTCTTCATACTTCTGAACTTCCACAGTCACCCCAC
GAAAGTCATTCATGGCAAACCACGCCTTCATCGAAGCATAATTTATTTCATCAGTGACAA
GGTGAAAAACAACCATGTTGGGATTTTTAGAATTTTTTGCAGTTGAATTGACCACGACTG
AAGTTGCAATGATGTTATCAGAGAACACACAAAAGTGGTAAAGGTTTTTATCCTTAATCT
TCATCTCCACTTGCCTTTTGTCCTTCAATTTCTTTTGCAGATTGAGGTTTTTGAACCATT
CAGTTGTCAACCGGACACCCAGACAGTATAAGCTTTTTGGTACTTCTTCAGCCGCTATTT
GTCCATATTTTGAACTCTTTTCACTTACAGAATTCATCTGTTCTTCAAGAGCTTGGATTT
TTGCTTTGAATCTCATGATCATAGTTGCACTGTCATAATGGAGCTGCTGAGCCTGGTATA
ACAATAAAGCCATATCTCGGATAGCACTGTCTGATTCTCTAGTTGTTAAAGGAGAACGCC
TAGTGGCAGCATTTGAGAGAAGAATCTGTGAATTGCGGATCTGAGCACTTAGTTCCCAAG
CAAATTGGAGATTGTTACTTTCTTTTGCAATTACAACAAAAGCTTTAGCTAGGGATATCT
GATCATTAAGTTGTCTGGTCACCGAGTCGGAACTTAACATCTCTTCGGTAATATTAAGGC
CTTCCATAATCCTATCATTTTTGTAAGTTCTCTTGGACAAAGGCGGTCTAGACTCAATTT
GAGTCCCTCTGGTGAGAATATAGATAAATAGAAGAACAACTGCACAGCACAATGCCCACC
ACAATGCATCAGGAACCCTTCTCCGTACTGGCCTTCGAAAATCTGTTGCTCTACGCCTCA
TTTTCCAAAACCCCCAATTTTCCCCCTAAAATTCAGTTTAGGGGAAAATATAACAACAGA
AAACAGAGGGCTATTACCGAGAGAGATCTATTCGTACTCGAGTTTTAGATTTGGATTGAC
AAGATTCAAACTTTTGAGAAATAGAAATATTTTGTTTGGGTTTTGTTTTGTTTTGTTTTC
TGAGCTCCTCCGTGATACCTACAATCAGCAAAACACAATTAACGATTCTCAACAG
>TR73073|c0_g1_i2 len=2803 path=[7438:0-416 7729:417-468 7753:469-491 7764:492-513 7769:514-527 7706:528-574 7758:575-579 7763:580-606 7765:607-640 7757:641-654 7677:655-664 7751:665-678 7760:679-684 7755:685-708 7749:709-722 7723:723-756 7700:757-780 7672:781-795 7759:796-822 7698:823-844 7754:845-845 7747:846-869 7736:870-909 7668:910-931 7717:932-971 7695:972-1035 7735:1036-1095 7716:1096-1119 7694:1120-1164 7665:1165-1188 7451:1189-1200 7452:1201-1224 7715:1225-1311 7421:1312-1335 7693:1336-1431 7766:1432-1455 7770:1456-1466 7662:1467-1483 7734:1484-1548 7714:1549-1572 7692:1573-1632 7767:1633-1656 7771:1657-1674 7518:1675-1707 7733:1708-1815 7447:1816-1839 7713:1840-1902 7768:1903-1926 7772:1927-1935 7773:1936-1958 7732:1959-1966 7711:1967-1982 7687:1983-2100 7458:2101-2124 7655:2125-2199 7546:2200-2223 7686:2224-2262 7654:2263-2286 7710:2287-2472 7405:2473-2496 7685:2497-2593 7521:2594-2612 7522:2613-2802] [-1, 7438, 7729, 7753, 7764, 7769, 7706, 7758, 7763, 7765, 7757, 7677, 7751, 7760, 7755, 7749, 7723, 7700, 7672, 7759, 7698, 7754, 7747, 7736, 7668, 7717, 7695, 7735, 7716, 7694, 7665, 7451, 7452, 7715, 7421, 7693, 7766, 7770, 7662, 7734, 7714, 7692, 7767, 7771, 7518, 7733, 7447, 7713, 7768, 7772, 7773, 7732, 7711, 7687, 7458, 7655, 7546, 7686, 7654, 7710, 7405, 7685, 7521, 7522, -2]
CAACAAACCAAAACTTTCCTAAATAATGAGGCCGAAGTATACAGACGGACAGCCGACAAG
GCCTAAACCGGAGCCGAATGCATACCCCTGCCTCACCATCCCAATAGCAAGGAGTCCCTG
GAACTCAAAAAGCAACAGCGCTGCTGCCAAAACCATTCAGCACAAAACTCAGTTGAGTGC
CGAACAGCAACGGCCTCCTCCTAACAGAATTGGTACTCATAGAAAACCAACAAAAAGACA
AAAGCAAGCTGACTGAGATTTGCGCAAACAGCAGGAAACAAAACACTGACTCAGTGAACG
AAATGTATGAGTAAATGTGAACGAATAAGAAGTTTTTTTCATTTCTATCATGAGTTCATG
ACCCCTAGCACATGAGAGACAATCAAATAAAATAATCCACACCAACAACAAAAGGATGTT
GAACATCATGATTAGAGAATACATAGGCAAGATAGTTTCGATAAAAAGATCCATAAAACT
CTAATCATAGTTTCTTTTTGGATCAAGAAAGTCAGTAACAGTAGCAAGGCTGTAGTAGTT
AATTAACAATGCATCTGGTCTTGCAATGAAGAATAGTGGTAATAAGGGACAATAATAAGT
TTACAGCAGATCTCAACTCTGACTAAAATCACAAAGAAGAAACTATGAGCTGATATTGTC
TAATAGAAATGAACATCTATATGCTACAACTGAAGATCCGGAATCAATGAATACGCCATG
TTACAGCCACCAAACATGCTTAACCTTTTAAAACTGTGAAACCATTTTTTACGACAAAAT
GAATACCTCAATTGGATTTTGCATCTAAGGATCAATAAACCTCTCAGCTCCACAAGTCAA
TAATTGCTTCACTGTTGCAATAGAGGATTGGAATGGTCAATGATGTATTATTCCAATATA
CACCATTTGTAGTGCTTGTGAATCCAAATCTTCCACCAAGGTTTGAACTTTGAAGTTCCA
ATTAAAGCTCAAATCAAAATCAATGAAAGTTGCATTGCTGCAATAAGGTATGCGAGTAAT
CAATATGTTTTTCCCATAGGGGCTTGTATTTTTCAATCCCAATCTTCAACCAAGGTTTGG
AGTTCCCATTGAAGTGCAGTACAGCCCCTCTTTCTATCAACTGAGGATCAACGTTTGTGT
AGCCAAAACCCAGTACATGCCACGATGGATCCAAGGGTTCTGTTAGTCCATAAAATGTTA
ATAATCCAGGTGGCAAAGTGCCGAGTTTCCACAATGTCCGATCTACATTCTTTTCCTGCC
AATAGTGGTAGATGCCAGTTACATTCTTTTTCCTCCATTCAACCAAATCAAAAACATTCA
TCCCAAATGCCCATCCGCATGCATCGGGATCAAAATGAGCTCTTATAAGAGGATGAGAAT
AGTTCAAGTATTTATGGTATCTATGAAATGTCTCCATGCATGTCTCAACAGCTCCATTAA
CATTCCCATTCAAATCAATTGAAAAAAGATCAGAAAGATCCTTCTGAACCACGACGTCAT
CGTCCAGGAACACGATCTTCTTCAGGGCAGGAAAAACTTCAGGGATATAGAACCTCAAGT
GGTTAAGCATGGACAGATATTTAGGGTTACGAAACTTGATAGGTGTCTTTCCACCATCAC
TGTTTCCGGAAAAATAGTAGCTTTGTATTTCTGAGTCTTGAAGTTGCTTAAGCACGGGAA
CATAGGAAGCATTTAACCATGAGAAGTCTTCATACTTCTGAACTTCCACAGTCACCCCAC
GAAAGTCATTCATGGCAAACCACGCCTTCATCGAAGCATAATTTATTTCATCAGTGACAA
GGTGAAAAACAACCATGTTGGGATTTTTAGAATTTTTTGCAGTTGAATTGACCACGACTG
AAGTTGCAATGATGTTATCAGAGAACACACAAAAGTGGTAAAGGTTTTTATCCTTAATCT
TCATCTCCACTTGCCTTTTGTCCTTCAATTTCTTTTGCAAATTGAGGTTTTTGAACCATT
CAGTTGTCAACCGGACACCCAGACAGTATAAGCTTTTTGGTACTTCTTCAGCCGCTATTT
GTCCATATTTTGAACTCTTTTCACTTACAGAATTCATCTGTTCTTCAAGAGCTTGGATTT
TTGCTTTGAATCTCATGATCATAGTTGCACTGTCATAATGGAGCTGCTGAGCCTGGTATA
ACAATAAAGCCATATCTCGGATAGCACTGTCTGATTCTCTAGTTGTTAAAGGAGAACGCC
TAGTGGCAGCATTTGAGAGAAGAATCTGTGAATTGCGGATCTGAGCACTTAGTTCCCAAG
CAAATTGGAGATTGTTACTTTCTTTTGCAATTACAACAAAAGCTTTAGCTAGGGATATCT
GATCATTAAGTTGTCTGGTCACCGAGTCGGAACTTAACATCTCTTCGGTAATATTAAGGC
CTTCCATAATCCTATCATTTTTGTAAGTTCTCTTGGACAAAGGCGGTCTAGACTCAATTT
GAGTCCCTCTGGTGAGAATATAGATAAATAGAAGAACAACTGCACAGCACAATGCCCACC
ACAATGCATCAGGAACCCTTCTCCGTACTGGCCTTCGAAAATCTGTTGCTCTACGCCTCA
TTTTCCAAAACCCCTAAAATTCAGTTTAGGGGAAAATATAACAACAGAAAACAGAGGGCT
ATTACCGAGAGAGATCTATTCGTACTCGAGTTTTAGATTTGGATTGACAAGATTCAAACT
TTTGAGAAATAGAAATATTTTGTTTGGGTTTTGTTTTGTTTTGTTTTCTGAGCTCCTCCG
TGATACCTACAATCAGCAAAACACAATTAACGATTCTCAACAG
>TR73074|c0_g1_i1 len=943 path=[6427:0-62 7567:63-71 7361:72-86 7471:87-96 7558:97-109 7348:110-128 7768:129-132 7763:133-143 7752:144-170 7742:171-193 7722:194-217 7696:218-274 7783:275-279 7794:280-281 7798:282-305 7802:306-321 7804:322-343 7695:344-345 7751:346-363 7741:364-367 7775:368-368 7771:369-392 7766:393-412 7785:413-418 7749:419-428 7735:429-429 7713:430-442 7680:443-458 7240:459-548 6248:549-565 6249:566-566 6250:567-942] [-1, 6427, 7567, 7361, 7471, 7558, 7348, 7768, 7763, 7752, 7742, 7722, 7696, 7783, 7794, 7798, 7802, 7804, 7695, 7751, 7741, 7775, 7771, 7766, 7785, 7749, 7735, 7713, 7680, 7240, 6248, 6249, 6250, -2]
TTTCTACTACCATGACATTAGAGACAACAAAAGCCCCACCATAGTACAAATCATTGACAC
ACCAAAAAATGTACCTAATGGATTTGGTTCAACTTTTATGATGGATGATGATGCAATGAC
TGAAGGGCCAGAGTTAAGTTCAAACCATATTGGAAGAGCTCAAGGGTTGTTTGGTCTTTC
TTCACTTCAAGATCTTGGAATGTTTATGTTGACAAATTTTGTTTTTAAGGAAGGGGAATA
TGGTGGAAGTAGTCTTAGTATGTTGGGAAGGAATCCTATTTCGGAACAAAATAGAGAAAT
GCCTATTGTTGGTGGAACTGGTGTTTTTAGATTTGCTAGAGGGTATGCTATTGCAAATAG
TGTTGATTCCATTTCTACCCCTGAACATTTTGTTGTTGAGTATAATATTACTGTTTCTCA
TCCCTAAAATATCCTTTTGAAAAAGGGTTTAGGTTTTTAATGCTATTTTTGGCATCTCAA
GAGAGTTAGAGATAGATAGATATGTACTTGGTAGACTTGGTGTCAATAACTGCTTCAGCA
ACTGTGGTTGTTTTGTTTGTAGCATGTTGTTTTGAAAAAATAAATTTTAACCAATGTATT
TTGTCTTGATATTAATTCTGAGACCTCACCATGTTTTGTTTATAATTTCTGAAACTTAAT
TCTGTAATTTTATTTAACTTCTAATTTGGGTAAGATGTAGAATTTTGTAGTTTTTTTTAT
CTCTCGAATTCTGAGACAGTTGCACTTTTGATTCTCATTCTTGAATATGCTTCATCTTTA
TACAAAGTTGTAGACGGGTCAAAACCACTTAAAAACAATGAATGTTTGTAATAAGGTCAT
TCCACCTCCACGGTCTGAAGAGGATCTCAAATCAGTGCTGACCAATCAATAAAAAATCGT
TGAGATAAAGGCTTTGTTTGCGAGTTTTTAGGGGAGTTTTTAG
>TR73074|c0_g1_i2 len=486 path=[6201:0-201 6202:202-205 7360:206-235 7629:236-246 7554:247-259 7457:260-300 7728:301-303 7704:304-317 7609:318-357 7780:358-366 7725:367-393 7698:394-414 7415:415-417 7602:418-420 7518:421-424 7411:425-435 7292:436-462 6407:463-485] [-1, 6201, 6202, 7360, 7629, 7554, 7457, 7728, 7704, 7609, 7780, 7725, 7698, 7415, 7602, 7518, 7411, 7292, 6407, -2]
TTGAACGCTCCTCGCGAAGTACGTGGGCAATAAAATATGCAACACAAATTTCTAATTCCG
AAAAAAACCCTATCAAACATTTCTTTCTCTTTATATACTTCAACGGAAATAAAATTACTC
AAAGGAAGAAAAAAATATTCTTACAAACAATGGCACTTTCACATAGTTTCTTTTTCCTCT
TCTCCCTCACACTCATTTCCACTCAATTAACAACCACAAATGGAGTTTTCTCACAACAAT
CCAACATCATATTACCCTCAAAACAACCAAGAACAGAAAAACTAACACATATCCATTTCT
ACTACCATGACATTAGAGACAACAAAAGCCCCACCATAGTACAAATCATTGACACACCAA
AAAATGTCCCTAATGGATTTGGTTCAACTTTCATGATGGATGATGCAATGACTGAAGGGC
CAGAGTTAAGTTCAAACCATATTGGAAGAGCTCAAGGGTTGTTTGGTCTTTCTTCACTTC
AAGATC
>TR73074|c0_g1_i3 len=471 path=[6776:0-201 6777:202-207 6778:208-220 7629:221-231 7554:232-244 7457:245-285 7728:286-288 7704:289-302 7609:303-342 7780:343-351 7725:352-378 7698:379-399 7415:400-402 7602:403-405 7518:406-409 7411:410-420 7292:421-447 6407:448-470] [-1, 6776, 6777, 6778, 7629, 7554, 7457, 7728, 7704, 7609, 7780, 7725, 7698, 7415, 7602, 7518, 7411, 7292, 6407, -2]
TTGAACGCTCCTCGCGAAGTACGTGGGCAATAAAATATGCAACACAAATTTCTAATTCCG
AAAAAAACCCTATCAAACATTTCTTTCTCTTTATATACTTCAACGGAAATAAAATTACTC
AAAGGAAGAAAAAAATATTCTTACAAACAATGGCACTTTCACATAGTTTCTTTTTCCTCT
TCTCCCTCACACTCATTTCCACAAATGGAGTTTTCTCACAACAATCCAACATCATATTAC
CCTCAAAACAACCAAGAACAGAAAAACTAACACATATCCATTTCTACTACCATGACATTA
GAGACAACAAAAGCCCCACCATAGTACAAATCATTGACACACCAAAAAATGTCCCTAATG
GATTTGGTTCAACTTTCATGATGGATGATGCAATGACTGAAGGGCCAGAGTTAAGTTCAA
ACCATATTGGAAGAGCTCAAGGGTTGTTTGGTCTTTCTTCACTTCAAGATC
>TR73074|c0_g1_i4 len=888 path=[6633:0-201 6634:202-205 6635:206-211 7632:212-245 7709:246-259 7745:260-272 7755:273-296 7791:297-297 7796:298-303 7800:304-317 7523:318-321 7658:322-324 7603:325-357 7519:358-381 7413:382-391 7723:392-404 7697:405-414 7655:415-417 7599:418-566 7782:567-571 7793:572-591 7402:592-637 7751:638-655 7739:656-704 7719:705-710 7691:711-720 7581:721-770 7786:771-776 7250:777-792 6105:793-887] [-1, 6633, 6634, 6635, 7632, 7709, 7745, 7755, 7791, 7796, 7800, 7523, 7658, 7603, 7519, 7413, 7723, 7697, 7655, 7599, 7782, 7793, 7402, 7751, 7739, 7719, 7691, 7581, 7786, 7250, 6105, -2]
TTGAACGCTCCTCGCGAAGTACGTGGGCAATAAAATATGCAACACAAATTTCTAATTCCG
AAAAAAACCCTATCAAACATTTCTTTCTCTTTATATACTTCAACGGAAATAAAATTACTC
AAAGGAAGAAAAAAATATTCTTACAAACAATGGCACTTTCACATAGTTTCTTTTTCCTCT
TCTCCCTCACACTCATTTCCACTCAACTAACAACCACAAATGCAGATTTCTCAAAACAAT
CAAACATCATATTACCCTCCGAACAACAAACTATAGAGAAGCTAACACATATCCATTTCT
ACTACCATGACATTAGAGGCAACAAAAACCCCACCATGTTACAAATCATTGACACACCAC
AAAATGTAGCTAATGGATTTGGTTCAACTTTTATGATGGATGATGCAATGACTGAAGGAC
CAGAATTAAGTTCAAAACACATTGGAAGAGCTCAAGGGATGTTTGGTCTTTGTTCACTTC
ATGATATTGCAGAGTGTATGATGATAAATATGGTTTTTAATGAAGGGAAATATGCTGGAA
GCACTCTTAGTATGTTGGGAAGGAATCCTATTACCAAACAAAATAGAGAAACGTCTATTG
TTGGTGGAACTGGTATTTTTAGATTTGCTAGAGGGTATGCTATTGCAAATAGTGTTAACT
CCATTTCTACCCCTGAACATTATGTTGTTGAGTATAATATTACTGTTTCTCATCCCTAAA
ACGCTCTTTTGGAAAAGAGTTAGAGATGGTGTTAATAAAGCTTCAGCTACTTTTTTTCTT
TCTTTTTTGAGTGAGCACTCTGGGTTTTATGTTTGCAGCATGTGTTTATTTCTTATCTAT
TTTAATTAATATAAACTATTGAGATGTGTGTTGTTTGATAAAAAAAAA
>TR73074|c0_g2_i1 len=367 path=[6794:0-201 7476:202-207 7564:208-220 7678:221-231 7627:232-244 7550:245-253 7670:254-254 7613:255-277 7531:278-278 7661:279-285 7605:286-288 7522:289-302 7416:303-342 6220:343-351 6221:352-366] [-1, 6794, 7476, 7564, 7678, 7627, 7550, 7670, 7613, 7531, 7661, 7605, 7522, 7416, 6220, 6221, -2]
TTGAACGCTCCTCGCGAAGTACGTGGGCAATAAAATATGCAACACAAATTTCTAATTCCG
AAAAAAACCCTATCAAACATTTCTTTCTCTTTATATACTTCAACGGAAATAAAATTACTC
AAAGGAAGAAAAAAATATTCTTACAAACAATGGCACTTTCACATAGTTTCTTTTTCCTCT
TCTCCCTCACACTCATTTCCACAAATGGAGTTTTCTCACAACAATCCAACATCATATTAC
CCTCAGAACAACCAAGAACAGAGAAACTAACACATATCCATTTCTACTACCATGACATTA
GAGACAACAAAAGCCCCACCATAGTACAAATCATTGACACACCAAAAAATGTACCTAATG
GATTTGG
>TR73074|c0_g3_i1 len=611 path=[6441:0-38 6442:39-39 6443:40-63 7472:64-83 7352:84-89 7553:90-99 7455:100-100 7617:101-126 7535:127-132 7430:133-181 7312:182-192 7524:193-195 7418:196-196 7298:197-233 6398:234-234 6399:235-610] [-1, 6441, 6442, 6443, 7472, 7352, 7553, 7455, 7617, 7535, 7430, 7312, 7524, 7418, 7298, 6398, 6399, -2]
GATTTGCTAGAGGGTTTGCTATTGCAAATAGTGTTGATTCCATTTCTACCCCTGAACATT
TTGTTGTTGAGTATAATATTACTGTTTCTCATCCCTAAAATGCCCTTTTGGAAAAGGGTT
TAGGTTTTTATGCTATTTTTGGCATCTGCAAGAGAGTTAGAGATAGTTAGGTACTTTGGT
AGAGTTGGTGTCAATAACTGCTTCAGTACACGTGGTTGTTTTGTTTGTAGCATGTTGTTT
TGAAAAAATAAATTTTAACCAATGTATTTTGTCTTGATATTAATTCTGAGACCTCACCAT
GTTTTGTTTATAATTTCTGAAACTTAATTCTGTAATTTTATTTAACTTCTAATTTGGGTA
AGATGTAGAATTTTGTAGTTTTTTTTATCTCTCGAATTCTGAGACAGTTGCACTTTTGAT
TCTCATTCTTGAATATGCTTCATCTTTATACAAAGTTGTAGACGGGTCAAAACCACTTAA
AAACAATGAATGTTTGTAATAAGGTCATTCCACCTCCACGGTCTGAAGAGGATCTCAAAT
CAGTGCTGACCAATCAATAAAAAATCGTTGAGATAAAGGCTTTGTTTGCGAGTTTTTAGG
GGAGTTTTTAG
>TR73074|c0_g4_i1 len=367 path=[6344:0-201 7363:202-207 7565:208-231 7758:232-244 7747:245-253 7732:254-254 7707:255-278 7666:279-285 7611:286-288 7528:289-302 7423:303-342 6227:343-351 6228:352-366] [-1, 6344, 7363, 7565, 7758, 7747, 7732, 7707, 7666, 7611, 7528, 7423, 6227, 6228, -2]
TTGAACGCTCCTCGCGAAGTACGTGGGCAATAAAATATGCAACACAAATTTCTAATTCCG
AAAAAAACCCTATCAAACATTTCTTTCTCTTTATATACTTCAACGGAAATAAAATTACTC
AAAGGAAGAAAAAAATATTCTTACAAACAATGGCACTTTCACATAGTTTCTTTTTCCTCT
TCTCCCTCACACTCATTTCCACAAATGGCGTTTTCTCACAACAATCCAACATCATATTAC
CCTCAGAACAACCAACAACAGAGAAACTAACACATATCCATTTCTACTACCATGACATTA
GAGACAACAAAAGCCCCACCATAGTACAAATCATTGACACACCAAAAAATGTACCTAATG
GATTTGG
>TR73074|c0_g5_i1 len=367 path=[6924:0-201 7362:202-207 7474:208-220 7562:221-231 7710:232-244 7673:245-253 7620:254-277 7538:278-278 7663:279-285 7607:286-288 7525:289-302 7420:303-342 6357:343-366] [-1, 6924, 7362, 7474, 7562, 7710, 7673, 7620, 7538, 7663, 7607, 7525, 7420, 6357, -2]
TTGAACGCTCCTCGCGAAGTACGTGGGCAATAAAATATGCAACACAAATTTCTAATTCCG
AAAAAAACCCTATCAAACATTTCTTTCTCTTTATATACTTCAACGGAAATAAAATTACTC
AAAGGAAGAAAAAAATATTCTTACAAACAATGGCACTTTCACATAGTTTCTTTTTCCTCT
TCTCCCTCACACTCATTTCCACAAATGGAGTTTTCTCACAACAATCCAACATCATATTAC
CCTCAGAACAACCACGAACAGAGAAACTAACACATATCCATTTCTACTACCATGACATTA
GAGACAACAAAAGCCCCACCATAGTACAAATCATTGACACACCCAAAAATGTACCTAATG
GATTTGG
>TR73075|c0_g1_i1 len=2834 path=[7480:0-196 7481:197-220 7828:221-250 7804:251-298 7824:299-346 7832:347-357 7813:358-373 7801:374-392 7752:393-409 7822:410-444 7812:445-468 7800:469-674 7833:675-689 7533:690-698 7778:699-713 7750:714-1040 7478:1041-1064 7777:1065-1139 7687:1140-1163 7749:1164-1193 7799:1194-1217 7776:1218-1232 7748:1233-1256 7811:1257-1298 7798:1299-1322 7775:1323-1436 7499:1437-1460 7500:1461-1484 7774:1485-1591 7633:1592-1615 7746:1616-1754 7456:1755-1778 7773:1779-1811 7745:1812-1835 7810:1836-1871 7797:1872-1895 7772:1896-1979 7834:1980-2003 7839:2004-2005 7821:2006-2087 7809:2088-2141 7796:2142-2165 7835:2166-2177 7840:2178-2189 7452:2190-2201 7795:2202-2213 7770:2214-2357 7836:2358-2381 7841:2382-2408 7740:2409-2443 7808:2444-2504 7830:2505-2528 7826:2529-2561 7819:2562-2585 7837:2586-2597 7842:2598-2599 7789:2600-2636 7825:2637-2647 7838:2648-2657 7786:2658-2683 7760:2684-2699 7728:2700-2723 7667:2724-2833] [-1, 7480, 7481, 7828, 7804, 7824, 7832, 7813, 7801, 7752, 7822, 7812, 7800, 7833, 7533, 7778, 7750, 7478, 7777, 7687, 7749, 7799, 7776, 7748, 7811, 7798, 7775, 7499, 7500, 7774, 7633, 7746, 7456, 7773, 7745, 7810, 7797, 7772, 7834, 7839, 7821, 7809, 7796, 7835, 7840, 7452, 7795, 7770, 7836, 7841, 7740, 7808, 7830, 7826, 7819, 7837, 7842, 7789, 7825, 7838, 7786, 7760, 7728, 7667, -2]
AAACAGCCACTTCATTCATAATTAATTTCAGCAATTCAAAGACTCAGAAAAAAATCTAAA
GGTTAAAAGTTGGATTTTGATTTTGACAAGCATAATTGTTGGATTATCATCAAATATTGC
AATAACAATTCTCAGCAACAGCAAACTTAGAGAAGCAATGAAGAAATGATACTCAAACTA
GCAATTCCATAAACCTCTAACAAGAAATCATTTAATCTAACTCTTCTTCATTTTCATTAT
TAAGCTCTTGCTGCTAGTGACAAGAAACTAACACAGATTAATCTCTTGGAAGAGATTTGG
ATCTTTTTGAATTATGTTCCTATCCTTTGAAAGGGGAAAGAAAATCTGATAAAAAAAAAC
ATGTAATGTGCTTTTGAATCTTTTTTATTTTTTGGTCTGAATGTGCTATGAGTCTTATAA
TCGTGACTGCGCTTGATCCACCGAGGCACCCAATGGAATCCCCTTGGCAGCTCTTGCAGC
CAAATAGGCAGAGGGCTTGAAGAATTCTCCATATAGTTTTGACCATTCAGCCAATCTTGA
GTATATGTACTTGGATCCAAGAGAGTCAGCCCAGAATATGATACCTCCCCTGTAAGGTGG
AAAGCCCATTCCCATAACAGCTGAAATATCAAGATCTGCTGCTTTAACTGCAATGCCTTC
ATCAAGGACCCGGCAGGCCTCATTCACCACAGGAAAGAAGATCATCTCTATGATGTCCTT
TTCTGATAGTTTTACAAGCTTAGGATCCACAGAGACACCAGAAATGTTCCTAGACTTCTC
AATATAATTCTTCAACTCTGGATCAGGATTAGCCCTACGTTTATCATCGTACAAATAAAA
TCCTTTGCGAGTTGCTTCACCTGCTCTTTTATCCTCTTGCATAAGTGGAAGGATCATTGA
TTTGTAAGTTCGCTCAGGGAAATTCTCAATAAATTGCATGGCAGTTGCAACCCCCACGCC
AAAACCAACGAGGTCAATCAACCTGAAAGGTCCCATGGGCATTCCAAACTTAGTTACTGC
CTTATCAATTTGATAAACATCTGCACCATGTTCAATAAGAAACATGGCTGCTTGTGTATA
TGGGAAGAACATCCTATTAACAGCAAATCCAGTACAATTTCCAACTACCACTGGAGTTTT
CCTTATCTTCCTTCCAATATCTAGCAAGTCAACTACTACTTGCGGAGATGTCTGTTTAGT
ACGTACAATCTCCAGAAGTGGCATAACATGTGCCGGGCTGAAGAAATGGGCTCCAACAAT
CCGGTCTTCAGATTTAGTATTCTTTCCAATCAGGTTCAAGTCGATTGTGGAAGTGTTACT
TGCAAGTATACAATGAGGAGGACAATACTTTTCAAGGTCAGCAAAGATCTGTTGCTTTAA
GGCAACATTCTCAATAACAGCCTCTATAACCAGGTCCACATCTTTGAAGCTTTCATAGTC
AATGGTACCTTTGAGAAGAGAGATGGTTTTTTCAAATTTTTCCTTAGTCATTTGCCCTTT
CTTGACACGGCTTTGTAAATTTGCTTTAACTCTGTTAACACCTGCTTCCAGGAATTTTTC
ATTTACTTCTTTCAAGATAACAGGATAGTTACCAAGAATTAAAGCAGTTGCTATTCCGGA
GCCCATTAGTCCTCCGCCAAGGATTGCAACCTTTTTCACTTGTCTAGGAACCAATCCACG
ATCGGTAACCCCAGGTACCTTAGATGTTCCTCGTTGAGAGAAAAATATGTGAATCAAGCT
CTTGCAAGTATCCGACGCCACCAGTCCTTCAAAGGCTTCAGCTTCCTTCAAGAGTCCTGC
ACGGGGACCAGCAACTATTCCATGTTCAATAACATCAATACAAACCAAAGGGTGCTTAAG
ATTAGGAGCCCGCTTTTGCGCTTGAGTTTTGGCAAACTTCAATATCTCTCTTGCTTCCCC
AAGGGATTCTATTTTGTCAGTCTTGTAAAGACTAGCAACCCATGGTCGTCGACGGTCCAC
GATATCTAGAGCCCATTGGCGAGCAGTGCTCACCAACTTATCAGGTGACACTAAAACGTC
TACAAGCCCCAAACTATGAGCTTCTTCCGCTTTGATTGCCTTTGAGGTCAGCATCATCTC
AAGTGCCTTTGCCAGGCCAACAAGACGAGGAAGTCTCTGCGTTCCTCCACCTCCAGGAAT
TACTCCAAGTTGAAGTTCAGGCAAACCTAGCTGAGCACTGGGGGTTGATATCCGTGCAGT
GCATGCCATTGCAAGCTCTAAACCCCCACCCAAGGCAAGGCCGTCAATGGCAGCAACCGT
AGGCTTCCTTCCCGCTTCTATAGTATTAGTTTGGAGTTCTATTGATATCAAACCAGGCTT
TGTATCCCCTAATCCCTTTTGTATTAGGCCAAATGCATTAATATCAAAACCGCCAGAAAA
TTTTCCCTTCGCACCTGTAACAACAATTGCCTTGACATCTTCTCTCTTGTGAGCCTCGTC
AAAACTCTCCTTTAAACTCTGAAACACATCAAAAGAGAGAGAATTGACAGGAGGATTGAC
GATGGTGATGATGGCAACACCATCAGCTCCAACTTCCAAAACTGTGTGTCCTTTCGCCAT
TGATTCAGTTATCTTTTTTCCTCCTTCAATATGAATGAATATGCGAATTTTCTTTCTTCT
GATTTGATTCTGTTGATCCTGTTTTTCAAGAGTGACGTAAACGATGTTTGTATATTGGTT
AGAGTCAAAAATTGGTTGGAAAGATTATTAATGTTATTGAATGTGTATAAATATGTAGCC
AAAAACAAGAATGGATAGATATGAATGGCGGTCAATGTCACTATCACTGAACTGCACGTG
TTACTTACTTCCTG
>TR73076|c0_g1_i1 len=762 path=[6862:0-761] [-1, 6862, -2]
GGCCAACTTCATCATTTAACCTGAGTCAAGTCAAGCACTCTTAAACAAAAGAGAACAACT
AAACTCACATGCAATTGAAGTAATTAGTCTCAAAGCACTACTACCTGACAAAATATATCA
TTGAATGCATCAAGTATAGTGAGAATCACATGAAACCCCGACTAATCAAATAATTTAGCT
CATTTAAATCAGTATCAGAAGATTAATTTAATTGGAAGTGCAAGGTCGGAGGATACCTAT
CCACTTAAAAGATATCAAACGCAATTGAAAAAAAATAAAAGAGAGAAGCACGTCAACCTT
ATTCATAGTTTACTGAACAGGGCCTAAAAATAAACAACACGCATCATACTTTTAAGGCTC
AAAGGTTATGACAACTCAATCTATGTACAAAGAAAACAACAGAGCAACTTGGTATATAAT
GCTACAATCATGGAGAGGTCCAAATAAGGGTTGGACCTATTATGAATAATTATAGGCAAC
CTTAAATATTCATTTTCAAGAGGCTGAATTCACAATTGAAATGTGACCTCCCAATCATAT
GACAGTAACTCTAACCGTTGTTCTAAGGCTCCACTTCATGTACAAAGAGGATAAAGATAT
GAGAATATTGACAAAATGTTGAAGAAGAATTTTTTTGGCTTCAGTTTTAGTTTGACCACT
CCCCAATCAGAATTTTTTTCACAAAGCTTTCCTAAAAATGTGCCTAACTATATACAATAT
AAAAATAAATGATACAAAAGAGATGTTCCTTTCGTTAAAGAA
>TR73076|c0_g2_i1 len=1772 path=[6684:0-125 6685:126-149 7021:150-210 6681:211-234 7068:235-263 7057:264-287 7082:288-290 6991:291-317 7078:318-366 7066:367-396 7056:397-474 7084:475-486 6668:487-498 7090:499-507 7055:508-510 7041:511-540 7017:541-671 7085:672-695 7091:696-702 7016:703-738 6987:739-812 7054:813-836 7040:837-915 6986:916-953 7064:954-978 7053:979-1002 7039:1003-1071 7086:1072-1095 7092:1096-1137 7095:1138-1141 7036:1142-1161 7073:1162-1165 7063:1166-1195 7035:1196-1219 7052:1220-1347 6977:1348-1371 7051:1372-1395 7080:1396-1401 7062:1402-1428 7077:1429-1452 7087:1453-1466 7093:1467-1476 7031:1477-1490 7005:1491-1500 7076:1501-1524 7071:1525-1548 7060:1549-1552 7046:1553-1576 7070:1577-1580 7059:1581-1604 7088:1605-1613 7079:1614-1640 7075:1641-1642 7069:1643-1679 7089:1680-1686 6962:1687-1710 7022:1711-1712 6994:1713-1713 6959:1714-1736 6824:1737-1771] [-1, 6684, 6685, 7021, 6681, 7068, 7057, 7082, 6991, 7078, 7066, 7056, 7084, 6668, 7090, 7055, 7041, 7017, 7085, 7091, 7016, 6987, 7054, 7040, 6986, 7064, 7053, 7039, 7086, 7092, 7095, 7036, 7073, 7063, 7035, 7052, 6977, 7051, 7080, 7062, 7077, 7087, 7093, 7031, 7005, 7076, 7071, 7060, 7046, 7070, 7059, 7088, 7079, 7075, 7069, 7089, 6962, 7022, 6994, 6959, 6824, -2]
AAGGACACACTTTTGGTGGTTTCACACCGTGGGGGGTTCAAGAGCCCATTAATCCAAACG
GGTTAAAAGTTTGAAATTTACAACCAAATGGCATGTATAATAACAATTAATTCCTTTATT
ATTCAAACTAAAAAAGGGGGTCCACCAGTGTAGGTACCCCAACTCAGAAGGATGTCTTGA
ACAAATGCAGTCTTCTCTCTGTCTCTCTATACGTTACAATCTGAATATTGATTTCACCAC
AGTATGTAATTAAACTATGGTAAGAATCAAGTATTATCTCCTTTCTATATTTTCGTTACT
GACTAGTACAAAGCAGCAAGCCAAAATTATGTGCTCTTCTCTAAGAGAAAATATAGTAAA
CACTAACGACTAACAAAAACTGTGTATCAACTTATGCCAATTAAGTCAAACTAGAGGCAA
GATGATCAACAACAAATAAATAACTTCCTACAATCATGAATGATGCGATACCAGAACGAG
CCATCCGCAATCCGAGACCACGGGACAAGACATTCCTATCAGAAGGATGGATCCCAGTAA
ATCTTTCAAACTTGTTTCCTGGTCGTTTCCATTGCAGTAACTTTCTCTCCATTGAGACAT
ACTTTGGCACCACGGTACATTGTGATCTACTTCTAGCAGTATCAAAACCATGAGAAGCAG
CGGCAGCAACGGCACCAGAAAATCCAGCAGCAAGACTAACGGCCAAAGGAGACAACGGGC
CAACTTCATCATTTAACCTGGGTGGAGGATTCATCCCTACAGCCTTCCAATCAAGCATTG
CTTGGTGCAAAAATTGCCAACTTGAAAAAAATACGCCACCAAACACAGAATCTCGAACAA
TTCCAGAACGCAGACCTCTCCACAATGTACTCCATCCTTCCAAAGATATAATGTTTGATG
GCCTTCTCACATTGCAAACTGATGGAGGCAACCCAGATCCTGTCATTGCCCATGGATACT
CAAGTAAAGCACCTGATATATTAGTATTCTTGGTTGTTAGGGTAGACAAGAGACCAACAT
ATTGATTCAAAGACTTCTTGTCTGGATAGCAGCCATTGAGTAATCTTGCAATTAGCGGTT
TGCGAGCCCCCTCTTCCAAAGAAAAGTTAGAATTTGGAACATATGAAGCAGAGGCAGCCT
GCATACGAAGCTTGATGAGTTCAAATGGAGAGCTTATGAATGTCTCTGTGGCACCACCAG
CCATGCCAGCCAAAAAAGCCTCAGAAGCAGTGACGTAGTTATTTTCCCGACCATCTTTAC
AAAAAGCTGTCAGGATTTCGTAAACCCCAAATCGTGCTCCAAGACCAAAAATCCTTCCAA
ATGCCAACCAACCAAAACCACTGAACATGCCTGCATTACCAGAGACAGCTAATACTCTCG
TAACAACCTGATTAGCATTCAATTCTTTACCAGCACTAGAACCAACCTGAGTGAGGACTT
TGATAGTGTCAAGAGGATATGTAAAAGTTGTGGCTAACGCTATTGACCCAGCAGCGGTAA
TCCCGTGAAGAGCGAAAATCTGATTCTTTGATAACTCCTTCTTCATTTTAACACCTATAC
GGTGGCTTAGCGCTGCTTGAACAGGATGATATTGATGGCAACTGTGGTGTGTTTGACGGT
GGGTGGGAGAAGATCGCTGGAACCTCAACAATGGTGCCTGCGTGAAGCTGGTTTGAGGTT
ATGTTTCGTGTTTGGTTTGTCCATTAATTGAAAGGACGAAAAAATGAAGAAGAAGAAGAA
AGTTTAAGGTACAGAGTAAATCTTTTTTAAAA
>TR73076|c0_g2_i2 len=1785 path=[6684:0-125 6685:126-149 7021:150-210 6681:211-234 7068:235-263 7057:264-287 7082:288-290 6991:291-317 7078:318-366 7066:367-396 7056:397-474 7084:475-486 6668:487-498 7090:499-507 7055:508-510 7041:511-540 7017:541-671 7085:672-695 7091:696-702 7016:703-738 6987:739-812 7054:813-836 7040:837-915 6986:916-953 7064:954-978 7053:979-1002 7039:1003-1071 7086:1072-1095 7092:1096-1137 7095:1138-1141 7036:1142-1161 7073:1162-1165 7063:1166-1195 7035:1196-1219 7052:1220-1347 6977:1348-1371 7051:1372-1395 7080:1396-1401 7062:1402-1428 7077:1429-1452 7087:1453-1466 7093:1467-1476 7031:1477-1490 7005:1491-1500 7076:1501-1524 7071:1525-1548 7060:1549-1552 7046:1553-1576 7070:1577-1580 7059:1581-1604 7088:1605-1613 7079:1614-1640 7075:1641-1642 7069:1643-1679 7089:1680-1686 7094:1687-1688 7023:1689-1712 6993:1713-1713 6960:1714-1749 6715:1750-1784] [-1, 6684, 6685, 7021, 6681, 7068, 7057, 7082, 6991, 7078, 7066, 7056, 7084, 6668, 7090, 7055, 7041, 7017, 7085, 7091, 7016, 6987, 7054, 7040, 6986, 7064, 7053, 7039, 7086, 7092, 7095, 7036, 7073, 7063, 7035, 7052, 6977, 7051, 7080, 7062, 7077, 7087, 7093, 7031, 7005, 7076, 7071, 7060, 7046, 7070, 7059, 7088, 7079, 7075, 7069, 7089, 7094, 7023, 6993, 6960, 6715, -2]
AAGGACACACTTTTGGTGGTTTCACACCGTGGGGGGTTCAAGAGCCCATTAATCCAAACG
GGTTAAAAGTTTGAAATTTACAACCAAATGGCATGTATAATAACAATTAATTCCTTTATT
ATTCAAACTAAAAAAGGGGGTCCACCAGTGTAGGTACCCCAACTCAGAAGGATGTCTTGA
ACAAATGCAGTCTTCTCTCTGTCTCTCTATACGTTACAATCTGAATATTGATTTCACCAC
AGTATGTAATTAAACTATGGTAAGAATCAAGTATTATCTCCTTTCTATATTTTCGTTACT
GACTAGTACAAAGCAGCAAGCCAAAATTATGTGCTCTTCTCTAAGAGAAAATATAGTAAA
CACTAACGACTAACAAAAACTGTGTATCAACTTATGCCAATTAAGTCAAACTAGAGGCAA
GATGATCAACAACAAATAAATAACTTCCTACAATCATGAATGATGCGATACCAGAACGAG
CCATCCGCAATCCGAGACCACGGGACAAGACATTCCTATCAGAAGGATGGATCCCAGTAA
ATCTTTCAAACTTGTTTCCTGGTCGTTTCCATTGCAGTAACTTTCTCTCCATTGAGACAT
ACTTTGGCACCACGGTACATTGTGATCTACTTCTAGCAGTATCAAAACCATGAGAAGCAG
CGGCAGCAACGGCACCAGAAAATCCAGCAGCAAGACTAACGGCCAAAGGAGACAACGGGC
CAACTTCATCATTTAACCTGGGTGGAGGATTCATCCCTACAGCCTTCCAATCAAGCATTG
CTTGGTGCAAAAATTGCCAACTTGAAAAAAATACGCCACCAAACACAGAATCTCGAACAA
TTCCAGAACGCAGACCTCTCCACAATGTACTCCATCCTTCCAAAGATATAATGTTTGATG
GCCTTCTCACATTGCAAACTGATGGAGGCAACCCAGATCCTGTCATTGCCCATGGATACT
CAAGTAAAGCACCTGATATATTAGTATTCTTGGTTGTTAGGGTAGACAAGAGACCAACAT
ATTGATTCAAAGACTTCTTGTCTGGATAGCAGCCATTGAGTAATCTTGCAATTAGCGGTT
TGCGAGCCCCCTCTTCCAAAGAAAAGTTAGAATTTGGAACATATGAAGCAGAGGCAGCCT
GCATACGAAGCTTGATGAGTTCAAATGGAGAGCTTATGAATGTCTCTGTGGCACCACCAG
CCATGCCAGCCAAAAAAGCCTCAGAAGCAGTGACGTAGTTATTTTCCCGACCATCTTTAC
AAAAAGCTGTCAGGATTTCGTAAACCCCAAATCGTGCTCCAAGACCAAAAATCCTTCCAA
ATGCCAACCAACCAAAACCACTGAACATGCCTGCATTACCAGAGACAGCTAATACTCTCG
TAACAACCTGATTAGCATTCAATTCTTTACCAGCACTAGAACCAACCTGAGTGAGGACTT
TGATAGTGTCAAGAGGATATGTAAAAGTTGTGGCTAACGCTATTGACCCAGCAGCGGTAA
TCCCGTGAAGAGCGAAAATCTGATTCTTTGATAACTCCTTCTTCATTTTAACACCTATAC
GGTGGCTTAGCGCTGCTTGAACAGGATGATATTGATGGCAACTGTGGTGTGTTTGACGGT
GGGTGGGAGAAGATCGCTGGAACCTCAACAATGGTGCCTGCGTGAAGCTGGTTTGAGGTT
ATGTTTCATATTTGGTTTGTCCATTAATTGAAAGTAAAGAAAAGTGAGACGAAAAAATGA
AGAAGAAGAAGAAAGTTTAAGGTACAGAGTAAATCTTTTTTAAAA
>TR73077|c0_g1_i1 len=2775 path=[14292:0-178 14293:179-194 14497:195-202 14668:203-218 14628:219-232 14564:233-277 14696:278-299 14562:300-326 14694:327-342 14722:343-392 14664:393-395 14711:396-428 14721:429-470 14691:471-476 14720:477-494 14710:495-511 14689:512-513 14550:514-537 14659:538-570 14547:571-588 14471:589-603 14609:604-611 14543:612-620 14466:621-627 14606:628-680 14540:681-707 14687:708-740 14656:741-764 14734:765-776 14655:777-800 14602:801-812 14535:813-866 14718:867-895 14685:896-921 14706:922-1154 14452:1155-1184 14684:1185-1250 14651:1251-1283 14594:1284-1301 14529:1302-1405 14736:1406-1406 14717:1407-1407 14705:1408-1430 14682:1431-1638 14650:1639-1656 14593:1657-1772 14737:1773-1796 14747:1797-1823 14527:1824-1840 14590:1841-1846 14444:1847-1847 14738:1848-1862 14748:1863-1868 14588:1869-1910 14704:1911-1943 14645:1944-1967 14586:1968-1988 14716:1989-2023 14703:2024-2033 14677:2034-2057 14644:2058-2063 14585:2064-2147 14124:2148-2171 14714:2172-2189 14702:2190-2254 14676:2255-2282 14516:2283-2321 14639:2322-2328 14583:2329-2339 14515:2340-2389 14724:2390-2413 14713:2414-2447 14701:2448-2483 14674:2484-2540 14636:2541-2559 14577:2560-2576 14698:2577-2580 14671:2581-2614 14632:2615-2631 14742:2632-2632 14500:2633-2635 14416:2636-2672 14179:2673-2680 14180:2681-2774] [-1, 14292, 14293, 14497, 14668, 14628, 14564, 14696, 14562, 14694, 14722, 14664, 14711, 14721, 14691, 14720, 14710, 14689, 14550, 14659, 14547, 14471, 14609, 14543, 14466, 14606, 14540, 14687, 14656, 14734, 14655, 14602, 14535, 14718, 14685, 14706, 14452, 14684, 14651, 14594, 14529, 14736, 14717, 14705, 14682, 14650, 14593, 14737, 14747, 14527, 14590, 14444, 14738, 14748, 14588, 14704, 14645, 14586, 14716, 14703, 14677, 14644, 14585, 14124, 14714, 14702, 14676, 14516, 14639, 14583, 14515, 14724, 14713, 14701, 14674, 14636, 14577, 14698, 14671, 14632, 14742, 14500, 14416, 14179, 14180, -2]
GTGTAACCATAACAACGCGCACATGTCTACAGTGAAACGCACGCGCCAACGACTTCATCT
TCTTACAAATTGACTCCTTCAAAGTCTTCACCTTTACAAACACTCACACAGAGAAGACTC
ACTCTTCAATTTTCATTATCCATTTTTTCAGTCCACCTTTGTCTTCTCCATAATCACCAA
TTTCCTAAAAATGCATACTTTAACGTGAATTGGTTCAAAATAGCTTCTGGGTTATCACCT
TGAGTTTCTCTTTAATCAGAATCTTGAAGGAAACATGAATCATTTTGATAAAGATGAAAT
TCCGATTCTGTCAGAAACACGTGGACAACGATCTGATGAACCTCAAGATTCTACCTTCAG
AAGAAACATTTCGAGGACACGGAGTGCTTCAATTTCCATTCCTATGGCTTCTCTGGATCC
ATACGAGAGGCAACCGAATCTTGTCGGACATACCGGTCCGCTTCGTACCACGAGGAAAAC
TCCTGTTAGCCAAATGAGTGGTCCATTATATGCTTCTCCTGCAACTGGAAATCCTTTTCA
GAATAATATAATAGTGGCAGGAAACAAAGTAGGGGAGAACAAGACAGAAAAGTTTTCTAC
ATTTGATGGCACGGATAAAAATGAACACTTGTTAAGGTCTGGACAACTAGGAATGTGTAA
TGATCCTTATTGTACTACTTGTCCCACTTACTTCAAAGTTGCTCAGCAAAGAAAACCAAG
AGCTCCCACTATATTTGATCCTAAGTTCCACAATTCTCTTTATGGCGACGCCAAAGGTTA
TGGAAGAAAACTTTTTTCTTTCTGCTCTTCATGGATTCCTGGAGTTATGAATCCTCACGC
GAAAGTTGTACAACAATGGAACAAGGTTTTGGCCATATTTTGCTTGGTCGCAATTTTTGT
TGATCCGTTATTTTTCTTCTTACTCTATGTGGAGAAGAAAAATAAATGTATTCGAATCAA
CCACGCAATGGCAACAACACTTGTTGTACTTAGAAGCATAACTGATGTTGTGTATCTCTT
GAACATTCTTCTCCAGTTTAGGTTGGCTTATGTTTCTCCTGAGTCAAGGGTTGTTGGTGC
TGGGGATTTAGTTGACCATCCCAAGAAAATAGCTGTTAATTACTTTAAGAGCTACTTTCT
CTTCGACTTATTTGTTGTATCACCTCTTCCTCAGATAATGATAATATTTATCCTACCAAG
TTCCTTGGGGTCATCAGGAGCAAATTATGCCAAGAATCTTCTACGTCTAGGAATCCTTAT
CCAATATATTCCCAGATTGTTCAGATTTTTGCCTCTGCTAATTGGTCAGTCTCCAACCGG
ATTCATATTCGAGTCAGCCTGGGCAAATTTCATTATAAATCTTCTGATTTTTATGCTATC
CGGCCATGTTGTTGGTTCATGCTGGTACCTCTTTGGCCTACAGAGGGTTAACCAATGTTT
GCGGGATGCCTGCCATCGTACTAATCTAACTGCATGCATGAAATTGATTGATTGTCATTA
TAACGATGCATGGATCCAGGATCAGGGCTCCAATGATTGTTTGAATTCTTCATCTGGTGC
TTTTCCTTATGGAATTTATAACGCTGCTGTACCACTTACGATAGAAACTAGGGTGGTCAA
CAAATATGTGTATGCACTCTTTTGGGGATTCCAGCAAATCAGTACTCTGGCTGGTAATCA
ACAACCAAGCTATTTTGTGTGGGAAGTTCTCTTTACAATGTCCATCATAGGATTGGGACT
CTTGCTTTTTGCGCTTCTCATTGGAAACATACAGAACTTTCTTCAGGCTCTTGGACGGAG
GAGGGTAGAAATGCAACTTAGAGGCCGTGATGTTGAGCAATGGATGAACCATCGTCGCTT
ACCAGAAGAACTTAAAAGGAGAGTGCGGCAGGCTGAACGGTATAGTTGGGCTGCAACAAG
GGGTGTTCCTGAGAAAATGGTTCTGGAAAATTTGCCAGAAGATCTCCAGACAGACATAAG
ACGCCATCTCTTCAAATTTGTTAATAAAGTTCGAATTTTTTCCCTGATGGCTGAGGATGA
ACCTATCTTAGACGCCATTCGTGAGAGACTAATACAGACGACATACATTAAAGGAAGTAA
AATTCTCAGTCAGGGTGGTCTTGTACAGAAGATGGTGTTTATTGTGCGCGGAAAATTGGA
GAGCGTCGGAGAGGATGGAATTCCGGTTCCGTTATCAGAAGGGGATGCTTGTGGTGAAGA
ACTTCTAAGATGGTATCTTGAACAGTCTTCTGAAAGCAAAGAAGGTAAAAAAATAAAGCT
TCATGGACAGGGTTTGACTAGCGACAGAACAGTAAGATGCTTAACCAATGTGGAGGCATT
TTCACTCCGTGCTAAAGACATTGAAGAAGTCACAACTCTTTTCGCAAGATTTTTGCGGAG
CCCTCGTGTTCAAGGAGTTATAAGGTATGAATCACCTTACTGGAGATCACTTGCAGCAAA
CAGAATTCGGGTTGCATGGAGATATAGGAAGAAACGTATAAGTCGAGCTAATACCACTCA
AAATGATTATCAAACATTGATGCCATAGGCTCTACTCTAATGTTTGATTCACTACATTGA
AATCCTTGGAAATTGGAATAGAATAGTGGTATGCTTATAGGGAATTTTTTTTTATATAGA
ATAAAGCTTATAGAGTTATAAAGTAGCTAGGTGCTATATAATGAATTTACTGCTTATGTA
TGTAAATCCATCATGATAAATATATCGATGAACATTTTGATTCAAGGAATGAAAATAATC
CTTAATTTTAAAGAA
>TR73077|c0_g1_i2 len=2860 path=[14292:0-178 14293:179-194 14497:195-202 14668:203-218 14628:219-232 14564:233-277 14696:278-299 14562:300-326 14694:327-342 14722:343-392 14664:393-395 14711:396-428 14721:429-470 14691:471-476 14720:477-494 14710:495-511 14689:512-513 14550:514-537 14659:538-570 14547:571-588 14471:589-603 14609:604-611 14543:612-620 14466:621-627 14606:628-680 14540:681-707 14687:708-740 14656:741-764 14734:765-776 14655:777-800 14602:801-812 14535:813-866 14718:867-895 14685:896-921 14706:922-1154 14452:1155-1184 14684:1185-1250 14651:1251-1283 14594:1284-1301 14529:1302-1405 14736:1406-1406 14717:1407-1407 14705:1408-1430 14682:1431-1638 14650:1639-1656 14593:1657-1772 14737:1773-1796 14747:1797-1823 14527:1824-1840 14590:1841-1846 14444:1847-1847 14738:1848-1862 14748:1863-1868 14588:1869-1910 14704:1911-1943 14645:1944-1967 14586:1968-1988 14716:1989-2023 14703:2024-2033 14677:2034-2057 14644:2058-2063 14585:2064-2147 14124:2148-2171 14714:2172-2189 14702:2190-2254 14676:2255-2282 14516:2283-2321 14639:2322-2328 14583:2329-2339 14515:2340-2389 14724:2390-2413 14713:2414-2447 14701:2448-2483 14581:2484-2491 14740:2492-2514 14672:2515-2540 14749:2541-2559 14576:2560-2583 14669:2584-2607 14631:2608-2624 14743:2625-2625 14498:2626-2660 14415:2661-2765 13742:2766-2859] [-1, 14292, 14293, 14497, 14668, 14628, 14564, 14696, 14562, 14694, 14722, 14664, 14711, 14721, 14691, 14720, 14710, 14689, 14550, 14659, 14547, 14471, 14609, 14543, 14466, 14606, 14540, 14687, 14656, 14734, 14655, 14602, 14535, 14718, 14685, 14706, 14452, 14684, 14651, 14594, 14529, 14736, 14717, 14705, 14682, 14650, 14593, 14737, 14747, 14527, 14590, 14444, 14738, 14748, 14588, 14704, 14645, 14586, 14716, 14703, 14677, 14644, 14585, 14124, 14714, 14702, 14676, 14516, 14639, 14583, 14515, 14724, 14713, 14701, 14581, 14740, 14672, 14749, 14576, 14669, 14631, 14743, 14498, 14415, 13742, -2]
GTGTAACCATAACAACGCGCACATGTCTACAGTGAAACGCACGCGCCAACGACTTCATCT
TCTTACAAATTGACTCCTTCAAAGTCTTCACCTTTACAAACACTCACACAGAGAAGACTC
ACTCTTCAATTTTCATTATCCATTTTTTCAGTCCACCTTTGTCTTCTCCATAATCACCAA
TTTCCTAAAAATGCATACTTTAACGTGAATTGGTTCAAAATAGCTTCTGGGTTATCACCT
TGAGTTTCTCTTTAATCAGAATCTTGAAGGAAACATGAATCATTTTGATAAAGATGAAAT
TCCGATTCTGTCAGAAACACGTGGACAACGATCTGATGAACCTCAAGATTCTACCTTCAG
AAGAAACATTTCGAGGACACGGAGTGCTTCAATTTCCATTCCTATGGCTTCTCTGGATCC
ATACGAGAGGCAACCGAATCTTGTCGGACATACCGGTCCGCTTCGTACCACGAGGAAAAC
TCCTGTTAGCCAAATGAGTGGTCCATTATATGCTTCTCCTGCAACTGGAAATCCTTTTCA
GAATAATATAATAGTGGCAGGAAACAAAGTAGGGGAGAACAAGACAGAAAAGTTTTCTAC
ATTTGATGGCACGGATAAAAATGAACACTTGTTAAGGTCTGGACAACTAGGAATGTGTAA
TGATCCTTATTGTACTACTTGTCCCACTTACTTCAAAGTTGCTCAGCAAAGAAAACCAAG
AGCTCCCACTATATTTGATCCTAAGTTCCACAATTCTCTTTATGGCGACGCCAAAGGTTA
TGGAAGAAAACTTTTTTCTTTCTGCTCTTCATGGATTCCTGGAGTTATGAATCCTCACGC
GAAAGTTGTACAACAATGGAACAAGGTTTTGGCCATATTTTGCTTGGTCGCAATTTTTGT
TGATCCGTTATTTTTCTTCTTACTCTATGTGGAGAAGAAAAATAAATGTATTCGAATCAA
CCACGCAATGGCAACAACACTTGTTGTACTTAGAAGCATAACTGATGTTGTGTATCTCTT
GAACATTCTTCTCCAGTTTAGGTTGGCTTATGTTTCTCCTGAGTCAAGGGTTGTTGGTGC
TGGGGATTTAGTTGACCATCCCAAGAAAATAGCTGTTAATTACTTTAAGAGCTACTTTCT
CTTCGACTTATTTGTTGTATCACCTCTTCCTCAGATAATGATAATATTTATCCTACCAAG
TTCCTTGGGGTCATCAGGAGCAAATTATGCCAAGAATCTTCTACGTCTAGGAATCCTTAT
CCAATATATTCCCAGATTGTTCAGATTTTTGCCTCTGCTAATTGGTCAGTCTCCAACCGG
ATTCATATTCGAGTCAGCCTGGGCAAATTTCATTATAAATCTTCTGATTTTTATGCTATC
CGGCCATGTTGTTGGTTCATGCTGGTACCTCTTTGGCCTACAGAGGGTTAACCAATGTTT
GCGGGATGCCTGCCATCGTACTAATCTAACTGCATGCATGAAATTGATTGATTGTCATTA
TAACGATGCATGGATCCAGGATCAGGGCTCCAATGATTGTTTGAATTCTTCATCTGGTGC
TTTTCCTTATGGAATTTATAACGCTGCTGTACCACTTACGATAGAAACTAGGGTGGTCAA
CAAATATGTGTATGCACTCTTTTGGGGATTCCAGCAAATCAGTACTCTGGCTGGTAATCA
ACAACCAAGCTATTTTGTGTGGGAAGTTCTCTTTACAATGTCCATCATAGGATTGGGACT
CTTGCTTTTTGCGCTTCTCATTGGAAACATACAGAACTTTCTTCAGGCTCTTGGACGGAG
GAGGGTAGAAATGCAACTTAGAGGCCGTGATGTTGAGCAATGGATGAACCATCGTCGCTT
ACCAGAAGAACTTAAAAGGAGAGTGCGGCAGGCTGAACGGTATAGTTGGGCTGCAACAAG
GGGTGTTCCTGAGAAAATGGTTCTGGAAAATTTGCCAGAAGATCTCCAGACAGACATAAG
ACGCCATCTCTTCAAATTTGTTAATAAAGTTCGAATTTTTTCCCTGATGGCTGAGGATGA
ACCTATCTTAGACGCCATTCGTGAGAGACTAATACAGACGACATACATTAAAGGAAGTAA
AATTCTCAGTCAGGGTGGTCTTGTACAGAAGATGGTGTTTATTGTGCGCGGAAAATTGGA
GAGCGTCGGAGAGGATGGAATTCCGGTTCCGTTATCAGAAGGGGATGCTTGTGGTGAAGA
ACTTCTAAGATGGTATCTTGAACAGTCTTCTGAAAGCAAAGAAGGTAAAAAAATAAAGCT
TCATGGACAGGGTTTGACTAGCGACAGAACAGTAAGATGCTTAACCAATGTGGAGGCATT
TTCACTCCGTGCTAAAGACATTGAAGAAGTCACAACTCTTTTCGCAAGATTTTTGCGGAG
CCCTCGTGTTCAAGGAGTTATAAGGTATGAATCACCTTACTGGAGATCACTTGCAGCAAA
CAGAATTCGGGTTGCATGGAGATACAGGAAGAAACGTCTAAGTCGAGCTAATACCACACA
AAATGATTATCAAACATTGATGCCATAGGCTCTACTCTAACGTTTGATTCACTACATTGA
AGTCCTTGGAATAGAATAGTGGTATGCTTATAGGGAATTTTTTTTTTATAGAATAAGCTT
ATAGGGAGTTATAAAATAACTAGGTGCTATATAATGAATTTATTGTATACGTAAATAAAT
CCTTAAATTCACCATGATAAATATAGCCACGAACATGGAGTGTTAAAGTAGCTAGGTGCT
ATATAATGAATTTACTGCTTATGTATGTAAATCCATCATGATAAATATATCGATGAACAT
TTTGATTCAAGGAATGAAAATAATCCTTAATTTTAAAGAA
>TR73077|c0_g2_i1 len=1970 path=[13749:0-181 13750:182-205 14566:206-277 14276:278-299 14627:300-313 14563:314-315 14492:316-415 14140:416-416 14561:417-417 14490:418-441 14623:442-493 14558:494-519 14663:520-636 14619:637-670 14690:671-689 14661:690-713 14614:714-778 14063:779-802 14549:803-976 14056:977-977 14057:978-978 14611:979-1017 14545:1018-1041 14658:1042-1049 14608:1050-1073 14542:1074-1076 14465:1077-1100 14605:1101-1118 14539:1119-1142 14683:1143-1227 14031:1228-1245 14601:1246-1429 14534:1430-1435 14456:1436-1752 13712:1753-1776 14598:1777-1793 14531:1794-1817 14453:1818-1851 14597:1852-1875 13754:1876-1919 14515:1920-1969] [-1, 13749, 13750, 14566, 14276, 14627, 14563, 14492, 14140, 14561, 14490, 14623, 14558, 14663, 14619, 14690, 14661, 14614, 14063, 14549, 14056, 14057, 14611, 14545, 14658, 14608, 14542, 14465, 14605, 14539, 14683, 14031, 14601, 14534, 14456, 13712, 14598, 14531, 14453, 14597, 13754, 14515]
CTTTCACTATCACTAACACTTCCATACACACACAGACACTTCTGTTTACTCAATAAGTTG
AATTGGTGCTAAATAGTTTTTGAGGTTTCACATTGACTTCCTCTTTAATCAGAATCATCA
AGGAAACATGAATCATTTTGAAAAAGATGAAATTACGAATCTGTCAGAAACACATCCACA
ACGATCCGATGAACCTGAGAATTCTAACTTCCAAAGAAACATATCAAGGACACAAAGTGC
TTCCATTTCTATTCCTATGGCTTCATTTGATCCATATGCGAGGAAAACTTTGATTAGCCA
AATGAGTGGTCCACTAAATGCTACTCCTACAACTGGAAACGAGTCTGAGAATTCTCTTCA
TGGCAACGCTAAAGGTTTTGGAAGAAATCTGCATTCTTTCTGCTCTTCATGTATTCCAGG
AGTTATGAACCCACACGCGAGAATTATACAACAATGGAACAAGTTGTTGGACATATTTTG
CTTGGTCGCAATTTTTGTTGATCCGTTATTTTTCTTCTTATTCTATGTGAACAAGGATAA
ATGTATTGTTATCAATTGGACAATGGCAACAACACTTGTTGTAATTAGAAGCATAATTGA
TATCATGTATTTCTTGAACATTCTTATCCAATTTAGGGTGGCTTATATTTCTCCTTTGTT
TAGTGTGGTTGGTGCTGGAGAGTTAGTTGAAAATCCTAAGAAAATTGCTCTTAATTACCT
TAAGAATTACTTTTTCTTCGACTTAATTGCTGCATCACCTCTTCCTCAGATTATCCTAGC
ACATTACTTGGGGTCTTCAGGAGCAAATTATGCTAAGAATCTTCTATGTATAGTGATCTT
TGCACAGTTTGTTCCGAGATTCTTCAAATTTTTGCCTCGGCTATTTGGCAAGTCTCCAAT
CCGAATCATATTTGTGTCAGCCTGGGCAAATTTAATTATAGCTCTTCTTATTTTCCATGT
TGTTGGTTCATGCTGGTACGTCTTTGGTCTACAGAGGGTTAACCAATGTTTACGAGATTC
CTGCCATCATTCTAATCTACTTGGATGCTCGGATTTGATTAATTGTGATTCTAAAGCCGG
GAATATATCAGCCACACTATGGAGTAAAGATAAGGGTGCTGATGCTTGTTTAAATGCCAC
ATCTGGTGCTTTTTCTTATGGAATCTATGCCAATGCTATACCACTTACTATAGAAACTAA
GGTGATCAACAAATATGTGTATGCACTCTTTTGGGGATTCCAGCAAGTCATGACTCTGGC
TGGTAATCAAACTCCAAGCTATTTTGTGTGGGAAGTCCTCTTTACAATGTCCATCATAGC
ATTGGGACTCTTGCTTCTAGTGCTTCTCATCGGAAACATGCAGAGCTTTATTCAGTCTCT
AGGAAAGAGAAGCCTAGAAATGATACGTAGAGGCCGTGATGTTGAGCAATGGATGAGCCA
TCATCGTGTACCAAACGATCTCAGCAGGAGAGTACTACTGGCTGAATGGGATAGTTGGCA
TAATGTTCCTGAGAGAACGGTTCTCGAGAATTTGCCAAAAAATCTCCAGATAGACCTACG
ACGTCATATCTTCAGATTTGTTAAAAAAGTTCGAATTTTTTCCCTGTTGGATGAGGATGC
GCCTATCTTAGATGTCATTCGTGAGCGACTAATACGTGCGATGTACATGAGAGGAGATAA
AATTTTGAGTCAGGGTGATCTTGTACATAAAATGATGTTTGTTGTGCGTGGAAAATTGGA
GAGCATCAGAGCAGATGGAATTCAAGTTTCTCTATCTGAAGGGGATGTTTGTGGTGAAGA
GCTTCTAATATGGTTTCTTGAGCAGTCTTCTGAAAGAAAAGAAGGTAAAAAATTAAAGAT
TCAAGGACAGGGCTTAATTAGTGACAGAACAGTAAATTGCTTAACCAATGTGGAGGCATT
TTCACTCCGTGCTAAAGACATTGAAGAAGTCACAACTCTTTTCGCAAGAT
>TR73078|c0_g1_i1 len=1446 path=[5100:0-56 5101:57-72 5444:73-95 5420:96-96 5388:97-170 5459:171-214 5417:215-271 5469:272-281 5458:282-305 5483:306-316 5383:317-346 5440:347-364 5414:365-388 5382:389-434 5468:435-458 5480:459-461 5456:462-485 5478:486-513 5484:514-516 5437:517-540 5491:541-546 5492:547-603 5453:604-684 5373:685-714 5476:715-717 5452:718-741 5465:742-781 5432:782-805 5485:806-809 5401:810-852 5474:853-876 5450:877-893 5464:894-934 5473:935-994 5449:995-1018 5486:1019-1033 5488:1034-1057 5490:1058-1060 5462:1061-1076 5395:1077-1113 5471:1114-1140 5446:1141-1142 5423:1143-1196 5392:1197-1210 5358:1211-1224 5260:1225-1230 5390:1231-1262 5356:1263-1326 5174:1327-1445] [-1, 5100, 5101, 5444, 5420, 5388, 5459, 5417, 5469, 5458, 5483, 5383, 5440, 5414, 5382, 5468, 5480, 5456, 5478, 5484, 5437, 5491, 5492, 5453, 5373, 5476, 5452, 5465, 5432, 5485, 5401, 5474, 5450, 5464, 5473, 5449, 5486, 5488, 5490, 5462, 5395, 5471, 5446, 5423, 5392, 5358, 5260, 5390, 5356, 5174, -2]
AAACATTTGATTTGAATTACTTCCATTCCATGGCGGCGTGGCATTTTATCAAACACCTGA
CCCTCTCCCGCCCCCTAATGCGTATATCACCTTCTTCTCTCTCTGTCTCAGTCTCATCAT
CACTTCCTTTTCTCTCCAAACATCACCGCAGAGTTAGTAGTCACCACCATTGTTCTTCTT
CTTCCGCCGTTCTACCACATAAGTCTTCTTCAACTACCTATCTTTCAGTTCTCATTCGCT
GTTCTAAAGATAATGCAGATGTGCTTGGAGAAGCGCTTTTATGCTTTGGTGCAACTTCTG
TTAGCATGGATCAAAATGATGTCGCTCAAACAATAGATGAGATTTGCATTACTTCTATCT
ACCCTGAAGACGAGGATATTAATTTGAGCATTTCCCATGCATTTGATTCTATTGGTTTCA
AAGAGAAACCAAGATATGAAATTAAAGCTATTGAGGAGGAGGACTGGATTAAGAGATCTC
AGGAATCGTTTCATCCAGTAGAAATTACTAAAGGGCTATGGGTGGTGCCTGAGTGGAGTA
CTCCACCGGATGTTCAAGCAACAAATATAATGCTCAATCCCGGACATGCATTTGGAACAG
GAGAACATGCCACCACTAAACTTTGTCTATTACTCTTGCATGATTGTATAACAGGGGGAG
AATACATCCTAGACTATGGCACGGGATCTGGGATTCTTGCCATTGCAGCTCTTAAGTTTG
GTGCTGCCTTTGCAGTTGGAGTTGATGTAGATGCACAAGCAATTGCATCAGCATATCAAA
ATGCTGCGCTGAACAACATTGGACCAGACAGAATACAACTGCAGTTGATTGCTGGTGAAA
ATTCTTTATCCTCCGAAGATGATCAGACATCTGGATTTGTAGAGGGAGAAAATATGCATG
AGATACAAACTGTTACTGACAAGGATAAGTATGATGTGGTCATTGCAAATATACTCTTAA
ATCCTTTGTTAGATAATGCTGATCAAATTATCTCTCGTGCAAAGCCTGGAGCAGTTATTG
GTCTCTCTGGTATATTATCTGAACAGGTTCATCAGATCATAGAAAGATATTCACCCTTCT
TAGAAGGCATGGAAGTTTCCAAAATGGACGACTGGGCCTGCGTGAGTGGTAGAAAAACTA
GGAATTTGGATGCATGCTAACTCGTCTCTATGAGTGATCAATTTCGATGCTTCTTGTTTG
GTAGTTCCCAGCCAACCTCAATGGTGACACTTATCATATTTTGTATGCTGTTGGGAGAGT
GGATTATATAAAATTGATTTGATGTTTTTGGTCCATATCTAAGATTGTTATATGTATTTT
TTAAAGATGACTTGATATATCATGTTATAACTAATCGTTTATTTATGTTTATATACACTG
TGCGAGAATGTCCTCGTCAATTTAGTTTAGTTAGTAGAATTATGGGGGACGGGATTTGAA
CCCCAG
>TR73078|c0_g1_i2 len=1444 path=[5162:0-81 5445:82-108 5421:109-124 5460:125-147 5443:148-175 5419:176-199 5470:200-210 5459:211-254 5418:255-311 5469:312-321 5458:322-345 5483:346-356 5457:357-392 5440:393-410 5414:411-434 5382:435-480 5468:481-504 5480:505-507 5456:508-531 5478:532-559 5438:560-583 5487:584-586 5491:587-592 5479:593-609 5477:610-633 5466:634-649 5453:650-730 5374:731-760 5476:761-763 5452:764-787 5465:788-827 5432:828-851 5485:852-855 5475:856-922 5450:923-939 5369:940-980 5473:981-1040 5449:1041-1064 5486:1065-1079 5488:1080-1103 5490:1104-1106 5364:1107-1146 5447:1147-1159 5471:1160-1186 5446:1187-1188 5422:1189-1218 5391:1219-1224 5357:1225-1324 5253:1325-1443] [-1, 5162, 5445, 5421, 5460, 5443, 5419, 5470, 5459, 5418, 5469, 5458, 5483, 5457, 5440, 5414, 5382, 5468, 5480, 5456, 5478, 5438, 5487, 5491, 5479, 5477, 5466, 5453, 5374, 5476, 5452, 5465, 5432, 5485, 5475, 5450, 5369, 5473, 5449, 5486, 5488, 5490, 5364, 5447, 5471, 5446, 5422, 5391, 5357, 5253, -2]
CCAAACTATAAGATAATATTATTGTTTGGTATCCGAATGTGATGAAACATTGATTTGAAT
TACCTACCTTTCCATTCCATGGCGGTGGCGTGGCATTTTATCAAACACCTGACCCTCTCC
CGCCCCCTAATGCGTATATCACCTTCTTTTCCTCTCTCATCACTTCCTTTTCTCTTGAAA
CATCACCACAGAGTTAGTAGTCACCACCATTGTTCTTCTTCTTCCGCCGTTCTACCACAT
AAGTCTTCTTCAACTCCCTATCTTTCAGTTCTCATTCACTGTTCTAAACATAATGCAGAT
GTGCTTGGAGAAGCGCTTTTATGCTTTGGTGCAACTTCTGTTAGCATGGATCAAAATCAA
AATGATGTCTCTCAAACAATAGATGAGATTTGCATTACTTCTATCTACCCTGAAGACGAG
GATATTAATTTGAGCATTTCCCATGCATTTGATTCTATTGGTTTCAAAGAGAAACCAAGA
TATGAAATTAAAGCTATTGAGGAGGAGGACTGGATTAAGAGATCTCAGGAATCGTTTCAT
CCAGTAGAAATTACTAAAGGACTGTGGGTGGTGCCTGAGTGGAGTACTCCACCTGATGTT
CAAGCAACAAACATAATGCTCAATCCTGGACATGCATTTGGAACAGGAGAACATGCCACC
ACTAAACTTTGTCTATTACTCTTGCATGATTGTATAACAGGGGGAGAATACATCCTAGAC
TATGGCACGGGCTCTGGAATTCTTGCCATTGCAGCTCTTAAGTTTGGTGCTGCCTTTGCA
GTTGGAGTTGATGTAGATGCACAAGCAATTGCATCAGCATATCAAAATGCTGCGCTGAAC
AACATTGGACCAGACAAAATACAACTGCAGTTGATTGCTAGCGAAAATTCTTTATCCTCG
GAAGATGATCAGACATCTGGATTTGTAGAGGGAGAAAATACGCATGATATACAAACTATT
ACTGACAAGGATAAGTATGATGTGGTCATTGCAAATATACTCTTAAATCCTTTGTTAGAT
AATGCTGATCAAATTATCTCTCGTGCAAAGCCTGGAGCAGTTATTGGTCTCTCTGGTATA
TTATCTGAACAGGTTCATCAGATCATAAATAGATATTCATCCTTCTTAGAAGGCATAGAA
GTTTCCAAAATGGACGACTGGGCCTGCGTGAGTGGTAGAAAAACTAGGAGTTTGGCAGTT
CCCAGCCAACCTCAATGGTGACACTCATATTCTGTATGTATGCTGTTGGGAGAGAGGAAT
ACATAAAATTGCTTTGATGTTTTTGGACCATATCTAAGGTTGTTGTTATATGTATTTTTT
AAAGATGACTTGATATATCATGTTATAACTAATCGTTTATTTATGTTTATATACACTGTG
CGAGAATGTCCTCGTCAATTTAGTTTAGTTAGTAGAATTATGGGGGACGGGATTTGAACC
CCAG
>TR73078|c0_g1_i3 len=1486 path=[5162:0-81 5445:82-108 5421:109-124 5460:125-147 5443:148-175 5419:176-199 5470:200-210 5459:211-254 5417:255-311 5469:312-321 5458:322-345 5483:346-356 5383:357-386 5440:387-404 5414:405-428 5382:429-474 5468:475-498 5480:499-501 5456:502-525 5478:526-553 5484:554-556 5437:557-580 5491:581-586 5492:587-643 5453:644-724 5373:725-754 5476:755-757 5452:758-781 5465:782-821 5432:822-845 5485:846-849 5401:850-892 5474:893-916 5450:917-933 5464:934-974 5473:975-1034 5449:1035-1058 5486:1059-1073 5488:1074-1097 5490:1098-1100 5462:1101-1116 5395:1117-1153 5471:1154-1180 5446:1181-1182 5423:1183-1236 5392:1237-1250 5358:1251-1264 5260:1265-1270 5390:1271-1302 5356:1303-1366 5174:1367-1485] [-1, 5162, 5445, 5421, 5460, 5443, 5419, 5470, 5459, 5417, 5469, 5458, 5483, 5383, 5440, 5414, 5382, 5468, 5480, 5456, 5478, 5484, 5437, 5491, 5492, 5453, 5373, 5476, 5452, 5465, 5432, 5485, 5401, 5474, 5450, 5464, 5473, 5449, 5486, 5488, 5490, 5462, 5395, 5471, 5446, 5423, 5392, 5358, 5260, 5390, 5356, 5174, -2]
CCAAACTATAAGATAATATTATTGTTTGGTATCCGAATGTGATGAAACATTGATTTGAAT
TACCTACCTTTCCATTCCATGGCGGTGGCGTGGCATTTTATCAAACACCTGACCCTCTCC
CGCCCCCTAATGCGTATATCACCTTCTTTTCCTCTCTCATCACTTCCTTTTCTCTTGAAA
CATCACCACAGAGTTAGTAGTCACCACCATTGTTCTTCTTCTTCCGCCGTTCTACCACAT
AAGTCTTCTTCAACTACCTATCTTTCAGTTCTCATTCGCTGTTCTAAAGATAATGCAGAT
GTGCTTGGAGAAGCGCTTTTATGCTTTGGTGCAACTTCTGTTAGCATGGATCAAAATGAT
GTCGCTCAAACAATAGATGAGATTTGCATTACTTCTATCTACCCTGAAGACGAGGATATT
AATTTGAGCATTTCCCATGCATTTGATTCTATTGGTTTCAAAGAGAAACCAAGATATGAA
ATTAAAGCTATTGAGGAGGAGGACTGGATTAAGAGATCTCAGGAATCGTTTCATCCAGTA
GAAATTACTAAAGGGCTATGGGTGGTGCCTGAGTGGAGTACTCCACCGGATGTTCAAGCA
ACAAATATAATGCTCAATCCCGGACATGCATTTGGAACAGGAGAACATGCCACCACTAAA
CTTTGTCTATTACTCTTGCATGATTGTATAACAGGGGGAGAATACATCCTAGACTATGGC
ACGGGATCTGGGATTCTTGCCATTGCAGCTCTTAAGTTTGGTGCTGCCTTTGCAGTTGGA
GTTGATGTAGATGCACAAGCAATTGCATCAGCATATCAAAATGCTGCGCTGAACAACATT
GGACCAGACAGAATACAACTGCAGTTGATTGCTGGTGAAAATTCTTTATCCTCCGAAGAT
GATCAGACATCTGGATTTGTAGAGGGAGAAAATATGCATGAGATACAAACTGTTACTGAC
AAGGATAAGTATGATGTGGTCATTGCAAATATACTCTTAAATCCTTTGTTAGATAATGCT
GATCAAATTATCTCTCGTGCAAAGCCTGGAGCAGTTATTGGTCTCTCTGGTATATTATCT
GAACAGGTTCATCAGATCATAGAAAGATATTCACCCTTCTTAGAAGGCATGGAAGTTTCC
AAAATGGACGACTGGGCCTGCGTGAGTGGTAGAAAAACTAGGAATTTGGATGCATGCTAA
CTCGTCTCTATGAGTGATCAATTTCGATGCTTCTTGTTTGGTAGTTCCCAGCCAACCTCA
ATGGTGACACTTATCATATTTTGTATGCTGTTGGGAGAGTGGATTATATAAAATTGATTT
GATGTTTTTGGTCCATATCTAAGATTGTTATATGTATTTTTTAAAGATGACTTGATATAT
CATGTTATAACTAATCGTTTATTTATGTTTATATACACTGTGCGAGAATGTCCTCGTCAA
TTTAGTTTAGTTAGTAGAATTATGGGGGACGGGATTTGAACCCCAG
>TR73078|c0_g1_i4 len=1460 path=[5081:0-43 5082:44-70 5083:71-86 5084:87-110 5388:111-184 5459:185-228 5417:229-285 5469:286-295 5458:296-319 5483:320-330 5383:331-360 5440:361-378 5414:379-402 5382:403-448 5468:449-472 5480:473-475 5456:476-499 5478:500-527 5484:528-530 5437:531-554 5491:555-560 5492:561-617 5453:618-698 5373:699-728 5476:729-731 5452:732-755 5465:756-795 5432:796-819 5485:820-823 5401:824-866 5474:867-890 5450:891-907 5464:908-948 5473:949-1008 5449:1009-1032 5486:1033-1047 5488:1048-1071 5490:1072-1074 5462:1075-1090 5395:1091-1127 5471:1128-1154 5446:1155-1156 5423:1157-1210 5392:1211-1224 5358:1225-1238 5260:1239-1244 5390:1245-1276 5356:1277-1340 5174:1341-1459] [-1, 5081, 5082, 5083, 5084, 5388, 5459, 5417, 5469, 5458, 5483, 5383, 5440, 5414, 5382, 5468, 5480, 5456, 5478, 5484, 5437, 5491, 5492, 5453, 5373, 5476, 5452, 5465, 5432, 5485, 5401, 5474, 5450, 5464, 5473, 5449, 5486, 5488, 5490, 5462, 5395, 5471, 5446, 5423, 5392, 5358, 5260, 5390, 5356, 5174, -2]
GAAACATTGATTTGAATTACCTTACCTACCTTTCCATTCCATGGCGGTGGCGTGGCATTT
TATCAAACACCTGACCCTCTCCCGCCCTCTAATGCGTATATCACCTTCTTCTCTCTCTGT
CTCAGTCTCATCATCACTTCCTTTTCTCTCCAAACATCACCGCAGAGTTAGTAGTCACCA
CCATTGTTCTTCTTCTTCCGCCGTTCTACCACATAAGTCTTCTTCAACTACCTATCTTTC
AGTTCTCATTCGCTGTTCTAAAGATAATGCAGATGTGCTTGGAGAAGCGCTTTTATGCTT
TGGTGCAACTTCTGTTAGCATGGATCAAAATGATGTCGCTCAAACAATAGATGAGATTTG
CATTACTTCTATCTACCCTGAAGACGAGGATATTAATTTGAGCATTTCCCATGCATTTGA
TTCTATTGGTTTCAAAGAGAAACCAAGATATGAAATTAAAGCTATTGAGGAGGAGGACTG
GATTAAGAGATCTCAGGAATCGTTTCATCCAGTAGAAATTACTAAAGGGCTATGGGTGGT
GCCTGAGTGGAGTACTCCACCGGATGTTCAAGCAACAAATATAATGCTCAATCCCGGACA
TGCATTTGGAACAGGAGAACATGCCACCACTAAACTTTGTCTATTACTCTTGCATGATTG
TATAACAGGGGGAGAATACATCCTAGACTATGGCACGGGATCTGGGATTCTTGCCATTGC
AGCTCTTAAGTTTGGTGCTGCCTTTGCAGTTGGAGTTGATGTAGATGCACAAGCAATTGC
ATCAGCATATCAAAATGCTGCGCTGAACAACATTGGACCAGACAGAATACAACTGCAGTT
GATTGCTGGTGAAAATTCTTTATCCTCCGAAGATGATCAGACATCTGGATTTGTAGAGGG
AGAAAATATGCATGAGATACAAACTGTTACTGACAAGGATAAGTATGATGTGGTCATTGC
AAATATACTCTTAAATCCTTTGTTAGATAATGCTGATCAAATTATCTCTCGTGCAAAGCC
TGGAGCAGTTATTGGTCTCTCTGGTATATTATCTGAACAGGTTCATCAGATCATAGAAAG
ATATTCACCCTTCTTAGAAGGCATGGAAGTTTCCAAAATGGACGACTGGGCCTGCGTGAG
TGGTAGAAAAACTAGGAATTTGGATGCATGCTAACTCGTCTCTATGAGTGATCAATTTCG
ATGCTTCTTGTTTGGTAGTTCCCAGCCAACCTCAATGGTGACACTTATCATATTTTGTAT
GCTGTTGGGAGAGTGGATTATATAAAATTGATTTGATGTTTTTGGTCCATATCTAAGATT
GTTATATGTATTTTTTAAAGATGACTTGATATATCATGTTATAACTAATCGTTTATTTAT
GTTTATATACACTGTGCGAGAATGTCCTCGTCAATTTAGTTTAGTTAGTAGAATTATGGG
GGACGGGATTTGAACCCCAG
>TR73079|c0_g1_i1 len=331 path=[733:0-117 734:118-141 744:142-189 743:190-213 745:214-214 740:215-250 741:251-330] [-1, 733, 734, 744, 743, 745, 740, 741, -2]
AGAATGAAAATTTAGATGTAAAATAAGAAAATTGGGAAAGAATTGATTGAGTGAATGAAG
AAAAAACTCAAAGTTGGTCAGCTTTCCATTTTGATCACTCATCAAGCAATAATCAATAAG
CAATAGACATCTTCTTCTTCTTCTTCATCACTTCCTCTTCCTCTTATCTTTCTCTCTCTT
TGACCCCTCTACTACTTACTTTTTGCACCCCCTCTATTTCTCCCTCTCTAACATGGGTTC
CACCTCTAGTCGACTTGGGTCTCGCCCTTCTTCTTCTTCTTCTTCTACTCAAAGGGTCAA
CAACAACCATCGCTTCAGATTCTCTTCCTTT
>TR73079|c1_g1_i1 len=1546 path=[5230:0-130 5588:131-161 5620:162-166 5618:167-190 5615:191-209 5621:210-226 5607:227-233 5640:234-250 5629:251-265 5605:266-285 5596:286-291 5528:292-315 5630:316-317 5635:318-331 5638:332-341 5554:342-455 5623:456-479 5631:480-499 5636:500-501 5428:502-523 5553:524-534 5522:535-547 5479:548-571 5578:572-610 5478:611-685 5594:686-703 5624:704-727 5632:728-736 5519:737-781 5476:782-994 5625:995-1018 5633:1019-1066 5576:1067-1083 5626:1084-1107 5634:1108-1120 5637:1121-1126 5639:1127-1129 5574:1130-1153 5612:1154-1219 5547:1220-1261 5602:1262-1282 5572:1283-1315 5627:1316-1324 5508:1325-1339 5619:1340-1348 5616:1349-1351 5601:1352-1395 5567:1396-1408 5503:1409-1432 5566:1433-1446 5541:1447-1477 5501:1478-1491 5452:1492-1502 5398:1503-1526 5373:1527-1545] [-1, 5230, 5588, 5620, 5618, 5615, 5621, 5607, 5640, 5629, 5605, 5596, 5528, 5630, 5635, 5638, 5554, 5623, 5631, 5636, 5428, 5553, 5522, 5479, 5578, 5478, 5594, 5624, 5632, 5519, 5476, 5625, 5633, 5576, 5626, 5634, 5637, 5639, 5574, 5612, 5547, 5602, 5572, 5627, 5508, 5619, 5616, 5601, 5567, 5503, 5566, 5541, 5501, 5452, 5398, 5373, -2]
AGAAGATTAAGAAATGACAAAGAAAAGAAAAACTAAGCAACACTAACAATACTTACAATA
AATATAATGGAAGTTAAGATATTCTAAAACATAAATGACAAGACAAGACTTTGAAAAAGT
GACTAAACAATTGACAGAGATAAATTTCACTTTAAACATTACAAATTATACTGTATCATC
CTGTAAAACGCTAATTAATTACAACATACTGATCTCAATGACTCAATCCCAAGATGGGAG
AAGACTGGTGTTGATTATGATTTCACCATACTATACACATAATTGAAAACTCGGTAGCCT
GTGTACTGTAGATGCAATACAGTGTGGATCAAGCATGATTACTTCAGTAGAGGACCATAT
GTCTAAACTTCATCAGTCCGGCATCACAAACTTTAAATTTGAGATCCAAAAACTAAGTCA
CGTAAAGAAGCCAAAGGTGAACTGTAACCATGCACTACACTGTCTCTCCAGAAAGCCATT
CCTATCCATGAGACCAAACCGACAGTTGCTGCCAAGAAGAATTCCTTGTTGATAATGTTT
AAAAGGAATAGGCATGCAAGATTCCCATATCCATAGAATATGGTAGCCCACGATGAACCA
GTGAACCACATAAAATCTCGAATGAATAAAGCACGTGGAAGCATGAGTCCATTTCCAAGC
ATTGCAAGCAACATAGAAAAAGCAGACAAGCCTTTCATGTTCTCAGGATTGAGAAAATTT
GTCCACATCTGAGAAACAGGCATCCACATGAATAGTAACGTAGCAGTCCATCCAGATATT
CCACCAACAAATTTAACACCTTTCTCAGAAAGTTTTCCAGTTCTTGCCATGGTAACAGCC
ACGACAGCTATGACAAAGGAAATGGCACCAGGCAAGATGCTGTTAGGTAGATAGGGGACA
AATGTAGACCACATTATTTGAGGAAGCACCGATAAACCCCCAATTGTAATGAAATCTTCC
CAAAAGCGCCAGATTCCAGCATTTAGTAAGCCAAAGTAATTCATGAAATTCAGAAAAAGA
CCTGACACTACAACCACTGAAGTTGCTAAAAAGTACGGCAAAGGCATGGATTCCGCTAAA
GCCAGCTGAACAATGACCACATATGTTGAAATTACACCAAGTGTCTGCACCACCATTGCT
TCCTTTTCTCTCTTCTTGGCAAAGTATGAAAGTAGTGACAGGTTTCCAAGCAAACTAGTA
AGCATTCCCAGCCATGGAATCGCAAAAAGAGCAGTATTATTTCCAGCAATGAGATTTCTG
GCATTAAGTAAAATCTGTGGCATTTGCAGTAACAGGAAAGGGACATTAGCTGCTCCAGAG
AATTTAGATGTAAGTGAATCCCATTGCTCATAGTCATATCTGCTTTCATTTCCCTGGTGA
GGTGGATCAGAATGAAGAGCATTGAGAGTGAAATTGGGTCGGCGTAAGAGACGGTATTGT
GTGGGGAGAGAAATATGATTTTGGTGAAGGCGAGTAGAAGAAGAAGAAGAAGTGGGATAT
TTGTGTGGTAGAAAATTGCGGTGGTGTTGTTGACTAAGGTGTTGAA
>TR73080|c1_g1_i1 len=604 path=[1349:0-75 1350:76-99 1392:100-261 1385:262-310 1397:311-334 1407:335-350 1401:351-374 1404:375-388 1390:389-433 1400:434-447 1395:448-471 1388:472-487 1381:488-554 1412:555-603] [-1, 1349, 1350, 1392, 1385, 1397, 1407, 1401, 1404, 1390, 1400, 1395, 1388, 1381, 1412]
CTTAGCTCAGTTGGCAGGGATATTGCATATTTTATATGGGGGCCGGGGTTCGAACCCCGG
ACACCCCACTTCTCCATATATTATATGTATATGTGTATTATATGTATATGTGTGAGCTTT
AGCCACTAGGCTACTTGACTATGTATATGTGTGAGCTCTAGCCACTAGGCTACTTGACAA
AAAAACTAAATAAATATAATTGTGTTAAATCGTGGTGGAAATTGAATAAAATTGTTTATA
TTAGACATATATGGTTTTGTAGCAACCTTATTTGGAGTTATCAATGAAATATGTTTACAA
CAAGTTTATAGAAACACTTTGTTGTAAGAGAACAATTTTACATTCTAAAGGTTGTTCTTG
TGTAGATAACGATTCATTATACTCTGATACAGATTCATTATACTCTGATACAAAGCGTAC
TATACTAAATTGAAGGAAAACAATAATTTTTTGAAAGGGTTTTACAGAAGGAAGACGAGA
CCAATCCTCTAAGCAAAGTGATGATCTGAATGGTTTGTACAAAAGGAAGGTGATTAGACA
TATATGGTTTTGTAGCAACCTTATTTGGAGTTATCAATGAAATATGTTTACAACAAGTTT
ATAG
>TR73080|c1_g1_i2 len=583 path=[1349:0-75 1350:76-99 1392:100-261 1385:262-310 1397:311-334 1407:335-350 1401:351-374 1404:375-388 1389:389-412 1400:413-426 1395:427-450 1388:451-466 1381:467-533 1412:534-582] [-1, 1349, 1350, 1392, 1385, 1397, 1407, 1401, 1404, 1389, 1400, 1395, 1388, 1381, 1412]
CTTAGCTCAGTTGGCAGGGATATTGCATATTTTATATGGGGGCCGGGGTTCGAACCCCGG
ACACCCCACTTCTCCATATATTATATGTATATGTGTATTATATGTATATGTGTGAGCTTT
AGCCACTAGGCTACTTGACTATGTATATGTGTGAGCTCTAGCCACTAGGCTACTTGACAA
AAAAACTAAATAAATATAATTGTGTTAAATCGTGGTGGAAATTGAATAAAATTGTTTATA
TTAGACATATATGGTTTTGTAGCAACCTTATTTGGAGTTATCAATGAAATATGTTTACAA
CAAGTTTATAGAAACACTTTGTTGTAAGAGAACAATTTTACATTCTAAAGGTTGTTCTTG
TGTAGATAACGATTCATTATACTCTGATATAAAGCGTACTATACTAAATTGAAGGAAAAC
AATAATTTTTTGAAAGGGTTTTACAGAAGGAAGACGAGACCAATCCTCTAAGCAAAGTGA
TGATCTGAATGGTTTGTACAAAAGGAAGGTGATTAGACATATATGGTTTTGTAGCAACCT
TATTTGGAGTTATCAATGAAATATGTTTACAACAAGTTTATAG
>TR73080|c2_g1_i1 len=1745 path=[5630:0-105 5631:106-106 5632:107-130 6159:131-164 6157:165-268 6110:269-274 6085:275-298 6138:299-346 6109:347-349 6154:350-354 6161:355-364 6123:365-370 6153:371-378 6149:379-388 6143:389-443 6100:444-467 6074:468-478 6037:479-571 6162:572-595 6172:596-633 6120:634-649 6071:650-657 6158:658-673 6156:674-698 6152:699-722 6148:723-775 6164:776-799 6177:800-815 6031:816-845 6118:846-865 6065:866-934 6029:935-948 6131:949-972 6117:973-991 6064:992-1015 6165:1016-1024 6063:1025-1060 6141:1061-1078 6130:1079-1102 6166:1103-1107 6147:1108-1162 6140:1163-1217 6167:1218-1228 6090:1229-1252 6174:1253-1288 5971:1289-1321 6111:1322-1336 6088:1337-1360 6056:1361-1451 5620:1452-1480 5621:1481-1482 5622:1483-1744] [-1, 5630, 5631, 5632, 6159, 6157, 6110, 6085, 6138, 6109, 6154, 6161, 6123, 6153, 6149, 6143, 6100, 6074, 6037, 6162, 6172, 6120, 6071, 6158, 6156, 6152, 6148, 6164, 6177, 6031, 6118, 6065, 6029, 6131, 6117, 6064, 6165, 6063, 6141, 6130, 6166, 6147, 6140, 6167, 6090, 6174, 5971, 6111, 6088, 6056, 5620, 5621, 5622, -2]
GGCTAGATTCACATACATTATACGGGGAGAAGTGGAGAATCCGGGGTTCGAACCCCGGCC
CCTGCACAAATTATCCCTAGTAGCTACTAACTGAGCTACACTTACGGGACCACACTTTTC
AAATTTTATTCCCTCCAAAGATCTATTTCTAATTTTCAACGGAAAAGGAAAGGGGTATTT
GGTGATAAACTATTCCAAGAAGCATGCTCCCTCCATGAATCTCCCAACTTCTTCAAATCA
ACAAGAGAAGATCCACCTCCTCCTCTTGCTTCCTTAGCACTTATTTTCATTTTCAAAATC
CTCTCTTTAATCTCCTTTCCACGGTCCGATTCCATCAACTCCTTAACTCTCTCACCCAAC
TCCGTGCCACTCACAAACCTATTTTCTGATTGGTTCACTTTCAAAGCCACCTTCATTTCC
TCGACTATAACCAATCTATTTAGCATTTGTTCTGCGAACAAAGGCCATGCAATCATCGGC
ACCCCTTCACAAATAGCTTCCAACACGGAGTTCCATCCACAATGAGTCACAAATCCACCC
ACGGAGTTGTGACTCAATATCGCAACTTGTGGGGCCCAATTCCTCACAACCATTCCTTTT
TCCTTTGTTCTTTCCAAAAACCCTTCTGGCAACAACTCATCCAAACTCAACTCTTCTGAG
TCTGGCTCACTCCTAACAACCCACAAGAATCTTTGCTCACTTTTCTCCAATCCAATTGCT
ATCTCATTCAACTGAGCCCTGGAAAATCTTCCCATGCTTCCAAAACTCAACAACACAACA
CTTTGACTAGGTTGCGAGTCGAGCCAACTCAAACACGAACTCGCTCTTTCATCTTCACCC
TTACAAGGAGGTGAAATCATTGGTCCAATACAAAACAATGGAGGTGTTGTTCCTTCTGGT
AGACACAACCCTGCTTTAAGAGCTTTTGCAGCTCTTCCTTCAATGGCATCGAAAGTGTTT
ATGATAACTCCATCACTTTCCTTCATACTTGTCGCCATATCTAAGAAAACCTTGTAACTT
TTACTTTCACGATCCTTAACTTCATCTGGCATATCAACTATAGGAACCAATGGTAGCCCA
GGGATTCTAGGATACATGTGAAACTCTTTAAGTGATTTTGTGGTACTTTGATGAATGGTT
GGAAGTTGAAGAAAAATAGCAAGAGTTGAAGCTCCTGAAGTGTAGAAAAAGTAAGTTGGT
ATATCAAGAGTTGAAGTGATTTGGTTTGTACTATAGTTCATGAAATCCAAAATAACACCT
TTAAGGTTTGAGGTTTTTGAAATGGATTGAAGAACATGATTAACATGGTGGTTGCTACGA
CCACAAACTTCAAGTGGGACTATGTGAGGTGGGAGTGTAACTGGGAATGAAATAGGAGGA
ATGTGATGGAAAGTAATAGATGGAAAAGATTCACAACCAAAGGTGGTTGTGAGTTTTTGG
ATCTCTTGTGGTAGTTGAAAGGTGGTATTTGGTGGGGTGAGGATAAGAATTGTGATGGAA
TATGAAGGGTTATGTGTTAATATGAGTTTACCTAACTCAATCATAGAGTTTAGGTGTCCT
TTTCCTAGGGCTGGGTAAAGAACTAAAGTATCCTTCATTTTGATGATTATGAGAAATTGG
AAATGAAGAGAAGGTTATAGTAGGTTTGCTATGTGTTTGAGAATTTCTTCTTTGCTTGTT
CTATTTAAGGACACTGTAATGCAGTATTGTCCAAATAATTGATAATTACGTGATGGCTTT
TAATA
>TR73081|c0_g1_i1 len=4923 path=[11691:0-2416 12026:2417-2497 12113:2498-2500 12101:2501-2524 12085:2525-2554 12057:2555-2578 12024:2579-2764 11907:2765-2788 12112:2789-3007 12083:3008-3049 12100:3050-3103 12055:3104-3127 12082:3128-3160 12021:3161-3184 12054:3185-3223 12081:3224-3247 12020:3248-3256 12053:3257-3280 12080:3281-3315 12019:3316-3339 12052:3340-3508 11971:3509-3532 12018:3533-3691 11926:3692-3715 12124:3716-3736 12120:3737-3760 12111:3761-3770 12128:3771-3801 12098:3802-3832 12077:3833-3833 12049:3834-3867 12013:3868-3891 12075:3892-3895 12048:3896-3919 12012:3920-4063 11705:4064-4087 12119:4088-4247 12129:4248-4258 12097:4259-4264 12045:4265-4282 12118:4283-4324 12109:4325-4348 12123:4349-4436 12117:4437-4468 12108:4469-4469 12094:4470-4472 12122:4473-4493 12127:4494-4501 12126:4502-4513 12125:4514-4537 12121:4538-4540 12114:4541-4555 12087:4556-4564 12059:4565-4579 12028:4580-4603 11988:4604-4711 11898:4712-4922] [-1, 11691, 12026, 12113, 12101, 12085, 12057, 12024, 11907, 12112, 12083, 12100, 12055, 12082, 12021, 12054, 12081, 12020, 12053, 12080, 12019, 12052, 11971, 12018, 11926, 12124, 12120, 12111, 12128, 12098, 12077, 12049, 12013, 12075, 12048, 12012, 11705, 12119, 12129, 12097, 12045, 12118, 12109, 12123, 12117, 12108, 12094, 12122, 12127, 12126, 12125, 12121, 12114, 12087, 12059, 12028, 11988, 11898, -2]
GTCACACACTTCAAAACTTTCTTCTTTTCTTCATTCATCAAACTTAGATATTTTCATTTT
CCAACATTTTCCACTCTCATTCTCTCAAGATTCACCGATTCATCAAAGAAGAAAGAGTGA
GTGAGTGGATCCATATCAAAGATGAGTCATAGCATCTTTCATCAAACACTTCTTTGTCAA
ACATCAACGGTTGCGGAGCATCAAAGTAAGCGAGGAGTAATTGGTAATTCTACTTTATTC
CAATCGCAGCAGAGTGTTGATAAAGAAAAGAAGCTTTTCCTTTCTACAAATTTCCGCGGG
AATCCAAGTTTGTTTGTTAGGAAACGGAAAGTAGCTATGGGAAGTAAACAAACTGTTCCG
CGCGCCGTGTTAACATCGAATGCAGCTTCGCAGCTTTCGGAGAAGTTCAACCTCGAAGGA
AATATTGAATTGCAGGTCAATGTTGGTTCTTCAGGATCAGGAGCCGCAACGCAAGTAGAT
ATTCAGCTTTCAAATACTAGTGGCTCAATGGTTTTACATTGGGGAGTTATATGTGAAAGT
CAAGGGAAGTGGGTACTTCCTTCTCGTCGCCCAGACGGAACTCAAGTTTATAAGAATAGA
GCTCTCAGAACCCATTTTGGTAAATCTGGCTCTGGATCCTTACTTAGGATAGAAATTGAT
GATCCTGCTGCACAAGCCATTGAGTTCCTTATAGTTGACGAAGCTCAGAATAAGTGGTAT
AAAAACAATGGTGGGAACTTTCACATCAAGTTACCAGTAAAAGATAAGGTAGCTCAGCAA
GTTTCAGTTCCTGAAGACCTTGTACAAATTCAAGCATATATTAGGTGGGAGCGAAAGGGT
AAGCAGTCATACAGCCCGGAGCAAGAGAAGGAGGAATATGAAGCGGCTCGACGTGAGTTA
TTGGAGGAAGTAGCTAGGGGTACTTCTGTACAAGACATTCGTGCAAGGTTGACTAACAAA
TCTAACGATGTTGAAGTAAAGGAGCCTAACAAAGCTAATGCTGCTGAAGTAAAGGGGTCT
TCTGCTTCAAAAACAAAGACCATCCCTGATGAACTTGTACAGATTCAAGCTTTTATACGC
TGGGAAAAAGCGGGGAAGCCTAATTATTCTCCAGAACAACAACTTATTGAATTTGAGGAA
GCAAGAAAAGAATTGCAAGCTGAGCTTGAGAAGGGTGCTTCTGTGGATGAGATACAAAAG
AAGATTGCCAAAGGAGAGATAAAAACAAAAGTTTCCAAGCAATTGAAAAACAAACAATAC
TTCCGCGTTGATAGAATACAAAGGAAAAAAAGAGATTTGATGCAGCTTATCAACAGAAAT
GCTGCTAAAAACATAGACCAACAACTTGCAGATGCAGACCAACAATTTGTAGATGCTCCA
AAGTCTTTGACAATAATTGAAAGATATGCCAACGCAAAGGAAGAAGAATATGATACTGAT
AGTGTTTTGAATAAAAAAACTTACAAGCTTGCTGATAATAATCTTTTGGTCCTTATTACC
AAAGATGGTGGTAAGATTAAGGTTCACCTGGCTACAGACTACAAAACACCTGCTATACTT
CACTGGGCCTTATCTAAAACAACACCTGGAGAATGGTTGGCACCACCTGCAAGTTCTCTG
CCCCCTGGGTCTGTTATTATGGATAAGGCTGCAGAAACACCTTTTAAAGCTGGTTCTTCA
TCTGATCCTTTTTCTGAGGTCCAGTCCTTAGATATAGAGGTCAGTGATGACACATTTAGA
GGATTAACTTTTGTCATTCTATCAGACGGAAAGTGGTTAAAGAACAGCGGATCAGATTTT
TCTATTGAATTTGGTGGGAAGAAGCAGATACAAAAGGATGTTGGTGATGGCAAAGGTACA
GCTAAGTTCTTGCTGGATAAAATAGCAGATATGGAAAGTGAGGCACAAAAGTCCTTTATG
CATAGATTTAATATTGCGGCGGATTTGATGGATCAAGCCAAAAATGCTGGTCAATTGGGT
CTTGCGGGTATTTTGGTGTGGATGAGATTTATGGCTACAAGGCAGCTCATATGGAACAAA
AATTACAACGTGAAGCCACGTGAGATAAGTAAAGCCCAGGACAGGCTTACAGAGTTGCTC
CAGGATATTTATGCAAGTTATCCACAGTACAGGGAAGTTGTGAGGATGATCCTTTCTACC
GTTGGTCGTGGAGGTGAAGGTGATGTGGGACAGCGTATTCGAGATGAAATCCTTGTCATC
CAGAGCAAAAATAATTGCAAAGGTGGAATGATGGAGGAATGGCACCAGAAGTTACACAAT
AATACTAGTCCTGATGATGTTGTAATCTGTCAGGCACTAATTGATTATATAAGTAGCGAC
TTTGATATTGGTGTTTACTGGAAAACATTGAATGACAATGGAATAACAAAAGAACGTCTT
CTGAGCTATGACCGTGCTATCCGTAATGAACCCAATTTTAGGAGAGATCAGAAGGAAGGT
CTTTTGCGAGATCTGGGACACTACATGAGGACATTGAAGGCAGTTCATTCAGGTGCAGAT
CTTGAATCTGCTATTACCAACTGCTTAGGCTACAAGTCTGAGGGTCAGGGCTTCATGGTT
GGGGTGCAGATAAACCCAGTGCCTGGTTTGCCATCTGGTTTTTCTGAATTGGTTCAGTTT
GTCATGGAACATGTTGAGGAAAAGAATGTTGAACCTCTGATTGAGGGTTTGCTAGAGGCT
CGTCAGGATCTACGACCATTACTCCTCAATAAGTCCCAAGGTCGCCTGAAAGATCTTTTA
TTTTTGGATATTGCCCTTGATTCTGCAGTTAGAACAGCAGTGGAAAGGGGATACGAGGAA
TTAAACAATGCTGGACCTGAGAAAATAATGTACTTTATCTGTTTGGTTCTTGAAAACCTT
GCACTTTCATCAGACGACAATGAAGATCTTATCTACTGTTTGAAGGGATGGAATCTTGCC
TTAAGCATGTGTAAAGGTAAAGACACTCATTGGGCATTGTATGCAAAGTCAGTTCTTGAC
AGAACACGTCTTGCACTCACAAACAAAGCAGAGTCATACCAGAAAATTCTTCAGCCATCA
GCAGAATATCTTGGATCATTACTTGGCGTGGAAAATTGGGCTGTGGAAATATTTACTGAA
GAAATTATCCGTGCTGGATCTGCTGCTTCTTTGTCTACTCTTGTAAATCGACTAGATCCA
GTACTCCGAAAGACTGCTAATCTTGGAAGTTGGCAGGTTATTAGCCCAGTTGAAACCGTT
GGATATGTTGAGGTTGTGGATGAGTTGCTAGCTGTTCAAAATAAAACATATGAGCGACCT
ACAATTTTGATAGCCAAGAGCGTGAGAGGAGAGGAGGAAATTCCAGACGGTACAGTTGCT
GTCCTGACACCTGATATGCCAGATGTTCTTTCTCATGTATCTGTACGGGCAAGAAATAGC
AAGGTGTGTTTTGCGACATGTTTTGATCCCAATATCTTTGCTGACCTCCAAGCAAATAAA
GGAAAGCTCTTGCGGTTAAAGCCTACATCAGCTGAGGTTGTTTATAGTGAGGTCAAGGAA
GGTGAGAATATTGATGACAAATCAACCGACCTGAAAGAAGTTGATTCTATTCCATCTTTA
TCTTTGGTCAAAAAGCAGTTCAGTGGTAGATATGCTATCTCTTCTGAAGAATTCACTGGT
GAAATGGTTGGAGCAAAATCCCGTAATATCTCGTACTTAAAAGGAAAGGTGCCTTCTTGG
GTTGGAATTCCTACCTCGGTTGCCATACCATTTGGAGTTTTTGAACATGTTGTCTCTGAC
AAGTCAAATCAGGCTGTGGCTGCGAAGATTGATGTTTTAAAAAAGAAGTTAACTGAAGGA
GACTTCGGTGCCCTCAAGGAGATTCGTGAAACAGTTTTACAGTTGAATGCACCTCCCAAG
TTGATAGAGGAGTTGAAAACTACGATGAAGGGTTCTGGGATGCCTTGGCCGGGGGATGAA
GGTGAAAAACGCTGGGGACAGGCATGGACGGCTATAAAAAAAGTCTGGGGATCAAAGTGG
AATGAAAGAGCGTACTTCAGCACAAGAAAAGTGAAGCTGGACCACGATTATCTTTCCATG
TCAGTCCTTGTACAAGAAGTGATTAATGCTGACTATGCTTTTGTCATCCACACAACTAAC
CCGACCTCTGGAGACTCTTCAGAAATATATACTGAGGTTGTAAAGGGACTGGGTGAAACA
CTGGTTGGAGCTTATCCCGGCCGTGCTTTGAGTTTTATCTGCAAAAAACAAGATTTGAAC
TCTCCTCAGGTCTTGGGTTATCCTAGCAAACCTATTGGGCTATTTATAAGACGGTCAATA
ATTTTTCGATCTGATTCCAATGGTGAAGATCTCGAAGGTTACGCTGGTGCTGGTCTATAT
GACAGTGTGCCAATGGATGAAGAAGAGAAAGTGGTGCTAGATTACTCATCAGATAAATTG
ATGACTGATGGCAGTTTTCGCCAGTCAATCTTGTCAAGCATTGCCAGTGCAGGAAATGCA
ATCGAAGAGTTGTATGGCACTCCTCAGGACATTGAAGGTGTTGTCAAGGATGGAAAAATC
TATGTTGTCCAGACCAGACCACAAGTGTAGGTCTCTAGTCTCATAACAACTATGCCACAC
ATCTCAACTAAGTTCGTCACCATATTACATGGCAACTTCAAATCAAATGTGAGTAGCTTC
TTGCGAAATTGAGAGCTTTGGTTTGTACTTTTAATGTAACTGATATATATGAAAATAAAG
AATAATTTATGTGTAACTATAGAATAATATGGAAACATGCAAATGTTTCTATTTTTTTCC
CTCTTACCATATGTAAAATCTTAATTCTATTCTTCACGGTGATGTTGTATTTTTACTTGA
GGTCTACTGTCAATGGTTAGATAATAAAATACACAAATATATTATTTTAGTATTTGTATT
TGG
>TR73082|c0_g1_i1 len=3255 path=[9129:0-610 9130:611-634 9193:635-657 9238:658-681 9301:682-691 9344:692-715 9332:716-759 9318:760-772 9368:773-783 9379:784-796 9226:797-820 9178:821-837 9316:838-910 9295:911-934 9267:935-1022 9370:1023-1033 9030:1034-1046 9294:1047-1075 9266:1076-1222 9371:1223-1246 9381:1247-1258 9341:1259-1297 9359:1298-1299 9350:1300-1339 9382:1340-1340 9312:1341-1374 9398:1375-1387 @9257@!:1388-2078 9373:2079-2090 8816:2091-2114 9213:2115-2233 9061:2234-2250 9255:2251-2281 9212:2282-2305 9163:2306-2384 8726:2385-2408 9288:2409-2568 9310:2569-2588 9287:2589-2654 9209:2655-2678 9411:2679-2684 9406:2685-2698 9390:2699-2708 9395:2709-2716 9285:2717-2770 9249:2771-2774 9335:2775-2840 9320:2841-2895 9248:2896-2914 9375:2915-2921 9304:2922-2924 9245:2925-2943 9333:2944-2948 9319:2949-2975 9376:2976-2995 9384:2996-3002 9144:3003-3108 9140:3109-3254] [-1, 9129, 9130, 9193, 9238, 9301, 9344, 9332, 9318, 9368, 9379, 9226, 9178, 9316, 9295, 9267, 9370, 9030, 9294, 9266, 9371, 9381, 9341, 9359, 9350, 9382, 9312, 9398, 9257, 9373, 8816, 9213, 9061, 9255, 9212, 9163, 8726, 9288, 9310, 9287, 9209, 9411, 9406, 9390, 9395, 9285, 9249, 9335, 9320, 9248, 9375, 9304, 9245, 9333, 9319, 9376, 9384, 9144, 9140, -2]
TACAAGGTTACAAACTATAATGAGTTAAATAATTTAGATATAAATGAATACTGCAGTAAT
TTTCATTGAGAGATAAAATTCATTACCCAACGGTTCTAAATTGTTGCATTTACATCTTGT
TTGCTATATAAAGACCAGTAGAGATTTATGAGTTGGTTGATCCACATTAATTTCCACTAT
GTCAAATTTTGCATTATTGATTGATTTCCAAGCCACAAACAATCTCAAAATACATGGTAA
ATTTGTAGAATCACCTTTTCAAAATAGCAAAATAGTTACATCCTGAAAGATGATATCTCA
AATTTTCTCAACTGTTATGTATTTTCAGTTTTCCTTGAGCTTAGGTTAATATTTTAAATT
GGGCACTTTGTGCCATATGATCACCATGTAGCTGCTTGGCATCAAACACAACAACTATAA
CTGTTTGGAACTAAACTTGCAGTACTCAGTATCATAAGGTAGTTCTATCAAAGAATGCAC
AGAAGCATTGTATGCCGACAGAAATCACCCTCTCAATCACAAGAACACTAAACCAAACTT
CAAATGTAGGCATTGACATTCTTGTGAGTTGTGTTTCAAACCAACAAAATGATATCATTT
GACAGCTTAAAACAAGGCATGGTGAAACTAAAAAGGCTAGGATGTTCACACATAGCTTCG
TGGTCGTCAACTTGATGAAACAAAATTAAGCACGACAAGATTACAACTTCAAAACTCTGC
GACTAAGAGCTATCAATTATTATGAAAATCAGACGATAACTCGATAATTCAGTCCTAAGG
AACAGCACGGCAAGCAGTAGATGCGAGATAAAACGGGACAAAACCTAGAACAATTCCCAG
TGGTTAATAAGCTAAACCATTGTTAGCTATTGCTTCTTCTCCTCTGCTTTCCTCGGTTTG
GTGCCAGGTGCATGTTGAGAGAGTTCTTCATCAGGAATGATAACAGGCCATTGTTCCCCT
GCTTCACGAAACATTTGTTCAGTCTCAAGGAGCTGACCCTTTTCCAGAATCATCTTCGTT
ATACGGTGAACCGGCGTTGATGTTGCATCGAACGCTTCTTCCACACCGTTAACAAATGTC
ACTGTGATCTGTGGTGGGTGTTCCACATTTCCACGTTTCACCTCAACTTCGCAGGCAGGG
TTTGATTCTTTCGCCTTTCGTGAGTTGCATTGCGCTAGAAACTCCATACATGATGCAGTT
CGTGGATCTAGCGCATTGAACTCAACCTTCACTCTCGATAGGAATTTCAGCATCTCCTTT
TTCTCCCTTGTTTATGAAATAACCACAATTAAAGTGTATACAAAGTCCTGCTATTACGCA
AGAAAACAGAAAACACAACCTGCACCAAGGAAAAAAAAACAAATAAATTTCATGTCGGCA
AGGATATAATAAAAGCGGGTAAAGCGAAATCCAAGGAGAATATGCCAGTATGCCACATTG
ATGCCTTTTATTTACTGCTAATTTTGGTGCAATGTTTGTAAGTAAGTTTTAGCAATTTTC
CTAGAAAATAAAAATAAAAGGCAAGTAACTTAAGAAATAATAATAAAGTTGATATATAAA
GACAGAAACAAAAAGAAAAAGTAATATGCTAGTACTGTAATAATGCAATGTAGTAATGTA
ATTATCAACTTTGTTTGAGTTATATTCTATTCCACTCATCTCAGAAGAGTCCCTCTTTCT
GTCCTTGCATCCCTATCCCTAAATTTCAAAGTAAATGTCTTTGGCTAAGGCTCACCCACG
GGTCATCCCTCAATTAGCTACTCTCAAGATCACCCCTACCCCACCAGATAGTGATACTTT
ACCCCAATCACCACAACCACACATTCCCTCCTCTCCTCTTCTACACTCCCAATCCAATTA
CAAAACTTCACCAACACACTCACAACACTCTCAAACTTCTAAAATCTAAGCAACTCTCAA
TTCAATAAACAACAAAATGGCTACTAAGCTATGTGATTCCTGCAAGTCATCCAAAGCAAC
ACTATTCTGCCGTTCTGATTCAGCTTTCCTTTGTCTCACATGTGATTCCAACATCCATGC
TGCCAACAAACTCGCCTCCCGCCACCACCGCGTCACACTCTGCCAAGTCTGCGAACAAGC
TCCGGCTCACGTCACCTGCAAAGCCGACGCAGCTGCTCTATGTATCTCCTGTGATCATGA
CATCCACTCTGCTAACCCACTAGCTCGCCGCCACGAACGTGTCCCTCTCACCACCTTCCA
CCACCACAACAACAACAGCCAACAACAATCATTCTTCTCTGAAAATGATCACGATGCCAC
CAACGAAGAAGCAGAAGCTGCTTCCTGGCTTCTCCAAACTCCTTCAAACCCTAAATTCCC
TGATCTCAATTACTCTCACTACTCGTACCCCGAAATTGACGATTTCGTCACTGTCAACGC
TAAAACAGACACGCCGGAGCAAAACAGTCCCGGCACCACCGCAGATGGCGTCGTTCCGGT
GCAGTCTCAGAGCAAAACCACCACCGAACACGAACACGAACACTACTCAGATATCAACAT
CGATTTCTCCAACTCAAAACCTTTCACTTACAATTTCAATCACACCGTATCTTCGCCGTC
GATGGAGGTTGGAGTTGTACCAGACGGAAACGTGATGACGGAGATATCGTACTGCGGTTA
CCAAACGACGGCGACGGAGACGGCGCCGATGACGGTGGCGGTTCCGATGACGGCGGTGGA
AAGAGAAGCTAGGGTTTCGAGGTACAGAGAGAAGAGAAAGAATAGAAAGTTCGAGAAGAC
AATTCGTTACGCTTCTAGAAAAGCGTATGCAGAAACTAGACCTAGAATTAAAGGAAGGTT
CGCGAAACGTTCAGATTTAAATATGAATTTAATTGCAGAGGATGAATACGGCGTCGTTCC
TTCCTGTTGAACTATGAAGTTCACTTCGATTAGAAAGAAAGGGTCCGTGTTTGAATGTTT
TTCAAGTCTTTTTAATAATAACTCTCGAGTGTAGTAGTATAGAGCTCTTGAATTTTCATT
AACCTATGAATTAATATTAAAATGTAATATAGTATGTAATACGATGTTATGTATATGTTA
ATGATATTTCTTCAAAAAAAAAAAAAATGTATATGTTAATGATATATTAGGTTTACGAGA
CTTCTGTATATATTTTTTGTCGAATGTTAAAGATATGTATTATGTAATGCTATGTTTATG
TTTATTGAAGTTTGATGTAGTACTCCTTATTATATGTATAAATTCCTTTGGTTTGGAGTT
TGGATTAAGAAATAA
>TR73082|c0_g1_i2 len=3092 path=[9129:0-610 9130:611-634 9193:635-657 9238:658-681 9301:682-691 9344:692-715 9332:716-759 9318:760-772 9368:773-783 9379:784-796 9226:797-820 9178:821-837 9316:838-910 9295:911-934 9267:935-1022 9370:1023-1033 9030:1034-1046 9294:1047-1075 9266:1076-1222 9371:1223-1246 9381:1247-1258 9387:1259-1267 9315:1268-1297 9358:1298-1299 9408:1300-1339 9382:1340-1340 9389:1341-1361 9289:1362-1385 @9257@!:1386-2076 9373:2077-2088 8845:2089-2100 9256:2101-2112 9213:2113-2231 9061:2232-2248 9255:2249-2279 9212:2280-2303 9163:2304-2382 8726:2383-2406 9288:2407-2566 9310:2567-2586 9287:2587-2652 9209:2653-2676 9411:2677-2682 9406:2683-2696 9390:2697-2706 9395:2707-2714 9285:2715-2768 9249:2769-2772 9335:2773-2838 9320:2839-2893 9305:2894-2916 9375:2917-2923 9246:2924-2944 9333:2945-2949 9319:2950-2976 9243:2977-2993 9384:2994-3000 9145:3001-3091] [-1, 9129, 9130, 9193, 9238, 9301, 9344, 9332, 9318, 9368, 9379, 9226, 9178, 9316, 9295, 9267, 9370, 9030, 9294, 9266, 9371, 9381, 9387, 9315, 9358, 9408, 9382, 9389, 9289, 9257, 9373, 8845, 9256, 9213, 9061, 9255, 9212, 9163, 8726, 9288, 9310, 9287, 9209, 9411, 9406, 9390, 9395, 9285, 9249, 9335, 9320, 9305, 9375, 9246, 9333, 9319, 9243, 9384, 9145]
TACAAGGTTACAAACTATAATGAGTTAAATAATTTAGATATAAATGAATACTGCAGTAAT
TTTCATTGAGAGATAAAATTCATTACCCAACGGTTCTAAATTGTTGCATTTACATCTTGT
TTGCTATATAAAGACCAGTAGAGATTTATGAGTTGGTTGATCCACATTAATTTCCACTAT
GTCAAATTTTGCATTATTGATTGATTTCCAAGCCACAAACAATCTCAAAATACATGGTAA
ATTTGTAGAATCACCTTTTCAAAATAGCAAAATAGTTACATCCTGAAAGATGATATCTCA
AATTTTCTCAACTGTTATGTATTTTCAGTTTTCCTTGAGCTTAGGTTAATATTTTAAATT
GGGCACTTTGTGCCATATGATCACCATGTAGCTGCTTGGCATCAAACACAACAACTATAA
CTGTTTGGAACTAAACTTGCAGTACTCAGTATCATAAGGTAGTTCTATCAAAGAATGCAC
AGAAGCATTGTATGCCGACAGAAATCACCCTCTCAATCACAAGAACACTAAACCAAACTT
CAAATGTAGGCATTGACATTCTTGTGAGTTGTGTTTCAAACCAACAAAATGATATCATTT
GACAGCTTAAAACAAGGCATGGTGAAACTAAAAAGGCTAGGATGTTCACACATAGCTTCG
TGGTCGTCAACTTGATGAAACAAAATTAAGCACGACAAGATTACAACTTCAAAACTCTGC
GACTAAGAGCTATCAATTATTATGAAAATCAGACGATAACTCGATAATTCAGTCCTAAGG
AACAGCACGGCAAGCAGTAGATGCGAGATAAAACGGGACAAAACCTAGAACAATTCCCAG
TGGTTAATAAGCTAAACCATTGTTAGCTATTGCTTCTTCTCCTCTGCTTTCCTCGGTTTG
GTGCCAGGTGCATGTTGAGAGAGTTCTTCATCAGGAATGATAACAGGCCATTGTTCCCCT
GCTTCACGAAACATTTGTTCAGTCTCAAGGAGCTGACCCTTTTCCAGAATCATCTTCGTT
ATACGGTGAACCGGCGTTGATGTTGCATCGAACGCTTCTTCCACACCGTTAACAAATGTC
ACTGTGATCTGTGGTGGGTGTTCCACATTTCCACGTTTCACCTCAACTTCGCAGGCAGGG
TTTGATTCTTTCGCCTTTCGTGAGTTGCATTGCGCTAGAAACTCCATACATGATGCAGTT
CGTGGATCTAGCGCATTGAACTCAACCTTCACTCTCGATAGGAATTTCAGCATCTCCTTA
GTCTCCCTTGTTTAAGAAATAACCACAATTAAAGTGTATATAAAAACCTGCTATTATGCA
AGAAAACAGAAAACACAACCTACACCAAGGAAAAAAACAAATGAATTTCATGTCGGCAAG
GATATAATAAAAGCGGGTAAAGCGAAATCCAAGGAGAATATGCCAGTATGCCACATTGAT
GCCTTTTATTTACTGCTAATTTTGGTGCAATGTTTGTAAGTAAGTTTTAGCAATTTTCCT
AGAAAATAAAAATAAAAGGCAAGTAACTTAAGAAATAATAATAAAGTTGATATATAAAGA
CAGAAACAAAAAGAAAAAGTAATATGCTAGTACTGTAATAATGCAATGTAGTAATGTAAT
TATCAACTTTGTTTGAGTTATATTCTATTCCACTCATCTCAGAAGAGTCCCTCTTTCTGT
CCTTGCATCCCTATCCCTAAATTTCAAAGTAAATGTCTTTGGCTAAGGCTCACCCACGGG
TCATCCCTCAATTAGCTACTCTCAAGATCACCCCTACCCCACCAGATAGTGATACTTTAC
CCCAATCACCACAACCACACATTCCCTCCTCTCCTCTTCTACACTCCCAATCCAATTACA
AAACTTCACCAACACACTCACAACACTCTCAAACTTCTAAAATCTAAGCAACTCTCAATT
CAATAAACAACAAAATGGCTACTAAGCTATGTGATTCCTGCAAGTCATCCAAAGCAACAC
TATTCTGCCGTTCTGATTCAGCTTTCCTTTGTCTCACATGTGATTCCAACATCCATGCTG
CCAACAAACTCGCCTCCCGCCACCACCGCGTCACACTCTGCCAAGTCTGTGAACAAGCTC
CGGCTCACGTCACCTGCAAAGCCGACGCAGCTGCTCTATGTATCTCCTGTGATCATGACA
TCCACTCTGCTAACCCACTAGCTCGCCGCCACGAACGTGTCCCTCTCACCACCTTCCACC
ACCACAACAACAACAGCCAACAACAATCATTCTTCTCTGAAAATGATCACGATGCCACCA
ACGAAGAAGCAGAAGCTGCTTCCTGGCTTCTCCAAACTCCTTCAAACCCTAAATTCCCTG
ATCTCAATTACTCTCACTACTCGTACCCCGAAATTGACGATTTCGTCACTGTCAACGCTA
AAACAGACACGCCGGAGCAAAACAGTCCCGGCACCACCGCAGATGGCGTCGTTCCGGTGC
AGTCTCAGAGCAAAACCACCACCGAACACGAACACGAACACTACTCAGATATCAACATCG
ATTTCTCCAACTCAAAACCTTTCACTTACAATTTCAATCACACCGTATCTTCGCCGTCGA
TGGAGGTTGGAGTTGTACCAGACGGAAACGTGATGACGGAGATATCGTACTGCGGTTACC
AAACGACGGCGACGGAGACGGCGCCGATGACGGTGGCGGTTCCGATGACGGCGGTGGAAA
GAGAAGCTAGGGTTTCGAGGTACAGAGAGAAGAGAAAGAATAGAAAGTTCGAGAAGACAA
TTCGTTACGCTTCTAGAAAAGCGTATGCAGAAACTAGACCTAGAATTAAAGGAAGGTTCG
CGAAACGTTCAGATTTAAATATGAATTTAATTGCAGAGGATGAATACGGCGTCGTTCCTT
CCTGTTGAACTATGTATGAAGTTCACTTCGATTAGAAAGAAAGGTCCGTGTTTGAATGTT
TTTCAAGTCTTTTTAATAATAACTCTCGAGTGTAGTATAGAGCTCTTGAATTTTCATTAA
CAATATTAAAATGTAATATACGATGGTATGTATATGTTAATGATATTTATATTTCTTCAA
AAAAAAAATATGTATATGTTAATGATATATTA
>TR73083|c0_g1_i1 len=2482 path=[12301:0-197 12578:198-237 12702:238-250 12654:251-252 12689:253-285 12734:286-292 12620:293-298 12572:299-307 12651:308-352 12617:353-379 12567:380-382 12509:383-388 12149:389-397 12150:398-399 12706:400-508 12562:509-535 12502:536-544 12680:545-559 12664:560-562 12642:563-586 12606:587-610 12558:611-634 12496:635-652 12641:653-676 12605:677-735 12495:736-868 12715:869-886 12705:887-916 12693:917-940 12677:941-950 12552:951-991 12661:992-1009 12636:1010-1033 12597:1034-1380 12660:1381-1404 12635:1405-1459 12738:1460-1465 12692:1466-1504 12546:1505-1560 12659:1561-1610 12631:1611-1640 12740:1641-1681 12475:1682-1693 12590:1694-1696 12540:1697-1701 12470:1702-1702 12628:1703-1703 12589:1704-1748 12536:1749-2063 12016:2064-2087 12627:2088-2092 12584:2093-2101 12531:2102-2311 12743:2312-2314 12174:2315-2481] [-1, 12301, 12578, 12702, 12654, 12689, 12734, 12620, 12572, 12651, 12617, 12567, 12509, 12149, 12150, 12706, 12562, 12502, 12680, 12664, 12642, 12606, 12558, 12496, 12641, 12605, 12495, 12715, 12705, 12693, 12677, 12552, 12661, 12636, 12597, 12660, 12635, 12738, 12692, 12546, 12659, 12631, 12740, 12475, 12590, 12540, 12470, 12628, 12589, 12536, 12016, 12627, 12584, 12531, 12743, 12174, -2]
GTGGATTTTCCGATTAATAAATACAGTAAATAGATATATAGATTGCTACGAGTATCATGT
ACATCAAAACAACACAACAACATTATTTATCCTTGTTTCTTCTCAAGGAGGACATAAGAT
TTCACAAAAGAAAAGCAAACCTCTAAAAAGATGCGTATGAGCGAGAACATAAACACTAAT
ATTGGAATAACTGAAGATACGATTGCTGCTATTATGATCCAGCGGTACCCCTTTAGCATG
AGAGCAAGTGCAGAGCAAAAAGCACACATCATGAATACCACAGACAAGAAAATTGTGAAA
AGGCCAAATAATAATTTCGTCGGCAAACTCGTGACGAAGTCTTCCTCAGCATAACGAGAA
GTAAGGATCCCAATAAACATTAAAACTGATGATGAAGATGTAATGAGAGATAACGCGTCT
GATATAATGAATAGAGCAAATGCATCATTACCTAAAAAGATAGGTGTTCCCTTTGCTTGA
TCGTTTCCTCCTGGAACAGTGAAAGCTGCTGCGAACATGATAGTAATGATGAGAGTACCC
ACAATTGTGAAAGAACTTGCTGTATCTTTTGCCCATTGTCGACCTTCATTCACAAGCTGC
TCATGATTTTTGGTAAATAATTCACGAGGCTTTAGACCATCTGCATTTTTAGCATCCTTG
CACATAGGAGGCACAATGCTCTCTACCGCCTTAAACCATTGAAGTTCTCTTTGCATTTGA
AGAGCGGCATTGGATCCATGACCACGGTAGGAGGAAGGGCCTAATTCAGCTGCTAGGTGC
AGTAAGTTATTTTCAAATATGTCTAAGGACGACGTTTTAAACCCTTTTTGGCCTTTTATC
TCATATATGAGTTTGAACACTTTGTCTTGACGATTCAAAATTGCATGTGCAAATATACCT
CTTTTGTTTTTGTCCATAGCCCATAAAAGGTCAGGATTTGCTTTCCTCATTGAATTTATA
AACTCTATAATTCCATACTTGGCTGCTTGTAACATAGCATCGTGAATTGAACATTGATGT
AACTCTGATTCTGATGATATTTTCTCAATTTTTTCGCACAAACACCTCATAATCTCTCTT
ACTAGGTAACAGTTCCTTTTTATCTCATATATCTTCTTAATATCAATAAGTTGAAATTTC
CCTGCAGATCGACCAAAACATGACATTATGTACTTTGCAGCTTTTTTTTTAGGGAAGTCC
TTTGTAACTCTTGTTACAGCACCTGCAAGAGATTTCGCCAACCTCAAAATTTTAGCAACA
AAAGTATCCAACAACCTGCAAGAGATTTCGCCACCTGGAAAAGTATATGTACATGATCCT
TCGTCTCGTGATTCAATGGTAATTCTTTTGCTTTCAAGGTCTATGTAGGGTGGTATCCAC
AATACATTGTAAAAAAATTGTTCACACCAATTAAGTTTGGTTCCACTGTGAAATACAGTA
GGGATATGAGCTAATCCATATATAGGACGTGTACATTGATGAGATTCATAATTAAGGGGT
ATGTGCGTACCATCATGTTGAAGTAATGCTGCGGCAATATCAAATATTTCTGCATGTATG
CAATGTGAAATAAGTCTGGAACCATAATAACAATTATTGTCAAGTAGAGTGGTCCATGGA
GTCTTGGAAAAAAGAAATCTAGTCACTTCTTTGTGGCCCTTTGCTGCGGCAAGAAGTACT
GGAATGTCACCTTTATCATCATCACCTTTGATTTTCATGTTTAGAAGGCCATCTCCTCCT
TTAGTATGCATCCACTCAACCGTTTTAATATCATCATTTGAAGTAGCAGCAAGAGAAAAA
GGTGTGTAACCCTCCCAATCTGTCTCTGTAAGCAATGCCCCCATGTTAACCAACAACTTC
ATGATTTCATCTTGTTTTGCATCCACTGCAACATGTAGTGAAGTCCAACCATTAGAAGGT
GACTTTTGAGAAATAATATCTCCATCATTCTTGATAAAGAAAATTGCGTCATTCTTCAAG
CCTTTCTTTACCGCCTCATGAAACATGTCGATTTCACTCTGAAGACCTCCTTGCTCAATA
AAATGGTCTGCTCTTAAATCTTCGGTAAAAACAGCTTTTAAGTGATTCCAAGCCTCTTGT
GCCGTTACACAATTTCTTATTTCGCGAAGTGTATAATGACCACAAGAGAGTTGAATAGCA
TGTAAAGCTTGAGCATTTTTTGATTGCCAATCTTCATTATCAAGATCTGGAATACCCTCA
ACAGCATCCTTCCAGAGTTTCTTGCCCTTCAAGTAATTCATCACAAGTACACTCCAATCC
AAGTAATTGTCTCTTGTAAGAACTTCAAGAACTATACCGGTTGATGCAATATTTGAAGCT
GCCATTAAGATCTGGAATACTAACTAGGATCAGTATTCAGTACACAGTTTGCCAAATGGT
CGGCAGATCAAAGACTAGCGATCATTCCAGACATGAGTCAATGAGTGTGTGGTGAGTGGT
GGTGAGTGGTGAGTGATGATAG
>TR73083|c0_g1_i2 len=2075 path=[12706:0-131 12736:132-143 12561:144-158 12501:159-167 12607:168-182 12559:183-185 12497:186-209 12606:210-233 12558:234-257 12496:258-275 12641:276-299 12605:300-358 12495:359-491 12715:492-509 12705:510-539 12693:540-563 12677:564-573 12552:574-614 12661:615-632 12636:633-656 12597:657-1003 12484:1004-1082 12069:1083-1088 12595:1089-1102 12547:1103-1166 12480:1167-1177 12632:1178-1201 12592:1202-1202 12542:1203-1316 12741:1317-1319 12749:1320-1324 12538:1325-1439 12742:1440-1453 12537:1454-1506 12468:1507-1511 12586:1512-1515 12533:1516-1532 12464:1533-1687 12321:1688-1690 12322:1691-1710 12323:1711-1715 12461:1716-1913 12272:1914-1934 12273:1935-1937 12274:1938-2074] [12706, 12736, 12561, 12501, 12607, 12559, 12497, 12606, 12558, 12496, 12641, 12605, 12495, 12715, 12705, 12693, 12677, 12552, 12661, 12636, 12597, 12484, 12069, 12595, 12547, 12480, 12632, 12592, 12542, 12741, 12749, 12538, 12742, 12537, 12468, 12586, 12533, 12464, 12321, 12322, 12323, 12461, 12272, 12273, 12274, -2]
CATTAAAACTGATGATGAAGATGTAATGAGAGATAACGCGTCTGATATAATGAATAGAGC
AAATGCATCATTACCTAAAAAGATAGGTGTTCCCTTTGCTTGATCGTTTCCTCCTGGAAC
AGTGAAAGCTGCCGCAAACATGATAGTAATGATGAGAGTACCCACAATTGTGAAAGAACT
TGCTGTCTCTTTTGCCCATTGTCGACCTTCATTCACAAGCTGCTCATGATTTTTGGTAAA
TAATTCACGAGGCTTTAGACCATCTGCATTTTTAGCATCCTTGCACATAGGAGGCACAAT
GCTCTCTACCGCCTTAAACCATTGAAGTTCTCTTTGCATTTGAAGAGCGGCATTGGATCC
ATGACCACGGTAGGAGGAAGGGCCTAATTCAGCTGCTAGGTGCAGTAAGTTATTTTCAAA
TATGTCTAAGGACGACGTTTTAAACCCTTTTTGGCCTTTTATCTCATATATGAGTTTGAA
CACTTTGTCTTGACGATTCAAAATTGCATGTGCAAATATACCTCTTTTGTTTTTGTCCAT
AGCCCATAAAAGGTCAGGATTTGCTTTCCTCATTGAATTTATAAACTCTATAATTCCATA
CTTGGCTGCTTGTAACATAGCATCGTGAATTGAACATTGATGTAACTCTGATTCTGATGA
TATTTTCTCAATTTTTTCGCACAAACACCTCATAATCTCTCTTACTAGGTAACAGTTCCT
TTTTATCTCATATATCTTCTTAATATCAATAAGTTGAAATTTCCCTGCAGATCGACCAAA
ACATGACATTATGTACTTTGCAGCTTTTTTTTTAGGGAAGTCCTTTGTAACTCTTGTTAC
AGCACCTGCAAGAGATTTCGCCAACCTCAAAATTTTAGCAACAAAAGTATCCAACAACCT
GCAAGAGATTTCGCCACCTGGAAAAGTATATGTACATGATCCTTCGTCTCGTGATTCAAT
GGTAATTCTTTTGCTTTCAAGGTCTATGTAGGGTGGTATCCACACAGCATTGTAAAAAAT
CTGTCCACACCAATTAAGTCGAGTTCCGCTGTGAAATGCGGTAGGGATATGAGCTAATCC
ATATATAGGCCGCGTACATTGATGAGATTCATAACTAAGGGGTATTTGTGTACTATCATG
TTGGATTAATGCTGCTGCAACATCAAATATTTCTGCATTGATGCAATGTGAAAGAAGTTT
AGCCCCATAATAACAATTGTTGTCAAGTAGAGTGAACCATCGAGTCTTAGAAAAAAGAAA
TCTAGTCATTTCTTTGTGACCCTTGGTTGCAGCTAGAAGTACTGGAATGTCACCTTTATC
ATCATTAGCTTTGATTTTCATGGTTAGTAGGTCATTTCCTCCTTTGTTTAGCATCCATTC
AACAGTTTCTGTATCATCACTTGATTTAGCAGCAAGCGCAAAAGGTGTGTATCCCTCCCA
GTCTTTCTCTGTCAGCAATGCACCCATTTTAACCAACTCCTTCATGATTTTATCTTGTCC
TGCATCAACTGCAACGTGAAGAGAAGTCCAACCTTTCGAAGACGACTTTTGAGAAATAAT
GTCTCCATCACGTCTGATAAACAAAATTGCATCATTCCACATGCCTTTTTTCACTGCCAC
ATGAAACATCTCGATGTCAGTTTGAAGACCTCCTTGCTCAATATCATGGTCTGCTCTTAA
ATCTTCGCTAAAAACAGCTTTTAAGTGATTCCAAGCTTCTTGTGCTGTTACACAATTTCT
TATTTGACGAAGAGTATAATGACCACACGAGAGTTGAATAGCGTGTTAAGCTTGACCATT
TTTTGATTTCCATTTCGGATGTTTTGTATCGAGATTACCCTCAACAATATCGTCCCATAG
ATCTTTGCCGATCAGGTAATTCTTCACAAGCGCACTCCAATCCAAGTAATTATCTCTTGT
AAGAACTTCAAGAACTATTCCAGTGGATGCAATATTTACAGCTGCCATTATGGTCTGAGA
AGACTTTCAGTCAGACATTCCAAGTCGTTGAGTTTGCAAAAAGGTCACTCTATTCCAAGT
GGATATGTATTTAGAATAGGGAAGACCCAATTAAG
>TR73083|c0_g1_i3 len=2491 path=[12301:0-197 12578:198-237 12702:238-250 12654:251-252 12689:253-285 12734:286-292 12620:293-298 12572:299-307 12651:308-352 12617:353-379 12567:380-382 12509:383-388 12149:389-397 12150:398-399 12706:400-508 12562:509-535 12502:536-544 12680:545-559 12664:560-562 12642:563-586 12606:587-610 12558:611-634 12496:635-652 12641:653-676 12605:677-735 12495:736-868 12715:869-886 12705:887-916 12693:917-940 12677:941-950 12552:951-991 12661:992-1009 12636:1010-1033 12597:1034-1380 12660:1381-1404 12635:1405-1459 12738:1460-1465 12548:1466-1479 12633:1480-1543 12593:1544-1554 12544:1555-1555 12477:1556-1578 12591:1579-1579 12541:1580-1640 12474:1641-1681 12588:1682-1754 12535:1755-1816 12466:1817-1830 12161:1831-1852 12585:1853-1883 12532:1884-1888 12463:1889-1929 12656:1930-1930 12626:1931-1954 12583:1955-2046 12257:2047-2071 12460:2072-2076 12582:2077-2096 12529:2097-2101 12458:2102-2110 12580:2111-2114 12527:2115-2149 12456:2150-2299 12088:2300-2320 12089:2321-2323 12090:2324-2490] [-1, 12301, 12578, 12702, 12654, 12689, 12734, 12620, 12572, 12651, 12617, 12567, 12509, 12149, 12150, 12706, 12562, 12502, 12680, 12664, 12642, 12606, 12558, 12496, 12641, 12605, 12495, 12715, 12705, 12693, 12677, 12552, 12661, 12636, 12597, 12660, 12635, 12738, 12548, 12633, 12593, 12544, 12477, 12591, 12541, 12474, 12588, 12535, 12466, 12161, 12585, 12532, 12463, 12656, 12626, 12583, 12257, 12460, 12582, 12529, 12458, 12580, 12527, 12456, 12088, 12089, 12090, -2]
GTGGATTTTCCGATTAATAAATACAGTAAATAGATATATAGATTGCTACGAGTATCATGT
ACATCAAAACAACACAACAACATTATTTATCCTTGTTTCTTCTCAAGGAGGACATAAGAT
TTCACAAAAGAAAAGCAAACCTCTAAAAAGATGCGTATGAGCGAGAACATAAACACTAAT
ATTGGAATAACTGAAGATACGATTGCTGCTATTATGATCCAGCGGTACCCCTTTAGCATG
AGAGCAAGTGCAGAGCAAAAAGCACACATCATGAATACCACAGACAAGAAAATTGTGAAA
AGGCCAAATAATAATTTCGTCGGCAAACTCGTGACGAAGTCTTCCTCAGCATAACGAGAA
GTAAGGATCCCAATAAACATTAAAACTGATGATGAAGATGTAATGAGAGATAACGCGTCT
GATATAATGAATAGAGCAAATGCATCATTACCTAAAAAGATAGGTGTTCCCTTTGCTTGA
TCGTTTCCTCCTGGAACAGTGAAAGCTGCTGCGAACATGATAGTAATGATGAGAGTACCC
ACAATTGTGAAAGAACTTGCTGTATCTTTTGCCCATTGTCGACCTTCATTCACAAGCTGC
TCATGATTTTTGGTAAATAATTCACGAGGCTTTAGACCATCTGCATTTTTAGCATCCTTG
CACATAGGAGGCACAATGCTCTCTACCGCCTTAAACCATTGAAGTTCTCTTTGCATTTGA
AGAGCGGCATTGGATCCATGACCACGGTAGGAGGAAGGGCCTAATTCAGCTGCTAGGTGC
AGTAAGTTATTTTCAAATATGTCTAAGGACGACGTTTTAAACCCTTTTTGGCCTTTTATC
TCATATATGAGTTTGAACACTTTGTCTTGACGATTCAAAATTGCATGTGCAAATATACCT
CTTTTGTTTTTGTCCATAGCCCATAAAAGGTCAGGATTTGCTTTCCTCATTGAATTTATA
AACTCTATAATTCCATACTTGGCTGCTTGTAACATAGCATCGTGAATTGAACATTGATGT
AACTCTGATTCTGATGATATTTTCTCAATTTTTTCGCACAAACACCTCATAATCTCTCTT
ACTAGGTAACAGTTCCTTTTTATCTCATATATCTTCTTAATATCAATAAGTTGAAATTTC
CCTGCAGATCGACCAAAACATGACATTATGTACTTTGCAGCTTTTTTTTTAGGGAAGTCC
TTTGTAACTCTTGTTACAGCACCTGCAAGAGATTTCGCCAACCTCAAAATTTTAGCAACA
AAAGTATCCAACAACCTGCAAGAGATTTCGCCACCTGGAAAAGTATATGTACATGATCCT
TCGTCTCGTGATTCAATGGTAATTCTTTTGCTTTCAAGGTCTATGTAGGGTGGTATCCAC
AATACATTGTAAAAAAATTGTTCACACCAATTAAGTTTGGTTCCACTGTGAAATACAGTA
GGGATATGAGCTAATCCATATATAGGCCGCGTACATTGATCAGATTCATAACTAAGAGGT
ATTTTTGTACCATCGTGTTGAATTAATGCTGCTGCAACATCAAATATTTCTGCATGGATG
CAATGTGAAAGAAGTTTAGCACCATAATAATAATCGTTGTCTAGTAAAGTGAACCAACGA
GTCTTGGAAAAAAGAAATCTAGTCACTTCTTTGTGGCCCTTTGCTGCGGCAAGAAGTACT
GGTATGTCACCTTTACCATCATCAGCTTTTATTTTCATTGTTAGTAGATCATTTCCTCCC
TTATCAAGCATCCACTTAACCATTTCTGTATCATCAGTTAATTTAGCAGCAAGAGCAAAA
GGTGTGTATCCCTCCCAGTCTTTCTCTGTCAATAATGCCCCCATTTTAACCAACTCCTTC
GTGATTTTATCTTGTCCTGCATCAACTGCGACGTGAAGAGAAGTCCGACCATTAGAGGAT
GACTTTTGCGAGATAATATCTCCGTCATTCCTGATAAACAAAATCGCGTCATTCCACATG
CCTTTCTTCACTGCCACATGAAACATGTCAATATCACTTCGTAGACCTCCTTGCTCAATA
TCATTGTTTGATTTGTCTGCTCTTAAATCTTCGCTAAAAACAGCTTTTAAGTGATTCCAA
GCCTCTTGTGCTGTCTCACAATTTCTAATTTGGCGAAGAGTATAATGGCCACATGATAGT
TGAATAGCATGTAAGGCTTGACCATTTTTTGATTTCCAATTAGGCTTTCTAGGATCGACA
TTACCCACAACAATATTGTCCCAGAGTTTTTTGCCAATCAGATAATTCTTCACAAGTGCA
CTCCAATCCAAGTAATTATCTCTTGTAAGAACTTCAAGAACTATACCGGTTGATGCAATA
TTTGAAGCTGCCATTAAGATCTGGAATACTAACTAGGATCAGTATTCAGTACACAGTTTG
CCAAATGGTCGGCAGATCAAAGACTAGCGATCATTCCAGACATGAGTCAATGAGTGTGTG
GTGAGTGGTGGTGAGTGGTGAGTGATGATAG
>TR73083|c0_g2_i1 len=497 path=[12354:0-197 12355:198-198 12625:199-211 12576:212-235 12520:236-250 12622:251-252 12573:253-285 12701:286-292 12688:293-298 12672:299-322 12764:323-358 12614:359-379 12564:380-382 12506:383-388 12735:389-397 12563:398-448 12503:449-463 12138:464-496] [-1, 12354, 12355, 12625, 12576, 12520, 12622, 12573, 12701, 12688, 12672, 12764, 12614, 12564, 12506, 12735, 12563, 12503, 12138, -2]
GTGGATTTTCCGATTAATAAATACAGTAAATAGATATATAGATTGCTACGAGTATCATGT
ACATCAAAACAACACAACAACATTATTTATCCTTGTTTCTTCTCAAGGAGGACATAAGAT
TTCACAAAAGAAAAGCAAACCTCTAAAAAGATGCGTATGAGCGAGAACATAAACACTAAT
ATTGGAATAACTGAAGATGCTATTGCTGCTATAATGATCCATCGATATCCCTTTAGCATG
AGAGCAAGTGCAGAGCAAAAAGCACACATCATGAATACCACAGACAAGAAAATTGTGAAT
AGACCAAACAATAACTTAGTTGGCAAACTTGTGACAAAGTCTTCCTCAGCATAACGCGAA
GTAAGGATCCCAATAAACATTAAAACTGATGATGAAGACGCAATGAGAGATAACGCGTCT
GCCATTATAAAGAGAGAAAATGCATTTTTACCTAAAAAGATAGGTAAGCCTTTATCTTGA
TTGTTTCCTCCTGGAAC
>TR73083|c0_g2_i2 len=501 path=[11980:0-197 11981:198-237 12655:238-250 12624:251-252 12575:253-285 12397:286-292 12398:293-298 12399:299-307 12516:308-316 12570:317-317 12618:318-388 12512:389-397 12096:398-399 12097:400-448 12098:449-463 12099:464-500] [-1, 11980, 11981, 12655, 12624, 12575, 12397, 12398, 12399, 12516, 12570, 12618, 12512, 12096, 12097, 12098, 12099, -2]
GTGGATTTTCCGATTAATAAATACAGTAAATAGATATATAGATTGCTACGAGTATCATGT
ACATCAAAACAACACAACAACATTATTTATCCTTGTTTCTTCTCAAGGAGGACATAAGAT
TTCACAAAAGAAAAGCAAACCTCTAAAAAGATGCGTATGAGCGAGAACATAAACACTAAT
ATTGGAATAACTGAAGATACGATTGCTGCTATTATGATCCAGCGGTACCCCTTTAGCATG
AGAGCAAGTGCAGCACAAAAAGAACACATCATGAATACCACAGACAAGAAAATTGTGAAA
AGGCCAAACAATAACTTAGTGGGCAAACTTGTGTTGAAGTCTTCCTCCGCATAACGCGAT
GTAAGAATCCCAATAAACATTAAAACTGATGATGAAGATGCAATGAGAGATAACGCGTCT
GCGATAATAAAGAGAGAAAATGCATTTTTACCTAAAAAGATAGGCGTTCCTTTATCCTGA
TTGTTTCCTCCTGGAACAGTG
>TR73084|c0_g1_i1 len=1343 path=[8667:0-82 8668:83-106 8864:107-224 8928:225-298 8900:299-322 8862:323-336 8948:337-354 8927:355-378 8899:379-453 8981:454-477 8947:478-487 8925:488-511 8960:512-523 8944:524-543 8922:544-572 8987:573-583 8991:584-589 8920:590-652 8973:653-705 8890:706-784 8983:785-792 8988:793-795 8848:796-816 8917:817-819 8887:820-829 8939:830-876 8979:877-877 8976:878-901 8972:902-922 8984:923-930 8912:931-954 8980:955-957 8978:958-958 8975:959-982 8971:983-1000 8836:1001-1191 8954:1192-1194 8934:1195-1207 8874:1208-1342] [-1, 8667, 8668, 8864, 8928, 8900, 8862, 8948, 8927, 8899, 8981, 8947, 8925, 8960, 8944, 8922, 8987, 8991, 8920, 8973, 8890, 8983, 8988, 8848, 8917, 8887, 8939, 8979, 8976, 8972, 8984, 8912, 8980, 8978, 8975, 8971, 8836, 8954, 8934, 8874]
TTATTATGAGACAAAAGAGAGTAATTGTTATTTATTAATCTCACATATACCATCCATATG
TAATAAATATCTCAAAAGTGGATCCCTACTTTTACATTGAAAAGAAAGCATAAGATTGCA
TGAACCTATACTATATATTTTGCAACCACCAAAAAAAAATACTATATATTTTGCAATTCT
TAAGCATATACTAATTCCTTATCGAAGATATCTGTCTATGCATCATTTGAGGCAGGTCCA
ACCTTGTTCTGAGTCACAACCAATTCATTTTCATTATTTCTAACTTCCTCTCTGAACTTC
TTGTATATGTCACTTTTATAAAACTCTCTAGTCCTTATCACCAAAGTTAGAGACACAAGT
GCCCCAAAAAGACTAACAACAGTGATTATAATGAAAGCCAATTTGTAACACTGACTTCCA
TTGCAATTCAGCTCTTCCCCTGGCTTCCTCTTTAACCCTAATGCTGCCATTTGCTTTATG
GCTTCTTTATCATAGAGATGGCCAGCAACCCTAACACTTAACAAGTATGACCCTATTGGA
CTTGACATTAACCCAACATTGTACAATGTTGAGTAATATTTAAGACCAAATAGTTCAGAT
ATGATTGAAAATAGTACTGGCAAGTTTGCTCCAAAGCAGAAACCAATAATAATTGATGCT
ACATAAAGACCATTTGGGACATTAAATGCAATTAGAAGGTGACCAAAACAAGATAATGTA
AGGATTAATGTGAGAATGAGAGGTCTAGGGAGTTTTAATTTGGTTATGATAAATTCTGAG
ATAACCCCTTGTGCAACTTTACCTAGATAGATCCAAATTGCCATTAGGGAAACAAATGTG
GTTATACTATGTGAAGGATATCCTAAAGATAATCCAATTTGACTCAAGTTATTTACCACA
GTAAGAGTTCCACCAAGTCCACATATTGTGGATACAAAAAGAGTCATCATGTCAAGGCTC
AAAATGGCTTGAAATATTGTATGATCTTCACCTCTACTTGGAGGAAAGAGTATGTTTCCC
CAAAAGGAAACTTGCTTTTCATTCTGAGTACTCTCTCCTCTAGCTTGGTGAGTTTGTGGT
ATCTGTGTGGTTATATTCAAAGGCTTAGGAGAAGAATCTTCGCCATTGATGTGCGCTTTT
TGGTTCTTCCAAATTCTTTGTTCTTCAACAATAACAACAACAAGAGGGAGGATGAGCAAG
AGAAGCATTAGAATAGAAGTGACATAATACTCACTCTTAGTAAAGTTGAAACATTTTTGT
ACTATGATCATTATCATGAGATACCCTGCAAGGATTAAAGTCATGTAAAGAAAATTATAG
AAAGCTTTGGAATCATTTGGTTG
>TR73084|c0_g1_i2 len=2269 path=[8538:0-194 8539:195-218 8540:219-225 8541:226-249 8863:250-400 8948:401-418 8927:419-442 8899:443-517 8981:518-541 8947:542-551 8925:552-575 8960:576-587 8944:588-607 8922:608-636 8987:637-647 8991:648-653 8920:654-716 8973:717-769 8890:770-848 8983:849-856 8988:857-859 8848:860-880 8917:881-883 8887:884-893 8939:894-940 8979:941-941 8976:942-965 8972:966-986 8984:987-994 8881:995-1021 8978:1022-1022 8975:1023-1046 8971:1047-1064 8836:1065-1255 8954:1256-1258 8934:1259-1271 8874:1272-1406 8766:1407-1410 8906:1411-1538 8873:1539-1577 8932:1578-1647 8964:1648-1665 8871:1666-1724 8931:1725-1753 8904:1754-1777 8950:1778-1814 8930:1815-1871 8903:1872-1889 8868:1890-1931 8949:1932-1958 8901:1959-1994 8865:1995-2018 8821:2019-2039 8592:2040-2268] [-1, 8538, 8539, 8540, 8541, 8863, 8948, 8927, 8899, 8981, 8947, 8925, 8960, 8944, 8922, 8987, 8991, 8920, 8973, 8890, 8983, 8988, 8848, 8917, 8887, 8939, 8979, 8976, 8972, 8984, 8881, 8978, 8975, 8971, 8836, 8954, 8934, 8874, 8766, 8906, 8873, 8932, 8964, 8871, 8931, 8904, 8950, 8930, 8903, 8868, 8949, 8901, 8865, 8821, 8592, -2]
TCCATTGTCATTATCGATAAGCAAAGAATAATTACATTGAAAACTAAAAATGACCGTTAT
TACCGGACAAATACAATAACTTTTTTTTTTTGAAAGGGACAAATACAATAACTCTTATTT
ATTAATTTCACATAGCCATCCAAAATATGTAAAATATATAATAAAGTATTTACCTACTTC
TACATATTTGGTGATTTATTGATAAGAAACCATAAGATTGCAAGAATCTAAGCTATATTT
TTCCAACTCTGAGGTACCCCAATTCCTTACCAAAGATATCTAACCATCATTTGAGGTAGG
TCCAACTTTGTTCTGAGTGACAACCAATTCATTTTCAACAGTTTTAGCTTCCTCTTTGAA
CTTCTTGTATATGTCCCCTTTATAAAACTCTCTAGTCCTTATCACCAAAGTTAGAGACAC
AAGTGCCCCAAAAAGACTAACAACAGTGATTATAATGAAAGCCAATTTGTAACACTGACT
TCCATTGCAATTCAGCTCTTCCCCTGGCTTCCTCTTTAACCCTAATGCTGCCATTTGCTT
TATGGCTTCTTTATCATAGAGATGGCCAGCAACCCTAACACTTAACAAGTATGACCCTAT
TGGACTTGACATTAACCCAACATTGTACAATGTTGAGTAATATTTAAGACCAAATAGTTC
AGATATGATTGAAAATAGTACTGGCAAGTTTGCTCCAAAGCAGAAACCAATAATAATTGA
TGCTACATAAAGACCATTTGGGACATTAAATGCAATTAGAAGGTGACCAAAACAAGATAA
TGTAAGGATTAATGTGAGAATGAGAGGTCTAGGGAGTTTTAATTTGGTTATGATAAATTC
TGAGATAACCCCTTGTGCAACTTTACCTAGATAGATCCAAATTGCCATTAGGGAAACAAA
TGTGGTTATACTATGTGAAGGATATCCTAAAGATAATCCAATTTGACTCAAGTTATTTAC
CACAGTAAGAGTTCCACCAAGTCCACATATTGTGGCTAAAAAAAGAGTCATCATGTCAAG
GCTCAAAATGGCTTGAAATATTGTATGATCTTCACCTCTACTTGGAGGAAAGAGTATGTT
TCCCCAAAAGGAAACTTGCTTTTCATTCTGAGTACTCTCTCCTCTAGCTTGGTGAGTTTG
TGGTATCTGTGTGGTTATATTCAAAGGCTTAGGAGAAGAATCTTCGCCATTGATGTGCGC
TTTTTGGTTCTTCCAAATTCTTTGTTCTTCAACAATAACAACAACAAGAGGGAGGATGAG
CAAGAGAAGCATTAGAATAGAAGTGACATAATACTCACTCTTAGTAAAGTTGAAACATTT
TTGTACTATGATCATTATCATGAGATACCCTGCAAGGATTAAAGTCATGTAAAGAAAATT
ATAGAAAGCTTTGGAATCATTTGGTTGTTCAACTCTCTTGTGATGATGCTTAATAACCGG
CGTAAAAACAAAAGTTACAGCACTTGGTAACCAAGCCATAAGCAAGATTAATGATTTTGA
GTCATTTCCATAGAAAGCATAGTATAGTTGAGTAATGATAGCTCCACTCAAACCAAGATA
ACCACTCAAAAGGCCTATAACAATACCTCTACTACCAGGGAAATTCCTTACACTGGTGAC
TACAACTCCAGTGTTGGTTGAACAATGAGAATTGGCTCCAATGAATGTGTATAAGCACAT
ATTCCATATTTGAGGTTTGGAGATTTTTCTTGTGACTGCAAGCCAAATCATGAAATAGCC
AAAAAAGTTGAGAACACCACCAATTGTTAAGACAACCCAAGGGGGTGTGATTTCATTGAG
TAGGCCTGAGAGAATTCCTATGGAAGAGCCTAAGTCCTTGTAGAAGCTTAAGAGAGTGAG
AGTGGATTGGTCATAACCCAAAACTGATTTCATTTCTCTTGAGTATAGACCAAACATGTA
GCTTGCTCCAGATACTGACATGATCATAAATGATGAAAATATCATAAACCATCTTCCTGT
TAGGATTTGGAGGGTATAGTCTTTGGTTTTTTCCCATCCATGTTGCTTTCCTGAAAATAC
CATTTTTTTTTTCACTCTTGCTTCTTACAAGATAGCTTACAGCTTAACTTGCTATAAATA
AAAACAAAAGTGATGAGTCCACAAGTCATAGCTCAACCGACAAAAATGTTAAAATTGTTA
TATCAGATACGATGATCGAGATTCGAATTCCAACTCATCACTTGTGTGTGTGAATTTTCA
ATGACTATTGTCATTGCAGTCTATCTACTAAAAATAAGTGATTCCTCTG
>TR73084|c0_g1_i3 len=1760 path=[8538:0-194 8539:195-218 8540:219-225 8541:226-249 8863:250-400 8948:401-418 8927:419-442 8899:443-517 8981:518-541 8947:542-551 8925:552-575 8960:576-587 8944:588-607 8922:608-636 8987:637-647 8991:648-653 8920:654-716 8973:717-769 8890:770-848 8983:849-856 8988:857-859 8848:860-880 8917:881-883 8887:884-893 8939:894-940 8979:941-941 8976:942-965 8972:966-986 8882:987-1018 8980:1019-1021 8978:1022-1022 8975:1023-1046 8971:1047-1064 8967:1065-1148 8985:1149-1180 8989:1181-1219 8953:1220-1243 8934:1244-1256 8831:1257-1391 8698:1392-1395 8699:1396-1429 8700:1430-1453 8829:1454-1520 8952:1521-1559 8933:1560-1629 8964:1630-1647 8951:1648-1706 8931:1707-1735 8904:1736-1759] [-1, 8538, 8539, 8540, 8541, 8863, 8948, 8927, 8899, 8981, 8947, 8925, 8960, 8944, 8922, 8987, 8991, 8920, 8973, 8890, 8983, 8988, 8848, 8917, 8887, 8939, 8979, 8976, 8972, 8882, 8980, 8978, 8975, 8971, 8967, 8985, 8989, 8953, 8934, 8831, 8698, 8699, 8700, 8829, 8952, 8933, 8964, 8951, 8931, 8904]
TCCATTGTCATTATCGATAAGCAAAGAATAATTACATTGAAAACTAAAAATGACCGTTAT
TACCGGACAAATACAATAACTTTTTTTTTTTGAAAGGGACAAATACAATAACTCTTATTT
ATTAATTTCACATAGCCATCCAAAATATGTAAAATATATAATAAAGTATTTACCTACTTC
TACATATTTGGTGATTTATTGATAAGAAACCATAAGATTGCAAGAATCTAAGCTATATTT
TTCCAACTCTGAGGTACCCCAATTCCTTACCAAAGATATCTAACCATCATTTGAGGTAGG
TCCAACTTTGTTCTGAGTGACAACCAATTCATTTTCAACAGTTTTAGCTTCCTCTTTGAA
CTTCTTGTATATGTCCCCTTTATAAAACTCTCTAGTCCTTATCACCAAAGTTAGAGACAC
AAGTGCCCCAAAAAGACTAACAACAGTGATTATAATGAAAGCCAATTTGTAACACTGACT
TCCATTGCAATTCAGCTCTTCCCCTGGCTTCCTCTTTAACCCTAATGCTGCCATTTGCTT
TATGGCTTCTTTATCATAGAGATGGCCAGCAACCCTAACACTTAACAAGTATGACCCTAT
TGGACTTGACATTAACCCAACATTGTACAATGTTGAGTAATATTTAAGACCAAATAGTTC
AGATATGATTGAAAATAGTACTGGCAAGTTTGCTCCAAAGCAGAAACCAATAATAATTGA
TGCTACATAAAGACCATTTGGGACATTAAATGCAATTAGAAGGTGACCAAAACAAGATAA
TGTAAGGATTAATGTGAGAATGAGAGGTCTAGGGAGTTTTAATTTGGTTATGATAAATTC
TGAGATAACCCCTTGTGCAACTTTACCTAGATAGATCCAAATTGCCATTAGGGAAACAAA
TGTGGTTATACTATGTGAAGGATATCCTAAAGATAATCCAATTTGACTCAAGTTATTTAC
CACAGTAAGAGTTCCACCAAGTCCACAAATTGTAGCTACAAAAAGAGTCATCATGTCAAG
GCTCAAAATGGCTTGAAATATTGTATGATCTTCACCTCTACTTGGGGAAGAGGAAACTTG
CTTTTGATTCTGATTTTGATTTTGATTTTGATTTTGAGTAGTCGTCTCTCCTCTAGATTG
GTGAGTCTGTGGCTTAGAAGGAGGATCTTCAACATTGATTTGCTCTTTTTTGTTCTTCCA
AATCCTTTGTTCTTCCATAAGAACAACAACAAGAGGGAGGATGAGCAAGAGAAGCATCAA
AATGGAAGTGACATAATATTCCCTCTTAGTAAAGTTGAAACAGTTTTGCACTATGATCAT
TATCATGAGGAACCCTGCAAGGATTAAAGACATGTAAAGCAAATTATAAAAAGCTTTGGA
ATCATTTGGTTGTTCAGCTCTCTTATGGTGCTTAATAACTGGCATAAAAAGAAAAGTTAC
AGCAGTTGGTAACCAAGCCATAAGCAAAATTAAAGATTTGGAGTCATTTCCATAGAAGGC
ATAGTATAGTTGAGTAATGATAGCTCCACTCAAACCAAGATAACCACTCAAAAGGCCTAT
GACAACACCTCTACTACCAGGGAAATTCTTTACACTAGTGACTAAAGCTCCAGTGTTGGT
TGAACAATGAGAATTGGCTCCAATGAATATGTATAAGCACATATTCCATATTGGAGGTTT
AGGTATTTTTCTTGTGACTGCAAGCCAAATCATGAAATAGCCAAAAAAGTTGAGAACACC
ACCAATTGTTAAGACAACCC
>TR73084|c0_g1_i4 len=883 path=[8771:0-124 8928:125-198 8900:199-222 8862:223-236 8948:237-254 8927:255-278 8899:279-353 8981:354-377 8977:378-423 8974:424-443 8970:444-459 8924:460-483 8991:484-489 8943:490-510 8921:511-534 8852:535-552 8973:553-605 8958:606-642 8849:643-672 8941:673-684 8918:685-692 8847:693-716 8940:717-719 8916:720-729 8957:730-776 8979:777-777 8976:778-801 8972:802-822 8882:823-854 8980:855-857 8978:858-858 8975:859-882] [-1, 8771, 8928, 8900, 8862, 8948, 8927, 8899, 8981, 8977, 8974, 8970, 8924, 8991, 8943, 8921, 8852, 8973, 8958, 8849, 8941, 8918, 8847, 8940, 8916, 8957, 8979, 8976, 8972, 8882, 8980, 8978, 8975]
CACATACATCATTTATTGAATGAACCAAAAAAGTGAAAAGTTTCTTACAATTGAGACCGG
AGGGAGTATTTTCCAATTCTTAAGCATCTACTAATTCCTTACCGAAGATATCTGTCTATG
CATCATTTGAGGCAGGTCCAACCTTGTTCTGAGTCACAACCAATTCATTTTCATTATTTC
TAACTTCCTCTCTGAACTTCTTGTATATGTCACTTTTATAAAACTCTCTAGTCCTTATCA
CCAAAGTTAGAGACACAAGTGCCCCAAAAAGACTAACAACAGTGATTATAATGAAAGCCA
ATTTGTAACACTGACTTCCATTGCAATTCAGCTCTTCCCCTGGCTTCCTCTTTAACCCTA
ATGCTGCCATTTGCTTTAGGGCTTCTTTGTCATAGAGATGACCAGCAACCCTAACACTTA
ACAAGTATGACCCTATTGGACTTGCTATTGACCCAACATTATACAATGTTGAGTAATATT
TAAGACCAAAGAGTTCAGATATGATTGAAAAAAGTACTGGCCAATTTGCACCAAAGCAGA
AACCAATAATAATTGATGCTACATAAAGACCATTTGGGACATTAAATGCAATTAGAAGGT
GACCAACACAAGACAAGATAAGGATTGATGTGAGCATGAGAGGCCTAGGAAGTTTTAACT
TTGTTATGATAAATTCTGAGATAACCCCTTGTGTAACTTTACCTAGATAGATCCAAATTG
CCATTAGGGACACAAATGTGGTTATACTATGTGCAGGATATCCTAAAGATAATCCAATTT
GACTCAAGTTATTTACCACAGTAAGAGTTCCACCAAGTCCACAAATTGTAGCTACAAAAA
GAGTCATCATGTCAAGGCTCAAAATGGCTTGAAATATTGTATG
>TR73085|c1_g1_i1 len=657 path=[12307:0-58 12308:59-68 13411:69-114 13496:115-133 13476:134-153 13608:154-156 13494:157-157 13472:158-187 13444:188-193 13610:194-197 13254:198-217 13397:218-242 13439:243-268 13330:269-303 13393:304-327 13469:328-349 13240:350-410 13466:411-420 13431:421-465 13383:466-509 13618:510-511 13630:512-522 13465:523-568 13617:569-569 13631:570-575 13507:576-605 13619:606-634 12967:635-656] [-1, 12307, 12308, 13411, 13496, 13476, 13608, 13494, 13472, 13444, 13610, 13254, 13397, 13439, 13330, 13393, 13469, 13240, 13466, 13431, 13383, 13618, 13630, 13465, 13617, 13631, 13507, 13619, 12967, -2]
CAAAATCCTAGAAGTCCATTTATTCTGTTCTCTCTGTCACGCATTTTGCTCTCTTTACCG
CGAAACCCTCTCACAGAGAAGGTTTTGTCCCATTGCTCGGAGCAGATCCACCGTGTCGGA
GGCCGTACGGTCGCCGCGTTAATCTTCAGTTTCAAGGTTGTAAGGAACAATGTCGTCAAA
GAAGGTGTGCATAAGAGTTGCAACATTTGGAGACGTATTGGATTGGAACAGTAACAACAA
TCTCGTTACTCGCCCGAATATTGGCACATTGTGGAAGAAGCTTATTCATGTCGCGGACAA
TTGCAGCGGCTGTATTGTTGCTTACCTCCTCTCTGAAGGTGAAGAGGAAGAGGAAGGGAA
TGACCACTTTAGTATCGCCTCCCTATTCGTTCACCATACCTATCGTAAACGTGGTATCGC
TACTGATCTTATCACCGCCGCCCAAAACACCATGGAAAAGGTGGGTGCTAAAGACGTTTC
AGTGCATGTCCGGAAGAGCAACTCTGCAGCTCTTGGTTTGTTTCAAAAGATGGGTTACAC
ACTTCACGAGGTGAAGGCCAAGTATTTTGATGATGAGGAGGACGCTATTGTCTTGAGGAA
GATACTCAAGGGGAAGCATGTTGCCACCTAACTGTCTCAAACATGGATTCTCCCGCA
>TR73085|c1_g1_i2 len=587 path=[12202:0-58 13357:59-140 12245:141-143 12246:144-145 12247:146-169 13473:170-174 13444:175-180 13610:181-184 13343:185-196 13257:197-223 13162:224-224 13395:225-229 13329:230-255 13246:256-292 13390:293-340 13614:341-374 13321:375-391 13237:392-401 13434:402-446 13387:447-490 13616:491-492 13468:493-516 13555:517-526 13546:527-549 13617:550-550 13631:551-556 13507:557-586] [-1, 12202, 13357, 12245, 12246, 12247, 13473, 13444, 13610, 13343, 13257, 13162, 13395, 13329, 13246, 13390, 13614, 13321, 13237, 13434, 13387, 13616, 13468, 13555, 13546, 13617, 13631, 13507]
CAAAATCCTAGAAGTCCATTTATTCTGTTCTCTCTGTCACGCATTTTGCTCTCTTTACCA
CCGAGAAGGTTTTGTTCCAATACTCGGAGCAGAGCCACCGTGTCGGAGACCATACCGCCG
CCGCGTTAATCTTCAGTTTCAAGGGTCCAAGTAACAATGTCGTCAAAGAAGGTGTGCATA
AGAGTCGCAACAATTGGGGACGTATTAGATTGGAACAGTAACAACAATCTCGTTACTCGC
CCGAATATTGGCACATCGTGTGAAAAGCTTATTCACGTCGCGGACGATTGCAGAGGCTGT
ATTGTTGCTTACCTCCTTTCTGAAGGTGAAGAGGAAGGGAATGGCCACTTTAGTATCGCT
TCCCTCTTTGTTCACCATACCTATCGTAAACGTGGTATCGCTGCTGATCTTATCACCGCC
GCCGAAAACACCATGGAAAAGGTGGGTGCTAAAGACGTTTCAGTGCATGTCCGGAAGAGC
AACTCTGCAGCTCATGGTTTGTTTGAAAAGATGGGTTACACACTTCTCGAGGTGAAGGCC
AAGTATTTTGATGATGAGGAGGACGCTATTGTCTTGAGGAAGATACT
>TR73085|c1_g2_i1 len=364 path=[12829:0-52 13196:53-81 13451:82-103 13409:104-119 13351:120-121 13449:122-123 13405:124-127 13344:128-151 13537:152-154 13525:155-178 13510:179-184 13492:185-195 13471:196-203 13438:204-243 13394:244-249 13328:250-257 13245:258-279 13389:280-281 13323:282-283 13239:284-287 13140:288-305 13320:306-311 13235:312-314 13135:315-338 12927:339-344 12928:345-355 12929:356-363] [-1, 12829, 13196, 13451, 13409, 13351, 13449, 13405, 13344, 13537, 13525, 13510, 13492, 13471, 13438, 13394, 13328, 13245, 13389, 13323, 13239, 13140, 13320, 13235, 13135, 12927, 12928, 12929, -2]
AAGGCCAAGTATTTTGATGATGAGGAGGACGCTATTGTCTTGAGGAAGATACTCAAGGGG
AAGCATGTTGCCACCTAACTGTCTCAAACATGGATTCTCCCGCAGGAGGAGGAAGACCTT
CTTCAGCCCGTCAAGATTAGGTGTTAAGGATTTATCATGTAGTACTTTGTATATTTTGTA
GTATGGTATCTTTTAAAGTAGGGGTGGCAACAAGTACTTTGATATCTTTTGAAGTATGTC
TTATGAACAATTTGATATCCCGCAGGAGGAGGAAGACCTTCTTCAGCCAGTCAAGATTAG
GTGTTAAGGATTTATCATGTAGTACTTTGTATATTTTGTAGTATGGTATCTTTTAAAGTA
GGGG
>TR73085|c1_g1_i3 len=1791 path=[12868:0-144 12869:145-163 13280:164-440 12646:441-464 13187:465-627 12747:628-651 13347:652-706 13176:707-941 12393:942-965 13340:966-999 13255:1000-1023 13157:1024-1337 12433:1338-1361 13248:1362-1436 12953:1437-1460 13326:1461-1692 13613:1693-1723 12286:1724-1745 12287:1746-1759 12288:1760-1790] [-1, 12868, 12869, 13280, 12646, 13187, 12747, 13347, 13176, 12393, 13340, 13255, 13157, 12433, 13248, 12953, 13326, 13613, 12286, 12287, 12288, -2]
GTTTAAAATAAAAATCACAGCTAGAACTTTAAAATTCTTGAAATTAGAAGAAAACATAAG
GCCATTAATCAAGGACCAAAAATGGTGCAATCAGTTTCTGTTCAATATGTACTCCATTTT
ACCACCTCTCCCACTTTAGACAACAAACTAAATGCTTTGTCTGTTTGGTGGTCAGATGAA
GAAGATTGGATAGGATAAGCTATCCTTTTTTTTTGACTAAGCTATCCTATCATATGATAG
GATAAGCTATCCTATCATATTATTGATTGTAAACATTATTATTATTATACAATATCTTAC
ATATAGTACACTGCTTAGTAAATTTTCATAACAATAACCTTATGTTCAACTGGACATATA
ATTTCACTACAAGCAATCACACTCACAATCACAGAGCTCAATACAGCATTTAATTAACTC
AAAACAAGCTAATGCTGCACAAAGTTGAGTGCAAACTATGGTGCATTGATCATTCACAAA
AGAGCATGTCTTTAGCAAACACATGCCACAACATGTGTCAGCCACCCTACCACAACAAGT
AGAAGCTGCCTTCCCCAATAGTCCTTCAGATGGTTTTGCTTCTTTTGTTGCTGGTGGAAT
GTTCTCAGCAGTTGCTTTCAAGTCACCAAATCCATGACTCAGTCCTCCAAGAAATAACTT
TGGGATTTCAACTTCCAATCCCTTGAAGCTAAGTGTGCCGTATGCCTTTTGTAACAGAAA
TGCTTCAGGTGCCTTCTTGACATCATTTTTATTCACAAGAATCATCTCCATGAAAGTATA
CTCTGATGGAACGTTATTTTGAATGCTCATTTTAGAAACCTTCTCCTCCAGCTCTTGACT
TTTTAATAACCAGGCACGAGCAGTGACTAGGTCAATATGTCTCTTTGAAAAGACATTAGT
GAGTTTCATATCCTTTTCTCTCTTCACTTTAAGGTCCATTACGAAGCTGGTCCTATCTGC
CAAAGTACCAGTAACCTTGACAGGTTCAGGAAAAGTTCCATTGTATCTACCTGATATGAT
CAATGGACTTCCAGATGATAGGTCAGGAATATGAGTTGGGAACAACTCCTGCGAATCAAG
CCCTTCTAAACTTTTGATGGTGATATCAGAAACTATAACCGATGAAGCAGTACTGAATAG
CCTTTGCATTCGAATGTCAATTGTATCTAAATCATAAACGGCATCATAGTGACCCCTCCC
AACTTGTGCTAGCATTTGCAGGAAGTAGTGATTACAATATAAACCTATGCCAAAAGTACA
AATGCGGGGTGTGCGAACTGATTGCCCACTCGTTACATAGCTTTTCACAAATTCACATAT
CTCTCTTTCATCTTCAACAGACCCATCAGTAATAAGAAAAATAAGAGGGACTGAATCACT
TGATTTCCGTAGTAGGGTCATTGCCTGAGTTAAGGGAAGCATGATGTTTGTACCACCATT
TGCTATAAAAGTAGTGTCAACCCACTTGGAAGCCTTTAAAATTGCTTCCACTGTAGATGG
TTCCATCTTTGGCGAGAATAAATAGGCCTCCCCATTGAAAGCTATAATGTTAAATCTATC
TTGTGGGTTTAATTTAGAGAGTGATGCTACCAATGCATTCTTTGCATTTTCAAGAGGACT
TCCCTTCATGCTTGCACTTATATCTACTACGAACACCACATCCTTTTTAAAAACCTTTCT
ATCTTGGAAATCTCCAGGGTAAAGATACAAGCAAAATATCTCTCATAATATTGAAACAAA
CCTTTCTATCTTGGAAATCTCCAGGGTAAAGATACAAGCAAAATATCTCTC
>TR73085|c1_g1_i4 len=226 path=[12968:0-52 13195:53-81 13413:82-103 13356:104-127 13607:128-145 13376:146-194 13303:195-202 13532:203-225] [-1, 12968, 13195, 13413, 13356, 13607, 13376, 13303, 13532]
AAGGCCAAGTATTTTGATGATGAGGAGGACGCTATTGTCTTGAGGAAGATACTCAAGGGG
AAGCATGTTGCCACCTAACTGTCTCAAACATGGATTCTCCCGCATGAGGAGGAAGACCTT
CTTCAGCCAGTCAAGATTAGGTGTTATGGATTTATCATGTAGGACTTTGTATTTTTGTAG
TATGGTATCTTTTAAAGTAGGGGGGCTACAAGTACTTTGATATCCT
>TR73085|c1_g3_i1 len=231 path=[12764:0-24 12765:25-26 12766:27-28 12767:29-30 12768:31-32 12769:33-34 12770:35-36 12771:37-38 12772:39-40 13341:41-42 13440:43-44 13398:45-46 13332:47-48 13470:49-50 13437:51-52 13392:53-117 13244:118-131 13143:132-149 13322:150-163 13238:164-194 13139:195-216 12686:217-230] [-1, 12764, 12765, 12766, 12767, 12768, 12769, 12770, 12771, 12772, 13341, 13440, 13398, 13332, 13470, 13437, 13392, 13244, 13143, 13322, 13238, 13139, 12686, -2]
CACACACACACACACACACACACACACACACACACACACACACACACACACACTATCTTA
CCTAGCTTTTCTGTCTTAACAATCATAAAAAAATTATATTTTTCAAAAGAAAAAAAAATG
GACATGGCATAATATTGAAACAAACCTTTCTATCTTGGAAATCTCCAGGGTAAAGATACA
AGCAAAATATCTCTCATAATATTGAAACAAACCTTTCTATCTTGGAAATCT
>TR73086|c0_g1_i1 len=2965 path=[8319:0-243 8320:244-265 8321:266-287 8484:288-309 8503:310-312 8459:313-385 8483:386-406 8527:407-430 8518:431-475 8502:476-499 8530:500-528 8481:529-621 8534:622-625 8239:626-664 8528:665-820 8500:821-847 8479:848-892 8515:893-916 8499:917-930 8477:931-970 8450:971-1057 8253:1058-1081 8513:1082-1110 8496:1111-1134 8475:1135-1264 8531:1265-1288 8535:1289-1307 8447:1308-1346 8524:1347-1409 8472:1410-1435 8445:1436-1455 8511:1456-1481 8493:1482-1488 8443:1489-1514 8523:1515-1564 8468:1565-1607 8492:1608-1705 8183:1706-1750 8522:1751-1855 8507:1856-1883 8491:1884-1897 8521:1898-1921 8506:1922-1945 8490:1946-1972 8465:1973-2043 8439:2044-2067 8520:2068-2112 8505:2113-2136 8532:2137-2143 8519:2144-2194 8504:2195-2243 8435:2244-2278 8485:2279-2392 8398:2393-2416 8462:2417-2572 8533:2573-2596 8536:2597-2622 8461:2623-2722 8401:2723-2734 8433:2735-2822 8176:2823-2964] [-1, 8319, 8320, 8321, 8484, 8503, 8459, 8483, 8527, 8518, 8502, 8530, 8481, 8534, 8239, 8528, 8500, 8479, 8515, 8499, 8477, 8450, 8253, 8513, 8496, 8475, 8531, 8535, 8447, 8524, 8472, 8445, 8511, 8493, 8443, 8523, 8468, 8492, 8183, 8522, 8507, 8491, 8521, 8506, 8490, 8465, 8439, 8520, 8505, 8532, 8519, 8504, 8435, 8485, 8398, 8462, 8533, 8536, 8461, 8401, 8433, 8176, -2]
GAGATATAATGAGATATCTATGTAACATCTAAAAGCTACTTAAAAACTGTAAGAGGCAAG
AAAAATTGTTCACATGCTACTTAGTGAAAACTTTAAAGAAGTTTGCAATTCCTAACTGCA
CTAATGTCACAGTTTCATATCTCTTTTTGTTTTATTCCTTTTGAAACTCCAAAAATCTGA
GTTCACAATTATTTCTAAACTTGTTGTACATACAATAGATTATCAGTAGAAAAAAGATAT
ACAAATAAGTAATGATGATGATATCAAACAAAACCATGACACACCAGCAGCTAATATAAT
CAACATATCAAATATATAAAATCTACAATACCTAAACTCTTACTAAGTGAAGTGAAAGCA
CAAACAAAATGAAACTGTTACTTTGTTATTTCAAACAAGAGAAGCATCTTTTATACTTGA
GTAAGAAGAAGCAGTTCCAAACTAGCTTTCTATTTACTTCTTCTGACATGTAGTCCCTTA
TTTTAGTCTTATCATTCACCATGAAACTGTTTAGTATTCGAAAGTTCCTGGTATACTTGA
GGAGGTGGTATGAACAAAAAGTAGTCGATTTTTTCTTACGCATCGGCACAAGTCTTGTCG
TCGTTATGCTCATAACTTCCCCCTTCTGAACTCTTACTTACACAGCCAAGTATTGTATCT
TCCATCAGATCTGATAGAATGGCATCGCCTAGTTCAAAACCAACTGTTTCGGCTTCAAAT
CGAAGGTCCATCCATGACCCACATTTTTCCATGTCTTTCCTAACAATTTTGTCCAACGTG
TGCGGCGGGGGCATGGGAAGTAAGTACCAACAGACTCCTTCTGATACCATGAGAATAACC
GTTTTCATATTTGGAGTTGGCTTTATGCTAGGACTTACAAATGATACAAAAGGCGAGGCG
CCGAAGTAATCGCAACAAACCCCTGTGAGAACTTCATTGATACATTCGTATAGGAGTTTC
TGATCATGGCATAGCCGGTTTGGTGATAACTCTACCTGATCAAACAAGGAAGGGTCTAGC
ATCTTGTCTGAGGAAAGGCATTTCATCAACAATTGATCTCTTGTCAATCCAGAGGCTTGC
AGGACTGCTTTGATGTAATCATATATCGATCCGTTTTCTTCGATACAATATTTTTCTCTT
TTGATTTGATTCACAAGAGAAGAATCTTGTTCTTCGAATTGAACATGTAGTGGTTGTACA
GGTACTTCAGCAGGTTGACATCTGGAGTTCCCAGAGCAGGCATCATCCTCTAAGAATGGT
GCATCCAGAACAGACACTGGACTTGGCCGCCCGGATGCATCTGTGGTACTCTCTTGCTCC
TTAGTGTTCCCAGTGATTGAAGAGTGAGAGGGAGATGGTGATTGGTTTTGTTCTGTTACA
TCCTGCTCCAAACATTGAGAAAATTCTGCACAATCAGAACTTTCTGAGATATCATGGCTT
TGGTCAGCACTTTCTGTACTGAGGCCAACTGGTTCTGAGGAAGATTCTAAAGTAGTAATC
TCTTTTGCAGATTCTACATCCCCTTCAGTAACTATCTCATCTCTAACAGGACAACAATTT
TCTTCCTTATCAACGTGAATTAGGTCGTCTGAGAGATTTGAGTCGGACTTAATTTCTTGT
GATTTATTGTTATAGTTTTCATCACGAAGTCTTGTTTTTGCGGTCACAAAATGATCCTCC
CAATCCCTTCTAGGACTACTAAGTGGCGAAAAGTTGTAATCAGGAAACGATATTATTCTT
CCTAGGGTTTTGGAATTTTGCCTACTTGACAAGTCCATCATGTTCTCATCTTCATTACCT
ACCATCTCGCTCAGATGTTTCTTAGCCTCAATATATAAATTAGAAACACCTTGTTTTGGA
AAAATACCCTTTTCACGCTCCACAATCGCTTCCAAATCGTTATTAGTACCAGTCTTGTCT
CCTTTAGTAACACCGGTTGAAGGCCTTGCAATTTTTTCAATGAAGAAATGATCTTTATTA
GGAGATCTCATTCCGACATTGTCTTTACCAATGGCTTTTCCATGTCTCTCCCTTCCTATA
GCATGCTTTAATTTCTTTTTTATCTCTGTAAGAGAAAAATGTGAACTACCTCTCACAGAA
GGAGAATTGTACTCGACAGTATCATGAGAATCTAGAGATGAGGCAATGTTCTTTCCAGTT
TCGGAATTTTCTGATCCAATTGATCCCGGCTTTAGAATGACAATTCTATTTGAAATGTTG
GTATTTACATTTTCATTTGTTGAATTTTTCGATTGTGACTTCACCTTTTTCCTGAAAAAG
TTATGCTTCTTATGGTTAACAATCTCACTAGTTTGTTCTTTATTGCCATGATCTTGCTCC
GAGAAGTTGGAATCGTTGTCTTTAACCCGATGAGAATTCTCAAACTCTTGAACGCATTTC
AATACAAGTGGATTTGGATTTTGTAGAAATGCAAGAAACAATTCCTTATCTGAACTTATA
AGCTGAAGTGCTTCCATTATTTCATCAGAGAAAAGAAACTTTCTAGCTTCCTCCAGATCT
TTTCCGTTCAATATCATCTGATTCACAAATTCACGAATCGCATCTCTTGAATGAGTTTCG
GAAACAACATGCTTCTGTTTCTGGTTTGGTTGACCATGCTTTTCTACTTCTCCATCATCG
CCATGCATCATGGAACAAACACCTCTTAGATTACAAAACTCTTCAATTATTGTATCCACG
TCAAGATTATCTTTAGATTGCTTCCTTGAGTGCTGGCGATGCAAAGTTTTAGATTTCGAT
GCTGCGCCCAAATTTAAATCATCAGCGATATCATGTTTTCTCTCGGAAGATTTCTTTTTT
CTTTTGGAATCTAACTTCAGAAAAACTTCACGCCTTTCAGAATTATCTATATTCTTCATT
GCATTTTGATCAGTGAACATCTCTTCTTCTATGAGTTTCTTCACACTAGGCTTATTAACA
ATAGTTCTCACTGTTGGTCTTTTAC
>TR73087|c0_g1_i1 len=1890 path=[5448:0-98 5449:99-122 5730:123-134 5772:135-158 5762:159-179 5749:180-326 5783:327-350 5788:351-383 5726:384-428 5771:429-444 5761:445-468 5748:469-560 5477:561-608 5696:609-698 5454:699-722 5760:723-728 5747:729-752 5723:753-761 5780:762-785 5759:786-832 5770:833-847 5528:848-856 5769:857-871 5758:872-1006 5692:1007-1060 5779:1061-1064 5782:1065-1118 5744:1119-1169 5776:1170-1172 5767:1173-1202 5756:1203-1226 5741:1227-1282 5766:1283-1358 5755:1359-1382 5785:1383-1385 5789:1386-1409 5790:1410-1428 5765:1429-1460 5753:1461-1466 5710:1467-1487 5680:1488-1490 5736:1491-1511 5786:1512-1523 5678:1524-1580 5781:1581-1610 5708:1611-1652 5751:1653-1661 5787:1662-1673 5675:1674-1697 5443:1698-1889] [-1, 5448, 5449, 5730, 5772, 5762, 5749, 5783, 5788, 5726, 5771, 5761, 5748, 5477, 5696, 5454, 5760, 5747, 5723, 5780, 5759, 5770, 5528, 5769, 5758, 5692, 5779, 5782, 5744, 5776, 5767, 5756, 5741, 5766, 5755, 5785, 5789, 5790, 5765, 5753, 5710, 5680, 5736, 5786, 5678, 5781, 5708, 5751, 5787, 5675, 5443, -2]
TGCTCCATTAGGCACAATTTCACGTAACTCTTTCACGCGATCTTGAATCATTTGGCGATC
TTTGGGTCGAGGCCTTGGGTTCTCTCCAGGTTTAAGCCTCTTACGGTTTGATTTGGAAAC
TTCTTCTGGCCGCTTGGAGTATCCAGTTGAAACACTGTTTTCACGCTTCACATTGCTGCT
ACCACTCTCCACCCATGAACTAAGTTGAGAACCATATATGGAAGTGGTTTGAGAACAGTT
TCCAACATTATCTTTGCTGCAGCCAGATCTAATAGAACTTGTTTCCGCAGGGCTTGTTTT
GACCTCCGTCTTGGGAAAACCAAACAATGCCCCCTCGCTAACATTATCGCGCATAATCTG
CATGCTGGTAGGAGAAGGTACAGATGCTGTACTAATCCTTGTTACTGTGGTCCTACATGA
CATTTCATCAGAATTCTGATTGGAAACAGATTGAGTCTTCGAGACCACAGCATCTAACAG
GTGATCAGTGTTTGTTCCTGGGAAAATGCCATTGCCTGATATTGCTTCATTAACAGGATA
AATATTATCGTGACCTACTACCGGAAAACTCGTAGACATTGCCTTTTTATCCAGTTTTTC
TGCATTGCCATCCAATTCATCTGCAAACAACGTATTCCAGTTTCCATTCAGCAGTTTCAT
TTTGAAGTCCATGCCCAAGACATCAAACAAGTCATCATCGCCCGATGAAAGTTGCGTACA
AGATTCTCCGTGTTCAAAATTTGTTTTCATCATGTGTTGGTTAGTAACATCTTTATCGAG
GCAATCACGAAGAAAATCAGGGATGTGATCATTCATAGACACATGCTCCTCACAATAAAG
AGACGGTGATGGAATCTTCAGGCCCTGAAGCAAATCATCTATCCTTTGATCCGAGGTAGC
CAAAGCATCTTGATGATGCTTTAAATCAACTGGAAGATTCTTCTGATAAGAGCCTTCTAG
ATGCATGTGATTGGCAGCTTTAGTTGAATTATTGTTTTGAATTCCAAACCCTGCTTTTTG
TTTTCCGGAAAAATCAGCAGTGGATAATTCGGGAGGGTTTGAAACTGAGCAGTTAATCAT
ATTTGTCCTTAAAAGATTATTATTCATCCCACTACTACATATTGGGATTCCTCCAAGAAG
AGAACTGTTGTTAGAATTCTGATAATAAATTTTACCACCATCGGTTTTCGGTTGAGACAT
ATTGAAGACACTTGATGATGGATTCATATTAGGGTAACCATGACCTTGCCTCCCAATACC
TGAAAAGACTTGTTGCTCCATTTGTTTAAGACCAAAACCATTCAGATTGGAATCAGTTAA
TTCATTGAGTGCAGATCTTGCGTTATATGAAACAGAACGTCGTTGCAGACATGAAGAATC
AAGACTCGCAGGTATCACTTCAGCTTCAGCCTTCACAATTGTATTCTCTTGTTGAGCTTT
TGGTTGGCAAAGGCTATCAAATATCTGGTTTAGGTTTTGGGATTGAGGTGTCCATACAGA
ACTGTGGTAACTATTTATTTCTCCCCTTAGAACAGGCATTGGACTATGCAACGAATTACT
TGGTTGGTTAGATCCATTAGCTACTAAGGGAGCGCAGTTTGAGGTAATGACATGCGGATT
AGAAGACACGGGAACAGAATCAGTCACAGATCCGGTGTGTCTTTCACTTGAAAGCCTTGT
TGAATAGTCTTCGGATAGAAGGGCACCGGGAACATGTCCCAATTGAAAGATCAAGTTCTT
CACATCATTCACAAATCCGATATTCTCCATTATCGGCAAGAAAGAACCAAGTTGAACAAC
CCCATGGGGAAGCACAGGAATAACCACCACTGTCTGCATTCCAGCTGAAAATTGGCAATG
CACCTCATTTAACACCTCTCGTGGATATAC
>TR73088|c0_g1_i1 len=3118 path=[9162:0-222 9163:223-243 9164:244-246 9165:247-259 9303:260-267 9374:268-283 9400:284-342 9302:343-359 9262:360-496 9103:497-520 9300:521-1017 9042:1018-1041 9332:1042-1047 9372:1048-1071 9394:1072-1088 9391:1089-1112 9401:1113-1120 9352:1121-1147 9295:1148-1172 9255:1173-1277 9389:1278-1289 9381:1290-1331 9368:1332-1415 9349:1416-1490 9326:1491-1500 9251:1501-1514 9347:1515-1534 9324:1535-1581 9367:1582-1626 9346:1627-1650 9323:1651-1678 9247:1679-1730 9388:1731-1753 9380:1754-1843 9403:1844-1891 9321:1892-1894 9407:1895-1900 9344:1901-1915 9386:1916-1924 9396:1925-1945 9393:1946-1984 9385:1985-1999 9361:2000-2020 9340:2021-2065 9314:2066-2131 9277:2132-2191 9231:2192-2215 9313:2216-2254 9276:2255-2278 9339:2279-2320 9377:2321-2344 9404:2345-2348 9337:2349-2369 9376:2370-2420 9358:2421-2446 9405:2447-2485 9384:2486-2548 9408:2549-2550 9357:2551-2572 9223:2573-2596 9306:2597-2604 9267:2605-2630 9220:2631-2654 9193:2655-2664 9194:2665-3117] [-1, 9162, 9163, 9164, 9165, 9303, 9374, 9400, 9302, 9262, 9103, 9300, 9042, 9332, 9372, 9394, 9391, 9401, 9352, 9295, 9255, 9389, 9381, 9368, 9349, 9326, 9251, 9347, 9324, 9367, 9346, 9323, 9247, 9388, 9380, 9403, 9321, 9407, 9344, 9386, 9396, 9393, 9385, 9361, 9340, 9314, 9277, 9231, 9313, 9276, 9339, 9377, 9404, 9337, 9376, 9358, 9405, 9384, 9408, 9357, 9223, 9306, 9267, 9220, 9193, 9194, -2]
AAATTTTTGTTTTGATGCTTTTGTACTTTAGTTGACATAGGTATAGTCTTGTTTTATAGC
GGTCTTTTAGATGAGTTGATTATGGGGAGTATAACATAAAAAAGCACCATTATACTGCAT
CAAATCAACACAAGAACCTTATGGCTACTACTCCTATATAATAACACCATACACATAACA
CATTCCATTACTTCTATTCTCTTCACTTCTCTTCAATGGATCCTAATACTTTCTCCATGC
ATTCACATTCACATTGTGTACAAATGGAAATACACCAAGTTGTTCCACCACCTCACAAAA
GCACCTTACAAAAATTTAAAGTTAGGCTCAAAGAAACTTTTTTCCCTGATGATCCTCTAC
GCCAATTCAAAGGACAAACACCTCAAAAAAGACTAGTCTTAGGAGCTAAATATTTTTTCC
CTATTCTTCAATGGGGTTCTAATTATAGCTTCCAAATCTTTAAATCTGACCTTGTTTCTG
GTCTTACTATTGCTAGCTTAGCCATCCCACAGGGAATTAGTTATGCCAAGCTTGCAAATC
TTCCTCCAATTGTTGGACTATATTCTAGTTTTGTTCCTCCACTTATTTATGCTGTTCTTG
GAAGCTCAAGGGATCTAGCAGTAGGACCTGTTTCTATTGCTTCACTTGTTTTAGGATCTA
TGCTTAGACAAGAAGTGTCTCCTTCAGCAGAACCTGTTCTGTTTCTTCAACTAGCTCTTA
CTTCAACCTTTTTTGCTGGTCTATTTCAAGCTTCACTAGGAATTCTAAGGCTAGGATTTA
TCATTGATTTTTTATCCAAAGCAATCTTAATTGGATTCATGGCTGGAGCTGCTATAATTG
TGTCTTTGCAACAACTTAAGAGCTTACTTGGAATCACACATTTCACTCAACAAATGAGTC
TTGTTCCTGTTATGAGTTCTGTTTTTCAAAACATACATGAGTGGTCGTGGCAAACAATAG
TGATGGGAATTTGCTTCTTGGTGCTACTACTAATAGCAAGACACGTTAGCATGAGGAAAC
CAAAGCTATTCTGGGTCTCTGCTGGAGCTCCTCTTATGTGTGTCATAATCTCTACTCTTC
TGTGTTTTGCAATCAAGGCTCAAAATCATGGCATCAGTTTAGTAAGCCACTGCTCTCATC
TCCAACTCATTATTTGCTTCTCAAGTCATCATCACATAAGTCTAGTAGTTTTGATTCTTA
AGTACATATAGCCATGAGATTAATTATTATTTCTGTCTTCTGATGTGGTTCCTAGATTGG
AAAATTGCATGAAGGAATAAATCCTTCTTCATGGAATATGTTGAAATTTCATGGAAGTCA
CCTTGGTCTAGTCGTGAAAACTGGCATTATCACTGGCATTTTGTCCCTCACTGAAGGTAT
TGCAGTAGGAAGGACATTTGCAGCTCTGGGAAACTACAAAGTGGATGGAAATAAAGAAAT
GATGGCAATTGGGTGTATGAATGTGGTTGGATCCTTCACTTCCTGCTATGTAACAACAGG
TTCTTGTTTGTCACATAAATTCAAAAGGCTTTTATCACTATAGATCTAGAGCATTTATGT
TTCTAAAATAATTCATGAAATTGATAATTCTTGATGACATTAGTTTTCTTGAGTAAGTCA
ATTTAGTCTGTAAAATTGTCCGAGAAGACTAGTGTATTTGACTCATGGTATCAGAAGCAT
ATACTTACCTCATTTAAACTATGAATTTCAGGTGCTTTCTCTCGTTCAGCTGTTAATAAC
AATGCAGGAGCAAAAACAGCAGCTTCGAATATAGTAATGTCCGTGACAGTGATGGTGACA
CTCCTTTTTCTTATGCCATTGTTCCAATACACACCTAATGTTGTATTGGGCGCAATCATA
GTCACAGCAGTGATTGGCCTCATTGATATCCCTGCTGCCTGCCACATTTGGAAGATAGAC
AAATTCGACTTCCTTGTGATGTTAACCGCTTTCTTTGGAGTCGTTTTTATCTCAGTCCAG
TTAGGCCTTGCTGTTGCAGTTGGATTATCAACTTTTAGGATACTCCTGCAAATTACAAGG
CCTAAAACAGTAATGATGGGGAATATACCAGGGACAGACATATATAGAAATCTTCATCAA
TACAGGGAAGCTACAAGAATACCAGGCTTTCTTATTTTGAGCATTGAAGCTCCTATCAAT
TTTGCAAACATCACATATCTCAATGACAGGACGCTACGATGGATTGAAGAAGAAGAGGAA
GATAACATAAAGGAACACTCAAGCCTTCGATTTTTGGTCCTGGAAATGTCAGCTGTGAGC
GCCATTGACACAAGTGGAATCTCACTTTTCAAGGAGTTAAAAGCAACAATGGAAAAGAGG
GGTGTTGAGCTTGTGTTGGTGAATCCTCTTGCCGAGGTCATAGAAAAGCTGAAAAAAGCA
GACGAATCTAATACATTCATAAGAGCAGACAACCTTTTCTTGACAGTTGGAGAGGCTGTG
GCTTCACTTTCATCAACAATGAAGAGCCAGTCAACCAAGACGGAAGAAGCACATACAATC
GTGCCACATTACTGATTAATATCAAGATAGACGCAGCAGAAACGTACTGCATATAATTTG
TATCAAATCAATTATTGCAACATTCCACACTTTACAGTTTAAATGATTAAAGTGAAATGT
AACTTTATCAGTTGTGTTGCTGCTTATTAGATATGCCTCACAAGATTTTGTTCATAATGG
CAACAACTTGATGCTTTTCAATTCAAGTGTTCATGTTGATTATTTACATACACTCTCGGC
ACAAAGATCATAAGTTTGCACTCTCAAAACATTTCTTATTATTGCAGTTCGCAGCTTATT
TCATGATATCAATTGAAAATTTGAGCTTTGCATCATACTAAACTGAAAGTATTTAAGTTA
ATAACACAAATTGATAAAAATAGAAAGAAAAAAAAAAGACAAAGCAGTGTTTTCTGATAG
CAAGAACAAACTGGAATCAGTTTATGAATAAAAAAACAAAGCCTTAACTGCAATATGATG
ATAAAAGAAACAAACTGGAAATCGGCAAAAGAGCAAGGTGTGCACTAAAAAAAGTAAAGG
TAACCAGCAACATCCTAGATGTTGGGGGGAAATGACAGTATAAGTTTATGGATAAAAT
>TR73088|c0_g1_i2 len=2891 path=[9162:0-222 9163:223-243 9164:244-246 9165:247-259 9303:260-267 9374:268-283 9400:284-342 9302:343-359 9262:360-496 9103:497-520 9300:521-1017 9042:1018-1041 9332:1042-1047 9372:1048-1071 9394:1072-1088 9391:1089-1112 9401:1113-1120 9390:1121-1131 9329:1132-1143 9389:1144-1155 9381:1156-1197 9368:1198-1281 9349:1282-1356 9326:1357-1366 8847:1367-1380 8848:1381-1383 8849:1384-1384 9388:1385-1407 9380:1408-1497 9403:1498-1545 9321:1546-1548 9407:1549-1554 9344:1555-1569 9386:1570-1578 9396:1579-1599 9393:1600-1638 9385:1639-1653 9362:1654-1793 9340:1794-1838 9314:1839-1904 9277:1905-1964 9231:1965-1988 9313:1989-2027 9276:2028-2051 9339:2052-2093 9377:2094-2117 9404:2118-2121 9337:2122-2142 9376:2143-2193 9358:2194-2219 9405:2220-2258 9384:2259-2321 9408:2322-2323 9357:2324-2345 9223:2346-2369 9306:2370-2377 9267:2378-2403 9220:2404-2427 9193:2428-2437 9194:2438-2890] [-1, 9162, 9163, 9164, 9165, 9303, 9374, 9400, 9302, 9262, 9103, 9300, 9042, 9332, 9372, 9394, 9391, 9401, 9390, 9329, 9389, 9381, 9368, 9349, 9326, 8847, 8848, 8849, 9388, 9380, 9403, 9321, 9407, 9344, 9386, 9396, 9393, 9385, 9362, 9340, 9314, 9277, 9231, 9313, 9276, 9339, 9377, 9404, 9337, 9376, 9358, 9405, 9384, 9408, 9357, 9223, 9306, 9267, 9220, 9193, 9194, -2]
AAATTTTTGTTTTGATGCTTTTGTACTTTAGTTGACATAGGTATAGTCTTGTTTTATAGC
GGTCTTTTAGATGAGTTGATTATGGGGAGTATAACATAAAAAAGCACCATTATACTGCAT
CAAATCAACACAAGAACCTTATGGCTACTACTCCTATATAATAACACCATACACATAACA
CATTCCATTACTTCTATTCTCTTCACTTCTCTTCAATGGATCCTAATACTTTCTCCATGC
ATTCACATTCACATTGTGTACAAATGGAAATACACCAAGTTGTTCCACCACCTCACAAAA
GCACCTTACAAAAATTTAAAGTTAGGCTCAAAGAAACTTTTTTCCCTGATGATCCTCTAC
GCCAATTCAAAGGACAAACACCTCAAAAAAGACTAGTCTTAGGAGCTAAATATTTTTTCC
CTATTCTTCAATGGGGTTCTAATTATAGCTTCCAAATCTTTAAATCTGACCTTGTTTCTG
GTCTTACTATTGCTAGCTTAGCCATCCCACAGGGAATTAGTTATGCCAAGCTTGCAAATC
TTCCTCCAATTGTTGGACTATATTCTAGTTTTGTTCCTCCACTTATTTATGCTGTTCTTG
GAAGCTCAAGGGATCTAGCAGTAGGACCTGTTTCTATTGCTTCACTTGTTTTAGGATCTA
TGCTTAGACAAGAAGTGTCTCCTTCAGCAGAACCTGTTCTGTTTCTTCAACTAGCTCTTA
CTTCAACCTTTTTTGCTGGTCTATTTCAAGCTTCACTAGGAATTCTAAGGCTAGGATTTA
TCATTGATTTTTTATCCAAAGCAATCTTAATTGGATTCATGGCTGGAGCTGCTATAATTG
TGTCTTTGCAACAACTTAAGAGCTTACTTGGAATCACACATTTCACTCAACAAATGAGTC
TTGTTCCTGTTATGAGTTCTGTTTTTCAAAACATACATGAGTGGTCGTGGCAAACAATAG
TGATGGGAATTTGCTTCTTGGTGCTACTACTAATAGCAAGACACGTTAGCATGAGGAAAC
CAAAGCTATTCTGGGTCTCTGCTGGAGCTCCTCTTATGTGTGTCATAATCTCTACTCTTC
TGTGTTTTGCAATCAAGGCTCAAAATCATGGCATCAGTTTAATTGGAAAATTGCATGAAG
GAATAAATCCTTCTTCATGGAATATGTTGAAATTTCATGGAAGTCACCTTGGTCTAGTCG
TGAAAACTGGCATTATCACTGGCATTTTGTCCCTCACTGAAGGTATTGCAGTAGGAAGGA
CATTTGCAGCTCTGGGAAACTACAAAGTGGATGGAAATAAAGAAATGATGGCAATTGGGT
GTATGAATGTGGTTGGATCCTTCACTTCCTGCTATGTAACAACAGGTGCTTTCTCTCGTT
CAGCTGTTAATAACAATGCAGGAGCAAAAACAGCAGCTTCGAATATAGTAATGTCCGTGA
CAGTGATGGTGACACTCCTTTTTCTTATGCCATTGTTCCAATACACACCTAATGTTGTAT
TGGGCGCAATCATAGTCACAGCAGTGATTGGCCTCATTGATATCCCTGCTGCCTGCCACA
TTTGGAAGATAGACAAATTCGACTTCCTTGTGATGTTAACCGCTTTCTTTGGAGTCGTTT
TTATCTCAGTCCAGTTAGGCCTTGCTGTTGCAGTGAGTTCATTTTTGCTCATAATCTTCA
CCTTGTGAACATCATATTTTGTGTATTTGCATATATGTTGTCTTTCGTGTGCTCCTTTTG
ATTGACAAGAGATGACAATGCTATTGATCAGGTTGGATTATCAACTTTTAGGATACTCCT
GCAAATTACAAGGCCTAAAACAGTAATGATGGGGAATATACCAGGGACAGACATATATAG
AAATCTTCATCAATACAGGGAAGCTACAAGAATACCAGGCTTTCTTATTTTGAGCATTGA
AGCTCCTATCAATTTTGCAAACATCACATATCTCAATGACAGGACGCTACGATGGATTGA
AGAAGAAGAGGAAGATAACATAAAGGAACACTCAAGCCTTCGATTTTTGGTCCTGGAAAT
GTCAGCTGTGAGCGCCATTGACACAAGTGGAATCTCACTTTTCAAGGAGTTAAAAGCAAC
AATGGAAAAGAGGGGTGTTGAGCTTGTGTTGGTGAATCCTCTTGCCGAGGTCATAGAAAA
GCTGAAAAAAGCAGACGAATCTAATACATTCATAAGAGCAGACAACCTTTTCTTGACAGT
TGGAGAGGCTGTGGCTTCACTTTCATCAACAATGAAGAGCCAGTCAACCAAGACGGAAGA
AGCACATACAATCGTGCCACATTACTGATTAATATCAAGATAGACGCAGCAGAAACGTAC
TGCATATAATTTGTATCAAATCAATTATTGCAACATTCCACACTTTACAGTTTAAATGAT
TAAAGTGAAATGTAACTTTATCAGTTGTGTTGCTGCTTATTAGATATGCCTCACAAGATT
TTGTTCATAATGGCAACAACTTGATGCTTTTCAATTCAAGTGTTCATGTTGATTATTTAC
ATACACTCTCGGCACAAAGATCATAAGTTTGCACTCTCAAAACATTTCTTATTATTGCAG
TTCGCAGCTTATTTCATGATATCAATTGAAAATTTGAGCTTTGCATCATACTAAACTGAA
AGTATTTAAGTTAATAACACAAATTGATAAAAATAGAAAGAAAAAAAAAAGACAAAGCAG
TGTTTTCTGATAGCAAGAACAAACTGGAATCAGTTTATGAATAAAAAAACAAAGCCTTAA
CTGCAATATGATGATAAAAGAAACAAACTGGAAATCGGCAAAAGAGCAAGGTGTGCACTA
AAAAAAGTAAAGGTAACCAGCAACATCCTAGATGTTGGGGGGAAATGACAGTATAAGTTT
ATGGATAAAAT
[truncated: 37,924,518 more chars]
