# Supplementary material for: Comparative transcriptome investigation of global gene expression changes caused by miR156 overexpression in Medicago sativa
Source: BMC Genomics. 2016 Aug 19;17:658. doi: 10.1186/s12864-016-3014-6 (PMC4992203; doi:10.1186/s12864-016-3014-6)
Supplement: Additional file 2: Table S2. — Differentially expressed genes with significant fold change detected between WT and two miR156OE genotypes (A11and A17). Differentially expressed genes between WT and the two miR156OE genotypes A11a and A17. (XLSX 1067 kb) [file 12864_2016_3014_MOESM2_ESM.xlsx]

## Sheet: WT_A11a
Supplemtary Table 2. Differentially expressed genes with significant fold change detected between WT and A11
test_id	gene_id	gene	locus	sample_1	sample_2	status	value_1	value_2	log2(fold_change)	test_stat	p_value	q_value	significant	FC	Annotation
XLOC_042975	XLOC_042975	Medtr8g014740,Medtr8g014880	chr8:4618336-4787445	WT	A11a	OK	8659.05	5.06366	-10.7398	-1.15106	0.00015	0.0031025	yes	1710.02	receptor-like kinase
XLOC_028082	XLOC_028082	Medtr5g045200	chr5:19828893-19829493	WT	A11a	OK	6438.78	9.4496	-9.41232	-0.0340326	0.004	0.0418183	yes	681.382	hypothetical protein
XLOC_030727	XLOC_030727	Medtr5g037890	chr5:16560410-16561366	WT	A11a	OK	122.417	2.33265	-5.7137	-8.41262	5e-05	0.00119949	yes	52.4802	thioredoxin-like protein
XLOC_021294	XLOC_021294	Medtr4g081460	chr4:31602230-31605206	WT	A11a	OK	171.324	3.79143	-5.49784	-6.74209	5e-05	0.00119949	yes	45.1871	sesquiterpene synthase
XLOC_006046	XLOC_006046	Medtr1g100607,	chr1:45525334-45546819	WT	A11a	OK	97.4289	2.77452	-5.13404	-9.84881	5e-05	0.00119949	yes	35.1156	hypothetical protein
XLOC_031397	XLOC_031397	Medtr5g068220,Medtr5g068250	chr5:28843516-28857008	WT	A11a	OK	61.0342	1.78096	-5.09889	-4.4183	5e-05	0.00119949	yes	34.2704	cysteine-rich RLK (receptor-like kinase) protein, putative
XLOC_023853	XLOC_023853	Medtr4g045810	chr4:15723074-15729347	WT	A11a	OK	216.71	6.8874	-4.97566	-6.72414	5e-05	0.00119949	yes	31.4647	(E)-beta-ocimene/myrcene synthase
XLOC_048730	XLOC_048730	Medtr0010s0190	scaffold0010:133242-133650	WT	A11a	OK	313.452	11.1267	-4.81615	-5.56022	5e-05	0.00119949	yes	28.1712	hypothetical protein
XLOC_017292	XLOC_017292	Medtr3g467220,Medtr3g467290	chr3:27710420-27747404	WT	A11a	OK	7.86983	0.285761	-4.78345	-3.53145	0.0001	0.00219049	yes	27.5399	cytochrome P450 family protein
XLOC_011293	XLOC_011293	Medtr2g064425	chr2:27325316-27329934	WT	A11a	OK	28.9825	1.18585	-4.61119	-7.25303	5e-05	0.00119949	yes	24.4403	monoterpene synthase
XLOC_042901	XLOC_042901	Medtr8g012565	chr8:3629639-3635402	WT	A11a	OK	457.539	18.9243	-4.59558	-7.02848	5e-05	0.00119949	yes	24.1773	1-deoxy-D-xylulose 5-phosphate reductoisomerase
XLOC_027212	XLOC_027212	Medtr5g017550	chr5:6409716-6410490	WT	A11a	OK	8.19323	0.357856	-4.51698	-4.31407	5e-05	0.00119949	yes	22.8953	EF hand calcium-binding family protein
XLOC_009364	XLOC_009364	Medtr2g096330	chr2:41150202-41153044	WT	A11a	OK	13.3476	0.591613	-4.49578	-6.19744	5e-05	0.00119949	yes	22.5613	3,4-dihydroxy-2-butanone 4-phosphate synthase
XLOC_002162	XLOC_002162	Medtr1g082690	chr1:36810211-36812694	WT	A11a	OK	1.53376	0.0680411	-4.49453	-2.63419	0.00015	0.0031025	yes	22.5418	phototropic-responsive NPH3 family protein
XLOC_000618	XLOC_000618	Medtr1g027970	chr1:9257169-9486695	WT	A11a	OK	10.2995	0.458206	-4.49044	-3.0826	0.00385	0.0406077	yes	22.478	receptor-like kinase
XLOC_044848	XLOC_044848	Medtr8g087860	chr8:36349716-36355339	WT	A11a	OK	9.32786	0.418543	-4.4781	-4.04886	5e-05	0.00119949	yes	22.2865	MADS-box transcription factor
XLOC_031884	XLOC_031884	Medtr5g083710	chr5:36108625-36109539	WT	A11a	OK	46.2662	2.13705	-4.43627	-6.007	5e-05	0.00119949	yes	21.6496	heavy-metal-associated domain protein
XLOC_015128	XLOC_015128	Medtr3g098560	chr3:44997556-44999610	WT	A11a	OK	3.42603	0.163391	-4.39014	-3.94578	5e-05	0.00119949	yes	20.9683	floral meristem identity control protein LEAFY (LFY) protein
XLOC_012585	XLOC_012585	-	chr2:37507302-37507540	WT	A11a	OK	80.2148	3.91418	-4.35709	-3.88593	0.00015	0.0031025	yes	20.4934	#N/A
XLOC_031991	XLOC_031991	Medtr5g087090	chr5:37710151-37713334	WT	A11a	OK	1.7251	0.0868596	-4.31185	-3.8678	0.00045	0.00766446	yes	19.8608	receptor-like protein
XLOC_007684	XLOC_007684	Medtr2g034360	chr2:13120618-13120919	WT	A11a	OK	161.289	8.38584	-4.26555	-3.57841	5e-05	0.00119949	yes	19.2335	hypothetical protein
XLOC_044306	XLOC_044306	Medtr8g068265,Medtr8g068300	chr8:28466085-28479276	WT	A11a	OK	2.54724	0.138397	-4.20205	-3.3324	5e-05	0.00119949	yes	18.4053	1-deoxy-D-xylulose-5-phosphate synthase
XLOC_001882	XLOC_001882	Medtr1g072540	chr1:32189147-32190638	WT	A11a	OK	2.60909	0.144443	-4.17497	-3.22045	0.00105	0.0151172	yes	18.0631	adenylate isopentenyltransferase
XLOC_003805	XLOC_003805	Medtr1g026160	chr1:8448217-8453684	WT	A11a	OK	24.571	1.39252	-4.14119	-7.12542	5e-05	0.00119949	yes	17.645	ACT-like tyrosine kinase family protein
XLOC_045815	XLOC_045815	Medtr8g015950	chr8:5271617-5272987	WT	A11a	OK	13.007	0.744732	-4.12643	-5.06305	5e-05	0.00119949	yes	17.4654	2,3-diketo-5-methylthio-1-phosphopentane phosphatase
XLOC_017754	XLOC_017754	Medtr3g076950,Medtr3g076960	chr3:34545419-34550611	WT	A11a	OK	275.447	16.3616	-4.07339	-7.58154	5e-05	0.00119949	yes	16.835	phloem specific protein
XLOC_001800	XLOC_001800	Medtr1g069915	chr1:30597284-30599321	WT	A11a	OK	9.98441	0.595081	-4.06852	-5.23069	5e-05	0.00119949	yes	16.7782	CRAL/TRIO, amino-terminal domain protein
XLOC_011976	XLOC_011976	Medtr2g090755	chr2:38909623-38910616	WT	A11a	OK	4.78743	0.289701	-4.04662	-3.59424	0.00045	0.00766446	yes	16.5255	glutaredoxin-C1 protein
XLOC_014517	XLOC_014517	Medtr3g079650,Medtr3g079700,Medtr3g079720	chr3:35950332-35980573	WT	A11a	OK	1.53868	0.096227	-3.99911	-1.41686	5e-05	0.00119949	yes	15.9901	double-stranded RNA-binding motif protein
XLOC_046995	XLOC_046995	Medtr8g064180	chr8:26900595-26902753	WT	A11a	OK	7.60885	0.482729	-3.97839	-4.39728	5e-05	0.00119949	yes	15.7621	xyloglucan endotransglucosylase/hydrolase family protein
XLOC_004568	XLOC_004568	Medtr1g052120	chr1:21006593-21007175	WT	A11a	OK	6.73832	0.431802	-3.96395	-3.62507	0.0028	0.0320541	yes	15.6051	transmembrane protein, putative
XLOC_031529	XLOC_031529	Medtr5g072980	chr5:31052310-31054387	WT	A11a	OK	1.15602	0.0754876	-3.93679	-2.92639	0.0029	0.0328729	yes	15.3141	cytochrome P450 family 71 protein
XLOC_032192	XLOC_032192	Medtr5g092820	chr5:40539836-40541403	WT	A11a	OK	22.9114	1.50507	-3.92816	-5.3942	5e-05	0.00119949	yes	15.2228	eukaryotic translation initiation factor SUI1
XLOC_036617	XLOC_036617	Medtr7g010950	chr7:2821577-2824992	WT	A11a	OK	2.56763	0.171312	-3.90574	-3.89332	5e-05	0.00119949	yes	14.988	DOF-type zinc finger DNA-binding family protein
XLOC_023350	XLOC_023350	Medtr4g019580	chr4:6145156-6150261	WT	A11a	OK	1.7135	0.114986	-3.89741	-3.62503	0.00045	0.00766446	yes	14.9018	peptide/nitrate transporter plant
XLOC_043429	XLOC_043429	Medtr8g032690	chr8:12543820-12545777	WT	A11a	OK	36.4121	2.45376	-3.89135	-4.49368	5e-05	0.00119949	yes	14.8393	zinc finger, C3HC4 type (RING finger) protein
XLOC_045192	XLOC_045192	Medtr8g099365	chr8:41863729-41864362	WT	A11a	OK	8.17693	0.574953	-3.83004	-3.50899	0.00165	0.021387	yes	14.2219	hypothetical protein
XLOC_002298	XLOC_002298	Medtr1g086390	chr1:38659764-38662935	WT	A11a	OK	2.18718	0.159626	-3.7763	-2.46805	0.0001	0.00219049	yes	13.7019	polygalacturonase/glycoside hydrolase family protein
XLOC_044620	XLOC_044620	Medtr8g077380,Medtr8g077420	chr8:32867090-32899996	WT	A11a	OK	130.13	9.81365	-3.72902	-3.09401	0.00185	0.0233424	yes	13.2601	MYB family transcription factor
XLOC_011910	XLOC_011910	Medtr2g089290	chr2:37713090-37719250	WT	A11a	OK	1.99278	0.150461	-3.72732	-2.29315	5e-05	0.00119949	yes	13.2445	S-locus lectin kinase family protein
XLOC_004852	XLOC_004852	Medtr1g061710	chr1:26956509-26959825	WT	A11a	OK	38.2604	2.89603	-3.7237	-3.61916	5e-05	0.00119949	yes	13.2113	sulfite exporter TauE/SafE family protein
XLOC_003033	XLOC_003033	Medtr1g110120	chr1:49669526-49672177	WT	A11a	OK	2.76791	0.210055	-3.71996	-3.1744	5e-05	0.00119949	yes	13.1771	wall associated kinase-like protein
XLOC_039555	XLOC_039555	Medtr7g010650	chr7:2661638-2666062	WT	A11a	OK	51.2811	3.90538	-3.71489	-5.96994	5e-05	0.00119949	yes	13.1309	major intrinsic protein (MIP) family transporter
XLOC_026765	XLOC_026765	Medtr5g005670	chr5:566634-569952	WT	A11a	OK	16.94	1.3019	-3.70175	-6.35019	5e-05	0.00119949	yes	13.0118	tryptophan synthase beta type 2
XLOC_019126	XLOC_019126	Medtr3g117590	chr3:55059922-55062189	WT	A11a	OK	3.39951	0.267006	-3.67038	-3.57315	5e-05	0.00119949	yes	12.7319	GLN phosphoribosyl pyrophosphate amidotransferase
XLOC_013907	XLOC_013907	Medtr3g464370	chr3:25861899-25864983	WT	A11a	OK	31.8546	2.51446	-3.66318	-3.89937	5e-05	0.00119949	yes	12.6686	mannose-binding lectin superfamily protein
XLOC_020340	XLOC_020340	Medtr4g046920	chr4:16841328-16844511	WT	A11a	OK	1.17956	0.10085	-3.54795	-3.39394	0.00145	0.0193636	yes	11.6961	receptor-like protein
XLOC_049888	XLOC_049888	-	scaffold0221:16329-16595	WT	A11a	OK	140.46	12.2361	-3.52095	-4.70383	5e-05	0.00119949	yes	11.4792	#N/A
XLOC_048352	XLOC_048352	-	chr8:15741324-15741556	WT	A11a	OK	22.9684	2.01468	-3.51103	-3.30369	0.0005	0.00835476	yes	11.4005	#N/A
XLOC_017294	XLOC_017294	Medtr3g467270	chr3:27710420-27747404	WT	A11a	OK	29.8016	2.63585	-3.49905	-5.46656	5e-05	0.00119949	yes	11.3063	salicylic acid carboxyl methyltransferase
XLOC_037535	XLOC_037535	Medtr7g058700	chr7:21197373-21201131	WT	A11a	OK	0.788295	0.070271	-3.48773	-2.68681	0.0008	0.012181	yes	11.2179	tyrosine/DOPA decarboxylase
XLOC_002524	XLOC_002524	Medtr1g093980	chr1:42196714-42197152	WT	A11a	OK	28.3756	2.54018	-3.48165	-3.66729	5e-05	0.00119949	yes	11.1707	hypothetical protein
XLOC_009538	XLOC_009538	Medtr2g101400	chr2:43597996-43601669	WT	A11a	OK	10.9359	0.986296	-3.4709	-4.98506	5e-05	0.00119949	yes	11.0878	LEM3 (ligand-effect modulator 3) family protein
XLOC_032462	XLOC_032462	Medtr5g028690	chr5:12003902-12004133	WT	A11a	OK	21.4759	1.95289	-3.45904	-3.10681	0.0006	0.00967363	yes	10.997	ankyrin repeat protein
XLOC_029327	XLOC_029327	Medtr5g091340	chr5:39809071-39814162	WT	A11a	OK	60.2173	5.58388	-3.43084	-7.18334	5e-05	0.00119949	yes	10.7841	sucrose-phosphate synthase family protein
XLOC_031801	XLOC_031801	Medtr5g081740	chr5:35023423-35029850	WT	A11a	OK	6.95444	0.646123	-3.42805	-3.80821	5e-05	0.00119949	yes	10.7633	acid phosphatase-like protein
XLOC_036608	XLOC_036608	Medtr7g010710	chr7:2683536-2688043	WT	A11a	OK	1.46041	0.135811	-3.4267	-2.57854	0.0008	0.012181	yes	10.7532	(E)-beta-ocimene/myrcene synthase
XLOC_020494	XLOC_020494	Medtr4g053420	chr4:19388172-19390689	WT	A11a	OK	16.4096	1.53759	-3.41579	-5.19485	5e-05	0.00119949	yes	10.6722	UDP-D-apiose/UDP-D-xylose synthase
XLOC_019100	XLOC_019100	Medtr3g116720	chr3:54590395-54591081	WT	A11a	OK	26.7733	2.56371	-3.38449	-1.70108	0.0005	0.00835476	yes	10.4432	MYB family transcription factor
XLOC_009122	XLOC_009122	Medtr2g089030	chr2:37553848-37558591	WT	A11a	OK	100.011	9.61056	-3.37939	-6.98482	5e-05	0.00119949	yes	10.4063	beta-amylase
XLOC_010382	XLOC_010382	Medtr2g028530	chr2:10581156-10588181	WT	A11a	OK	202.201	19.5035	-3.37398	-6.36904	5e-05	0.00119949	yes	10.3674	oxidoreductase/ferric-chelate reductase
XLOC_038759	XLOC_038759	Medtr7g099260	chr7:39789339-39791288	WT	A11a	OK	43.783	4.35026	-3.3312	-6.46896	5e-05	0.00119949	yes	10.0645	TPR repeat protein
XLOC_009803	XLOC_009803	Medtr2g008990	chr2:1718019-1721093	WT	A11a	OK	3.49024	0.349087	-3.32167	-2.74888	5e-05	0.00119949	yes	9.99821	ICE-like protease (caspase) p20 domain protein
XLOC_044992	XLOC_044992	Medtr8g092340	chr8:38591982-38592621	WT	A11a	OK	3.28102	0.328359	-3.32079	-1.92768	0.0007	0.0109611	yes	9.99211	transmembrane protein, putative
XLOC_027843	XLOC_027843	Medtr5g036290,Medtr5g036360	chr5:15818917-15837316	WT	A11a	OK	124.459	12.6033	-3.3038	-8.26593	5e-05	0.00119949	yes	9.87513	matrixin family protein
XLOC_027985	XLOC_027985	Medtr5g041380,Medtr5g041400,Medtr5g041530	chr5:18187490-18231781	WT	A11a	OK	3.7117	0.376002	-3.30327	-2.63138	5e-05	0.00119949	yes	9.8715	DOF domain, zinc finger protein
XLOC_012110	XLOC_012110	Medtr2g096380	chr2:41173924-41175393	WT	A11a	OK	39.179	3.98365	-3.29792	-5.93306	5e-05	0.00119949	yes	9.83497	myb transcription factor
XLOC_046746	XLOC_046746	Medtr8g463140	chr8:22192722-22198341	WT	A11a	OK	66.4391	6.77195	-3.29439	-2.79448	0.00225	0.0272106	yes	9.81093	squamosa promoter-binding-like protein
XLOC_017896	XLOC_017896	Medtr3g081060	chr3:36711480-36714102	WT	A11a	OK	3.10494	0.316952	-3.29223	-3.29379	0.0002	0.00396024	yes	9.79625	triacylglycerol lipase-like protein
XLOC_014216	XLOC_014216	Medtr3g069410	chr3:31052778-31056851	WT	A11a	OK	24.9427	2.57093	-3.27825	-4.93783	5e-05	0.00119949	yes	9.70178	zinc ion-binding protein
XLOC_043885	XLOC_043885	Medtr8g060850	chr8:21269934-21271088	WT	A11a	OK	1318.09	136.725	-3.2691	-6.81649	5e-05	0.00119949	yes	9.64045	metallothionein-like protein type 3
XLOC_021683	XLOC_021683	Medtr4g094202	chr4:37409419-37411534	WT	A11a	OK	2.10175	0.220865	-3.25036	-2.52588	0.0005	0.00835476	yes	9.51603	ICE-like protease (caspase) p20 domain protein
XLOC_028036	XLOC_028036	Medtr5g043660	chr5:19189610-19190948	WT	A11a	OK	7.39415	0.796036	-3.21548	-4.44532	5e-05	0.00119949	yes	9.28872	nodulin-like protein, putative
XLOC_038873	XLOC_038873	Medtr7g102490	chr7:41535867-41537833	WT	A11a	OK	1.42442	0.15384	-3.21087	-2.93881	0.00055	0.00902778	yes	9.25909	UDP-glucosyltransferase family protein
XLOC_019087	XLOC_019087	Medtr3g116270,Medtr3g116320	chr3:54380959-54399181	WT	A11a	OK	3.37069	0.375016	-3.16802	-3.48968	5e-05	0.00119949	yes	8.98812	BURP domain protein
XLOC_030345	XLOC_030345	Medtr5g025650	chr5:10449204-10457952	WT	A11a	OK	21.665	2.44018	-3.15031	-6.16163	5e-05	0.00119949	yes	8.87846	long-chain-alcohol oxidase FAO1-like protein
XLOC_046284	XLOC_046284	Medtr8g033270	chr8:12807413-12812113	WT	A11a	OK	2.37144	0.274032	-3.11335	-1.57837	0.00115	0.0161981	yes	8.6539	MADS-box transcription factor
XLOC_031181	XLOC_031181	Medtr5g059820	chr5:24860760-24866496	WT	A11a	OK	5.05785	0.586051	-3.10943	-4.81568	5e-05	0.00119949	yes	8.63042	nitrate reductase [NADH]-like protein
XLOC_019565	XLOC_019565	Medtr4g011270	chr4:2681609-2682501	WT	A11a	OK	1.80735	0.213646	-3.08058	-2.09395	0.003	0.0337125	yes	8.45954	late embryogenesis abundant protein group 3, putative
XLOC_028862	XLOC_028862	Medtr5g077850	chr5:33249853-33252245	WT	A11a	OK	9.23343	1.11014	-3.05612	-5.09791	5e-05	0.00119949	yes	8.31733	eukaryotic aspartyl protease family protein
XLOC_030074	XLOC_030074	Medtr5g016890	chr5:6108176-6122315	WT	A11a	OK	8.97417	1.08247	-3.05145	-2.48928	0.00015	0.0031025	yes	8.29045	ubiquitin ligase complex F-box protein GRR1, putative
XLOC_032056	XLOC_032056	Medtr5g089140	chr5:38743346-38743787	WT	A11a	OK	3.4588	0.417513	-3.05038	-1.87223	0.00115	0.0161981	yes	8.2843	agenet domain protein
XLOC_002785	XLOC_002785	Medtr1g102210,Medtr1g102220	chr1:46158239-46167651	WT	A11a	OK	2.33084	0.281769	-3.04826	-2.99386	5e-05	0.00119949	yes	8.27214	cytochrome P450 family protein
XLOC_025303	XLOC_025303	Medtr4g094748	chr4:38885726-38887061	WT	A11a	OK	1.92411	0.236896	-3.02186	-2.67707	0.001	0.0145465	yes	8.12214	unusual floral organs-like protein
XLOC_029576	XLOC_029576	Medtr5g097180	chr5:42547642-42549779	WT	A11a	OK	2.16986	0.269171	-3.011	-3.39276	5e-05	0.00119949	yes	8.06123	serine carboxypeptidase-like protein
XLOC_042903	XLOC_042903	Medtr8g012585	chr8:3651860-3655164	WT	A11a	OK	7.01497	0.873925	-3.00486	-4.12585	5e-05	0.00119949	yes	8.027	cytochrome P450 family 82 protein
XLOC_044411	XLOC_044411	Medtr8g070840	chr8:30016749-30019480	WT	A11a	OK	27.411	3.42521	-3.00049	-6.35729	5e-05	0.00119949	yes	8.00272	WEAK movement UNDER BLUE LIGHT-like protein
XLOC_046791	XLOC_046791	Medtr8g465470	chr8:23340680-23344241	WT	A11a	OK	1.71633	0.214708	-2.99888	-2.67233	0.00025	0.00473979	yes	7.99379	S-locus lectin kinase family protein
XLOC_033199	XLOC_033199	Medtr6g028090,Medtr6g028100,Medtr6g028120	chr6:9988488-10014344	WT	A11a	OK	1.07391	0.134743	-2.9946	-2.04753	5e-05	0.00119949	yes	7.97011	beta-D-glucoside glucohydrolase
XLOC_000841	XLOC_000841	Medtr1g035570	chr1:12940388-12956283	WT	A11a	OK	105.449	13.2472	-2.99279	-3.29664	5e-05	0.00119949	yes	7.96012	B3 DNA-binding domain protein
XLOC_034063	XLOC_034063	Medtr6g477750	chr6:28524567-28525883	WT	A11a	OK	1.25281	0.158258	-2.98483	-1.65681	0.0014	0.0188488	yes	7.91632	resistance protein, putative
XLOC_034439	XLOC_034439	Medtr6g004000	chr6:58841-60515	WT	A11a	OK	1.22395	0.154884	-2.98229	-2.15372	0.00295	0.0333173	yes	7.9024	actin-97
XLOC_005663	XLOC_005663	Medtr1g088230	chr1:39490104-39491348	WT	A11a	OK	61.2449	7.80707	-2.97174	-6.05001	5e-05	0.00119949	yes	7.84482	late embryogenesis abundant protein
XLOC_033233	XLOC_033233	Medtr6g033240	chr6:10532117-10538489	WT	A11a	OK	28.7142	3.66115	-2.9714	-5.99501	5e-05	0.00119949	yes	7.84297	aminopeptidase
XLOC_009125	XLOC_009125	Medtr2g089120,Medtr2g089130	chr2:37615390-37628250	WT	A11a	OK	36.0805	4.61439	-2.96701	-6.06873	5e-05	0.00119949	yes	7.81914	sesquiterpene synthase
XLOC_009620	XLOC_009620	Medtr2g103750	chr2:44667525-44668852	WT	A11a	OK	10.1367	1.31608	-2.94527	-4.07748	5e-05	0.00119949	yes	7.7022	transmembrane protein, putative
XLOC_047278	XLOC_047278	Medtr8g075340	chr8:31858277-31864631	WT	A11a	OK	43.9321	5.71006	-2.9437	-6.16299	5e-05	0.00119949	yes	7.69382	osmosensor histidine kinase
XLOC_003406	XLOC_003406	Medtr1g012430	chr1:2466105-2467356	WT	A11a	OK	1.69421	0.222185	-2.93078	-2.55518	0.0004	0.00698036	yes	7.62523	alpha/beta hydrolase fold protein
XLOC_027317	XLOC_027317	Medtr5g020570	chr5:7872414-7877255	WT	A11a	OK	2.03745	0.26793	-2.92684	-3.55748	5e-05	0.00119949	yes	7.60443	ubiquitin-protein ligase
XLOC_019725	XLOC_019725	Medtr4g017650	chr4:5542810-5544084	WT	A11a	OK	2.42231	0.322478	-2.90911	-2.61786	0.00035	0.00625452	yes	7.51155	phosphatidylethanolamine-binding protein
XLOC_016132	XLOC_016132	Medtr3g016200	chr3:4808732-4809295	WT	A11a	OK	5.01556	0.668214	-2.90803	-2.30315	0.0024	0.0285302	yes	7.50593	transmembrane protein, putative
XLOC_003974	XLOC_003974	Medtr1g031650	chr1:11069079-11071368	WT	A11a	OK	105.724	14.1139	-2.90512	-6.38843	5e-05	0.00119949	yes	7.4908	calcium-dependent lipid-binding (CaLB domain) family protein
XLOC_021375	XLOC_021375	Medtr4g083970	chr4:32672559-32674197	WT	A11a	OK	34.8024	4.67344	-2.89663	-6.27862	5e-05	0.00119949	yes	7.44685	phloem protein
XLOC_036054	XLOC_036054	Medtr6g082890	chr6:30962640-30965021	WT	A11a	OK	2.69854	0.363119	-2.89366	-3.23826	5e-05	0.00119949	yes	7.43153	tyrosine kinase family protein
XLOC_019342	XLOC_019342	-	chr3:48230742-48231081	WT	A11a	OK	30.5824	4.15686	-2.87914	-3.39365	5e-05	0.00119949	yes	7.35711	#N/A
XLOC_011289	XLOC_011289	Medtr2g064310	chr2:27250581-27253767	WT	A11a	OK	4.75101	0.646048	-2.87852	-3.14516	5e-05	0.00119949	yes	7.35395	ZIP zinc/iron transport family protein
XLOC_024642	XLOC_024642	Medtr4g075230	chr4:28730385-28731693	WT	A11a	OK	1.96079	0.267502	-2.87381	-2.33449	0.0006	0.00967363	yes	7.32998	fasciclin domain protein
XLOC_008821	XLOC_008821	Medtr2g078700	chr2:32897237-32899105	WT	A11a	OK	2.0321	0.277784	-2.87094	-2.66973	0.0011	0.0156473	yes	7.31542	CUP-shaped cotyledon protein, putative
XLOC_037984	XLOC_037984	Medtr7g075540	chr7:28287871-28291257	WT	A11a	OK	9.17851	1.25636	-2.86901	-4.28814	5e-05	0.00119949	yes	7.30564	cytochrome P450 family protein
XLOC_021679	XLOC_021679	Medtr4g094020,Medtr4g094050,Medtr4g094060	chr4:37315116-37344248	WT	A11a	OK	13.1269	1.80358	-2.86359	-4.99204	5e-05	0.00119949	yes	7.27824	amino-terminal domain terpene synthase
XLOC_028242	XLOC_028242	Medtr5g055310	chr5:22781072-22784451	WT	A11a	OK	23.1633	3.18902	-2.86065	-5.99762	5e-05	0.00119949	yes	7.26343	wall-associated kinase family protein
XLOC_039687	XLOC_039687	Medtr7g015710	chr7:4880582-4885127	WT	A11a	OK	4.35541	0.612182	-2.83077	-3.413	5e-05	0.00119949	yes	7.11454	PLC-like phosphodiesterase superfamily protein
XLOC_014446	XLOC_014446	Medtr3g077560	chr3:34863895-34865462	WT	A11a	OK	22.7254	3.19814	-2.829	-4.96452	5e-05	0.00119949	yes	7.10581	glutaredoxin C1
XLOC_028480	XLOC_028480	Medtr5g065010	chr5:27326339-27329548	WT	A11a	OK	29.0506	4.11764	-2.81868	-5.96663	5e-05	0.00119949	yes	7.05517	flavonol synthase/flavanone 3-hydroxylase
XLOC_034761	XLOC_034761	Medtr6g015795	chr6:5467357-5470849	WT	A11a	OK	2.43738	0.351728	-2.7928	-3.41381	5e-05	0.00119949	yes	6.92973	carbohydrate-binding protein of the ER protein
XLOC_047528	XLOC_047528	Medtr8g085340	chr8:35353456-35354791	WT	A11a	OK	3.19725	0.462017	-2.79081	-1.72886	0.00235	0.0280899	yes	6.92018	ubiquitin-like Rad60 SUMO-like protein
XLOC_044991	XLOC_044991	Medtr8g092320	chr8:38581846-38582735	WT	A11a	OK	3.20273	0.463166	-2.7897	-2.30195	0.0013	0.017829	yes	6.91486	hypothetical protein
XLOC_014094	XLOC_014094	Medtr3g064500	chr3:29064790-29066449	WT	A11a	OK	16.7841	2.43185	-2.78697	-4.56976	5e-05	0.00119949	yes	6.90179	myb transcription factor
XLOC_003456	XLOC_003456	Medtr1g013760	chr1:3258028-3259870	WT	A11a	OK	8.94447	1.29623	-2.78667	-2.19991	5e-05	0.00119949	yes	6.90035	WRKY family transcription factor
XLOC_000891	XLOC_000891	Medtr1g037580	chr1:13909294-13915912	WT	A11a	OK	9.92305	1.45018	-2.77455	-4.49798	5e-05	0.00119949	yes	6.84263	cytochrome P450 family ABA 8'-hydroxylase
XLOC_031398	XLOC_031398	Medtr5g068260,Medtr5g068290	chr5:28859023-28875866	WT	A11a	OK	11.0976	1.62528	-2.77148	-2.64052	5e-05	0.00119949	yes	6.82808	cysteine-rich receptor-kinase-like protein
XLOC_019209	XLOC_019209	-	chr3:12991442-12991690	WT	A11a	OK	25.8581	3.79043	-2.77019	-2.30843	0.00115	0.0161981	yes	6.82198	#N/A
XLOC_042413	XLOC_042413	Medtr7g117200	chr7:48407554-48412319	WT	A11a	OK	24.5941	3.61072	-2.76796	-3.83348	5e-05	0.00119949	yes	6.81144	WRKY family transcription factor
XLOC_000317	XLOC_000317	Medtr1g017500	chr1:4910191-4910976	WT	A11a	OK	6.20992	0.91939	-2.75583	-2.77941	5e-05	0.00119949	yes	6.75441	hypothetical protein
XLOC_007086	XLOC_007086	Medtr2g014950	chr2:4342668-4367524	WT	A11a	OK	38.9035	5.83437	-2.73725	-3.30392	5e-05	0.00119949	yes	6.66798	28 kDa heat- and acid-stable phosphoprotein-like protein
XLOC_049326	XLOC_049326	Medtr0070s0020	scaffold0070:15489-17505	WT	A11a	OK	1.11587	0.168233	-2.72963	-2.46362	0.00085	0.0127707	yes	6.63286	LRR receptor-like kinase family protein
XLOC_025593	XLOC_025593	Medtr4g105080	chr4:43531539-43534596	WT	A11a	OK	16.9828	2.57972	-2.71879	-4.27473	5e-05	0.00119949	yes	6.5832	oxidoreductase/ferric-chelate reductase
XLOC_046597	XLOC_046597	Medtr8g446430	chr8:18164032-18172285	WT	A11a	OK	1.76158	0.269649	-2.70772	-3.18411	5e-05	0.00119949	yes	6.53288	inwardly rectifying potassium channel subunit
XLOC_038563	XLOC_038563	Medtr7g092870	chr7:36860183-36861142	WT	A11a	OK	4.11085	0.629477	-2.70721	-2.63852	0.0012	0.0167401	yes	6.53057	acid phosphatase class IIIB protein, putative
XLOC_018188	XLOC_018188	-	chr3:41021552-41023102	WT	A11a	OK	6.53265	1.00072	-2.70664	-2.42762	5e-05	0.00119949	yes	6.528	#N/A
XLOC_031639	XLOC_031639	Medtr5g076310,Medtr5g076320,Medtr5g076440,Medtr5g076500	chr5:32523276-32648444	WT	A11a	OK	18.1717	2.79074	-2.70297	-1.77337	0.00085	0.0127707	yes	6.51141	P-loop nucleoside triphosphate hydrolase superfamily protein
XLOC_019361	XLOC_019361	-	chr3:50259399-50259597	WT	A11a	OK	142.302	21.9415	-2.69722	-2.98318	5e-05	0.00119949	yes	6.48551	#N/A
XLOC_014724	XLOC_014724	Medtr3g086050	chr3:38935303-38936374	WT	A11a	OK	19.054	2.9426	-2.69493	-4.74337	5e-05	0.00119949	yes	6.47522	localized small heat shock protein
XLOC_033174	XLOC_033174	Medtr6g027320	chr6:9332752-9335238	WT	A11a	OK	492.249	76.1634	-2.69222	-3.84369	5e-05	0.00119949	yes	6.46307	transmembrane protein, putative
XLOC_013377	XLOC_013377	Medtr3g041700	chr3:14847764-14852904	WT	A11a	OK	55.4247	8.59895	-2.6883	-5.91396	5e-05	0.00119949	yes	6.44553	hydroxymethylglutaryl-CoA lyase
XLOC_042640	XLOC_042640	-	chr7:44002270-44002388	WT	A11a	OK	3398.66	527.581	-2.6875	-3.85579	0.0026	0.0303641	yes	6.44196	#N/A
XLOC_034955	XLOC_034955	Medtr6g023845,Medtr6g023855	chr6:8391789-8401004	WT	A11a	OK	3.88553	0.606014	-2.68069	-2.29318	0.00035	0.00625452	yes	6.41162	P-loop nucleoside triphosphate hydrolase superfamily protein
XLOC_012153	XLOC_012153	Medtr2g097900	chr2:41818491-41823247	WT	A11a	OK	57.454	8.96776	-2.67959	-5.31636	5e-05	0.00119949	yes	6.40674	aluminum-activated citrate transporter
XLOC_047339	XLOC_047339	Medtr8g077040	chr8:32708216-32710220	WT	A11a	OK	4.12351	0.644288	-2.6781	-3.34678	5e-05	0.00119949	yes	6.40012	salicylic acid carboxyl methyltransferase
XLOC_038775	XLOC_038775	Medtr7g099710	chr7:40003338-40007996	WT	A11a	OK	2.29336	0.362308	-2.66217	-3.48045	5e-05	0.00119949	yes	6.32984	fusaric acid resistance family protein
XLOC_024637	XLOC_024637	Medtr4g075110	chr4:28665651-28667944	WT	A11a	OK	0.843177	0.133221	-2.66202	-2.24486	0.0016	0.0208769	yes	6.32919	cytochrome P450 family protein
XLOC_014192	XLOC_014192	Medtr3g067980	chr3:30614355-30614982	WT	A11a	OK	7.32509	1.15769	-2.6616	-2.84398	5e-05	0.00119949	yes	6.32734	rotundifolia-like protein
XLOC_027102	XLOC_027102	Medtr5g014090	chr5:4676358-4680564	WT	A11a	OK	4.74134	0.751911	-2.65666	-4.42523	5e-05	0.00119949	yes	6.30572	type I inositol-1,4,5-trisphosphate 5-phosphatase
XLOC_012453	XLOC_012453	-	chr2:6269262-6269389	WT	A11a	OK	961.872	152.996	-2.65235	-3.26196	0.0026	0.0303641	yes	6.28691	#N/A
XLOC_048195	XLOC_048195	Medtr8g105700	chr8:44572895-44576647	WT	A11a	OK	2.09911	0.337057	-2.63871	-2.77298	5e-05	0.00119949	yes	6.22775	MACPF domain protein
XLOC_009119	XLOC_009119	Medtr2g088980	chr2:37530523-37531686	WT	A11a	OK	1.26928	0.203909	-2.63802	-1.98041	0.00355	0.0381837	yes	6.22477	cysteine-rich RLK (receptor-like kinase) protein
XLOC_013272	XLOC_013272	Medtr3g436860	chr3:12403404-12408412	WT	A11a	OK	6.82842	1.09815	-2.63648	-3.58711	5e-05	0.00119949	yes	6.21813	F-box plant-like protein
XLOC_020318	XLOC_020318	Medtr4g046640	chr4:16401720-16402391	WT	A11a	OK	2.88196	0.465158	-2.63126	-1.84535	0.0049	0.0486651	yes	6.19567	B-box type zinc finger protein
XLOC_012839	XLOC_012839	Medtr3g013440	chr3:3610108-3611617	WT	A11a	OK	21.7302	3.50815	-2.63092	-4.30318	5e-05	0.00119949	yes	6.19421	transcription factor radialis-like protein
XLOC_044577	XLOC_044577	Medtr8g075920	chr8:32110371-32113123	WT	A11a	OK	1.17881	0.190377	-2.63039	-1.59968	0.0026	0.0303641	yes	6.19193	gibberellin-regulated family protein
XLOC_032250	XLOC_032250	Medtr8g075920	chr5:41277424-41280569	WT	A11a	OK	1.97144	0.318689	-2.62903	-2.97907	5e-05	0.00119949	yes	6.1861	gibberellin-regulated family protein
XLOC_001540	XLOC_001540	-	chr1:25994717-25996874	WT	A11a	OK	1.09846	0.178446	-2.62193	-1.37735	0.00275	0.0316519	yes	6.15573	#N/A
XLOC_003690	XLOC_003690	Medtr1g022190	chr1:6935134-6938822	WT	A11a	OK	184.722	30.052	-2.61983	-3.86169	5e-05	0.00119949	yes	6.14678	erythronate-4-phosphate dehydrogenase family protein
XLOC_009802	XLOC_009802	Medtr2g008980	chr2:1715483-1717652	WT	A11a	OK	2.82152	0.460259	-2.61596	-3.20892	5e-05	0.00119949	yes	6.13031	ICE-like protease (caspase) p20 domain protein
XLOC_030945	XLOC_030945	Medtr5g045250	chr5:19855599-19857686	WT	A11a	OK	16.6935	2.74827	-2.60269	-5.27245	5e-05	0.00119949	yes	6.07418	cytochrome P450 family protein
XLOC_009034	XLOC_009034	Medtr2g086420	chr2:36331375-36338285	WT	A11a	OK	2.68496	0.443005	-2.5995	-2.77695	5e-05	0.00119949	yes	6.06077	BZIP family transcription factor
XLOC_020903	XLOC_020903	Medtr4g068780	chr4:25795137-25796852	WT	A11a	OK	8.52257	1.4074	-2.59825	-3.72401	5e-05	0.00119949	yes	6.05552	CASP-like protein
XLOC_029016	XLOC_029016	Medtr5g082580	chr5:35506837-35510948	WT	A11a	OK	2.90773	0.481714	-2.59364	-3.62604	5e-05	0.00119949	yes	6.0362	phosphoinositide-specific phospholipase C family protein
XLOC_036137	XLOC_036137	Medtr6g086485	chr6:32537231-32537808	WT	A11a	OK	6.35606	1.05461	-2.59142	-2.45003	0.00025	0.00473979	yes	6.02692	hypothetical protein
XLOC_022178	XLOC_022178	Medtr4g109830	chr4:45690124-45695705	WT	A11a	OK	22.5554	3.76485	-2.58281	-4.86327	5e-05	0.00119949	yes	5.99105	MADS-box transcription factor
XLOC_029541	XLOC_029541	Medtr5g096530	chr5:42213900-42217413	WT	A11a	OK	119.275	20.0475	-2.5728	-5.01489	5e-05	0.00119949	yes	5.94963	LRR receptor-like kinase family protein
XLOC_010123	XLOC_010123	Medtr2g019900	chr2:6567363-6568225	WT	A11a	OK	68.5436	11.6167	-2.56082	-5.11938	5e-05	0.00119949	yes	5.90043	monothiol glutaredoxin-S2 protein
XLOC_027818	XLOC_027818	Medtr5g035450,Medtr5g035480	chr5:15421733-15432004	WT	A11a	OK	2.4779	0.420965	-2.55735	-2.79293	5e-05	0.00119949	yes	5.88625	resistance domain protein, putative
XLOC_018074	XLOC_018074	Medtr3g086640	chr3:39272169-39273000	WT	A11a	OK	9.67058	1.66154	-2.54109	-3.46644	5e-05	0.00119949	yes	5.82029	hypothetical protein
XLOC_034264	XLOC_034264	Medtr6g084940	chr6:31971285-31972904	WT	A11a	OK	36.19	6.22378	-2.53973	-4.90082	5e-05	0.00119949	yes	5.8148	PLAC8 family protein
XLOC_029582	XLOC_029582	Medtr5g097300	chr5:42616001-42616980	WT	A11a	OK	23.4096	4.02836	-2.53884	-4.56989	5e-05	0.00119949	yes	5.81122	hypothetical protein
XLOC_014558	XLOC_014558	Medtr3g081030	chr3:36701767-36703963	WT	A11a	OK	12.1472	2.09121	-2.53822	-3.81572	5e-05	0.00119949	yes	5.80872	RING-H2 zinc finger protein
XLOC_002787	XLOC_002787	Medtr1g102290	chr1:46187774-46189238	WT	A11a	OK	2.18489	0.376391	-2.53725	-2.66023	5e-05	0.00119949	yes	5.80481	3-ketoacyl-CoA synthase-like protein
XLOC_038136	XLOC_038136	Medtr7g079720	chr7:30279391-30282107	WT	A11a	OK	2.69234	0.464903	-2.53386	-2.75711	5e-05	0.00119949	yes	5.79119	auxin efflux carrier family transporter
XLOC_043965	XLOC_043965	Medtr8g465150,Medtr8g465160	chr8:23177137-23190505	WT	A11a	OK	10.2981	1.78185	-2.53093	-4.84948	5e-05	0.00119949	yes	5.77944	S-locus lectin kinase family protein
XLOC_015653	XLOC_015653	Medtr3g113660	chr3:53229569-53230841	WT	A11a	OK	24.7535	4.29188	-2.52795	-4.59118	5e-05	0.00119949	yes	5.76752	hypothetical protein
XLOC_012139	XLOC_012139	Medtr2g097580	chr2:41678972-41680638	WT	A11a	OK	4.5597	0.791862	-2.52562	-3.16393	5e-05	0.00119949	yes	5.75821	ZIP metal ion transporter family protein
XLOC_006247	XLOC_006247	Medtr1g107165	chr1:48499971-48501894	WT	A11a	OK	102.67	17.9845	-2.5132	-5.55569	5e-05	0.00119949	yes	5.70885	hypothetical protein
XLOC_002756	XLOC_002756	Medtr1g101390	chr1:45798272-45801854	WT	A11a	OK	2.66608	0.467524	-2.51161	-2.81726	5e-05	0.00119949	yes	5.70256	F-box protein PP2-A13
XLOC_040791	XLOC_040791	Medtr7g068290	chr7:24965368-24968493	WT	A11a	OK	3.60834	0.63831	-2.49901	-2.22197	5e-05	0.00119949	yes	5.65297	zinc finger, C3HC4 type (RING finger) protein
XLOC_032850	XLOC_032850	Medtr6g012800	chr6:3975088-3977938	WT	A11a	OK	1.77281	0.313952	-2.49742	-2.49344	0.0003	0.0055282	yes	5.64675	pectinesterase
XLOC_003710	XLOC_003710	Medtr1g022465	chr1:7187441-7193328	WT	A11a	OK	9.64296	1.71696	-2.48962	-3.92597	5e-05	0.00119949	yes	5.6163	salicylic acid carboxyl methyltransferase
XLOC_013792	XLOC_013792	Medtr3g061110	chr3:24265087-24269463	WT	A11a	OK	1.37605	0.24566	-2.4858	-2.78212	5e-05	0.00119949	yes	5.60145	subtilisin-like serine protease
XLOC_029351	XLOC_029351	Medtr5g091980	chr5:40156708-40161815	WT	A11a	OK	1.3044	0.233387	-2.48259	-2.28883	0.0005	0.00835476	yes	5.589	strictosidine synthase-like protein
XLOC_015671	XLOC_015671	Medtr3g114530	chr3:53474286-53479272	WT	A11a	OK	101.651	18.2321	-2.47907	-6.04458	5e-05	0.00119949	yes	5.57538	nucleoredoxin, putative
XLOC_026880	XLOC_026880	Medtr5g008460	chr5:1791123-1793503	WT	A11a	OK	24.8441	4.45852	-2.47826	-4.63078	5e-05	0.00119949	yes	5.57225	cytochrome protein C
XLOC_045273	XLOC_045273	Medtr8g102220	chr8:42990568-42991681	WT	A11a	OK	10.9549	1.96765	-2.47703	-3.63203	5e-05	0.00119949	yes	5.5675	xyloglucan endotransglucosylase/hydrolase family protein
XLOC_008938	XLOC_008938	Medtr2g083000	chr2:34818507-34828305	WT	A11a	OK	10.4437	1.87725	-2.47594	-1.69556	0.0002	0.00396024	yes	5.5633	gibberellin 2-beta-dioxygenase
XLOC_005918	XLOC_005918	Medtr1g096910	chr1:43663007-43666502	WT	A11a	OK	268.444	48.3812	-2.4721	-4.62712	5e-05	0.00119949	yes	5.54851	sucrose proton symporter, putative
XLOC_015782	XLOC_015782	Medtr3g117750	chr3:55138178-55139030	WT	A11a	OK	6.53972	1.1801	-2.47031	-3.45552	5e-05	0.00119949	yes	5.54163	peptidyl-prolyl cis-trans isomerase
XLOC_045158	XLOC_045158	Medtr8g098815	chr8:41296699-41300319	WT	A11a	OK	67.9016	12.28	-2.46713	-4.74727	5e-05	0.00119949	yes	5.52943	BEL1-related homeotic protein
XLOC_026559	XLOC_026559	Medtr4g069770	chr4:26235302-26235503	WT	A11a	OK	59.4354	10.792	-2.46136	-3.76534	0.0009	0.0133353	yes	5.50736	DUF2775 family protein
XLOC_018128	XLOC_018128	Medtr3g087950	chr3:39861502-39865231	WT	A11a	OK	21.5772	3.93107	-2.45651	-5.15172	5e-05	0.00119949	yes	5.48887	gamma-glutamyltranspeptidase
XLOC_036653	XLOC_036653	Medtr7g012000	chr7:3351991-3352996	WT	A11a	OK	4.61467	0.845078	-2.44907	-2.88822	5e-05	0.00119949	yes	5.46064	albumin-2 protein
XLOC_015469	XLOC_015469	Medtr3g108860	chr3:50318859-50321007	WT	A11a	OK	3.00455	0.550538	-2.44823	-3.49014	5e-05	0.00119949	yes	5.45746	galactose oxidase/kelch repeat protein
XLOC_048263	XLOC_048263	Medtr8g107620	chr8:45500290-45502405	WT	A11a	OK	46.2302	8.48605	-2.44567	-5.72379	5e-05	0.00119949	yes	5.44779	purple acid phosphatase family protein
XLOC_012601	XLOC_012601	Medtr2g096890	chr2:41411799-41412228	WT	A11a	OK	24.5235	4.53965	-2.43351	-3.46173	5e-05	0.00119949	yes	5.40206	hypothetical protein
XLOC_026384	XLOC_026384	Medtr4g132350	chr4:55307795-55310540	WT	A11a	OK	73.0428	13.5322	-2.43234	-5.22148	5e-05	0.00119949	yes	5.39768	hypothetical protein
XLOC_029198	XLOC_029198	Medtr5g087890	chr5:38121607-38127605	WT	A11a	OK	2.08429	0.386572	-2.43075	-3.51135	5e-05	0.00119949	yes	5.39174	eukaryotic translation initiation factor 2c, putative
XLOC_028590	XLOC_028590	Medtr5g068820	chr5:29157763-29161745	WT	A11a	OK	11.3091	2.09768	-2.43062	-2.28039	5e-05	0.00119949	yes	5.39125	endonuclease/exonuclease/phosphatase family protein
XLOC_040022	XLOC_040022	Medtr7g029030	chr7:10086566-10090989	WT	A11a	OK	4.8432	0.902847	-2.42341	-2.94517	5e-05	0.00119949	yes	5.36437	peroxidase family protein
XLOC_007075	XLOC_007075	Medtr2g014650	chr2:4223453-4224807	WT	A11a	OK	1.59228	0.297338	-2.42092	-1.78675	0.00195	0.0242988	yes	5.35512	receptor-like kinase
XLOC_039056	XLOC_039056	Medtr7g108830	chr7:44313217-44315566	WT	A11a	OK	19.7165	3.68898	-2.41811	-4.51452	5e-05	0.00119949	yes	5.3447	universal stress family protein
XLOC_001857	XLOC_001857	Medtr1g071530	chr1:31744110-31751380	WT	A11a	OK	248.962	47.1141	-2.4017	-1.63242	0.00055	0.00902778	yes	5.28425	sulfate/bicarbonate/oxalate exchanger and transporter sat-1
XLOC_014480	XLOC_014480	Medtr3g078420	chr3:35339459-35340250	WT	A11a	OK	3.62987	0.689642	-2.396	-2.19319	0.0013	0.017829	yes	5.26342	UVI1, putative
XLOC_036726	XLOC_036726	Medtr7g015780,Medtr7g015800	chr7:4921183-4929733	WT	A11a	OK	1.01302	0.192473	-2.39593	-1.69175	0.00095	0.0139324	yes	5.26316	tyrosine kinase family protein
XLOC_042095	XLOC_042095	Medtr7g108200	chr7:44001154-44002197	WT	A11a	OK	327.77	62.3761	-2.39362	-6.02246	5e-05	0.00119949	yes	5.25474	monothiol glutaredoxin-S2 protein
XLOC_045816	XLOC_045816	Medtr8g015960	chr8:5275730-5277008	WT	A11a	OK	5.51035	1.0542	-2.386	-3.02379	5e-05	0.00119949	yes	5.22706	2,3-diketo-5-methylthio-1-phosphopentane phosphatase
XLOC_013427	XLOC_013427	Medtr3g048300	chr3:16135203-16136450	WT	A11a	OK	13.3696	2.55827	-2.38571	-4.18939	5e-05	0.00119949	yes	5.22601	peptidase
XLOC_004083	XLOC_004083	Medtr1g034960	chr1:12719360-12723234	WT	A11a	OK	6.5107	1.24859	-2.38251	-3.82598	5e-05	0.00119949	yes	5.21443	cysteine/histidine-rich C1 domain protein
XLOC_029827	XLOC_029827	Medtr5g009330	chr5:2187836-2189606	WT	A11a	OK	0.967512	0.185669	-2.38155	-2.16114	0.0033	0.0361881	yes	5.21096	transmembrane protein, putative
XLOC_045113	XLOC_045113	Medtr8g096320	chr8:40403634-40405942	WT	A11a	OK	62.1336	11.9272	-2.38112	-5.70914	5e-05	0.00119949	yes	5.20941	bidirectional sugar transporter
XLOC_022467	XLOC_022467	Medtr4g120420	chr4:49918769-49921549	WT	A11a	OK	48.0293	9.24928	-2.3765	-4.93142	5e-05	0.00119949	yes	5.19275	hypothetical protein
XLOC_015722	XLOC_015722	Medtr3g116240	chr3:54347566-54350033	WT	A11a	OK	6.32416	1.23161	-2.36033	-3.98534	5e-05	0.00119949	yes	5.13488	polyol/monosaccharide transporter 1
XLOC_001617	XLOC_001617	Medtr1g062540	chr1:27220617-27390478	WT	A11a	OK	7589.48	1480.31	-2.35811	-2.33243	0.0003	0.0055282	yes	5.12698	phenazine biosynthesis PhzC/PhzF family protein
XLOC_023396	XLOC_023396	Medtr4g021725,Medtr4g021730	chr4:7153290-7161162	WT	A11a	OK	315.227	62.2096	-2.34118	-4.87014	5e-05	0.00119949	yes	5.06717	metallothionein
XLOC_035666	XLOC_035666	Medtr6g464620	chr6:22552606-22554465	WT	A11a	OK	2.50687	0.494881	-2.34073	-2.75787	5e-05	0.00119949	yes	5.06559	gibberellin 20-oxidase
XLOC_040957	XLOC_040957	Medtr7g074820	chr7:27957997-27996150	WT	A11a	OK	782.764	155.535	-2.33133	-1.66079	0.0046	0.0464058	yes	5.03269	dihydroflavonol reductase
XLOC_023099	XLOC_023099	Medtr4g010250	chr4:2305616-2308253	WT	A11a	OK	6.27968	1.24865	-2.33032	-2.73623	5e-05	0.00119949	yes	5.02917	TPR repeat protein
XLOC_014831	XLOC_014831	Medtr3g088705	chr3:40471413-40472105	WT	A11a	OK	1.15937	0.230953	-2.32767	-1.33307	0.00455	0.0460292	yes	5.01994	hypothetical protein
XLOC_012704	XLOC_012704	Medtr3g008160	chr3:1346826-1351375	WT	A11a	OK	1.1525	0.230029	-2.32488	-2.47339	5e-05	0.00119949	yes	5.01024	sugar porter (SP) family MFS transporter
XLOC_008878	XLOC_008878	Medtr2g080010	chr2:33761665-33764021	WT	A11a	OK	1.28322	0.258362	-2.31231	-2.33785	0.00055	0.00902778	yes	4.96678	NAC transcription factor-like protein
XLOC_000763	XLOC_000763	Medtr1g032850	chr1:11757672-11761928	WT	A11a	OK	1.70266	0.342868	-2.31206	-2.13784	0.00035	0.00625452	yes	4.96592	carboxy-terminal domain cyclin
XLOC_039384	XLOC_039384	Medtr7g118080	chr7:49006409-49009054	WT	A11a	OK	28.4898	5.73993	-2.31134	-5.65818	5e-05	0.00119949	yes	4.96344	subtilisin-like serine protease
XLOC_007060	XLOC_007060	Medtr2g014200	chr2:3964614-3967481	WT	A11a	OK	8.78312	1.77206	-2.30931	-3.4655	5e-05	0.00119949	yes	4.95646	squamosa promoter-binding-like protein
XLOC_031734	XLOC_031734	Medtr5g079340	chr5:33925388-33926415	WT	A11a	OK	2.75583	0.556589	-2.3078	-2.49621	0.00045	0.00766446	yes	4.95127	EF hand calcium-binding family protein
XLOC_017758	XLOC_017758	Medtr3g077030	chr3:34587138-34590055	WT	A11a	OK	12.2629	2.48319	-2.30403	-3.03666	5e-05	0.00119949	yes	4.93835	PB1 domain protein
XLOC_015122	XLOC_015122	Medtr3g098440	chr3:44953669-44954782	WT	A11a	OK	11.1746	2.27588	-2.29573	-2.08989	0.0005	0.00835476	yes	4.91002	hypothetical protein
XLOC_032539	XLOC_032539	-	chr5:32745298-32745503	WT	A11a	OK	69.4367	14.1686	-2.293	-2.26677	0.00055	0.00902778	yes	4.90074	#N/A
XLOC_023045	XLOC_023045	Medtr4g008050	chr4:1366796-1367784	WT	A11a	OK	5.081	1.03887	-2.29009	-3.21539	5e-05	0.00119949	yes	4.89087	B-box type zinc finger protein, putative
XLOC_025059	XLOC_025059	Medtr4g088510	chr4:35128730-35129670	WT	A11a	OK	2.9917	0.61214	-2.28903	-2.34729	0.00065	0.0103155	yes	4.88727	hypothetical protein
XLOC_036545	XLOC_036545	Medtr7g007620,Medtr7g007630	chr7:1594596-1605346	WT	A11a	OK	2.16362	0.443609	-2.28609	-2.79666	5e-05	0.00119949	yes	4.87732	LRR receptor-like kinase family protein
XLOC_048279	XLOC_048279	Medtr8g009660	chr8:2335415-2335619	WT	A11a	OK	85.0775	17.4456	-2.28591	-2.46057	5e-05	0.00119949	yes	4.87672	ribose-phosphate pyrophosphokinase
XLOC_025484	XLOC_025484	Medtr4g101740	chr4:42082880-42084454	WT	A11a	OK	16.5157	3.38779	-2.28542	-4.064	5e-05	0.00119949	yes	4.87506	translation elongation factor EF protein
XLOC_039173	XLOC_039173	Medtr7g112130	chr7:46097597-46099046	WT	A11a	OK	10.7043	2.20313	-2.28056	-3.55258	5e-05	0.00119949	yes	4.85867	nicotianamine synthase-like protein
XLOC_008979	XLOC_008979	Medtr2g084315	chr2:35505556-35506438	WT	A11a	OK	3.71556	0.764755	-2.28051	-2.6118	0.0001	0.00219049	yes	4.8585	C2H2-type zinc finger protein
XLOC_011417	XLOC_011417	Medtr2g070460	chr2:29670859-29673292	WT	A11a	OK	7.92299	1.63223	-2.2792	-4.22804	5e-05	0.00119949	yes	4.85409	9-cis-epoxycarotenoid dioxygenase
XLOC_048025	XLOC_048025	Medtr8g099245	chr8:41763693-41765566	WT	A11a	OK	2.10769	0.434213	-2.27918	-2.18874	0.00175	0.0223801	yes	4.85402	arabinogalactan peptide-like protein
XLOC_012955	XLOC_012955	Medtr3g020230,Medtr3g020320,Medtr3g020330	chr3:5801311-5856390	WT	A11a	OK	2.1471	0.442547	-2.27849	-2.7166	5e-05	0.00119949	yes	4.8517	S-locus lectin kinase family protein
XLOC_009170	XLOC_009170	Medtr2g090050	chr2:38123747-38126473	WT	A11a	OK	0.888056	0.183123	-2.27783	-2.03576	0.00215	0.026261	yes	4.84948	DUF566 family protein
XLOC_048047	XLOC_048047	Medtr8g099570	chr8:42067580-42069906	WT	A11a	OK	2.53485	0.523836	-2.27471	-2.19989	0.00035	0.00625452	yes	4.839	calcineurin B-like protein 4-1
XLOC_021148	XLOC_021148	Medtr4g076970	chr4:29476416-29483154	WT	A11a	OK	1.05964	0.219587	-2.2707	-2.38984	0.00025	0.00473979	yes	4.82557	white-brown-complex ABC transporter family protein
XLOC_039396	XLOC_039396	Medtr7g118330	chr7:49115627-49124352	WT	A11a	OK	784.975	163.353	-2.26465	-4.22307	5e-05	0.00119949	yes	4.80538	late elongated hypocotyl-like protein
XLOC_031760	XLOC_031760	Medtr5g080360	chr5:34390727-34393508	WT	A11a	OK	1.4646	0.305485	-2.26133	-2.30773	5e-05	0.00119949	yes	4.79433	glycerol-3-phosphate acyltransferase
XLOC_011584	XLOC_011584	Medtr2g078350	chr2:32618353-32636699	WT	A11a	OK	1368.8	287.042	-2.25358	-2.90501	0.00045	0.00766446	yes	4.76865	calcium-binding EF-hand protein
XLOC_018075	XLOC_018075	Medtr3g086650	chr3:39275117-39276103	WT	A11a	OK	16.3371	3.43296	-2.25062	-4.10989	5e-05	0.00119949	yes	4.75887	hypothetical protein
XLOC_027902	XLOC_027902	Medtr5g038380	chr5:16824209-16830540	WT	A11a	OK	5.44021	1.14633	-2.24664	-3.22215	5e-05	0.00119949	yes	4.74576	peptide/nitrate transporter plant
XLOC_015165	XLOC_015165	Medtr3g099460	chr3:45584462-45588966	WT	A11a	OK	19.7621	4.16544	-2.24619	-4.32934	5e-05	0.00119949	yes	4.74428	zinc-binding alcohol dehydrogenase family protein
XLOC_021455	XLOC_021455	Medtr4g086855	chr4:34076667-34079835	WT	A11a	OK	35.861	7.57038	-2.24398	-4.67416	5e-05	0.00119949	yes	4.73702	sucrose nonfermenting 1(SNF1)-related kinase
XLOC_038630	XLOC_038630	Medtr7g094840	chr7:37870000-37873231	WT	A11a	OK	1.65765	0.350236	-2.24274	-2.16618	5e-05	0.00119949	yes	4.73295	hypothetical protein
XLOC_032240	XLOC_032240	Medtr5g094160	chr5:41128371-41134185	WT	A11a	OK	18.7129	3.95952	-2.24064	-4.72189	5e-05	0.00119949	yes	4.72607	actin-binding calponin-like (CH) domain protein
XLOC_031785	XLOC_031785	Medtr5g081160	chr5:34741783-34746251	WT	A11a	OK	7.62963	1.62116	-2.23458	-4.16306	5e-05	0.00119949	yes	4.70626	zinc ion-binding protein
XLOC_039381	XLOC_039381	Medtr7g118010	chr7:48971581-48972334	WT	A11a	OK	21.463	4.57133	-2.23117	-3.9729	5e-05	0.00119949	yes	4.69515	SAUR-like auxin-responsive family protein
XLOC_035931	XLOC_035931		chr6:29016671-29017435	WT	A11a	OK	778.343	166.29	-2.2267	-2.89105	5e-05	0.00119949	yes	4.68062	#N/A
XLOC_032065	XLOC_032065	Medtr5g089450	chr5:38848770-38868448	WT	A11a	OK	73.1286	15.6645	-2.22294	-2.44404	0.0001	0.00219049	yes	4.66844	hypothetical protein
XLOC_032700	XLOC_032700	Medtr6g007070	chr6:1399108-1404540	WT	A11a	OK	7.06293	1.51949	-2.21667	-4.02079	5e-05	0.00119949	yes	4.64819	L-aspartate oxidase
XLOC_041253	XLOC_041253	Medtr7g083330	chr7:32049756-32051182	WT	A11a	OK	5.55439	1.19642	-2.21491	-3.02573	5e-05	0.00119949	yes	4.64253	NAC transcription factor-like protein
XLOC_028608	XLOC_028608	Medtr5g069340	chr5:29392308-29398030	WT	A11a	OK	2.38788	0.515351	-2.2121	-2.86409	5e-05	0.00119949	yes	4.63349	armadillo/beta-catenin repeat protein
XLOC_017927	XLOC_017927	Medtr3g082200	chr3:37105454-37112701	WT	A11a	OK	17.3359	3.74255	-2.21167	-5.15456	5e-05	0.00119949	yes	4.63211	subtilisin-like serine protease
XLOC_037113	XLOC_037113	Medtr7g033410	chr7:12020523-12024670	WT	A11a	OK	4.67232	1.01025	-2.20943	-3.08377	5e-05	0.00119949	yes	4.62493	sulfite oxidase-like protein
XLOC_036449	XLOC_036449	Medtr6g082190	chr6:30686157-30686542	WT	A11a	OK	46.1559	9.98386	-2.20885	-3.53608	5e-05	0.00119949	yes	4.62307	hypothetical protein
XLOC_024264	XLOC_024264	Medtr4g063100	chr4:23343931-23345888	WT	A11a	OK	53.3362	11.5384	-2.20867	-4.6741	5e-05	0.00119949	yes	4.62249	myb transcription factor
XLOC_008829	XLOC_008829	Medtr2g078930	chr2:33046510-33050493	WT	A11a	OK	1.54467	0.3343	-2.20809	-2.28608	0.00055	0.00902778	yes	4.62063	MATE efflux family protein
XLOC_039129	XLOC_039129	Medtr7g110880	chr7:45467316-45468819	WT	A11a	OK	27.0301	5.86893	-2.2034	-4.80529	5e-05	0.00119949	yes	4.60563	hypothetical protein
XLOC_039837	XLOC_039837	Medtr7g022840	chr7:7407372-7409867	WT	A11a	OK	16.6911	3.62665	-2.20237	-3.40663	5e-05	0.00119949	yes	4.60235	hypothetical protein
XLOC_035270	XLOC_035270	Medtr6g038760,Medtr6g038910,Medtr6g038940,Medtr6g038980,Medtr6g039110,Medtr6g039180	chr6:13910979-14113204	WT	A11a	OK	21.3767	4.66361	-2.19652	-2.28769	5e-05	0.00119949	yes	4.58372	LRR receptor-like kinase
XLOC_028842	XLOC_028842	Medtr5g077170	chr5:32931669-32935743	WT	A11a	OK	0.946985	0.206792	-2.19516	-2.05483	0.00195	0.0242988	yes	4.5794	transmembrane 9 family protein
XLOC_028030	XLOC_028030	Medtr5g043280	chr5:19027869-19029338	WT	A11a	OK	261.568	57.1869	-2.19343	-2.197	0.00155	0.0203774	yes	4.57392	hypothetical protein
XLOC_022411	XLOC_022411	Medtr4g118810	chr4:49234115-49235835	WT	A11a	OK	4.92097	1.07995	-2.18799	-2.53357	5e-05	0.00119949	yes	4.5567	plant integral membrane protein
XLOC_009567	XLOC_009567	Medtr2g102140	chr2:43952184-43954176	WT	A11a	OK	8.72243	1.91671	-2.1861	-3.97429	5e-05	0.00119949	yes	4.55074	ovate transcriptional repressor
XLOC_001866	XLOC_001866	Medtr1g071920	chr1:31948171-31948949	WT	A11a	OK	12.8669	2.82804	-2.18579	-3.61716	5e-05	0.00119949	yes	4.54976	heat shock 22 kDa protein, putative
XLOC_003726	XLOC_003726	Medtr1g023140	chr1:7352553-7354715	WT	A11a	OK	31.4704	6.93642	-2.18173	-4.24383	5e-05	0.00119949	yes	4.53697	thioredoxin H-type 1 protein
XLOC_030268	XLOC_030268	Medtr5g023680	chr5:9399853-9401775	WT	A11a	OK	4.55528	1.00404	-2.18172	-3.11763	5e-05	0.00119949	yes	4.53694	cytochrome P450 family 71 protein
XLOC_044037	XLOC_044037	Medtr8g055860	chr8:24335924-24337662	WT	A11a	OK	2.84105	0.626273	-2.18156	-3.02904	5e-05	0.00119949	yes	4.53644	phytochrome kinase substrate protein, putative
XLOC_044969	XLOC_044969	Medtr8g091720	chr8:38281268-38282267	WT	A11a	OK	3.04296	0.67084	-2.18144	-2.5383	0.0003	0.0055282	yes	4.53606	nuclear transcription factor Y protein
XLOC_021305	XLOC_021305	Medtr4g081675	chr4:31730552-31734061	WT	A11a	OK	2.06174	0.456501	-2.17517	-3.13466	5e-05	0.00119949	yes	4.51639	S-locus lectin kinase family protein
XLOC_047860	XLOC_047860	Medtr8g095030	chr8:39714010-39718448	WT	A11a	OK	15.5444	3.44363	-2.1744	-4.60407	5e-05	0.00119949	yes	4.51398	LRR receptor-like kinase
XLOC_032252	XLOC_032252	Medtr5g094600	chr5:41323568-41367473	WT	A11a	OK	41.9026	9.29197	-2.17298	-2.13482	0.001	0.0145465	yes	4.50954	transmembrane protein, putative
XLOC_006947	XLOC_006947	Medtr2g010610,Medtr2g010640,Medtr2g010650	chr2:2462197-2474368	WT	A11a	OK	8.96668	1.99403	-2.16889	-2.3001	5e-05	0.00119949	yes	4.49677	CAP, cysteine-rich secretory protein, antigen 5
XLOC_006564	XLOC_006564	-	chr1:5928009-5928174	WT	A11a	OK	260.561	58.0408	-2.16648	-2.37027	0.0003	0.0055282	yes	4.48927	#N/A
XLOC_048185	XLOC_048185	Medtr8g105140	chr8:44340984-44342414	WT	A11a	OK	8.71669	1.94501	-2.164	-3.27382	5e-05	0.00119949	yes	4.48156	nudix hydrolase-like protein
XLOC_032128	XLOC_032128	Medtr5g091190	chr5:39739207-39740774	WT	A11a	OK	103.417	23.0781	-2.16388	-4.49801	5e-05	0.00119949	yes	4.48118	transmembrane protein, putative
XLOC_035105	XLOC_035105	Medtr6g033335	chr6:10677452-10679732	WT	A11a	OK	12.6442	2.83261	-2.15827	-3.7244	5e-05	0.00119949	yes	4.46379	tetraspanin family protein
XLOC_047879	XLOC_047879	Medtr8g095470	chr8:39955741-39958110	WT	A11a	OK	14.0073	3.1417	-2.15656	-3.39478	5e-05	0.00119949	yes	4.4585	VQ motif protein
XLOC_028923	XLOC_028923	Medtr5g079880	chr5:34165367-34168754	WT	A11a	OK	14.5645	3.26804	-2.15596	-4.18974	5e-05	0.00119949	yes	4.45665	calcium-dependent lipid-binding (CaLB domain) family protein
XLOC_015338	XLOC_015338	Medtr3g104900	chr3:48354289-48358260	WT	A11a	OK	1.03483	0.232235	-2.15574	-2.13382	0.00105	0.0151172	yes	4.45597	Serine/Threonine kinase family protein
XLOC_025141	XLOC_025141	Medtr4g092010	chr4:36507751-36511048	WT	A11a	OK	4.281	0.962634	-2.15289	-3.54576	5e-05	0.00119949	yes	4.44718	(3S)-linalool/(E)-nerolidol/(E,E)-geranyl linalool synthase
XLOC_041012	XLOC_041012	Medtr7g076520	chr7:28809054-28813694	WT	A11a	OK	13.3637	3.00587	-2.15246	-3.90141	5e-05	0.00119949	yes	4.44585	SPX (SYG1/Pho81/XPR1) domain protein MFS transporter
XLOC_004694	XLOC_004694	Medtr1g054880	chr1:24060471-24062705	WT	A11a	OK	6.59648	1.48623	-2.15004	-3.6458	5e-05	0.00119949	yes	4.4384	pectinesterase/pectinesterase inhibitor
XLOC_007866	XLOC_007866	Medtr2g036430	chr2:15767048-15768923	WT	A11a	OK	1.10845	0.250306	-2.14678	-1.78464	0.00245	0.0289795	yes	4.42838	malectin/receptor-like kinase family protein
XLOC_040091	XLOC_040091	Medtr7g033100	chr7:11685757-11691746	WT	A11a	OK	1.11567	0.252703	-2.1424	-2.34529	5e-05	0.00119949	yes	4.41496	E3 ubiquitin-protein ligase RGLG2-like protein
XLOC_042535	XLOC_042535	Medtr7g064210	chr7:23477427-23477723	WT	A11a	OK	24.4589	5.54382	-2.14141	-2.47439	5e-05	0.00119949	yes	4.41193	GDP-fucose protein O-fucosyltransferase
XLOC_010622	XLOC_010622	Medtr2g437530	chr2:14754184-14756065	WT	A11a	OK	18.3276	4.15696	-2.14041	-4.54804	5e-05	0.00119949	yes	4.40887	DREPP plasma membrane protein
XLOC_033074	XLOC_033074	Medtr6g022160	chr6:7709157-7715024	WT	A11a	OK	0.833288	0.189891	-2.13365	-1.87926	0.00105	0.0151172	yes	4.38826	transmembrane protein, putative
XLOC_030392	XLOC_030392	Medtr5g027000	chr5:11187310-11188094	WT	A11a	OK	6.96953	1.59153	-2.13065	-3.03988	5e-05	0.00119949	yes	4.37915	calcium-binding EF-hand protein
XLOC_033781	XLOC_033781	Medtr6g461910	chr6:21613651-21616491	WT	A11a	OK	1.1047	0.253904	-2.1213	-2.51784	0.00015	0.0031025	yes	4.35086	DUF3475 domain protein
XLOC_034133	XLOC_034133	Medtr6g078815	chr6:29634013-29634995	WT	A11a	OK	3.16321	0.72753	-2.12031	-2.11848	0.00105	0.0151172	yes	4.34787	transmembrane protein, putative
XLOC_008877	XLOC_008877	Medtr2g079990	chr2:33727406-33729223	WT	A11a	OK	0.809757	0.18663	-2.11731	-1.70267	0.00115	0.0161981	yes	4.33884	NAC transcription factor-like protein
XLOC_046774	XLOC_046774	Medtr8g464690	chr8:22910268-22911007	WT	A11a	OK	38.9233	8.97162	-2.11719	-4.05398	5e-05	0.00119949	yes	4.33848	dynein light chain type 1 family protein
XLOC_019343	XLOC_019343	-	chr3:48231233-48231461	WT	A11a	OK	37.2867	8.6186	-2.11313	-2.23556	0.00055	0.00902778	yes	4.32629	#N/A
XLOC_027726	XLOC_027726	Medtr5g032420	chr5:13917817-13919505	WT	A11a	OK	48.8332	11.2895	-2.11288	-5.35724	5e-05	0.00119949	yes	4.32554	dicarboxylate carrier protein
XLOC_048288	XLOC_048288	Medtr8g011440	chr8:3065822-3065988	WT	A11a	OK	143.007	33.0741	-2.11231	-1.79351	0.0047	0.0471719	yes	4.32383	cysteine-rich RLK (receptor-like kinase) protein
XLOC_028106	XLOC_028106	Medtr5g046230	chr5:20267862-20271029	WT	A11a	OK	11.0045	2.54606	-2.11176	-2.85443	5e-05	0.00119949	yes	4.32218	YABBY-like transcription factor CRABS CLAW-like protein
XLOC_017453	XLOC_017453	Medtr3g067705	chr3:30349291-30350401	WT	A11a	OK	18.308	4.23863	-2.11081	-3.82672	5e-05	0.00119949	yes	4.31934	transmembrane protein, putative
XLOC_009308	XLOC_009308	Medtr2g094410	chr2:40255782-40256708	WT	A11a	OK	2.62991	0.609099	-2.11027	-2.23689	0.00025	0.00473979	yes	4.31772	senescence regulator
XLOC_042889	XLOC_042889	Medtr8g012400	chr8:3529719-3533281	WT	A11a	OK	6.54221	1.51623	-2.10929	-3.61017	5e-05	0.00119949	yes	4.31479	O-glycosyl hydrolase family 17 protein
XLOC_028781	XLOC_028781	Medtr5g075060	chr5:31890330-31893809	WT	A11a	OK	13.318	3.08864	-2.10833	-4.57862	5e-05	0.00119949	yes	4.31192	CBL-interacting kinase
XLOC_050217	XLOC_050217	Medtr0388s0020	scaffold0388:7715-8802	WT	A11a	OK	41.7485	9.68324	-2.10816	-4.64575	5e-05	0.00119949	yes	4.31141	SAUR-like auxin-responsive family protein
XLOC_023239	XLOC_023239	Medtr4g015080	chr4:4366699-4369051	WT	A11a	OK	9.50753	2.20978	-2.10517	-3.76607	5e-05	0.00119949	yes	4.30248	proton-dependent oligopeptide transport family protein
XLOC_009838	XLOC_009838	Medtr2g010120	chr2:2236785-2237940	WT	A11a	OK	77.4932	18.0123	-2.10508	-4.43023	5e-05	0.00119949	yes	4.30222	cysteine-rich TM module stress tolerance protein
XLOC_027613	XLOC_027613	Medtr5g028690	chr5:12002946-12003675	WT	A11a	OK	10.9507	2.54599	-2.10473	-2.97266	5e-05	0.00119949	yes	4.30117	ankyrin repeat protein
XLOC_008812	XLOC_008812	-	chr2:32708685-32709259	WT	A11a	OK	9.92918	2.31076	-2.10331	-2.11075	0.00055	0.00902778	yes	4.29694	#N/A
XLOC_009522	XLOC_009522	Medtr2g100595	chr2:43243705-43245263	WT	A11a	OK	13.8366	3.22595	-2.10069	-3.63937	5e-05	0.00119949	yes	4.28914	mannose-binding lectin superfamily protein
XLOC_040822	XLOC_040822	Medtr7g069160	chr7:25473076-25480134	WT	A11a	OK	1.54781	0.361162	-2.09951	-2.98096	5e-05	0.00119949	yes	4.28564	disease resistance protein (TIR-NBS-LRR class)
XLOC_025409	XLOC_025409	Medtr4g098850	chr4:40768096-40779768	WT	A11a	OK	1.91229	0.44654	-2.09844	-2.00186	5e-05	0.00119949	yes	4.28246	type I inositol-1,4,5-trisphosphate 5-phosphatase
XLOC_014684	XLOC_014684	Medtr3g084980	chr3:38396604-38400340	WT	A11a	OK	3.0183	0.705584	-2.09685	-2.40554	0.0001	0.00219049	yes	4.27774	MADS-box transcription factor
XLOC_027489	XLOC_027489	Medtr5g024973	chr5:10100786-10101374	WT	A11a	OK	9.9562	2.33848	-2.09003	-1.70621	0.00455	0.0460292	yes	4.25757	hypothetical protein
XLOC_010234	XLOC_010234	Medtr2g023100	chr2:8084545-8085175	WT	A11a	OK	212.834	50.0565	-2.0881	-5.02537	5e-05	0.00119949	yes	4.25188	myb transcription factor
XLOC_027486	XLOC_027486	Medtr5g024880	chr5:10045581-10048948	WT	A11a	OK	11.4564	2.70699	-2.08139	-4.23541	5e-05	0.00119949	yes	4.23215	3-hydroxy-3-methylglutaryl-coenzyme A reductase-like protein
XLOC_019531	XLOC_019531	Medtr4g010150	chr4:2249017-2251257	WT	A11a	OK	7.08774	1.67867	-2.078	-3.15041	5e-05	0.00119949	yes	4.22221	fatty-acid desaturase
XLOC_038796	XLOC_038796	Medtr7g100160	chr7:40367889-40369834	WT	A11a	OK	9.09044	2.15871	-2.07418	-3.55128	5e-05	0.00119949	yes	4.21105	aluminum sensitive-like protein
XLOC_015467	XLOC_015467	Medtr3g108800	chr3:50272022-50279318	WT	A11a	OK	799.229	190.019	-2.07247	-2.13349	0.00015	0.0031025	yes	4.20606	plasma membrane H+-ATPase
XLOC_047709	XLOC_047709	Medtr8g090205	chr8:37838860-37845933	WT	A11a	OK	1.9292	0.458937	-2.07164	-2.88624	5e-05	0.00119949	yes	4.20364	calmodulin-binding transcription activator
XLOC_029826	XLOC_029826	Medtr5g009290	chr5:2176493-2177371	WT	A11a	OK	6.9225	1.64717	-2.0713	-2.79932	5e-05	0.00119949	yes	4.20265	hypothetical protein
XLOC_027659	XLOC_027659	Medtr5g030310	chr5:12732619-12741696	WT	A11a	OK	23557.9	5628.5	-2.06539	-2.81952	5e-05	0.00119949	yes	4.18547	hypothetical protein
XLOC_029675	XLOC_029675	Medtr5g005220	chr5:329654-331092	WT	A11a	OK	22.1136	5.28584	-2.06473	-3.33215	5e-05	0.00119949	yes	4.18356	XYPPX repeat protein
XLOC_042547	XLOC_042547	-	chr7:28010109-28010224	WT	A11a	OK	14018.2	3351.38	-2.06447	-2.19937	0.0007	0.0109611	yes	4.1828	#N/A
XLOC_014619	XLOC_014619	Medtr3g083080	chr3:37492598-37493407	WT	A11a	OK	2.8895	0.691443	-2.06314	-1.75068	0.0021	0.0257778	yes	4.17895	hypothetical protein
XLOC_024564	XLOC_024564	Medtr4g072850	chr4:27563213-27563583	WT	A11a	OK	11.4365	2.73721	-2.06287	-2.19305	0.0003	0.0055282	yes	4.17817	SAUR-like auxin-responsive family protein
XLOC_009558	XLOC_009558	Medtr2g101920	chr2:43851531-43855774	WT	A11a	OK	47.8029	11.4725	-2.05892	-2.92538	5e-05	0.00119949	yes	4.16674	transmembrane amino acid transporter family protein
XLOC_005411	XLOC_005411	Medtr1g079760	chr1:35414650-35416700	WT	A11a	OK	14.3596	3.4473	-2.05848	-4.34715	5e-05	0.00119949	yes	4.16547	ammonium transporter 1 protein
XLOC_039607	XLOC_039607	Medtr7g012250	chr7:3461343-3465065	WT	A11a	OK	1.34758	0.324268	-2.05512	-1.85444	0.00035	0.00625452	yes	4.15578	calcium/lipid-binding (CaLB) phosphatase
XLOC_049043	XLOC_049043	Medtr0034s0170	scaffold0034:84413-94476	WT	A11a	OK	18.3617	4.41981	-2.05464	-4.98524	5e-05	0.00119949	yes	4.1544	trehalose-6-phosphate synthase
XLOC_014206	XLOC_014206	Medtr3g069030	chr3:30896128-30902315	WT	A11a	OK	222.624	53.6347	-2.05337	-5.05615	5e-05	0.00119949	yes	4.15074	chromosome condensation regulator RCC1 repeat protein
XLOC_006552	XLOC_006552	Medtr1g016230	chr1:4278216-4278328	WT	A11a	OK	49925.7	12053.4	-2.05034	-2.88337	0.0001	0.00219049	yes	4.14204	glycine dehydrogenase [decarboxylating] protein
XLOC_029176	XLOC_029176	Medtr5g087450	chr5:37892933-37894362	WT	A11a	OK	9.15767	2.21509	-2.04762	-3.57349	5e-05	0.00119949	yes	4.13423	hsp20/alpha crystallin family protein
XLOC_023571	XLOC_023571	Medtr4g028360	chr4:9778238-9781345	WT	A11a	OK	28.0479	6.8052	-2.04318	-4.12342	5e-05	0.00119949	yes	4.12153	Lipid transfer protein
XLOC_006944	XLOC_006944	Medtr2g010580	chr2:2451481-2451976	WT	A11a	OK	20.6037	4.99994	-2.04292	-3.08634	5e-05	0.00119949	yes	4.12079	CAP, cysteine-rich secretory protein, antigen 5
XLOC_022276	XLOC_022276	Medtr4g114340	chr4:46999488-47003711	WT	A11a	OK	60.6846	14.7972	-2.03601	-5.30676	5e-05	0.00119949	yes	4.1011	peptide/nitrate transporter
XLOC_019796	XLOC_019796	Medtr4g020110	chr4:6460433-6473995	WT	A11a	OK	76.3445	18.6307	-2.03484	-4.65804	5e-05	0.00119949	yes	4.09777	delta-1-pyrroline-5-carboxylate synthetase
XLOC_048586	XLOC_048586	Medtr0003s0580	scaffold0003:329181-330573	WT	A11a	OK	2.7619	0.673999	-2.03484	-2.5222	0.0002	0.00396024	yes	4.09777	BPS1, putative
XLOC_041447	XLOC_041447	Medtr7g089210	chr7:34887914-34888440	WT	A11a	OK	22.7008	5.54152	-2.03439	-2.4672	5e-05	0.00119949	yes	4.09649	MYB family transcription factor
XLOC_038584	XLOC_038584	Medtr7g093490	chr7:37173101-37175642	WT	A11a	OK	29.1605	7.13788	-2.03045	-4.17051	5e-05	0.00119949	yes	4.08532	thioredoxin
XLOC_022828	XLOC_022828	Medtr4g132020	chr4:55142281-55143457	WT	A11a	OK	114.848	28.1417	-2.02895	-5.0446	5e-05	0.00119949	yes	4.08108	senescence regulator
XLOC_007340	XLOC_007340	Medtr2g022610	chr2:7835122-7836296	WT	A11a	OK	146.894	36.0539	-2.02655	-5.32247	5e-05	0.00119949	yes	4.07429	hypothetical protein
XLOC_024837	XLOC_024837	Medtr4g081500	chr4:31613680-31615310	WT	A11a	OK	36.5575	8.98615	-2.02439	-3.88828	5e-05	0.00119949	yes	4.0682	hypothetical protein
XLOC_038910	XLOC_038910	Medtr7g103900	chr7:42020540-42022028	WT	A11a	OK	3.76759	0.927112	-2.02283	-2.75079	5e-05	0.00119949	yes	4.0638	DUF868 family protein
XLOC_004973	XLOC_004973	Medtr1g067260	chr1:28975485-28978216	WT	A11a	OK	5.6053	1.38255	-2.01946	-2.82919	5e-05	0.00119949	yes	4.05432	hypothetical protein
XLOC_039518	XLOC_039518	Medtr7g009450	chr7:2064394-2067115	WT	A11a	OK	0.918064	0.226595	-2.01848	-2.08805	0.0003	0.0055282	yes	4.05157	LRR receptor-like kinase family protein
XLOC_038779	XLOC_038779	Medtr7g099820	chr7:40077940-40084139	WT	A11a	OK	2.26049	0.558537	-2.01691	-2.53101	5e-05	0.00119949	yes	4.04716	cation/H+ exchanger 3
XLOC_022025	XLOC_022025	Medtr4g104510	chr4:43238615-43241883	WT	A11a	OK	19.79	4.89164	-2.01638	-4.15436	5e-05	0.00119949	yes	4.04567	transmembrane amino acid transporter family protein
XLOC_035159	XLOC_035159	Medtr6g034380,Medtr6g034410	chr6:11799200-11853614	WT	A11a	OK	5.04667	1.24793	-2.01579	-3.43638	5e-05	0.00119949	yes	4.04402	LRR receptor-like kinase
XLOC_002047	XLOC_002047	Medtr1g077840	chr1:34785102-34788483	WT	A11a	OK	14.1287	3.4975	-2.01423	-4.41178	5e-05	0.00119949	yes	4.03965	OPT family oligopeptide transporter
XLOC_031443	XLOC_031443	Medtr5g069990	chr5:29661563-29662466	WT	A11a	OK	436.348	108.584	-2.00667	-4.87047	5e-05	0.00119949	yes	4.01854	thylakoid soluble phosphoprotein TSP9 protein
XLOC_044486	XLOC_044486	Medtr8g073335	chr8:31102698-31113605	WT	A11a	OK	12.1326	3.01966	-2.00643	-4.78005	5e-05	0.00119949	yes	4.01787	transducin/WD40 repeat protein
XLOC_043137	XLOC_043137	Medtr8g020920	chr8:7399878-7402554	WT	A11a	OK	2.68576	0.668788	-2.00571	-2.6838	5e-05	0.00119949	yes	4.01586	receptor-like kinase
XLOC_042460	XLOC_042460	Medtr7g118300	chr7:49097645-49099435	WT	A11a	OK	4.09717	1.02202	-2.00321	-2.92277	5e-05	0.00119949	yes	4.00891	caffeic acid O-methyltransferase
XLOC_043973	XLOC_043973	Medtr8g465510	chr8:23357804-23362058	WT	A11a	OK	15.047	3.7627	-1.99963	-3.68534	5e-05	0.00119949	yes	3.99897	S-locus lectin kinase family protein
XLOC_007054	XLOC_007054	Medtr2g014050	chr2:3897680-3899109	WT	A11a	OK	5.011	1.25311	-1.99959	-2.55262	5e-05	0.00119949	yes	3.99886	late embryogenesis abundant domain protein
XLOC_032055	XLOC_032055	Medtr5g089110	chr5:38725756-38730456	WT	A11a	OK	48.2399	12.0777	-1.99788	-5.23722	5e-05	0.00119949	yes	3.99413	F-box plant-like protein
XLOC_046108	XLOC_046108	Medtr8g027990	chr8:10316666-10319476	WT	A11a	OK	3.19952	0.801774	-1.99659	-3.08328	5e-05	0.00119949	yes	3.99056	Serine/Threonine kinase family protein
XLOC_021296	XLOC_021296	Medtr4g081530	chr4:31637094-31641130	WT	A11a	OK	1.94984	0.489502	-1.99397	-2.09396	5e-05	0.00119949	yes	3.98332	glycoside hydrolase family 1 protein
XLOC_006896	XLOC_006896	Medtr2g009310	chr2:1866318-1867959	WT	A11a	OK	3.85123	0.966978	-1.99376	-2.93542	5e-05	0.00119949	yes	3.98274	RING-H2 zinc finger protein
XLOC_031659	XLOC_031659	Medtr5g076960	chr5:32828389-32831868	WT	A11a	OK	8.57241	2.15591	-1.9914	-3.31047	5e-05	0.00119949	yes	3.97623	myb transcription factor
XLOC_035837	XLOC_035837	Medtr6g071475	chr6:26490398-26496320	WT	A11a	OK	2.14629	0.539884	-1.99113	-2.59932	5e-05	0.00119949	yes	3.97548	alpha/beta hydrolase family protein
XLOC_038486	XLOC_038486	Medtr7g090370	chr7:35545436-35549531	WT	A11a	OK	341.99	86.0862	-1.9901	-4.66208	5e-05	0.00119949	yes	3.97265	haloacid dehalogenase-like hydrolase family protein
XLOC_030117	XLOC_030117	Medtr5g018280,Medtr5g018300,Medtr5g018320	chr5:6795990-6823692	WT	A11a	OK	112.986	28.4912	-1.98755	-3.45351	5e-05	0.00119949	yes	3.96563	methylesterase
XLOC_006690	XLOC_006690	-	chr1:42480457-42480961	WT	A11a	OK	6.90835	1.74241	-1.98726	-2.33093	0.00025	0.00473979	yes	3.96483	#N/A
XLOC_025592	XLOC_025592	Medtr4g105020	chr4:43512873-43514421	WT	A11a	OK	2.65677	0.672729	-1.98158	-2.13619	0.00025	0.00473979	yes	3.94925	PB1 domain protein
XLOC_045817	XLOC_045817	Medtr8g015970,Medtr8g015980	chr8:5278557-5293135	WT	A11a	OK	5.05675	1.28242	-1.97934	-3.97614	5e-05	0.00119949	yes	3.94313	ABC transporter-like family-protein
XLOC_009801	XLOC_009801	Medtr2g008970	chr2:1711752-1714137	WT	A11a	OK	15.7214	3.99703	-1.97573	-4.18936	5e-05	0.00119949	yes	3.93327	ICE-like protease (caspase) p20 domain protein
XLOC_026912	XLOC_026912	Medtr5g009310	chr5:2183458-2186780	WT	A11a	OK	2.98093	0.760618	-1.97052	-2.33114	5e-05	0.00119949	yes	3.91909	pleckstrin-like (PH) domain protein
XLOC_002025	XLOC_002025	Medtr1g077210	chr1:34457750-34462026	WT	A11a	OK	5.69013	1.45247	-1.96995	-2.19299	0.00055	0.00902778	yes	3.91755	plant/F12B17-70 protein
XLOC_007027	XLOC_007027	Medtr2g013370	chr2:3591318-3593054	WT	A11a	OK	1.56599	0.400104	-1.96863	-2.1508	0.0003	0.0055282	yes	3.91396	Dof domain zinc finger protein
XLOC_003041	XLOC_003041	Medtr1g110260	chr1:49723463-49725738	WT	A11a	OK	0.879321	0.225049	-1.96615	-1.76826	0.00265	0.0307243	yes	3.90724	cysteine-rich RLK (receptor-like kinase) protein
XLOC_034606	XLOC_034606	Medtr6g011050,Medtr6g011060	chr6:2986454-3004508	WT	A11a	OK	23.8846	6.11377	-1.96595	-4.21255	5e-05	0.00119949	yes	3.9067	DUF247 domain protein
XLOC_043582	XLOC_043582	Medtr8g040640	chr8:15137346-15141619	WT	A11a	OK	392.112	100.559	-1.96323	-4.41435	5e-05	0.00119949	yes	3.89934	hypothetical protein
XLOC_025132	XLOC_025132	Medtr4g091550	chr4:36280519-36282316	WT	A11a	OK	1.79619	0.460935	-1.9623	-2.15576	0.0003	0.0055282	yes	3.89683	PLAC8 family protein
XLOC_014889	XLOC_014889	Medtr3g090900	chr3:41274048-41279255	WT	A11a	OK	77.0238	19.8024	-1.95963	-4.7619	5e-05	0.00119949	yes	3.88962	RNA polymerase sigma factor
XLOC_036120	XLOC_036120	Medtr6g086060	chr6:32233744-32241660	WT	A11a	OK	6.78589	1.74516	-1.95918	-3.51754	5e-05	0.00119949	yes	3.88841	serinc-domain serine and sphingolipid biosynthesis protein
XLOC_014704	XLOC_014704	Medtr3g085620	chr3:38711188-38713908	WT	A11a	OK	5.84131	1.50583	-1.95573	-2.15478	0.0002	0.00396024	yes	3.87912	OTU-like cysteine protease
XLOC_028821	XLOC_028821	Medtr5g076660	chr5:32708472-32710949	WT	A11a	OK	1.3264	0.343845	-1.94768	-1.90251	0.0014	0.0188488	yes	3.85754	seven in absentia family protein
XLOC_012818	XLOC_012818	Medtr3g011890	chr3:3079995-3095806	WT	A11a	OK	14.1067	3.65948	-1.94667	-3.026	0.0018	0.022861	yes	3.85484	salt stress response/antifungal domain protein
XLOC_011978	XLOC_011978	Medtr2g090765	chr2:38918306-38919962	WT	A11a	OK	15.3753	3.99107	-1.94576	-3.69262	5e-05	0.00119949	yes	3.85241	fasciclin-like arabinogalactan protein
XLOC_035084	XLOC_035084	Medtr6g032770	chr6:10315902-10318538	WT	A11a	OK	1.28289	0.333127	-1.94526	-1.91317	0.0014	0.0188488	yes	3.85107	NAC transcription factor-like protein
XLOC_007081	XLOC_007081	Medtr2g014870	chr2:4326563-4327351	WT	A11a	OK	4.48459	1.16458	-1.94517	-1.8153	0.00115	0.0161981	yes	3.85083	transcription factor VOZ1-like protein
XLOC_029950	XLOC_029950	Medtr5g012870	chr5:3949682-3953127	WT	A11a	OK	58.4211	15.2306	-1.93951	-3.34202	5e-05	0.00119949	yes	3.83575	auxin canalization protein
XLOC_040617	XLOC_040617	Medtr7g062150	chr7:22557843-22561544	WT	A11a	OK	101.701	26.5282	-1.93873	-4.78664	5e-05	0.00119949	yes	3.83368	haloacid dehalogenase-like hydrolase
XLOC_015381	XLOC_015381	Medtr3g106240	chr3:49069095-49071446	WT	A11a	OK	24.6938	6.45609	-1.93542	-3.97261	5e-05	0.00119949	yes	3.82489	PPPDE thiol peptidase family protein, putative
XLOC_002602	XLOC_002602	Medtr1g096030	chr1:43289531-43291113	WT	A11a	OK	4.20081	1.0985	-1.93513	-2.60436	5e-05	0.00119949	yes	3.82413	GRAS family transcription factor
XLOC_002814	XLOC_002814	Medtr1g103060	chr1:46621426-46627433	WT	A11a	OK	420.116	109.97	-1.93368	-1.89523	0.0034	0.0370054	yes	3.82028	hypothetical protein
XLOC_010792	XLOC_010792	Medtr2g040910	chr2:17922766-17925949	WT	A11a	OK	1.16084	0.303941	-1.93331	-2.32402	0.00025	0.00473979	yes	3.8193	LRR receptor-like kinase
XLOC_037889	XLOC_037889	Medtr7g072575	chr7:26964601-27026300	WT	A11a	OK	55.819	14.6295	-1.93187	-1.80582	0.0017	0.0218926	yes	3.81549	CBL-interacting kinase
XLOC_018320	XLOC_018320	Medtr3g094080	chr3:42982383-42983526	WT	A11a	OK	468.787	122.878	-1.9317	-4.2393	5e-05	0.00119949	yes	3.81504	hypothetical protein
XLOC_024443	XLOC_024443	Medtr4g069250	chr4:26029117-26031662	WT	A11a	OK	8.70937	2.2868	-1.92924	-3.47496	5e-05	0.00119949	yes	3.80855	NAD(P)H:quinone oxidoreductase, type IV protein
XLOC_010163	XLOC_010163	Medtr2g021150	chr2:7147233-7149324	WT	A11a	OK	3.99569	1.05084	-1.9269	-3.00549	5e-05	0.00119949	yes	3.80237	F-box protein interaction domain protein
XLOC_018916	XLOC_018916	Medtr3g110660	chr3:51715142-51720687	WT	A11a	OK	57.7117	15.2158	-1.9233	-4.41805	5e-05	0.00119949	yes	3.7929	transmembrane amino acid transporter family protein
XLOC_039053	XLOC_039053	Medtr7g108650	chr7:44258909-44259944	WT	A11a	OK	5.10523	1.35141	-1.91751	-2.50578	0.0002	0.00396024	yes	3.7777	TSPO/MBR family protein
XLOC_040806	XLOC_040806	Medtr7g068550	chr7:25108351-25111273	WT	A11a	OK	345.454	91.4687	-1.91715	-4.58499	5e-05	0.00119949	yes	3.77676	GDSL-like lipase/acylhydrolase
XLOC_014469	XLOC_014469	Medtr3g078110	chr3:35189303-35192389	WT	A11a	OK	5.62715	1.48995	-1.91714	-2.34214	0.0002	0.00396024	yes	3.77674	Serine/Threonine-kinase HT1-like protein
XLOC_040534	XLOC_040534	Medtr7g058840,Medtr7g058860	chr7:21123067-21132945	WT	A11a	OK	1.65708	0.439076	-1.9161	-2.24814	5e-05	0.00119949	yes	3.77401	Serine/Threonine kinase family protein
XLOC_024124	XLOC_024124	Medtr4g057230	chr4:20925366-20926644	WT	A11a	OK	2.78703	0.741697	-1.90982	-2.54266	0.0001	0.00219049	yes	3.75762	C2H2-type zinc finger protein, putative
XLOC_006565	XLOC_006565	-	chr1:5928305-5928433	WT	A11a	OK	2579.92	687.021	-1.9089	-2.07484	0.00125	0.0172969	yes	3.75523	#N/A
XLOC_017616	XLOC_017616	Medtr3g072500	chr3:32601124-32604904	WT	A11a	OK	8.51904	2.27172	-1.9069	-3.17221	5e-05	0.00119949	yes	3.75002	nodulin MtN21/EamA-like transporter family protein
XLOC_029345	XLOC_029345	Medtr5g091800	chr5:40062157-40063517	WT	A11a	OK	11.7705	3.14359	-1.90469	-3.18281	5e-05	0.00119949	yes	3.74428	TB2/DP1, HVA22 family protein
XLOC_014930	XLOC_014930	Medtr3g092090	chr3:42037743-42043679	WT	A11a	OK	35.1742	9.40896	-1.90241	-4.10841	5e-05	0.00119949	yes	3.73837	OPT family oligopeptide transporter
XLOC_039756	XLOC_039756	Medtr7g018320	chr7:5910515-5919733	WT	A11a	OK	17645	4722.4	-1.90167	-1.98414	0.0008	0.012181	yes	3.73645	S-adenosylmethionine decarboxylase proenzyme
XLOC_017660	XLOC_017660	Medtr3g073560	chr3:33166705-33173150	WT	A11a	OK	75.9926	20.3416	-1.90143	-2.2499	5e-05	0.00119949	yes	3.73583	transcription factor TGA7, putative
XLOC_014817	XLOC_014817	Medtr3g088455,Medtr3g088465,Medtr3g088475	chr3:40199227-40209493	WT	A11a	OK	2.30765	0.617795	-1.90123	-2.09832	0.0001	0.00219049	yes	3.73532	transmembrane amino acid transporter family protein
XLOC_032212	XLOC_032212	Medtr5g093390	chr5:40768932-40772515	WT	A11a	OK	1190.82	319.723	-1.89707	-3.42446	5e-05	0.00119949	yes	3.72456	GDP-L-galactose phosphorylase
XLOC_047171	XLOC_047171	Medtr8g070520	chr8:29962239-29967945	WT	A11a	OK	12.4212	3.33535	-1.8969	-3.47108	5e-05	0.00119949	yes	3.72412	macronuclear actin
XLOC_000186	XLOC_000186	Medtr1g013150	chr1:2878530-2880391	WT	A11a	OK	1.58194	0.42481	-1.8968	-2.18806	0.0002	0.00396024	yes	3.72386	glycoside hydrolase family 18 protein
XLOC_019047	XLOC_019047	Medtr3g114920	chr3:53675844-53678262	WT	A11a	OK	14.5394	3.90776	-1.89556	-3.715	5e-05	0.00119949	yes	3.72066	high mobility group B-like protein
XLOC_036793	XLOC_036793	Medtr7g018310,Medtr7g018320	chr7:5910515-5919733	WT	A11a	OK	325.674	87.5434	-1.89536	-3.73323	5e-05	0.00119949	yes	3.72015	S-adenosylmethionine decarboxylase proenzyme
XLOC_010867	XLOC_010867	Medtr2g043900	chr2:19068320-19076468	WT	A11a	OK	2.37431	0.638494	-1.89476	-3.05502	5e-05	0.00119949	yes	3.7186	respiratory burst oxidase-like protein
XLOC_021387	XLOC_021387	Medtr4g084280	chr4:32872893-32874194	WT	A11a	OK	20.0161	5.3884	-1.89323	-3.70552	5e-05	0.00119949	yes	3.71466	calcium-dependent lipid-binding (CaLB domain) family protein
XLOC_007858	XLOC_007858	Medtr2g438760	chr2:15678475-15683145	WT	A11a	OK	0.91805	0.2477	-1.88998	-1.75543	0.0022	0.0267448	yes	3.7063	ankyrin repeat plant-like protein
XLOC_048922	XLOC_048922	Medtr0024s0260	scaffold0024:113388-116979	WT	A11a	OK	44.8382	12.112	-1.88829	-4.12548	5e-05	0.00119949	yes	3.70196	S54 family peptidase
XLOC_016844	XLOC_016844	Medtr3g051220	chr3:20213748-20214799	WT	A11a	OK	22.7873	6.16701	-1.88559	-3.83378	5e-05	0.00119949	yes	3.69504	ubiquitin-conjugating enzyme, putative
XLOC_040210	XLOC_040210	Medtr7g039110	chr7:14537339-14540469	WT	A11a	OK	28.0283	7.59411	-1.88393	-4.23129	5e-05	0.00119949	yes	3.69079	transcription factor
XLOC_021433	XLOC_021433	Medtr4g086020	chr4:33643563-33646615	WT	A11a	OK	17.8478	4.83998	-1.88267	-4.35627	5e-05	0.00119949	yes	3.68757	ferredoxin-nitrite reductase
XLOC_004569	XLOC_004569	Medtr1g052135	chr1:21011207-21016543	WT	A11a	OK	74.4931	20.2177	-1.88149	-4.15572	5e-05	0.00119949	yes	3.68455	carboxy-terminal processing peptidase-like protein
XLOC_025660	XLOC_025660	Medtr4g107580	chr4:44562767-44565786	WT	A11a	OK	4.00117	1.08632	-1.88097	-2.89309	5e-05	0.00119949	yes	3.68323	peptide/nitrate transporter
XLOC_007208	XLOC_007208	Medtr2g018670	chr2:5898540-5900322	WT	A11a	OK	3.12857	0.849618	-1.88062	-2.07016	0.0001	0.00219049	yes	3.68233	hypothetical protein
XLOC_001029	XLOC_001029	Medtr1g043240	chr1:16192765-16196457	WT	A11a	OK	13.1963	3.58428	-1.88038	-3.62503	5e-05	0.00119949	yes	3.68172	serine/threonine-protein phosphatase PP1
XLOC_036303	XLOC_036303	Medtr6g092940	chr6:35029454-35035409	WT	A11a	OK	20.3209	5.52417	-1.87914	-4.10283	5e-05	0.00119949	yes	3.67856	high-affinity potassium transporter
XLOC_000565	XLOC_000565	Medtr1g026170	chr1:8455845-8461251	WT	A11a	OK	13.3311	3.64059	-1.87255	-3.37674	5e-05	0.00119949	yes	3.66179	alpha amylase domain protein
XLOC_012254	XLOC_012254	Medtr2g100880,Medtr2g100900	chr2:43394458-43407990	WT	A11a	OK	12.6195	3.45094	-1.87059	-2.40134	5e-05	0.00119949	yes	3.65682	histidine phosphotransfer protein
XLOC_003459	XLOC_003459	Medtr1g013700	chr1:3292907-3294869	WT	A11a	OK	16.784	4.59548	-1.8688	-4.0885	5e-05	0.00119949	yes	3.65229	CBL-interacting kinase
XLOC_016859	XLOC_016859	Medtr3g051950	chr3:20546159-20547496	WT	A11a	OK	423.771	116.31	-1.8653	-4.87271	5e-05	0.00119949	yes	3.64344	eukaryotic translation initiation factor SUI1
XLOC_015107	XLOC_015107	Medtr3g097450	chr3:44673725-44675570	WT	A11a	OK	11.4975	3.1576	-1.86442	-3.28579	5e-05	0.00119949	yes	3.64122	myb transcription factor
XLOC_041834	XLOC_041834	Medtr7g100320	chr7:40287455-40289780	WT	A11a	OK	1.39447	0.38311	-1.86389	-1.86204	0.0043	0.0441658	yes	3.63988	glutathione S-transferase
XLOC_046021	XLOC_046021	Medtr8g024050	chr8:8798344-8801854	WT	A11a	OK	2.87875	0.79123	-1.86327	-2.13809	0.0001	0.00219049	yes	3.63831	soluble inorganic pyrophosphatase
XLOC_045193	XLOC_045193	Medtr8g099375	chr8:41868871-41869791	WT	A11a	OK	4.39336	1.21244	-1.85741	-2.36142	0.00015	0.0031025	yes	3.62357	hypothetical protein
XLOC_014356	XLOC_014356	Medtr3g074070	chr3:33432723-33438185	WT	A11a	OK	191.405	52.8948	-1.85543	-4.46567	5e-05	0.00119949	yes	3.6186	transducin/WD40 repeat protein
XLOC_020415	XLOC_020415	Medtr4g051290	chr4:18303994-18305270	WT	A11a	OK	11.7927	3.26032	-1.85482	-3.17768	5e-05	0.00119949	yes	3.61707	photosystem II Q(B) protein
XLOC_049356	XLOC_049356	Medtr0077s0010	scaffold0077:9495-10893	WT	A11a	OK	23.8721	6.60053	-1.85467	-3.3814	5e-05	0.00119949	yes	3.61669	hypothetical protein
XLOC_006748	XLOC_006748	-	chr1:51126097-51126378	WT	A11a	OK	141.487	39.1553	-1.85339	-3.48288	5e-05	0.00119949	yes	3.61348	#N/A
XLOC_028638	XLOC_028638	Medtr5g070030	chr5:29675189-29677243	WT	A11a	OK	26.387	7.30815	-1.85225	-4.08775	5e-05	0.00119949	yes	3.61063	NAD(P)H:quinone oxidoreductase, type IV protein
XLOC_044267	XLOC_044267	Medtr8g066850	chr8:27832697-27834050	WT	A11a	OK	1.41281	0.391626	-1.85102	-2.44884	5e-05	0.00119949	yes	3.60755	transmembrane protein, putative
XLOC_006640	XLOC_006640	-	chr1:29095604-29095725	WT	A11a	OK	3824.22	1060.15	-1.8509	-1.73546	0.0041	0.042597	yes	3.60725	#N/A
XLOC_037303	XLOC_037303	Medtr7g451040	chr7:17123619-17126187	WT	A11a	OK	1.41887	0.393972	-1.84858	-2.47165	5e-05	0.00119949	yes	3.60146	receptor-like kinase S2
XLOC_040166	XLOC_040166	Medtr7g035095	chr7:13303781-13310837	WT	A11a	OK	1.69861	0.472391	-1.84631	-2.18711	0.00015	0.0031025	yes	3.59579	plant/MGF10-16 protein
XLOC_023173	XLOC_023173	Medtr4g012430	chr4:3305986-3308612	WT	A11a	OK	4.78918	1.33271	-1.84541	-2.48934	5e-05	0.00119949	yes	3.59355	BZIP protein
XLOC_020423	XLOC_020423	Medtr4g051532	chr4:18455111-18461090	WT	A11a	OK	7.22881	2.01485	-1.84309	-3.32979	5e-05	0.00119949	yes	3.58778	BEL1-related homeotic protein
XLOC_032938	XLOC_032938	Medtr6g015805	chr6:5476009-5480597	WT	A11a	OK	11.003	3.06825	-1.84242	-4.17267	5e-05	0.00119949	yes	3.58611	feronia receptor-like kinase
XLOC_011463	XLOC_011463	Medtr2g073050	chr2:30925301-30932035	WT	A11a	OK	27.4892	7.67675	-1.8403	-2.17595	5e-05	0.00119949	yes	3.58084	carboxyl-terminal peptidase
XLOC_000359	XLOC_000359	Medtr1g019110	chr1:5681144-5682526	WT	A11a	OK	5.5794	1.55828	-1.84016	-2.62512	5e-05	0.00119949	yes	3.5805	dehydration-responsive element-binding protein
XLOC_039126	XLOC_039126	Medtr7g110810	chr7:45421991-45424245	WT	A11a	OK	1.59566	0.446435	-1.83763	-2.16185	0.00055	0.00902778	yes	3.57422	helix loop helix DNA-binding domain protein
XLOC_031535	XLOC_031535	Medtr5g073180	chr5:31140038-31142359	WT	A11a	OK	28.4067	7.94804	-1.83756	-4.1743	5e-05	0.00119949	yes	3.57405	hypothetical protein
XLOC_028762	XLOC_028762	Medtr5g074290	chr5:31537855-31538895	WT	A11a	OK	1.56286	0.437302	-1.83748	-1.83713	0.0023	0.0276286	yes	3.57385	DUF4228 domain protein
XLOC_006112	XLOC_006112	Medtr1g103050	chr1:46617349-46618898	WT	A11a	OK	123.193	34.5213	-1.83537	-4.63564	5e-05	0.00119949	yes	3.56863	zinc finger, C3HC4 type (RING finger) protein
XLOC_028492	XLOC_028492	Medtr5g065350	chr5:27475826-27477292	WT	A11a	OK	18.8752	5.30541	-1.83096	-3.57198	5e-05	0.00119949	yes	3.55774	hypothetical protein
XLOC_039378	XLOC_039378	Medtr7g117980	chr7:48960270-48962144	WT	A11a	OK	22.6923	6.38025	-1.83052	-4.26898	5e-05	0.00119949	yes	3.55665	hypothetical protein
XLOC_025843	XLOC_025843	Medtr4g114710	chr4:47211686-47214518	WT	A11a	OK	7.27801	2.0468	-1.83017	-3.3317	5e-05	0.00119949	yes	3.55579	equilibrative nucleoside transporter 6
XLOC_031676	XLOC_031676	Medtr5g077370	chr5:33031894-33034672	WT	A11a	OK	10.4282	2.93654	-1.8283	-3.49159	5e-05	0.00119949	yes	3.55118	zinc finger-like protein
XLOC_041938	XLOC_041938	Medtr7g103180	chr7:41702474-41705447	WT	A11a	OK	2.0786	0.586417	-1.82561	-2.49128	5e-05	0.00119949	yes	3.54457	wall-associated receptor kinase-like protein
XLOC_039630	XLOC_039630	Medtr7g013180,Medtr7g013200,Medtr7g013220	chr7:3755015-3783648	WT	A11a	OK	10.3822	2.93104	-1.82463	-2.75927	5e-05	0.00119949	yes	3.54216	UDP-glucosyltransferase family protein
XLOC_041603	XLOC_041603	Medtr7g093140,Medtr7g093160	chr7:36987949-36995066	WT	A11a	OK	54.1124	15.2979	-1.82263	-4.23081	5e-05	0.00119949	yes	3.53725	late embryogenesis abundant protein
XLOC_040817	XLOC_040817	Medtr7g068910	chr7:25326170-25330716	WT	A11a	OK	13.4365	3.80223	-1.82124	-2.67487	5e-05	0.00119949	yes	3.53385	glycoside hydrolase family protein
XLOC_034544	XLOC_034544	Medtr6g007777	chr6:1965115-1968576	WT	A11a	OK	1.56902	0.444286	-1.8203	-2.09942	0.0005	0.00835476	yes	3.53155	Pmr5/Cas1p GDSL/SGNH-like acyl-esterase family protein
XLOC_003554	XLOC_003554	Medtr1g017170	chr1:4703137-4712716	WT	A11a	OK	14.3362	4.06421	-1.81861	-3.03904	5e-05	0.00119949	yes	3.52741	ERD (early-responsive to dehydration stress) family protein
XLOC_015030	XLOC_015030	Medtr3g095180	chr3:43483810-43484343	WT	A11a	OK	40.8834	11.5998	-1.81741	-2.9847	5e-05	0.00119949	yes	3.52448	transmembrane protein, putative
XLOC_031867	XLOC_031867	Medtr5g083360	chr5:35990104-35994097	WT	A11a	OK	6.03899	1.71423	-1.81674	-3.25324	5e-05	0.00119949	yes	3.52284	laccase/diphenol oxidase family protein
XLOC_015045	XLOC_015045	Medtr3g095580,Medtr3g095620	chr3:43678202-43692334	WT	A11a	OK	17.4383	4.96412	-1.81265	-2.92731	5e-05	0.00119949	yes	3.51287	tyrosine kinase family protein
XLOC_006417	XLOC_006417	Medtr1g113820	chr1:51341686-51345033	WT	A11a	OK	0.910395	0.259443	-1.81108	-1.81353	0.0038	0.040197	yes	3.50905	ankyrin repeat protein
XLOC_023174	XLOC_023174	Medtr4g012540	chr4:3322485-3324731	WT	A11a	OK	2.40805	0.686361	-1.81083	-2.05277	0.00035	0.00625452	yes	3.50844	regulator of Vps4 activity in the MVB pathway protein
XLOC_031352	XLOC_031352	Medtr5g066770	chr5:28205322-28213045	WT	A11a	OK	7.88482	2.24781	-1.81056	-2.18745	5e-05	0.00119949	yes	3.50778	rhamnogalacturonate lyase B-like protein
XLOC_013727	XLOC_013727	Medtr3g056700	chr3:22737902-22744851	WT	A11a	OK	3.59812	1.02668	-1.80926	-3.48029	5e-05	0.00119949	yes	3.50462	multidrug resistance protein ABC transporter family protein
XLOC_020992	XLOC_020992	Medtr4g072030	chr4:27318159-27320611	WT	A11a	OK	2.76569	0.791792	-1.80444	-2.67741	5e-05	0.00119949	yes	3.49294	polyol/monosaccharide transporter 1
XLOC_038482	XLOC_038482	Medtr7g090310,Medtr7g090320	chr7:35517811-35525698	WT	A11a	OK	3.79637	1.08705	-1.80421	-2.53774	5e-05	0.00119949	yes	3.49238	strictosidine synthase family protein
XLOC_012582	XLOC_012582	Medtr2g088700	chr2:37407192-37407571	WT	A11a	OK	22.464	6.45384	-1.79939	-2.59456	5e-05	0.00119949	yes	3.48073	syntaxin of plants 122 protein
XLOC_011327	XLOC_011327	Medtr2g066830	chr2:27943034-27944273	WT	A11a	OK	4.20296	1.20857	-1.7981	-2.55549	5e-05	0.00119949	yes	3.47762	SAUR-like auxin-responsive family protein
XLOC_032114	XLOC_032114	Medtr5g090780	chr5:39516909-39526617	WT	A11a	OK	18.2475	5.24878	-1.79764	-4.02614	5e-05	0.00119949	yes	3.47651	squalene/phytoene synthase
XLOC_048962	XLOC_048962	Medtr0027s0230	scaffold0027:122631-123684	WT	A11a	OK	10.9191	3.14297	-1.79665	-3.02824	5e-05	0.00119949	yes	3.47413	cytosolic class I small heat shock protein
XLOC_026400	XLOC_026400	Medtr4g132690	chr4:55476619-55477696	WT	A11a	OK	1.22477	0.352755	-1.79577	-1.67651	0.0048	0.0479263	yes	3.47201	hypothetical protein
XLOC_022804	XLOC_022804	Medtr4g131720	chr4:54952001-54953188	WT	A11a	OK	48.4825	13.9728	-1.79485	-4.04154	5e-05	0.00119949	yes	3.46979	hypothetical protein
XLOC_027599	XLOC_027599	Medtr5g027910	chr5:11649405-11653208	WT	A11a	OK	1.10418	0.318331	-1.79437	-2.34626	5e-05	0.00119949	yes	3.46864	disease resistance protein (CC-NBS-LRR class) family protein
XLOC_011496	XLOC_011496	Medtr2g074980,Medtr2g075010	chr2:31352160-31389290	WT	A11a	OK	143.397	41.3519	-1.79399	-4.56203	5e-05	0.00119949	yes	3.46773	LRR receptor-like kinase
XLOC_002447	XLOC_002447	Medtr1g090770	chr1:40782149-40783243	WT	A11a	OK	2.21697	0.642154	-1.7876	-2.33021	0.0001	0.00219049	yes	3.4524	transmembrane protein, putative
XLOC_017072	XLOC_017072	Medtr3g460790	chr3:23889280-23893593	WT	A11a	OK	2.85208	0.82625	-1.78736	-1.65399	0.00065	0.0103155	yes	3.45183	nudix family hydrolase
XLOC_032716	XLOC_032716	Medtr6g007647	chr6:1730671-1734149	WT	A11a	OK	58.8222	17.0411	-1.78734	-4.01284	5e-05	0.00119949	yes	3.45178	homeobox associated leucine zipper protein
XLOC_017317	XLOC_017317	Medtr3g062540	chr3:28248997-28251513	WT	A11a	OK	40.4527	11.7215	-1.78708	-4.85711	5e-05	0.00119949	yes	3.45116	root phototropism-like protein
XLOC_010452	XLOC_010452	-	chr2:11886388-11902709	WT	A11a	OK	27.9782	8.10947	-1.78663	-2.67321	0.0002	0.00396024	yes	3.45008	#N/A
XLOC_009085	XLOC_009085	Medtr2g087780	chr2:36945218-36947211	WT	A11a	OK	1.97944	0.573958	-1.78607	-1.96005	0.0006	0.00967363	yes	3.44874	strictosidine synthase family protein
XLOC_004675	XLOC_004675	Medtr1g054635	chr1:23767953-23771967	WT	A11a	OK	1.9559	0.568697	-1.7821	-2.57135	5e-05	0.00119949	yes	3.43926	fatty acyl-CoA reductase-like protein
XLOC_014046	XLOC_014046	Medtr3g062570	chr3:28267237-28275049	WT	A11a	OK	13.1963	3.83831	-1.78159	-2.10646	0.0001	0.00219049	yes	3.43805	LRR receptor-like kinase
XLOC_016692	XLOC_016692	Medtr3g048330	chr3:16147275-16148109	WT	A11a	OK	1.96655	0.572846	-1.77945	-1.70289	0.00395	0.0414254	yes	3.43295	glycerol-3-phosphate acyltransferase
XLOC_039755	XLOC_039755	Medtr7g018290	chr7:5902193-5904875	WT	A11a	OK	112.999	32.9662	-1.77726	-4.82631	5e-05	0.00119949	yes	3.42775	S-adenosylmethionine decarboxylase proenzyme
XLOC_012458	XLOC_012458	-	chr2:7386270-7386417	WT	A11a	OK	963.832	281.415	-1.77608	-2.1755	0.00015	0.0031025	yes	3.42494	#N/A
XLOC_002021	XLOC_002021	Medtr1g077000	chr1:34365709-34368004	WT	A11a	OK	4.40935	1.28787	-1.77558	-2.70593	5e-05	0.00119949	yes	3.42376	peroxidase family protein
XLOC_026572	XLOC_026572	Medtr4g076030	chr4:29068107-29068274	WT	A11a	OK	701.805	205.078	-1.7749	-2.8061	5e-05	0.00119949	yes	3.42214	Uro-adherence factor A, putative
XLOC_000767	XLOC_000767	Medtr1g033000,Medtr1g033010	chr1:11834228-11851163	WT	A11a	OK	4.44379	1.29965	-1.77367	-3.40058	5e-05	0.00119949	yes	3.41923	receptor kinase TMK1-like protein
XLOC_014905	XLOC_014905	Medtr3g091360	chr3:41560326-41563172	WT	A11a	OK	1.80952	0.529325	-1.77338	-1.68232	0.00305	0.0341748	yes	3.41854	flavonol synthase/flavanone 3-hydroxylase
XLOC_031635	XLOC_031635	Medtr5g076240	chr5:32471163-32473674	WT	A11a	OK	30.2355	8.84942	-1.77259	-4.64841	5e-05	0.00119949	yes	3.41667	long-chain acyl-CoA synthetase
XLOC_035402	XLOC_035402	Medtr6g045483	chr6:16399502-16403084	WT	A11a	OK	12.4056	3.6316	-1.77232	-3.64542	5e-05	0.00119949	yes	3.41603	silicon efflux transporter
XLOC_021981	XLOC_021981	Medtr4g102840	chr4:42632258-42635704	WT	A11a	OK	1.24676	0.364983	-1.77228	-1.90286	0.0013	0.017829	yes	3.41593	calmodulin-binding protein
XLOC_009115	XLOC_009115	Medtr2g088900	chr2:37490664-37495517	WT	A11a	OK	1.14113	0.334552	-1.77017	-1.7222	0.0003	0.0055282	yes	3.41094	zinc finger constans-like protein
XLOC_037621	XLOC_037621	Medtr7g061840	chr7:22384605-22390927	WT	A11a	OK	57.3805	16.8543	-1.76744	-3.97192	5e-05	0.00119949	yes	3.40449	double-strand telomere-binding protein, putative
XLOC_047920	XLOC_047920	Medtr8g096580	chr8:40512717-40515419	WT	A11a	OK	72.6371	21.3481	-1.7666	-2.73645	5e-05	0.00119949	yes	3.40251	hydroxysteroid 11-beta-dehydrogenase-like protein
XLOC_043303	XLOC_043303	Medtr8g028060	chr8:10398903-10400467	WT	A11a	OK	2.24215	0.659299	-1.76588	-2.0884	0.00035	0.00625452	yes	3.40081	tyrosine/DOPA decarboxylase
XLOC_016339	XLOC_016339	Medtr3g027330	chr3:8522279-8525327	WT	A11a	OK	31.5568	9.28114	-1.76558	-4.15223	5e-05	0.00119949	yes	3.40011	receptor-like protein
XLOC_025826	XLOC_025826	Medtr4g114060	chr4:46937676-46940488	WT	A11a	OK	9.68362	2.84911	-1.76503	-2.97246	5e-05	0.00119949	yes	3.39881	dynein light chain type 1 family protein
XLOC_048109	XLOC_048109	Medtr8g102550	chr8:43176041-43184129	WT	A11a	OK	38.0054	11.1856	-1.76456	-4.05317	5e-05	0.00119949	yes	3.3977	protein phosphatase 2C-like protein
XLOC_028985	XLOC_028985	Medtr5g081630	chr5:34974523-34979485	WT	A11a	OK	18.2335	5.37697	-1.76173	-4.03014	5e-05	0.00119949	yes	3.39105	transmembrane amino acid transporter family protein
XLOC_038835	XLOC_038835	Medtr7g101395,Medtr7g101425	chr7:40942825-40960002	WT	A11a	OK	13.1066	3.86914	-1.76021	-4.14045	5e-05	0.00119949	yes	3.38747	phenylalanine ammonia-lyase-like protein
XLOC_005980	XLOC_005980	Medtr1g099010	chr1:44634975-44635969	WT	A11a	OK	3.59872	1.06379	-1.75827	-2.11291	0.0002	0.00396024	yes	3.38292	vacuolar iron transporter-like protein
XLOC_022098	XLOC_022098	Medtr4g107670	chr4:44609624-44613723	WT	A11a	OK	31.0105	9.18794	-1.75494	-2.93614	5e-05	0.00119949	yes	3.37512	peptide/nitrate transporter
XLOC_045371	XLOC_045371	Medtr8g104920	chr8:44233126-44235029	WT	A11a	OK	19.1164	5.66633	-1.75433	-3.41894	5e-05	0.00119949	yes	3.3737	F-box SKIP28-like protein
XLOC_029347	XLOC_029347	Medtr5g091900	chr5:40105122-40108128	WT	A11a	OK	9.64757	2.86341	-1.75243	-2.96565	5e-05	0.00119949	yes	3.36926	transmembrane protein, putative
XLOC_014793	XLOC_014793	Medtr3g087940	chr3:39857801-39861422	WT	A11a	OK	58.6665	17.4408	-1.75007	-4.48912	5e-05	0.00119949	yes	3.36375	BZIP family transcription factor
XLOC_001342	XLOC_001342	Medtr1g052885	chr1:21941332-21941903	WT	A11a	OK	20.4161	6.07091	-1.74972	-3.03858	5e-05	0.00119949	yes	3.36293	calcium-binding EF-hand protein
XLOC_046077	XLOC_046077	Medtr8g027540	chr8:9840344-9861376	WT	A11a	OK	1.31044	0.390374	-1.74712	-1.93797	0.00175	0.0223801	yes	3.35688	NBS-LRR type disease resistance protein
XLOC_049526	XLOC_049526	Medtr0113s0040	scaffold0113:7344-10916	WT	A11a	OK	1.1631	0.346893	-1.74541	-1.64464	0.0015	0.0198681	yes	3.3529	F-box protein
XLOC_016928	XLOC_016928	Medtr3g055230	chr3:21711226-21716998	WT	A11a	OK	1.27891	0.381779	-1.74411	-2.65894	5e-05	0.00119949	yes	3.34988	disease resistance protein (CC-NBS-LRR class) family protein
XLOC_009649	XLOC_009649	Medtr2g104560	chr2:45095991-45099026	WT	A11a	OK	22.5415	6.73395	-1.74306	-2.6308	5e-05	0.00119949	yes	3.34744	helix loop helix DNA-binding domain protein
XLOC_018372	XLOC_018372	Medtr3g096050,Medtr3g096070	chr3:43892709-43908519	WT	A11a	OK	174.908	52.2846	-1.74213	-3.87652	5e-05	0.00119949	yes	3.34529	caffeic acid O-methyltransferase
XLOC_013074	XLOC_013074	Medtr3g026990	chr3:8341529-8343884	WT	A11a	OK	1.38358	0.414004	-1.74069	-2.1198	0.00035	0.00625452	yes	3.34195	LRR receptor-like kinase family protein
XLOC_024426	XLOC_024426	Medtr4g068870	chr4:25846908-25850373	WT	A11a	OK	7.51574	2.25362	-1.73767	-2.66261	5e-05	0.00119949	yes	3.33496	Non-symbiotic hemoglobin
XLOC_046047	XLOC_046047	Medtr8g026730	chr8:9278496-9279594	WT	A11a	OK	5.70259	1.71028	-1.73739	-2.47851	5e-05	0.00119949	yes	3.33431	SAUR-like auxin-responsive family protein
XLOC_014716	XLOC_014716	Medtr3g085890	chr3:38860867-38862867	WT	A11a	OK	25.836	7.76543	-1.73424	-3.55049	5e-05	0.00119949	yes	3.32704	NADH-ubiquinone reductase complex 1 MLRQ subunit
XLOC_005491	XLOC_005491	Medtr1g082310	chr1:36599559-36603939	WT	A11a	OK	1.10044	0.331156	-1.73249	-1.70821	0.0022	0.0267448	yes	3.32301	receptor-like cytosolic Serine/Threonine-kinase
XLOC_003072	XLOC_003072	Medtr1g111210	chr1:50228742-50230793	WT	A11a	OK	1.38898	0.418933	-1.72923	-2.00062	0.0004	0.00698036	yes	3.31551	regulator of Vps4 activity in the MVB pathway protein
XLOC_001435	XLOC_001435	Medtr1g054990	chr1:24174416-24175921	WT	A11a	OK	3.95168	1.19556	-1.72478	-2.54391	5e-05	0.00119949	yes	3.3053	hypothetical protein
XLOC_025612	XLOC_025612	Medtr4g105770	chr4:43931210-43933645	WT	A11a	OK	3.48805	1.0562	-1.72354	-2.3542	5e-05	0.00119949	yes	3.30246	tyrosine kinase family protein
XLOC_005715	XLOC_005715	Medtr1g089890	chr1:40252329-40253460	WT	A11a	OK	7.986	2.42162	-1.7215	-2.80015	5e-05	0.00119949	yes	3.29779	hypothetical protein
XLOC_017056	XLOC_017056	Medtr3g060220,Medtr3g060240	chr3:23625379-23643696	WT	A11a	OK	3.51249	1.06567	-1.72073	-2.69177	5e-05	0.00119949	yes	3.29603	cellulose synthase-like protein
XLOC_047602	XLOC_047602	Medtr8g087870	chr8:36355658-36358124	WT	A11a	OK	6.37165	1.93575	-1.71877	-2.4246	0.00015	0.0031025	yes	3.29156	GDSL-like lipase/acylhydrolase
XLOC_027513	XLOC_027513	Medtr5g025610	chr5:10422422-10425348	WT	A11a	OK	7.02812	2.13661	-1.71781	-3.32721	5e-05	0.00119949	yes	3.28937	cytochrome P450 family ABA 8'-hydroxylase
XLOC_005593	XLOC_005593	Medtr1g085640	chr1:38268100-38269978	WT	A11a	OK	14.4827	4.40295	-1.71779	-3.65148	5e-05	0.00119949	yes	3.28932	myb transcription factor MYB64
XLOC_015174	XLOC_015174	Medtr3g099740,Medtr3g099750	chr3:45724894-45733838	WT	A11a	OK	5.30772	1.61506	-1.7165	-2.37022	5e-05	0.00119949	yes	3.28638	purine permease-like protein
XLOC_011292	XLOC_011292	Medtr2g064405	chr2:27307302-27312209	WT	A11a	OK	44.6814	13.605	-1.71554	-4.12865	5e-05	0.00119949	yes	3.2842	cation diffusion facilitator family transporter
XLOC_014787	XLOC_014787	Medtr3g087740	chr3:39750417-39757684	WT	A11a	OK	5.90156	1.7979	-1.71478	-3.05724	5e-05	0.00119949	yes	3.28247	sulfate/bicarbonate/oxalate exchanger and transporter sat-1
XLOC_024566	XLOC_024566	Medtr4g072880	chr4:27569862-27570399	WT	A11a	OK	3.6125	1.10242	-1.71232	-1.70684	0.003	0.0337125	yes	3.27687	SAUR-like auxin-responsive family protein
XLOC_048405	XLOC_048405	-	chr8:31448744-31448901	WT	A11a	OK	1076.25	328.531	-1.71191	-2.64052	5e-05	0.00119949	yes	3.27594	#N/A
XLOC_013988	XLOC_013988	Medtr3g466200	chr3:27210561-27214712	WT	A11a	OK	17.1539	5.24616	-1.70921	-3.38406	5e-05	0.00119949	yes	3.26982	anionic peroxidase swpb3 protein
XLOC_011290	XLOC_011290	Medtr2g064370	chr2:27284293-27285981	WT	A11a	OK	4.08242	1.25066	-1.70674	-2.09875	0.00015	0.0031025	yes	3.26422	plant/F3O9-12 protein
XLOC_026437	XLOC_026437	Medtr4g133900	chr4:56011808-56013698	WT	A11a	OK	22.67	6.9519	-1.70531	-4.00625	5e-05	0.00119949	yes	3.26099	heavy-metal-associated domain protein
XLOC_021888	XLOC_021888	Medtr4g099110	chr4:41042224-41047357	WT	A11a	OK	30.6591	9.41473	-1.70332	-4.36983	5e-05	0.00119949	yes	3.25649	beta-amylase
XLOC_016598	XLOC_016598	-	chr3:13533982-13535652	WT	A11a	OK	2.19409	0.674026	-1.70275	-1.79449	0.0015	0.0198681	yes	3.25521	#N/A
XLOC_048622	XLOC_048622	Medtr0004s0650	scaffold0004:373425-376344	WT	A11a	OK	38.9827	11.9771	-1.70256	-4.26445	5e-05	0.00119949	yes	3.25478	glycerol-3-phosphate transporter
XLOC_013970	XLOC_013970	Medtr3g031140	chr3:26925326-26926335	WT	A11a	OK	1.5462	0.475349	-1.70167	-1.61031	0.00455	0.0460292	yes	3.25277	DUF4228 domain protein
XLOC_039678	XLOC_039678	Medtr7g015230,Medtr7g015240,Medtr7g015250,Medtr7g015280,Medtr7g015290,Medtr7g015310,Medtr7g015320	chr7:4622947-4673768	WT	A11a	OK	12.3186	3.78903	-1.70094	-1.99919	0.00045	0.00766446	yes	3.25113	receptor-like kinase feronia-like protein
XLOC_039369	XLOC_039369	Medtr7g117690	chr7:48856581-48857258	WT	A11a	OK	3.0711	0.945961	-1.6989	-2.00179	0.00035	0.00625452	yes	3.24653	AP2 domain class transcription factor
XLOC_024909	XLOC_024909	Medtr4g084040	chr4:32721835-32724734	WT	A11a	OK	46.6326	14.3705	-1.69823	-4.10407	5e-05	0.00119949	yes	3.24503	glutathione S-transferase-like protein
XLOC_044259	XLOC_044259	Medtr8g066690,Medtr8g066710	chr8:27717941-27731564	WT	A11a	OK	1.45225	0.447558	-1.69814	-1.97543	0.00035	0.00625452	yes	3.24482	ABC transporter transmembrane region protein
XLOC_016512	XLOC_016512	Medtr3g435480	chr3:11623420-11626578	WT	A11a	OK	18.0321	5.5611	-1.69713	-4.0154	5e-05	0.00119949	yes	3.24255	DOF-type zinc finger DNA-binding family protein
XLOC_048611	XLOC_048611	Medtr0003s0660	scaffold0003:362439-364911	WT	A11a	OK	272.897	84.2213	-1.6961	-4.44024	5e-05	0.00119949	yes	3.24024	S-adenosylmethionine decarboxylase proenzyme
XLOC_020956	XLOC_020956	Medtr4g070950,Medtr4g070970	chr4:26725160-26737323	WT	A11a	OK	5.83909	1.80327	-1.69513	-3.51184	5e-05	0.00119949	yes	3.23806	LRR receptor-like kinase
XLOC_043247	XLOC_043247	Medtr8g027040	chr8:9421676-9424147	WT	A11a	OK	14.835	4.58274	-1.69473	-4.02734	5e-05	0.00119949	yes	3.23716	cytochrome P450 family 78 protein
XLOC_029128	XLOC_029128	Medtr5g086020	chr5:37188258-37189345	WT	A11a	OK	4.20288	1.29959	-1.69333	-2.18564	5e-05	0.00119949	yes	3.23402	hsp20/alpha crystallin family protein
XLOC_051080	XLOC_051080	Medtr2053s0010	scaffold2053:203-647	WT	A11a	OK	16.3929	5.06916	-1.69325	-2.46089	5e-05	0.00119949	yes	3.23384	NBS-LRR resistance protein
XLOC_038073	XLOC_038073	Medtr7g077880	chr7:29421624-29423837	WT	A11a	OK	89.6622	27.7416	-1.69245	-4.13888	5e-05	0.00119949	yes	3.23205	hypothetical protein
XLOC_045574	XLOC_045574	Medtr8g008930	chr8:1947220-1969771	WT	A11a	OK	5.14247	1.59543	-1.68852	-1.62482	0.0044	0.0448905	yes	3.22326	1-aminocyclopropane-1-carboxylate oxidase-like protein
XLOC_028855	XLOC_028855	Medtr5g077640	chr5:33138973-33149379	WT	A11a	OK	29.9225	9.29089	-1.68734	-3.24677	5e-05	0.00119949	yes	3.22062	hypothetical protein
XLOC_014764	XLOC_014764	Medtr3g086940	chr3:39410213-39413658	WT	A11a	OK	4.74639	1.47427	-1.68683	-2.61658	5e-05	0.00119949	yes	3.21949	Serine/Threonine-kinase SAPK1-like protein
XLOC_011489	XLOC_011489	Medtr2g074820	chr2:31277834-31280384	WT	A11a	OK	1.83502	0.569983	-1.6868	-1.98893	0.0008	0.012181	yes	3.21942	LRR receptor-like kinase
XLOC_030296	XLOC_030296	Medtr5g024450	chr5:9835248-9838931	WT	A11a	OK	3.3086	1.02813	-1.6862	-2.87958	5e-05	0.00119949	yes	3.21808	LRR receptor-like kinase family protein
XLOC_041465	XLOC_041465	Medtr7g089640	chr7:35106603-35109339	WT	A11a	OK	7.37579	2.29658	-1.68331	-3.18709	5e-05	0.00119949	yes	3.21164	F-box plant-like protein
XLOC_023927	XLOC_023927	Medtr4g049730	chr4:17500628-17501834	WT	A11a	OK	2.3729	0.741212	-1.67869	-2.07983	0.00015	0.0031025	yes	3.20137	MAP kinase kinase kinase
XLOC_028498	XLOC_028498	Medtr5g065580	chr5:27573671-27575458	WT	A11a	OK	2.06723	0.646718	-1.67649	-1.80314	0.0011	0.0156473	yes	3.19649	dihydrofolate reductase-like protein
XLOC_012600	XLOC_012600	Medtr2g096890	chr2:41411303-41411689	WT	A11a	OK	10.7675	3.36858	-1.67647	-1.97178	0.0007	0.0109611	yes	3.19645	hypothetical protein
XLOC_035080	XLOC_035080	Medtr6g032820	chr6:10250818-10254564	WT	A11a	OK	13.1964	4.12916	-1.67622	-3.49792	5e-05	0.00119949	yes	3.19589	O-glycosyl hydrolase family 17 protein
XLOC_012533	XLOC_012533	Medtr2g050170	chr2:23046026-23046146	WT	A11a	OK	4932.41	1546.46	-1.67333	-2.89974	0.00505	0.0497785	yes	3.1895	hypothetical protein
XLOC_003628	XLOC_003628	Medtr1g019750	chr1:5998508-5999666	WT	A11a	OK	13.2836	4.16614	-1.67287	-3.06447	5e-05	0.00119949	yes	3.18848	BRI1 kinase inhibitor 1, putative
XLOC_012387	XLOC_012387	Medtr2g104990	chr2:45250011-45255006	WT	A11a	OK	24.5553	7.70196	-1.67274	-3.99326	5e-05	0.00119949	yes	3.1882	NRAMP metal ion transporter 6
XLOC_047065	XLOC_047065	Medtr8g066780	chr8:27770950-27772738	WT	A11a	OK	9.54816	3.00074	-1.6699	-3.25814	5e-05	0.00119949	yes	3.18193	anaphase-promoting complex subunit 11 RING-H2 finger protein
XLOC_037112	XLOC_037112	Medtr7g033405	chr7:12013203-12019370	WT	A11a	OK	7.18677	2.25991	-1.66908	-2.99748	5e-05	0.00119949	yes	3.18012	M48 family peptidase
XLOC_014190	XLOC_014190	Medtr3g067935	chr3:30556672-30561615	WT	A11a	OK	101.108	31.8703	-1.66561	-4.2698	5e-05	0.00119949	yes	3.17248	double-strand telomere-binding protein, putative
XLOC_028993	XLOC_028993	Medtr5g081790,Medtr5g081810	chr5:35053140-35072919	WT	A11a	OK	6.68437	2.11019	-1.66342	-2.50206	5e-05	0.00119949	yes	3.16767	laccase/diphenol oxidase family protein
XLOC_032835	XLOC_032835	Medtr6g012450	chr6:3773705-3777176	WT	A11a	OK	20.5303	6.4827	-1.66309	-4.15325	5e-05	0.00119949	yes	3.16694	DOF-type zinc finger DNA-binding family protein
XLOC_032623	XLOC_032623	Medtr6g004880	chr6:485488-490474	WT	A11a	OK	35.3189	11.1529	-1.66302	-4.32079	5e-05	0.00119949	yes	3.16679	raffinose synthase or seed inhibition protein
XLOC_042809	XLOC_042809	Medtr8g009720	chr8:2368073-2369371	WT	A11a	OK	3.80878	1.20364	-1.66192	-2.10121	0.00015	0.0031025	yes	3.16437	hypothetical protein
XLOC_046607	XLOC_046607	Medtr8g446810	chr8:18319216-18319909	WT	A11a	OK	22.1947	7.0226	-1.66014	-3.16051	5e-05	0.00119949	yes	3.16047	calcium-binding EF-hand protein
XLOC_021602	XLOC_021602	Medtr4g091530	chr4:36274734-36276580	WT	A11a	OK	3.79583	1.20115	-1.66	-2.57837	5e-05	0.00119949	yes	3.16017	octicosapeptide/phox/Bem1p (PB1) domain protein
XLOC_003932	XLOC_003932	Medtr1g029940	chr1:10414868-10418158	WT	A11a	OK	1.36894	0.433633	-1.65852	-2.21178	0.0001	0.00219049	yes	3.15693	LRR receptor-like kinase family protein
XLOC_020741	XLOC_020741	Medtr4g063310	chr4:23408204-23453901	WT	A11a	OK	142.805	45.2564	-1.65786	-1.69716	0.0018	0.022861	yes	3.15548	transmembrane protein, putative
XLOC_009012	XLOC_009012	Medtr2g085065	chr2:36104613-36110668	WT	A11a	OK	5.68763	1.8032	-1.65727	-2.7782	5e-05	0.00119949	yes	3.15419	Serine/Threonine kinase family protein
XLOC_031971	XLOC_031971	Medtr5g085990	chr5:37176479-37177432	WT	A11a	OK	7.15498	2.27273	-1.65452	-2.22622	5e-05	0.00119949	yes	3.14818	Clavata3/ESR (CLE) gene family member MtCLE17
XLOC_012526	XLOC_012526	-	chr2:21795716-21795919	WT	A11a	OK	44.9079	14.2886	-1.6521	-1.63273	0.00365	0.038964	yes	3.14291	#N/A
XLOC_006657	XLOC_006657	-	chr1:34774411-34774524	WT	A11a	OK	21733.3	6916.39	-1.65182	-1.98595	0.0015	0.0198681	yes	3.1423	#N/A
XLOC_028724	XLOC_028724	Medtr5g073090	chr5:31099059-31100887	WT	A11a	OK	17.5703	5.59152	-1.65182	-2.70991	5e-05	0.00119949	yes	3.1423	hypothetical protein
XLOC_042813	XLOC_042813	Medtr8g009820,Medtr8g009830,Medtr8g009840	chr8:2427374-2437296	WT	A11a	OK	54.2538	17.2769	-1.65088	-4.03877	5e-05	0.00119949	yes	3.14025	NADP-dependent alkenal double bond reductase
XLOC_008727	XLOC_008727	Medtr2g075140	chr2:31416052-31422504	WT	A11a	OK	17.164	5.47156	-1.64936	-3.01448	5e-05	0.00119949	yes	3.13694	receptor-like kinase
XLOC_042275	XLOC_042275	Medtr7g113110	chr7:46555947-46557614	WT	A11a	OK	2.98472	0.954446	-1.64486	-2.31368	5e-05	0.00119949	yes	3.12718	heavy metal transport/detoxification superfamily protein
XLOC_045787	XLOC_045787	Medtr8g015010,Medtr8g015040,Medtr8g015100	chr8:4800509-4900681	WT	A11a	OK	29.6534	9.49335	-1.64321	-2.93927	5e-05	0.00119949	yes	3.1236	LRR receptor-like kinase plant
XLOC_000817	XLOC_000817	Medtr1g034390	chr1:12530411-12531629	WT	A11a	OK	8.58301	2.74782	-1.6432	-2.74235	5e-05	0.00119949	yes	3.12358	cysteine/histidine-rich C1 domain protein
XLOC_015288	XLOC_015288	Medtr3g103230	chr3:47578891-47582051	WT	A11a	OK	2.89593	0.927686	-1.64232	-1.99568	5e-05	0.00119949	yes	3.12167	nucleobase-ascorbate transporter-like protein
XLOC_030380	XLOC_030380	Medtr5g026580	chr5:10929431-10931445	WT	A11a	OK	3.09567	0.99247	-1.64116	-2.51961	5e-05	0.00119949	yes	3.11917	F-box/kelch-repeat protein SKIP25, putative
XLOC_033890	XLOC_033890	Medtr6g066300	chr6:24665005-24671715	WT	A11a	OK	14.6671	4.70265	-1.64104	-3.68593	5e-05	0.00119949	yes	3.11891	integral membrane protein, putative
XLOC_027209	XLOC_027209	Medtr5g017470	chr5:6385123-6387834	WT	A11a	OK	17.652	5.66595	-1.63944	-3.61895	5e-05	0.00119949	yes	3.11545	heat shock transcription factor
XLOC_016295	XLOC_016295	Medtr3g025970	chr3:7928986-7931894	WT	A11a	OK	5.02654	1.61382	-1.63909	-2.24432	5e-05	0.00119949	yes	3.11469	ninja-family protein AFP1
XLOC_028394	XLOC_028394	Medtr5g061880	chr5:25718141-25723647	WT	A11a	OK	4.76865	1.53164	-1.6385	-2.11583	5e-05	0.00119949	yes	3.11342	high affinity sulfate transporter
XLOC_028661	XLOC_028661	Medtr5g071070	chr5:30120797-30124106	WT	A11a	OK	2.12422	0.683027	-1.63692	-2.53128	5e-05	0.00119949	yes	3.11001	ARM repeat CCCH-type zinc finger protein
XLOC_006406	XLOC_006406	Medtr1g112940	chr1:51223412-51225322	WT	A11a	OK	2.58475	0.831567	-1.63612	-2.29474	0.00015	0.0031025	yes	3.10829	protein phosphatase 2A regulatory B subunit family protein
XLOC_037676	XLOC_037676	Medtr7g065150	chr7:23746379-23749107	WT	A11a	OK	12.2904	3.9684	-1.6309	-3.15449	5e-05	0.00119949	yes	3.09706	plant/T7H20-70 protein
XLOC_049996	XLOC_049996	Medtr0271s0070	scaffold0271:18287-19203	WT	A11a	OK	3.96021	1.27876	-1.63083	-2.09563	0.00055	0.00902778	yes	3.09691	transmembrane protein, putative
XLOC_021452	XLOC_021452	Medtr4g086620	chr4:33947781-33949397	WT	A11a	OK	4.73103	1.5278	-1.6307	-2.60926	5e-05	0.00119949	yes	3.09663	calmodulin-binding protein
XLOC_014577	XLOC_014577	Medtr3g081580	chr3:36938403-36941617	WT	A11a	OK	1.36929	0.44288	-1.62844	-1.74571	0.0014	0.0188488	yes	3.09179	ZIP zinc/iron transport family protein
XLOC_038597	XLOC_038597	Medtr7g093950	chr7:37385380-37387711	WT	A11a	OK	4.66322	1.50949	-1.62727	-2.56063	5e-05	0.00119949	yes	3.08928	gibberellin receptor GID1c-like protein
XLOC_010282	XLOC_010282	Medtr2g025040,Medtr2g025050	chr2:8879138-8885310	WT	A11a	OK	29.9323	9.69598	-1.62624	-3.54581	5e-05	0.00119949	yes	3.08707	plastid lipid-associated protein
XLOC_047057	XLOC_047057	Medtr8g066450	chr8:27625324-27629149	WT	A11a	OK	17.4633	5.66046	-1.62534	-1.59266	0.004	0.0418183	yes	3.08515	fructose-6-phosphate-2-kinase/fructose-2, 6-bisphosphatase
XLOC_015391	XLOC_015391	Medtr3g106530	chr3:49238809-49241062	WT	A11a	OK	31.262	10.1478	-1.62324	-4.23203	5e-05	0.00119949	yes	3.08066	plant/F18G18-20 protein
XLOC_047144	XLOC_047144	Medtr8g069805,Medtr8g069820	chr8:29461482-29474628	WT	A11a	OK	107.163	34.8666	-1.61989	-3.34934	5e-05	0.00119949	yes	3.07352	transmembrane protein, putative
XLOC_043541	XLOC_043541	Medtr8g039070	chr8:14542714-14544332	WT	A11a	OK	4.54171	1.47997	-1.61767	-2.39447	5e-05	0.00119949	yes	3.06879	organic cation/carnitine transporter, putative
XLOC_009042	XLOC_009042	Medtr2g086590	chr2:36411319-36412314	WT	A11a	OK	16.1783	5.27293	-1.61739	-3.20244	5e-05	0.00119949	yes	3.06819	DUF3049 family protein
XLOC_037883	XLOC_037883	Medtr7g072470	chr7:26944600-26947376	WT	A11a	OK	44.4478	14.491	-1.61696	-3.78069	5e-05	0.00119949	yes	3.06728	transcription factor bHLH93-like protein
XLOC_046544	XLOC_046544	Medtr8g445170	chr8:17116733-17121628	WT	A11a	OK	2.25468	0.735648	-1.61584	-2.19328	0.00015	0.0031025	yes	3.0649	embryonic abundant-like protein
XLOC_018031	XLOC_018031	Medtr3g085370,Medtr3g085395	chr3:38576698-38591644	WT	A11a	OK	38.6225	12.6158	-1.61421	-2.59907	5e-05	0.00119949	yes	3.06144	rubber elongation factor protein
XLOC_047412	XLOC_047412	Medtr8g078940	chr8:33643543-33648238	WT	A11a	OK	7.03141	2.29948	-1.61251	-3.38676	5e-05	0.00119949	yes	3.05783	wall associated kinase-like protein
XLOC_030807	XLOC_030807	Medtr5g040600	chr5:17832270-17838417	WT	A11a	OK	11.7454	3.84199	-1.61216	-2.89519	5e-05	0.00119949	yes	3.05709	transmembrane protein, putative
XLOC_033934	XLOC_033934	Medtr6g471160	chr6:25481462-25583490	WT	A11a	OK	0.903529	0.295834	-1.61078	-1.50348	0.0033	0.0361881	yes	3.05417	disease resistance protein (TIR-NBS-LRR class), putative
XLOC_031821	XLOC_031821	Medtr5g082150	chr5:35282369-35284168	WT	A11a	OK	1.11111	0.363875	-1.61048	-1.84715	0.00105	0.0151172	yes	3.05353	nematode resistance HSPRO2-like protein
XLOC_010379	XLOC_010379	Medtr2g028470	chr2:10560943-10565593	WT	A11a	OK	3.26987	1.07182	-1.60917	-2.49105	5e-05	0.00119949	yes	3.05076	seven transmembrane MLO family protein
XLOC_034074	XLOC_034074	Medtr6g081130,Medtr6g478000,Medtr6g478030	chr6:28772793-28836748	WT	A11a	OK	4.34611	1.42482	-1.60895	-2.13643	5e-05	0.00119949	yes	3.0503	hypothetical protein
XLOC_044715	XLOC_044715	Medtr8g080080	chr8:34396522-34399946	WT	A11a	OK	16.8982	5.54933	-1.60648	-3.86528	5e-05	0.00119949	yes	3.04508	ankyrin repeat protein
XLOC_032188	XLOC_032188	Medtr5g092740	chr5:40503257-40506263	WT	A11a	OK	13.3003	4.36823	-1.60634	-2.98377	5e-05	0.00119949	yes	3.04478	perchloric acid soluble translation inhibitor-like protein
XLOC_039347	XLOC_039347	Medtr7g117310	chr7:48462976-48467212	WT	A11a	OK	5.73626	1.88438	-1.60602	-2.98626	5e-05	0.00119949	yes	3.04411	cyclic nucleotide-gated ion channel-like protein
XLOC_029547	XLOC_029547	Medtr5g096670	chr5:42278942-42281452	WT	A11a	OK	111.12	36.5442	-1.6044	-3.87005	5e-05	0.00119949	yes	3.04069	fructose-bisphosphate aldolase
XLOC_010021	XLOC_010021	Medtr2g016150	chr2:4884866-4885427	WT	A11a	OK	10.6191	3.49405	-1.60368	-2.17481	0.0002	0.00396024	yes	3.03918	plant/F28N24-12 protein
XLOC_004961	XLOC_004961	Medtr1g067000	chr1:28815954-28822118	WT	A11a	OK	240.471	79.1666	-1.6029	-4.20379	5e-05	0.00119949	yes	3.03753	myb transcription factor
XLOC_044940	XLOC_044940	Medtr8g090055	chr8:37696301-37697831	WT	A11a	OK	23.3719	7.70889	-1.60018	-2.81153	5e-05	0.00119949	yes	3.03181	wall-associated receptor kinase galacturonan-binding protein
XLOC_018255	XLOC_018255	Medtr3g092150	chr3:42086362-42087887	WT	A11a	OK	8.01465	2.64485	-1.59946	-3.03602	5e-05	0.00119949	yes	3.0303	homeobox associated leucine zipper protein
XLOC_045213	XLOC_045213	Medtr8g099665	chr8:42161056-42162621	WT	A11a	OK	93.2074	30.7636	-1.59922	-4.07865	5e-05	0.00119949	yes	3.02979	glutaredoxin (GRX) family protein
XLOC_022908	XLOC_022908	Medtr4g133928	chr4:56055349-56057566	WT	A11a	OK	32.7318	10.8224	-1.59668	-3.65198	5e-05	0.00119949	yes	3.02447	acyl carrier protein
XLOC_006004	XLOC_006004	Medtr1g099600	chr1:44990817-44992105	WT	A11a	OK	1.94714	0.6444	-1.59533	-1.61573	0.00385	0.0406077	yes	3.02164	WRKY family transcription factor
XLOC_038807	XLOC_038807	Medtr7g100590	chr7:40511168-40514539	WT	A11a	OK	20.3245	6.73338	-1.59382	-3.45194	5e-05	0.00119949	yes	3.01848	AP2 domain transcription factor
XLOC_027379	XLOC_027379	Medtr5g022240	chr5:8755759-8758476	WT	A11a	OK	3.36512	1.11624	-1.59201	-2.8711	5e-05	0.00119949	yes	3.01469	armadillo repeat only protein
XLOC_032575	XLOC_032575	Medtr5g091610	chr5:39950472-39954377	WT	A11a	OK	4043.19	1342.78	-1.59027	-1.79129	0.00295	0.0333173	yes	3.01106	eukaryotic translation initiation factor eIF2A
XLOC_036456	XLOC_036456	-	chr6:32534986-32535119	WT	A11a	OK	1810.4	601.252	-1.59027	-1.79784	0.00115	0.0161981	yes	3.01106	#N/A
XLOC_011484	XLOC_011484	Medtr2g073650	chr2:31250169-31258536	WT	A11a	OK	5.52851	1.83916	-1.58784	-3.44409	5e-05	0.00119949	yes	3.00599	LRR receptor-like kinase
XLOC_045281	XLOC_045281	Medtr8g102350	chr8:43068480-43069689	WT	A11a	OK	4.35161	1.44956	-1.58593	-2.12146	0.00025	0.00473979	yes	3.00201	hypothetical protein
XLOC_032044	XLOC_032044	Medtr5g088730	chr5:38515679-38521157	WT	A11a	OK	61.3542	20.4624	-1.58419	-2.88381	5e-05	0.00119949	yes	2.99839	tyrosine-specific transporter, putative
XLOC_045224	XLOC_045224	Medtr8g099995	chr8:42357886-42361951	WT	A11a	OK	22.7769	7.59826	-1.58383	-2.97812	5e-05	0.00119949	yes	2.99765	NAD(P)-binding rossmann-fold protein
XLOC_032062	XLOC_032062	Medtr5g089320	chr5:38807981-38811203	WT	A11a	OK	6.28074	2.09613	-1.58321	-3.14559	5e-05	0.00119949	yes	2.99636	calmodulin-domain kinase CDPK protein
XLOC_001839	XLOC_001839	Medtr1g070830	chr1:31369871-31376098	WT	A11a	OK	50.2411	16.784	-1.58178	-1.8551	0.00095	0.0139324	yes	2.99339	auxin-responsive AUX/IAA family protein
XLOC_034565	XLOC_034565	Medtr6g008690	chr6:2384309-2389349	WT	A11a	OK	2.71503	0.90768	-1.58071	-2.27634	5e-05	0.00119949	yes	2.99117	peptide/nitrate transporter plant-like protein
XLOC_012717	XLOC_012717	Medtr3g008370	chr3:1516551-1517914	WT	A11a	OK	6.38909	2.13789	-1.57942	-2.20339	5e-05	0.00119949	yes	2.9885	photosystem II protein
XLOC_027175	XLOC_027175	Medtr5g016540	chr5:5938868-5940386	WT	A11a	OK	7.90465	2.65018	-1.57661	-2.51458	5e-05	0.00119949	yes	2.98268	ADP-ribosylation factor-like protein A1D
XLOC_007741	XLOC_007741	Medtr2g436020	chr2:13949471-13950540	WT	A11a	OK	15.5803	5.23434	-1.57364	-2.81014	5e-05	0.00119949	yes	2.97655	DUF581 family protein
XLOC_022090	XLOC_022090	Medtr4g107370	chr4:44395191-44397070	WT	A11a	OK	3.32593	1.11777	-1.57314	-2.62038	5e-05	0.00119949	yes	2.97552	P-loop nucleoside triphosphate hydrolase superfamily protein
XLOC_005607	XLOC_005607	Medtr1g086180	chr1:38577372-38581265	WT	A11a	OK	5.34135	1.79664	-1.5719	-2.98275	5e-05	0.00119949	yes	2.97296	MYB family transcription factor
XLOC_016862	XLOC_016862	Medtr3g052120	chr3:20615018-20618756	WT	A11a	OK	18.5619	6.25153	-1.57006	-3.43575	5e-05	0.00119949	yes	2.96917	(3S)-linalool/(E)-nerolidol/(E,E)-geranyl linalool synthase
XLOC_044392	XLOC_044392	Medtr8g070040	chr8:29724579-29725448	WT	A11a	OK	22.4678	7.57447	-1.56864	-2.94785	5e-05	0.00119949	yes	2.96625	Lipid transfer protein
XLOC_048097	XLOC_048097	Medtr8g102100	chr8:42925059-42927168	WT	A11a	OK	6.8204	2.30038	-1.56798	-3.08547	5e-05	0.00119949	yes	2.96489	zinc finger CCCH domain protein
XLOC_006069	XLOC_006069	Medtr1g101540	chr1:45859317-45862642	WT	A11a	OK	32.6365	11.0109	-1.56756	-3.12676	5e-05	0.00119949	yes	2.96403	TraB family protein
XLOC_028832	XLOC_028832	Medtr5g076830	chr5:32773394-32778891	WT	A11a	OK	1.53521	0.517962	-1.56752	-2.33918	5e-05	0.00119949	yes	2.96395	sucrose synthase
XLOC_033806	XLOC_033806	Medtr6g464280,Medtr6g464320	chr6:22399377-22416605	WT	A11a	OK	1.95125	0.658523	-1.56709	-1.90502	0.00025	0.00473979	yes	2.96306	gibberellin receptor GID1, putative
XLOC_028483	XLOC_028483	Medtr5g065080	chr5:27352120-27354280	WT	A11a	OK	3.24955	1.09671	-1.56706	-2.15053	5e-05	0.00119949	yes	2.963	purine permease
XLOC_035932	XLOC_035932	Medtr6g080710	chr6:29017500-29020559	WT	A11a	OK	7.57336	2.55851	-1.56563	-2.31792	5e-05	0.00119949	yes	2.96007	ADP-ribosylation factor GTPase-activating protein AGD10
XLOC_044747	XLOC_044747	Medtr8g083290	chr8:35052954-35054786	WT	A11a	OK	2.97995	1.00683	-1.56548	-2.49199	5e-05	0.00119949	yes	2.95976	flavonoid glucosyltransferase
XLOC_014739	XLOC_014739	Medtr3g086300	chr3:39057162-39061479	WT	A11a	OK	42.9907	14.5294	-1.56505	-1.99237	5e-05	0.00119949	yes	2.95888	chromosome condensation regulator RCC1 repeat protein
XLOC_005102	XLOC_005102	Medtr1g070250	chr1:30955960-30957093	WT	A11a	OK	3.34657	1.13147	-1.56449	-1.98988	0.0004	0.00698036	yes	2.95773	transcriptional regulator superman protein
XLOC_037675	XLOC_037675	Medtr7g065130	chr7:23733150-23734236	WT	A11a	OK	37.9764	12.8441	-1.564	-3.37861	5e-05	0.00119949	yes	2.95672	hypothetical protein
XLOC_036031	XLOC_036031	Medtr6g082190	chr6:30686743-30688816	WT	A11a	OK	22.9023	7.746	-1.56397	-3.20864	5e-05	0.00119949	yes	2.95666	hypothetical protein
XLOC_046342	XLOC_046342	Medtr8g037260	chr8:13822073-13830357	WT	A11a	OK	23.9621	8.11827	-1.56151	-4.03748	5e-05	0.00119949	yes	2.95163	cellulose synthase-like protein
XLOC_031408	XLOC_031408	Medtr5g068770	chr5:29130238-29132699	WT	A11a	OK	32.1028	10.885	-1.56036	-4.04998	5e-05	0.00119949	yes	2.94927	lectin-like receptor kinase, putative
XLOC_039971	XLOC_039971	Medtr7g027175	chr7:9197620-9200308	WT	A11a	OK	0.939447	0.318659	-1.5598	-1.60377	0.0033	0.0361881	yes	2.94813	omega-hydroxypalmitate O-feruloyl transferase
XLOC_009728	XLOC_009728	Medtr2g006870	chr2:654543-661516	WT	A11a	OK	72.3131	24.5488	-1.5586	-3.15329	5e-05	0.00119949	yes	2.94568	potassium outward rectifying channel protein
XLOC_001932	XLOC_001932	Medtr1g074120	chr1:32933734-32936060	WT	A11a	OK	1.48344	0.503917	-1.55769	-1.73002	0.0025	0.029444	yes	2.94382	auxin-induced 5NG4-like protein
XLOC_014173	XLOC_014173	Medtr3g067755,Medtr3g067795	chr3:30386611-30424651	WT	A11a	OK	5.5751	1.89461	-1.5571	-2.21294	5e-05	0.00119949	yes	2.94262	kinase
XLOC_045131	XLOC_045131	Medtr8g096960	chr8:40708185-40711925	WT	A11a	OK	68.7124	23.3513	-1.55707	-3.90234	5e-05	0.00119949	yes	2.94256	stress responsive A/B barrel domain protein
XLOC_045091	XLOC_045091	Medtr8g095600	chr8:40013927-40018975	WT	A11a	OK	7.70942	2.62349	-1.55513	-2.82348	5e-05	0.00119949	yes	2.9386	glutamyl-tRNA(Gln) amidotransferase subunit A-like protein
XLOC_047047	XLOC_047047	Medtr8g066190,Medtr8g066210	chr8:27496435-27499837	WT	A11a	OK	21.7499	7.40258	-1.55491	-2.26767	5e-05	0.00119949	yes	2.93815	sulfotransferase domain protein
XLOC_029930	XLOC_029930	Medtr5g012290	chr5:3655155-3659701	WT	A11a	OK	3.53397	1.20318	-1.55443	-2.45404	5e-05	0.00119949	yes	2.93718	peptide/nitrate transporter
XLOC_045616	XLOC_045616	Medtr8g010120	chr8:2567009-2570974	WT	A11a	OK	105.038	35.7619	-1.55442	-3.01049	5e-05	0.00119949	yes	2.93716	alpha/beta fold hydrolase
XLOC_004759	XLOC_004759	Medtr1g057560	chr1:25284170-25290992	WT	A11a	OK	4.74971	1.61754	-1.55403	-2.29397	5e-05	0.00119949	yes	2.93636	exocyst subunit exo70 family protein
XLOC_044805	XLOC_044805	Medtr8g086380	chr8:35827447-35829421	WT	A11a	OK	80.9771	27.6001	-1.55284	-4.0847	5e-05	0.00119949	yes	2.93394	CBL-interacting kinase
XLOC_014500	XLOC_014500	Medtr3g078800,Medtr3g078810	chr3:35573765-35580151	WT	A11a	OK	2.02079	0.689278	-1.55176	-1.43187	0.00355	0.0381837	yes	2.93175	late embryogenesis abundant hydroxyproline-rich glycoprotein, putative
XLOC_007704	XLOC_007704	Medtr2g034880	chr2:13393011-13395215	WT	A11a	OK	4.92085	1.67853	-1.55171	-2.61144	5e-05	0.00119949	yes	2.93164	transmembrane protein, putative
XLOC_038866	XLOC_038866	Medtr7g103050	chr7:41430255-41431880	WT	A11a	OK	193.046	65.849	-1.55171	-1.77786	0.0028	0.0320541	yes	2.93164	hypothetical protein
XLOC_022034	XLOC_022034	Medtr4g104870	chr4:43445748-43446405	WT	A11a	OK	69.8025	23.822	-1.55098	-3.68793	5e-05	0.00119949	yes	2.93016	hypothetical protein
XLOC_046611	XLOC_046611	Medtr8g446990	chr8:18406772-18408685	WT	A11a	OK	2.66193	0.908983	-1.55014	-2.20904	0.0001	0.00219049	yes	2.92846	AGC family Serine/Threonine kinase family protein
XLOC_031628	XLOC_031628	Medtr5g076010,Medtr5g076080	chr5:32371059-32411502	WT	A11a	OK	338.573	115.668	-1.54947	-2.64481	5e-05	0.00119949	yes	2.9271	PPR containing plant protein
XLOC_041900	XLOC_041900	Medtr7g101930	chr7:41142583-41145114	WT	A11a	OK	6.67423	2.28174	-1.54847	-3.07072	5e-05	0.00119949	yes	2.92507	heavy metal-associated domain protein
XLOC_024576	XLOC_024576	Medtr4g073240	chr4:27698589-27700428	WT	A11a	OK	265.907	90.908	-1.54844	-3.37768	5e-05	0.00119949	yes	2.92501	ubiquitin-conjugating enzyme E2
XLOC_011638	XLOC_011638	Medtr2g080040	chr2:33775947-33779312	WT	A11a	OK	37.0071	12.657	-1.54786	-3.81724	5e-05	0.00119949	yes	2.92383	peroxisomal membrane 22 kDa (Mpv17/PMP22) family protein
XLOC_005006	XLOC_005006	Medtr1g068945	chr1:29498155-29500325	WT	A11a	OK	1.2881	0.441316	-1.54536	-1.56025	0.00255	0.0299074	yes	2.91877	protein transporter Sec24-plant-like protein
XLOC_018930	XLOC_018930	Medtr3g111320	chr3:52018177-52018579	WT	A11a	OK	29.5925	10.1532	-1.54331	-1.88403	0.0007	0.0109611	yes	2.91462	envelope membrane protein
XLOC_005721	XLOC_005721	Medtr1g089980	chr1:40296903-40300374	WT	A11a	OK	57.4124	19.7131	-1.54221	-3.78046	5e-05	0.00119949	yes	2.9124	hypothetical protein
XLOC_034620	XLOC_034620	Medtr6g011440	chr6:3235875-3239444	WT	A11a	OK	4.30925	1.48037	-1.54147	-2.2311	5e-05	0.00119949	yes	2.91091	P21-Rho-binding domain protein
XLOC_050049	XLOC_050049	Medtr0291s0010	scaffold0291:2086-5153	WT	A11a	OK	4.78124	1.64297	-1.54108	-3.13035	5e-05	0.00119949	yes	2.91012	calcium-dependent lipid-binding (CaLB domain) family protein
XLOC_001608	XLOC_001608	Medtr1g062160	chr1:27096972-27098945	WT	A11a	OK	10.0347	3.44885	-1.54082	-2.99704	5e-05	0.00119949	yes	2.9096	PLATZ transcription factor family protein
XLOC_028660	XLOC_028660	Medtr5g071060	chr5:30105996-30111731	WT	A11a	OK	36.5112	12.5627	-1.53919	-3.9314	5e-05	0.00119949	yes	2.90631	double Clp-N motif P-loop nucleoside triphosphate hydrolase superfamily protein
XLOC_020316	XLOC_020316	Medtr4g038440	chr4:16340175-16345541	WT	A11a	OK	1702.95	586.025	-1.539	-2.62143	5e-05	0.00119949	yes	2.90593	caffeic acid O-methyltransferase
XLOC_015245	XLOC_015245	Medtr3g101777,Medtr3g101780	chr3:46872094-46876514	WT	A11a	OK	351.869	121.333	-1.53607	-2.24611	5e-05	0.00119949	yes	2.90003	transmembrane protein, putative
XLOC_013922	XLOC_013922	Medtr3g464770	chr3:26072519-26082127	WT	A11a	OK	276.774	95.4569	-1.53579	-1.67522	0.00085	0.0127707	yes	2.89947	fructose-6-phosphate-2-kinase/fructose-2, 6-bisphosphatase
XLOC_021029	XLOC_021029	Medtr4g072870	chr4:27567054-27567662	WT	A11a	OK	31.0823	10.7259	-1.535	-3.02761	5e-05	0.00119949	yes	2.89788	SAUR-like auxin-responsive family protein
XLOC_047737	XLOC_047737	Medtr8g091400	chr8:38120709-38122158	WT	A11a	OK	1.64599	0.568064	-1.53483	-1.71584	0.00155	0.0203774	yes	2.89754	fasciclin-like arabinogalactan protein
XLOC_019188	XLOC_019188	-	chr3:5139338-5139517	WT	A11a	OK	1318.64	455.306	-1.53414	-3.31393	5e-05	0.00119949	yes	2.89616	#N/A
XLOC_049037	XLOC_049037	Medtr0032s0030	scaffold0032:25073-25308	WT	A11a	OK	160.904	55.5625	-1.53401	-2.71952	5e-05	0.00119949	yes	2.8959	hypothetical protein
XLOC_010983	XLOC_010983	Medtr2g048720,Medtr2g049020	chr2:21491259-21563031	WT	A11a	OK	83.7672	28.9329	-1.53367	-3.8886	5e-05	0.00119949	yes	2.89521	inositol transporter 4
XLOC_029014	XLOC_029014	Medtr5g082520	chr5:35472248-35479823	WT	A11a	OK	3.93359	1.35875	-1.53356	-2.45952	5e-05	0.00119949	yes	2.89499	cytochrome P450 family monooxygenase
XLOC_027207	XLOC_027207	Medtr5g017450	chr5:6370232-6372760	WT	A11a	OK	22.5549	7.79134	-1.5335	-3.6971	5e-05	0.00119949	yes	2.89487	DUF1685 family protein
XLOC_005448	XLOC_005448	Medtr1g080680	chr1:35870850-35881705	WT	A11a	OK	31.3884	10.8442	-1.53331	-3.30427	5e-05	0.00119949	yes	2.89449	alba DNA/RNA-binding protein
XLOC_044957	XLOC_044957	Medtr8g091300	chr8:38095363-38096989	WT	A11a	OK	2.45627	0.848706	-1.53313	-2.01527	0.0003	0.0055282	yes	2.89413	DUF966 domain protein
XLOC_017617	XLOC_017617	Medtr3g072520	chr3:32615707-32618234	WT	A11a	OK	3.55637	1.22904	-1.53287	-2.09404	0.0004	0.00698036	yes	2.89361	nodulin MtN21/EamA-like transporter family protein
XLOC_030366	XLOC_030366	-	chr5:10795918-10797445	WT	A11a	OK	44.412	15.3561	-1.53213	-3.41948	5e-05	0.00119949	yes	2.89213	#N/A
XLOC_025179	XLOC_025179	Medtr4g093280	chr4:36995527-36998363	WT	A11a	OK	3.04345	1.05276	-1.53154	-2.34797	5e-05	0.00119949	yes	2.89094	TB2/DP1, HVA22 family protein
XLOC_029170	XLOC_029170	Medtr5g087360	chr5:37840679-37846604	WT	A11a	OK	1.46789	0.507935	-1.53103	-1.34889	0.0034	0.0370054	yes	2.88992	LRR receptor-like kinase
XLOC_043761	XLOC_043761	Medtr8g447230	chr8:18546929-18556346	WT	A11a	OK	1.2091	0.418515	-1.53058	-1.99127	0.00045	0.00766446	yes	2.88902	MYND finger protein
XLOC_040545	XLOC_040545	Medtr7g058970	chr7:21272906-21274120	WT	A11a	OK	4.92157	1.70459	-1.52969	-1.68383	0.0008	0.012181	yes	2.88724	hypothetical protein
XLOC_000549	XLOC_000549	Medtr1g025680	chr1:8230920-8235973	WT	A11a	OK	3.36967	1.16828	-1.52822	-1.78908	0.0001	0.00219049	yes	2.8843	GDSL-like lipase/acylhydrolase
XLOC_022876	XLOC_022876	Medtr4g133230	chr4:55735489-55740133	WT	A11a	OK	25.2353	8.75182	-1.52779	-3.40811	5e-05	0.00119949	yes	2.88344	tonoplast dicarboxylate transporter-like protein
XLOC_000709	XLOC_000709	Medtr1g030850	chr1:10794764-10795923	WT	A11a	OK	51.5404	17.8862	-1.52685	-3.76137	5e-05	0.00119949	yes	2.88156	hypothetical protein
XLOC_041842	XLOC_041842	Medtr7g100240	chr7:40325078-40328089	WT	A11a	OK	2.38366	0.827687	-1.52602	-2.24958	5e-05	0.00119949	yes	2.8799	serine/threonine phosphatase family, 2C domain protein
XLOC_030367	XLOC_030367	-	chr5:10797638-10798907	WT	A11a	OK	22.4764	7.81266	-1.52452	-2.63559	5e-05	0.00119949	yes	2.87691	#N/A
XLOC_006019	XLOC_006019	Medtr1g100100	chr1:45094165-45095604	WT	A11a	OK	3.45944	1.20368	-1.52309	-2.04716	0.00025	0.00473979	yes	2.87406	PPPDE thiol peptidase family protein, putative
XLOC_047518	XLOC_047518	Medtr8g081620	chr8:35218002-35221726	WT	A11a	OK	50.0015	17.4084	-1.52219	-3.60155	5e-05	0.00119949	yes	2.87227	chaperone DnaJ domain protein
XLOC_044324	XLOC_044324	Medtr8g068890	chr8:28829085-28830632	WT	A11a	OK	1.11614	0.388798	-1.52142	-1.72231	0.00215	0.026261	yes	2.87073	dicarboxylate carrier protein
XLOC_018618	XLOC_018618	Medtr3g102980	chr3:47435454-47436584	WT	A11a	OK	8.10681	2.82692	-1.5199	-2.62715	5e-05	0.00119949	yes	2.86771	C2H2-type zinc finger protein
XLOC_023905	XLOC_023905	Medtr4g048000	chr4:16929373-16947707	WT	A11a	OK	1.51274	0.52751	-1.51989	-1.85146	0.0007	0.0109611	yes	2.86769	MATE efflux family protein
XLOC_006079	XLOC_006079	Medtr1g101970	chr1:46036095-46039776	WT	A11a	OK	6.44689	2.24872	-1.5195	-1.96371	0.00065	0.0103155	yes	2.86692	MADS-box transcription factor
XLOC_049878	XLOC_049878	Medtr0219s0070	scaffold0219:11508-14378	WT	A11a	OK	6.90002	2.4118	-1.51649	-2.47654	5e-05	0.00119949	yes	2.86094	eukaryotic-type carbonic anhydrase
XLOC_016366	XLOC_016366	Medtr3g028630	chr3:9159220-9160758	WT	A11a	OK	1.73081	0.605415	-1.51545	-1.76892	0.0016	0.0208769	yes	2.85888	stress-induced receptor-like kinase
XLOC_021434	XLOC_021434	Medtr4g086040,Medtr4g086130	chr4:33657250-33700908	WT	A11a	OK	18.2266	6.37754	-1.51497	-3.6361	5e-05	0.00119949	yes	2.85793	cytochrome P450 family ABA 8'-hydroxylase
XLOC_041675	XLOC_041675	Medtr7g095170	chr7:38068317-38070812	WT	A11a	OK	1.58408	0.555445	-1.51193	-1.81536	0.00115	0.0161981	yes	2.85191	senescence-associated protein SAG102
XLOC_018115	XLOC_018115	Medtr3g087700	chr3:39733237-39734754	WT	A11a	OK	44.3615	15.5608	-1.5114	-3.727	5e-05	0.00119949	yes	2.85087	DUF581 family protein
XLOC_000965	XLOC_000965	Medtr1g041085	chr1:15236287-15240103	WT	A11a	OK	87.4093	30.7143	-1.50888	-3.43655	5e-05	0.00119949	yes	2.84589	3-ketoacyl-CoA synthase-like protein
XLOC_000106	XLOC_000106	Medtr1g009640	chr1:1409584-1411442	WT	A11a	OK	60.0036	21.0926	-1.50831	-3.5987	5e-05	0.00119949	yes	2.84477	hypothetical protein
XLOC_020947	XLOC_020947	Medtr4g070420	chr4:26535898-26539905	WT	A11a	OK	26.0746	9.16987	-1.50767	-4.03589	5e-05	0.00119949	yes	2.8435	hypothetical protein
XLOC_003008	XLOC_003008	Medtr1g108910	chr1:49214867-49215935	WT	A11a	OK	3.8719	1.36171	-1.50762	-2.08925	0.0002	0.00396024	yes	2.84341	cysteine-rich RLK (receptor-like kinase) protein
XLOC_045886	XLOC_045886	Medtr8g018510	chr8:6319618-6324603	WT	A11a	OK	1.77166	0.623374	-1.50693	-2.20158	5e-05	0.00119949	yes	2.84205	seed linoleate 9S-lipoxygenase
XLOC_044448	XLOC_044448	Medtr8g072210	chr8:30490401-30496365	WT	A11a	OK	1.58074	0.556505	-1.50614	-2.26004	5e-05	0.00119949	yes	2.84049	long-chain-alcohol oxidase FAO1-like protein
XLOC_031448	XLOC_031448	Medtr5g070210	chr5:29725079-29727187	WT	A11a	OK	1.30318	0.458867	-1.50589	-1.48094	0.0043	0.0441658	yes	2.84	undecaprenyl pyrophosphate synthase
XLOC_011615	XLOC_011615	Medtr2g085210	chr2:33252947-33258454	WT	A11a	OK	59.4939	20.9577	-1.50526	-4.0626	5e-05	0.00119949	yes	2.83876	ubiquitin ligase cop1, putative
XLOC_001547	XLOC_001547	Medtr1g060050	chr1:26155443-26156698	WT	A11a	OK	2.41844	0.852411	-1.50445	-1.92299	0.00065	0.0103155	yes	2.83716	1-phosphatidylinositol phosphodiesterase-like protein
XLOC_030251	XLOC_030251	Medtr5g023170	chr5:9213174-9215134	WT	A11a	OK	204.426	72.1213	-1.50308	-2.52043	5e-05	0.00119949	yes	2.83447	rhodanese-related sulfurtransferase
XLOC_029078	XLOC_029078	Medtr5g084790	chr5:36598752-36601170	WT	A11a	OK	43.5926	15.3988	-1.50127	-3.76971	5e-05	0.00119949	yes	2.83092	GDSL-like lipase/acylhydrolase
XLOC_038805	XLOC_038805	Medtr7g100540	chr7:40482103-40485013	WT	A11a	OK	119.498	42.2273	-1.50074	-2.88216	5e-05	0.00119949	yes	2.82988	thioredoxin-like protein AAED1
XLOC_016169	XLOC_016169	Medtr3g019390,Medtr3g019420,Medtr3g019490,Medtr3g019500,Medtr3g019530,Medtr3g019580	chr3:5443857-5527213	WT	A11a	OK	7.34085	2.59411	-1.50071	-3.19321	5e-05	0.00119949	yes	2.82982	Serine/Threonine kinase family protein
XLOC_009304	XLOC_009304	Medtr2g094130	chr2:40144315-40148220	WT	A11a	OK	12.2399	4.32664	-1.50027	-3.44619	5e-05	0.00119949	yes	2.82896	RING/U-box protein
XLOC_045201	XLOC_045201	Medtr8g099515	chr8:42009467-42013480	WT	A11a	OK	1.79545	0.634893	-1.49976	-1.71087	0.00115	0.0161981	yes	2.82796	RING-H2 finger protein ATL21A, putative
XLOC_031376	XLOC_031376	Medtr5g067460	chr5:28504872-28507174	WT	A11a	OK	2.58069	0.912959	-1.49914	-2.19242	0.0001	0.00219049	yes	2.82674	MATE efflux family protein
XLOC_023512	XLOC_023512	Medtr4g026570	chr4:9142244-9142766	WT	A11a	OK	38.9492	13.7908	-1.49789	-3.09942	5e-05	0.00119949	yes	2.82429	hypothetical protein
XLOC_012292	XLOC_012292	Medtr2g102243	chr2:44009194-44014615	WT	A11a	OK	7.81522	2.76822	-1.49733	-3.0376	5e-05	0.00119949	yes	2.8232	sulfate/bicarbonate/oxalate exchanger and transporter sat-1
XLOC_044344	XLOC_044344	Medtr8g069505	chr8:29135428-29141868	WT	A11a	OK	16.6981	5.91744	-1.49664	-3.87167	5e-05	0.00119949	yes	2.82185	copper amine oxidase, enzyme domain protein
XLOC_015537	XLOC_015537	Medtr3g110205	chr3:51237706-51238569	WT	A11a	OK	18.0735	6.41986	-1.49326	-2.93156	5e-05	0.00119949	yes	2.81524	AP2 domain class transcription factor
XLOC_034068	XLOC_034068	Medtr6g477860	chr6:28638568-28643051	WT	A11a	OK	71.3029	25.3604	-1.49138	-3.852	5e-05	0.00119949	yes	2.81158	myb transcription factor
XLOC_019696	XLOC_019696	Medtr4g016780,Medtr4g016800,Medtr4g016810,Medtr4g016820,Medtr4g016850,Medtr4g016910	chr4:5159482-5215714	WT	A11a	OK	1.82786	0.65083	-1.48981	-1.64867	0.0002	0.00396024	yes	2.80852	leucine-rich receptor-like kinase family protein, putative
XLOC_049383	XLOC_049383	Medtr0082s0160,Medtr0082s0170,Medtr0082s0180	scaffold0082:36798-39409	WT	A11a	OK	0.966687	0.345381	-1.48486	-1.33593	0.005	0.0493802	yes	2.7989	cytochrome C oxidase subunit 3
XLOC_005996	XLOC_005996	Medtr1g099400	chr1:44877844-44882360	WT	A11a	OK	0.82224	0.293844	-1.48451	-1.73056	0.0015	0.0198681	yes	2.79822	G-type lectin S-receptor-like Serine/Threonine-kinase plant
XLOC_023079	XLOC_023079	Medtr4g009590,Medtr4g009620	chr4:1977119-1985766	WT	A11a	OK	2.50091	0.895881	-1.48108	-1.91302	0.00025	0.00473979	yes	2.79158	UPF0481 plant-like protein
XLOC_023962	XLOC_023962	Medtr4g050863	chr4:18061728-18062995	WT	A11a	OK	13.2159	4.73475	-1.48091	-2.60078	5e-05	0.00119949	yes	2.79125	acetyl-coA carboxylase carboxyltransferase beta subunit
XLOC_017945	XLOC_017945	Medtr3g082750	chr3:37342035-37348883	WT	A11a	OK	34.3704	12.3149	-1.48076	-3.69745	5e-05	0.00119949	yes	2.79096	unusual kinase, putative
XLOC_036062	XLOC_036062	Medtr6g083200	chr6:31140825-31143583	WT	A11a	OK	2.75944	0.989151	-1.48011	-1.6961	0.0029	0.0328729	yes	2.7897	Chitinase / Hevein / PR-4 / Wheatwin2
XLOC_044374	XLOC_044374	Medtr8g069800	chr8:29457816-29459054	WT	A11a	OK	2.32758	0.834722	-1.47946	-1.98196	5e-05	0.00119949	yes	2.78844	F-box/kelch-repeat plant protein
XLOC_047998	XLOC_047998	Medtr8g098930	chr8:41419292-41422107	WT	A11a	OK	10.2652	3.6841	-1.47838	-2.71977	5e-05	0.00119949	yes	2.78636	1-aminocyclopropane-1-carboxylate synthase
XLOC_017666	XLOC_017666	Medtr3g073730	chr3:33266387-33271789	WT	A11a	OK	34.9592	12.5535	-1.47758	-3.57535	5e-05	0.00119949	yes	2.78481	sulfate/bicarbonate/oxalate exchanger and transporter sat-1
XLOC_014197	XLOC_014197	Medtr3g068125	chr3:30746761-30750595	WT	A11a	OK	33.6747	12.1056	-1.47599	-3.73804	5e-05	0.00119949	yes	2.78174	transferring glycosyl group transferase
XLOC_006300	XLOC_006300	Medtr1g109350	chr1:49447605-49451225	WT	A11a	OK	6.69306	2.41061	-1.47327	-1.63264	0.00165	0.021387	yes	2.77651	B-box zinc finger protein, putative
XLOC_025783	XLOC_025783	Medtr4g113080	chr4:46455851-46463884	WT	A11a	OK	2.12889	0.766786	-1.47321	-1.78964	0.00025	0.00473979	yes	2.77639	LisH-SSDP-WD40
XLOC_024575	XLOC_024575	Medtr4g073220	chr4:27690899-27694339	WT	A11a	OK	3.61739	1.30371	-1.47233	-2.56129	5e-05	0.00119949	yes	2.7747	receptor-like kinase
XLOC_011865	XLOC_011865	Medtr2g087950,Medtr2g087960,Medtr2g087980	chr2:37022711-37046736	WT	A11a	OK	12.812	4.61821	-1.47208	-2.78134	5e-05	0.00119949	yes	2.77422	cellulose synthase-like protein
XLOC_002897	XLOC_002897	Medtr1g105700	chr1:47673530-47679759	WT	A11a	OK	3.80819	1.37376	-1.47098	-2.55612	5e-05	0.00119949	yes	2.7721	cysteine-rich receptor-kinase-like protein
XLOC_017923	XLOC_017923	Medtr3g082130	chr3:37062327-37065344	WT	A11a	OK	0.902992	0.32601	-1.4698	-1.69679	0.00195	0.0242988	yes	2.76983	receptor-like protein
XLOC_007614	XLOC_007614	Medtr2g031560	chr2:11916967-11918950	WT	A11a	OK	27.5995	9.96777	-1.4693	-3.69929	5e-05	0.00119949	yes	2.76888	reticuline oxidase-like protein
XLOC_033331	XLOC_033331	Medtr6g035305	chr6:12627049-12633730	WT	A11a	OK	408.461	147.577	-1.46873	-3.09972	5e-05	0.00119949	yes	2.76778	fructose-1,6-bisphosphatase, cytosolic-like protein
XLOC_038769	XLOC_038769	Medtr7g099540	chr7:39933890-39938353	WT	A11a	OK	104.802	37.8692	-1.46857	-3.25228	5e-05	0.00119949	yes	2.76747	transcription factor
XLOC_021358	XLOC_021358	Medtr4g083350	chr4:32428919-32430747	WT	A11a	OK	8.93206	3.22762	-1.46852	-2.10128	0.0002	0.00396024	yes	2.76738	transmembrane protein, putative
XLOC_005259	XLOC_005259	Medtr1g075280	chr1:33315829-33320925	WT	A11a	OK	27.1135	9.8024	-1.4678	-3.51409	5e-05	0.00119949	yes	2.766	hypothetical protein
XLOC_045837	XLOC_045837	Medtr8g016940,Medtr8g016960,Medtr8g016975,Medtr8g017020,Medtr8g017040	chr8:5651360-5731703	WT	A11a	OK	3.25819	1.17796	-1.46778	-2.03255	5e-05	0.00119949	yes	2.76596	beta-amyrin synthase
XLOC_009188	XLOC_009188	Medtr2g090240,Medtr2g090245	chr2:38343843-38351491	WT	A11a	OK	15.0007	5.42478	-1.46739	-2.89165	5e-05	0.00119949	yes	2.76521	epoxide hydrolase-like protein
XLOC_048036	XLOC_048036	Medtr8g099420	chr8:41928148-41934664	WT	A11a	OK	0.801464	0.289846	-1.46735	-1.47393	0.0034	0.0370054	yes	2.76514	long-chain fatty acyl CoA ligase
XLOC_042716	XLOC_042716	Medtr8g006730	chr8:904954-906528	WT	A11a	OK	10.7993	3.91022	-1.46562	-2.75007	5e-05	0.00119949	yes	2.76182	UDP-glucosyltransferase family protein
XLOC_022190	XLOC_022190	Medtr4g112790	chr4:45926727-45932742	WT	A11a	OK	64.6572	23.4155	-1.46535	-3.44179	5e-05	0.00119949	yes	2.7613	phosphoribulokinase/uridine kinase-like protein
XLOC_008141	XLOC_008141	Medtr2g045470	chr2:19958505-19965003	WT	A11a	OK	14.8132	5.37185	-1.46339	-3.29878	5e-05	0.00119949	yes	2.75756	CBL-interacting kinase
XLOC_009132	XLOC_009132	Medtr2g089310	chr2:37733592-37734937	WT	A11a	OK	44.4417	16.122	-1.46288	-3.87891	5e-05	0.00119949	yes	2.75658	B-box type zinc finger protein
XLOC_022590	XLOC_022590	Medtr4g124930	chr4:51813807-51816419	WT	A11a	OK	157.857	57.418	-1.45904	-3.73428	5e-05	0.00119949	yes	2.74925	DUF581 family protein
XLOC_022249	XLOC_022249	Medtr4g113650	chr4:46750294-46754779	WT	A11a	OK	2.47394	0.900342	-1.45826	-2.20479	0.0001	0.00219049	yes	2.74777	cytochrome P450 family 709 protein
XLOC_021068	XLOC_021068	Medtr4g074210	chr4:28237558-28241246	WT	A11a	OK	273.321	99.5195	-1.45755	-3.52559	5e-05	0.00119949	yes	2.74642	DUF3067 family protein
XLOC_018835	XLOC_018835	Medtr3g109120	chr3:50448987-50451928	WT	A11a	OK	6.37958	2.32295	-1.4575	-2.79342	5e-05	0.00119949	yes	2.74632	kinase C-like zinc finger protein
XLOC_025631	XLOC_025631	Medtr4g106860	chr4:44104816-44105867	WT	A11a	OK	31.8085	11.5859	-1.45704	-3.29619	5e-05	0.00119949	yes	2.74544	gibberellin-regulated family protein
XLOC_007151	XLOC_007151	Medtr2g016520	chr2:5072076-5075083	WT	A11a	OK	18.1538	6.61329	-1.45683	-3.43296	5e-05	0.00119949	yes	2.74505	RING/FYVE/PHD zinc finger protein
XLOC_005841	XLOC_005841	Medtr1g094000	chr1:42187861-42189669	WT	A11a	OK	83.7315	30.543	-1.45493	-3.98707	5e-05	0.00119949	yes	2.74143	phosphoenolpyruvate carboxylase
XLOC_042456	XLOC_042456	Medtr7g118170	chr7:49040865-49042699	WT	A11a	OK	12.5534	4.58348	-1.45356	-3.20122	5e-05	0.00119949	yes	2.73883	3-ketoacyl-CoA synthase-like protein
XLOC_035131	XLOC_035131	Medtr6g033800,Medtr6g033815,Medtr6g033820,Medtr6g033850,Medtr6g033870,Medtr6g033955	chr6:11154980-11278961	WT	A11a	OK	8.05821	2.94225	-1.45354	-1.87645	0.00015	0.0031025	yes	2.73879	heat shock cognate 70 kDa-like protein
XLOC_028431	XLOC_028431	Medtr5g063720	chr5:26415848-26416831	WT	A11a	OK	25.3572	9.27005	-1.45175	-2.96566	5e-05	0.00119949	yes	2.7354	hypothetical protein
XLOC_011492	XLOC_011492	Medtr2g075060	chr2:31301813-31310630	WT	A11a	OK	2.20784	0.808023	-1.45017	-2.4534	5e-05	0.00119949	yes	2.7324	LRR receptor-like kinase
XLOC_029550	XLOC_029550	Medtr5g096710	chr5:42297176-42300377	WT	A11a	OK	8.10769	2.96793	-1.44983	-1.96101	5e-05	0.00119949	yes	2.73176	F-box protein interaction domain protein
XLOC_037861	XLOC_037861	Medtr7g071760	chr7:26613611-26614361	WT	A11a	OK	3.44212	1.26035	-1.44948	-1.85082	0.00115	0.0161981	yes	2.7311	wound-induced-like protein
XLOC_015395	XLOC_015395	Medtr3g106740,Medtr3g106750	chr3:49328771-49331877	WT	A11a	OK	1762.8	646.13	-1.44797	-2.74617	5e-05	0.00119949	yes	2.72824	Lipid transfer protein
XLOC_039147	XLOC_039147	Medtr7g111380	chr7:45717381-45719157	WT	A11a	OK	6.24561	2.29022	-1.44736	-1.79507	0.00135	0.0183456	yes	2.72709	low temperature and salt responsive family protein
XLOC_030803	XLOC_030803	Medtr5g040340	chr5:17744466-17746082	WT	A11a	OK	3.09	1.1337	-1.44656	-2.14897	5e-05	0.00119949	yes	2.72557	phytochrome kinase substrate protein, putative
XLOC_027004	XLOC_027004	Medtr5g011400	chr5:3262516-3265496	WT	A11a	OK	12.8232	4.70701	-1.44587	-3.03328	5e-05	0.00119949	yes	2.72427	1-aminocyclopropane-1-carboxylate synthase
XLOC_027623	XLOC_027623	Medtr5g029100	chr5:12157561-12161692	WT	A11a	OK	2.85503	1.04807	-1.44577	-2.05359	0.00015	0.0031025	yes	2.72408	xyloglucan endotransglucosylase/hydrolase family protein
XLOC_027376	XLOC_027376	Medtr5g022130,Medtr5g022180	chr5:8695522-8708042	WT	A11a	OK	7.08486	2.60398	-1.44402	-2.17291	0.00015	0.0031025	yes	2.72078	chaperone protein DnaJ 11
XLOC_006298	XLOC_006298	Medtr1g109320	chr1:49432328-49436307	WT	A11a	OK	8.84886	3.25239	-1.44399	-2.34673	5e-05	0.00119949	yes	2.72072	zinc finger CCCH domain protein
XLOC_006596	XLOC_006596	Medtr1g040145	chr1:14736183-14736319	WT	A11a	OK	1368.48	503.074	-1.44374	-1.65574	0.0025	0.029444	yes	2.72025	BolA family transcriptional regulator
XLOC_007819	XLOC_007819	Medtr2g035760	chr2:15158915-15161418	WT	A11a	OK	1.23662	0.454659	-1.44354	-1.6748	0.00175	0.0223801	yes	2.71987	polygalacturonase QRT3-like protein
XLOC_011479	XLOC_011479	Medtr2g073520,Medtr2g073540	chr2:31176101-31192430	WT	A11a	OK	0.88895	0.326865	-1.44341	-1.78599	0.0007	0.0109611	yes	2.71963	LRR receptor-like kinase
XLOC_026972	XLOC_026972	Medtr5g010590	chr5:2869608-2871940	WT	A11a	OK	1.50718	0.554542	-1.44249	-1.58564	0.00265	0.0307243	yes	2.7179	carboxy-terminal region remorin
XLOC_006650	XLOC_006650	Medtr1g072560	chr1:32209179-32209456	WT	A11a	OK	33.9303	12.4919	-1.44158	-1.92441	0.00035	0.00625452	yes	2.71618	hypothetical protein
XLOC_041450	XLOC_041450	Medtr7g089280	chr7:34914496-34915346	WT	A11a	OK	16.4062	6.04529	-1.44035	-1.58226	0.00325	0.0357987	yes	2.71387	hypothetical protein
XLOC_003285	XLOC_003285	Medtr1g007380	chr1:311853-315988	WT	A11a	OK	67.0984	24.7591	-1.43832	-3.73823	5e-05	0.00119949	yes	2.71005	transmembrane amino acid transporter family protein
XLOC_017950	XLOC_017950	Medtr3g082970	chr3:37444721-37446465	WT	A11a	OK	60.9891	22.505	-1.4383	-3.42449	5e-05	0.00119949	yes	2.71001	Rho GDP-dissociation inhibitor-like protein
XLOC_044491	XLOC_044491	Medtr8g073770	chr8:31160826-31161851	WT	A11a	OK	12.714	4.69583	-1.43696	-2.46246	5e-05	0.00119949	yes	2.7075	disease resistance-responsive, dirigent domain protein
XLOC_041326	XLOC_041326	Medtr7g085790	chr7:33261568-33263998	WT	A11a	OK	2.87631	1.06279	-1.43637	-2.09895	0.00025	0.00473979	yes	2.70639	transmembrane protein, putative
XLOC_006587	XLOC_006587	-	chr1:12779004-12779184	WT	A11a	OK	136.906	50.59	-1.43627	-1.75443	0.0017	0.0218926	yes	2.7062	#N/A
XLOC_036508	XLOC_036508	Medtr7g406830,Medtr7g406840	chr7:925089-932643	WT	A11a	OK	90.8318	33.5868	-1.4353	-3.50474	5e-05	0.00119949	yes	2.70438	transmembrane protein, putative
XLOC_008094	XLOC_008094	Medtr2g043710	chr2:18997488-18998629	WT	A11a	OK	30.4983	11.2844	-1.4344	-3.57239	5e-05	0.00119949	yes	2.7027	transmembrane protein, putative
XLOC_045269	XLOC_045269	Medtr8g102150	chr8:42953013-42955629	WT	A11a	OK	48.9067	18.1174	-1.43266	-3.45991	5e-05	0.00119949	yes	2.69944	myo-inositol oxygenase
XLOC_044382	XLOC_044382	Medtr8g069915	chr8:29581887-29582574	WT	A11a	OK	6.85784	2.54189	-1.43185	-1.98303	0.0003	0.0055282	yes	2.69792	EF hand calcium-binding family protein
XLOC_005221	XLOC_005221	Medtr1g073740	chr1:32719578-32723928	WT	A11a	OK	7.97854	2.95837	-1.43132	-3.06541	5e-05	0.00119949	yes	2.69693	cellulose synthase-like protein D3
XLOC_021781	XLOC_021781	Medtr4g094715	chr4:38832639-38835389	WT	A11a	OK	71.1169	26.3873	-1.43035	-3.82252	5e-05	0.00119949	yes	2.69512	pectin lyase superfamily protein
XLOC_009041	XLOC_009041	Medtr2g086580	chr2:36405380-36408721	WT	A11a	OK	46.9209	17.4129	-1.43008	-2.56219	5e-05	0.00119949	yes	2.69462	PAK-box/P21-Rho-binding domain Rho GTPase activating protein
XLOC_003853	XLOC_003853	Medtr1g027700	chr1:9241922-9242966	WT	A11a	OK	4.27675	1.58761	-1.42966	-2.03867	0.00015	0.0031025	yes	2.69383	malectin/receptor-like kinase family protein
XLOC_029318	XLOC_029318	Medtr5g091100	chr5:39693946-39694471	WT	A11a	OK	14.1288	5.24964	-1.42835	-2.23946	5e-05	0.00119949	yes	2.69139	hypothetical protein
XLOC_044414	XLOC_044414	Medtr8g070880,Medtr8g070910	chr8:30029715-30053997	WT	A11a	OK	38.9989	14.4918	-1.42819	-3.40737	5e-05	0.00119949	yes	2.69109	LRR receptor-like kinase
XLOC_044956	XLOC_044956	Medtr8g091320	chr8:38077427-38081222	WT	A11a	OK	2920.47	1086.83	-1.42607	-1.90901	0.00065	0.0103155	yes	2.68714	myo-inositol 1-phosphate synthase
XLOC_046402	XLOC_046402	Medtr8g039190	chr8:14579012-14580984	WT	A11a	OK	5.64324	2.10208	-1.42471	-2.5073	5e-05	0.00119949	yes	2.68461	organic cation/carnitine transporter
XLOC_029816	XLOC_029816	Medtr5g009080	chr5:2085053-2087595	WT	A11a	OK	7.92501	2.95359	-1.42394	-3.10111	5e-05	0.00119949	yes	2.68317	GRAS family transcription factor
XLOC_042792	XLOC_042792	Medtr8g009090,Medtr8g009120,Medtr8g009150,Medtr8g009160,Medtr8g009170,Medtr8g009180	chr8:2027049-2059191	WT	A11a	OK	93.7032	34.9225	-1.42394	-3.57243	5e-05	0.00119949	yes	2.68317	1-aminocyclopropane-1-carboxylate oxidase-like protein
XLOC_015251	XLOC_015251	Medtr3g102120	chr3:47047101-47049760	WT	A11a	OK	0.822524	0.307436	-1.41977	-1.51296	0.0044	0.0448905	yes	2.67543	SPla/RYanodine receptor (SPRY) domain protein
XLOC_018356	XLOC_018356	Medtr3g095560	chr3:43665578-43666563	WT	A11a	OK	3.67778	1.37488	-1.41953	-1.69957	0.0016	0.0208769	yes	2.67498	RING-H2 zinc finger protein
XLOC_007267	XLOC_007267	Medtr2g020240	chr2:6716975-6720049	WT	A11a	OK	37.1376	13.8916	-1.41867	-3.74042	5e-05	0.00119949	yes	2.67339	beta-amylase
XLOC_029771	XLOC_029771	Medtr5g007860	chr5:1554875-1557823	WT	A11a	OK	9.96707	3.737	-1.41529	-2.95412	5e-05	0.00119949	yes	2.66713	pre-mRNA processing protein PRP39, putative
XLOC_012185	XLOC_012185	Medtr2g099010	chr2:42407676-42410072	WT	A11a	OK	209.236	78.479	-1.41476	-3.7845	5e-05	0.00119949	yes	2.66615	salt tolerance-like protein
XLOC_018237	XLOC_018237	Medtr3g491850	chr3:41822430-41823436	WT	A11a	OK	17.8633	6.70313	-1.41409	-2.33053	5e-05	0.00119949	yes	2.66492	transmembrane protein, putative
XLOC_005346	XLOC_005346	Medtr1g077480	chr1:34576831-34581535	WT	A11a	OK	7.93499	2.97841	-1.41368	-2.83743	5e-05	0.00119949	yes	2.66416	alpha-galactosidase-like protein
XLOC_029114	XLOC_029114	Medtr5g085730	chr5:37040507-37044366	WT	A11a	OK	5.32679	2.00324	-1.41093	-2.60745	5e-05	0.00119949	yes	2.65909	glycosyl hydrolase family 9 protein
XLOC_031453	XLOC_031453	Medtr5g070330	chr5:29782240-29787688	WT	A11a	OK	19.814	7.45384	-1.41047	-3.22998	5e-05	0.00119949	yes	2.65824	vacuolar cation/proton exchanger 3
XLOC_041133	XLOC_041133	Medtr7g079840	chr7:30324377-30331631	WT	A11a	OK	171.907	64.6921	-1.40996	-3.15453	5e-05	0.00119949	yes	2.6573	zinc finger CCCH domain protein
XLOC_022997	XLOC_022997	Medtr4g006730	chr4:773586-777723	WT	A11a	OK	4.77993	1.79996	-1.40902	-2.17541	5e-05	0.00119949	yes	2.65557	major intrinsic protein (MIP) family transporter
XLOC_029991	XLOC_029991	Medtr5g014150	chr5:4707360-4713269	WT	A11a	OK	2.16072	0.813692	-1.40896	-1.92782	0.00035	0.00625452	yes	2.65546	peptide transporter
XLOC_004806	XLOC_004806	Medtr1g059900,Medtr1g059960	chr1:26071155-26105962	WT	A11a	OK	30.2021	11.3768	-1.40856	-3.41167	5e-05	0.00119949	yes	2.65472	eukaryotic-type carbonic anhydrase
XLOC_036104	XLOC_036104	Medtr6g085050	chr6:32049205-32052395	WT	A11a	OK	108.832	41.0371	-1.4071	-3.52614	5e-05	0.00119949	yes	2.65204	ATP-dependent Clp protease adaptor protein ClpS
XLOC_015187	XLOC_015187	Medtr3g100150	chr3:46009165-46012505	WT	A11a	OK	1.8967	0.7152	-1.40707	-1.66444	0.0015	0.0198681	yes	2.65198	HXXXD-type acyl-transferase family protein
XLOC_047749	XLOC_047749	Medtr8g091710	chr8:38265167-38275436	WT	A11a	OK	695.885	262.455	-1.40678	-2.49516	5e-05	0.00119949	yes	2.65145	ABC transporter-like protein
XLOC_015144	XLOC_015144	Medtr3g098910	chr3:45309860-45311769	WT	A11a	OK	21.8986	8.26069	-1.40651	-3.20861	5e-05	0.00119949	yes	2.65095	sugar efflux transporter for intercellular exchange protein
XLOC_028534	XLOC_028534	Medtr5g066760	chr5:28202325-28203433	WT	A11a	OK	3.02032	1.13975	-1.40598	-1.72615	0.0017	0.0218926	yes	2.64998	hypothetical protein
XLOC_003345	XLOC_003345	Medtr1g009860	chr1:1556921-1566166	WT	A11a	OK	127.023	47.9387	-1.40582	-2.56996	5e-05	0.00119949	yes	2.64968	Serine/Threonine kinase, ABC1 family protein
XLOC_006764	XLOC_006764	Medtr2g005330	chr2:130609-135394	WT	A11a	OK	5.09623	1.92914	-1.40147	-2.21681	5e-05	0.00119949	yes	2.64171	lysine ketoglutarate reductase trans-splicing-like protein
XLOC_017179	XLOC_017179	Medtr3g463730	chr3:25543867-25545250	WT	A11a	OK	3.62822	1.37526	-1.39956	-2.13124	5e-05	0.00119949	yes	2.63821	ammonium transporter 1 protein
XLOC_029935	XLOC_029935	Medtr5g012490	chr5:3742891-3744903	WT	A11a	OK	2.14613	0.813567	-1.39941	-1.94742	0.0001	0.00219049	yes	2.63794	eukaryotic aspartyl protease family protein
XLOC_010544	XLOC_010544	Medtr2g034440,Medtr2g034470	chr2:13145308-13153717	WT	A11a	OK	1.95714	0.742102	-1.39906	-1.48167	0.0018	0.022861	yes	2.6373	glucan endo-1,3-beta-glucosidase, basic protein
XLOC_021625	XLOC_021625	Medtr4g092130	chr4:36573375-36574588	WT	A11a	OK	9.2825	3.52451	-1.39709	-2.09995	0.00015	0.0031025	yes	2.6337	transmembrane protein, putative
XLOC_021128	XLOC_021128	Medtr4g076430,Medtr4g076440,Medtr4g076450,Medtr4g076470,Medtr4g076490	chr4:29224497-29251730	WT	A11a	OK	31.8074	12.0772	-1.39707	-3.01972	5e-05	0.00119949	yes	2.63366	glucan endo-1,3-beta-glucosidase
XLOC_009675	XLOC_009675	Medtr2g105570	chr2:45520732-45525707	WT	A11a	OK	244.716	93.013	-1.3956	-2.22059	5e-05	0.00119949	yes	2.63098	4-coumarate:CoA ligase-like protein
XLOC_000734	XLOC_000734	Medtr1g031830	chr1:11174051-11181810	WT	A11a	OK	0.927138	0.352471	-1.39528	-2.31275	5e-05	0.00119949	yes	2.6304	NBS-LRR type disease resistance protein
XLOC_032161	XLOC_032161	Medtr5g091960	chr5:40140254-40143233	WT	A11a	OK	7.40642	2.81754	-1.39434	-2.32743	5e-05	0.00119949	yes	2.62868	peroxisomal small heat shock protein
XLOC_043245	XLOC_043245	Medtr8g026960	chr8:9378852-9379958	WT	A11a	OK	65.5518	24.9379	-1.3943	-3.18825	5e-05	0.00119949	yes	2.62861	homeobox associated leucine zipper protein
XLOC_019545	XLOC_019545	Medtr4g010530	chr4:2403387-2404514	WT	A11a	OK	3.12778	1.1902	-1.39394	-1.62946	0.0019	0.0238393	yes	2.62795	transmembrane protein, putative
XLOC_026532	XLOC_026532	-	chr4:18156750-18158695	WT	A11a	OK	36.0051	13.7075	-1.39323	-3.58758	5e-05	0.00119949	yes	2.62666	#N/A
XLOC_021444	XLOC_021444	Medtr4g086255,Medtr4g086260	chr4:33771415-33776741	WT	A11a	OK	20.2276	7.7036	-1.39272	-3.2929	5e-05	0.00119949	yes	2.62573	protein disulfide-isomerase SCO2-like protein, putative
XLOC_017192	XLOC_017192	Medtr3g464380	chr3:25865130-25868399	WT	A11a	OK	156.786	59.7481	-1.39183	-3.16632	5e-05	0.00119949	yes	2.62411	NAD(P)H dehydrogenase B2
XLOC_039101	XLOC_039101	Medtr7g110000	chr7:45077017-45081584	WT	A11a	OK	37.9136	14.4518	-1.39147	-3.83824	5e-05	0.00119949	yes	2.62346	boron transporter-like protein
XLOC_017991	XLOC_017991	Medtr3g084150,Medtr3g084170,Medtr3g084200,Medtr3g084220,Medtr3g084240	chr3:38024254-38042579	WT	A11a	OK	29.7957	11.3598	-1.39117	-1.56062	0.00495	0.0490197	yes	2.62291	SAUR-like auxin-responsive family protein
XLOC_002431	XLOC_002431	Medtr1g090667	chr1:40611542-40618675	WT	A11a	OK	4.82671	1.84107	-1.3905	-2.45216	5e-05	0.00119949	yes	2.6217	FAD/NAD(P)-binding oxidoreductase family protein
XLOC_025861	XLOC_025861	Medtr4g115300	chr4:47600428-47602298	WT	A11a	OK	15.9927	6.11247	-1.38758	-2.99961	5e-05	0.00119949	yes	2.61639	cinnamyl alcohol dehydrogenase-like protein
XLOC_029328	XLOC_029328	Medtr5g091370	chr5:39819930-39823890	WT	A11a	OK	13.1568	5.03211	-1.38657	-2.79405	5e-05	0.00119949	yes	2.61456	plant/F17J16-140 protein
XLOC_011247	XLOC_011247	Medtr2g062280	chr2:26286768-26287644	WT	A11a	OK	3.79673	1.45336	-1.38537	-1.88936	0.00045	0.00766446	yes	2.61239	hypothetical protein
XLOC_021039	XLOC_021039	Medtr4g073230	chr4:27694573-27696751	WT	A11a	OK	1.18974	0.455447	-1.38529	-1.67102	0.0026	0.0303641	yes	2.61224	receptor-like kinase
XLOC_046116	XLOC_046116	Medtr8g028100	chr8:10433189-10435872	WT	A11a	OK	200.936	76.9833	-1.38412	-3.57908	5e-05	0.00119949	yes	2.61013	DUF2996 family protein
XLOC_036046	XLOC_036046	Medtr6g082450	chr6:30862196-30867483	WT	A11a	OK	5.34549	2.0484	-1.38383	-2.64827	5e-05	0.00119949	yes	2.6096	DUF789 family protein
XLOC_030018	XLOC_030018	Medtr5g015150	chr5:5211098-5212723	WT	A11a	OK	1.48454	0.569262	-1.38285	-1.64474	0.00185	0.0233424	yes	2.60783	phloem A10-like protein
XLOC_010646	XLOC_010646	Medtr2g035405	chr2:15130280-15135021	WT	A11a	OK	72.2708	27.7246	-1.38224	-3.5771	5e-05	0.00119949	yes	2.60673	allantoate amidohydrolase
XLOC_000472	XLOC_000472	Medtr1g022475	chr1:7199984-7203994	WT	A11a	OK	21.6407	8.30301	-1.38204	-3.282	5e-05	0.00119949	yes	2.60637	inositol-pentakisphosphate 2-kinase-like protein
XLOC_011598	XLOC_011598	Medtr2g078680	chr2:32866459-32868025	WT	A11a	OK	6.16317	2.36633	-1.38102	-2.4548	5e-05	0.00119949	yes	2.60452	AP2 domain class transcription factor
XLOC_029819	XLOC_029819	Medtr5g009140	chr5:2114675-2117290	WT	A11a	OK	18.1325	6.96479	-1.38042	-2.73721	5e-05	0.00119949	yes	2.60344	triacylglycerol lipase
XLOC_001690	XLOC_001690	Medtr1g066390	chr1:28610094-28611231	WT	A11a	OK	2.12375	0.817222	-1.37781	-1.73685	0.00085	0.0127707	yes	2.59874	pentameric polyubiquitin
XLOC_004168	XLOC_004168	Medtr1g038430	chr1:14127708-14130893	WT	A11a	OK	5.13493	1.97597	-1.37779	-2.05426	0.00015	0.0031025	yes	2.5987	DnaJ heat shock amino-terminal domain protein
XLOC_039343	XLOC_039343	Medtr7g117170	chr7:48397274-48399104	WT	A11a	OK	80.6867	31.0736	-1.37664	-3.48258	5e-05	0.00119949	yes	2.59663	UDP-glucosyltransferase family protein
XLOC_044748	XLOC_044748	Medtr8g083280	chr8:35059625-35061438	WT	A11a	OK	29.4552	11.3487	-1.37599	-3.40942	5e-05	0.00119949	yes	2.59546	flavonoid glucosyltransferase
XLOC_022587	XLOC_022587	Medtr4g124850	chr4:51755497-51756470	WT	A11a	OK	2.19185	0.844874	-1.37534	-1.61174	0.0031	0.0345657	yes	2.59429	transmembrane protein, putative
XLOC_017371	XLOC_017371	Medtr3g064250,Medtr3g064260,Medtr3g064270,Medtr3g064280,Medtr3g064290	chr3:28887726-28935078	WT	A11a	OK	7.93014	3.05732	-1.37508	-2.08156	0.00025	0.00473979	yes	2.59382	zinc finger CCCH domain protein
XLOC_025657	XLOC_025657	Medtr4g107510	chr4:44541434-44544293	WT	A11a	OK	4.96075	1.91261	-1.37501	-2.30573	5e-05	0.00119949	yes	2.5937	peptide/nitrate transporter
XLOC_048369	XLOC_048369	-	chr8:24651201-24651417	WT	A11a	OK	173.962	67.1094	-1.37418	-2.32373	5e-05	0.00119949	yes	2.59221	#N/A
XLOC_034184	XLOC_034184	-	chr6:30697151-30698351	WT	A11a	OK	534.345	206.167	-1.37396	-3.05559	5e-05	0.00119949	yes	2.59181	#N/A
XLOC_017662	XLOC_017662	Medtr3g073640	chr3:33209397-33212096	WT	A11a	OK	12.9886	5.01219	-1.37373	-3.23824	5e-05	0.00119949	yes	2.5914	galactose oxidase/kelch repeat protein
XLOC_024421	XLOC_024421	Medtr4g068457	chr4:25702267-25703784	WT	A11a	OK	4.21079	1.62503	-1.37363	-2.27844	5e-05	0.00119949	yes	2.59122	transducin/WD40 repeat protein
XLOC_030046	XLOC_030046	Medtr5g016060	chr5:5674774-5678726	WT	A11a	OK	37.1129	14.333	-1.37258	-3.63112	5e-05	0.00119949	yes	2.58933	phototropic-responsive NPH3 family protein
XLOC_025373	XLOC_025373	Medtr4g097260	chr4:40084787-40085674	WT	A11a	OK	4.96071	1.9167	-1.37192	-1.53016	0.0048	0.0479263	yes	2.58815	hypothetical protein
XLOC_009865	XLOC_009865	Medtr2g011180	chr2:2681087-2686753	WT	A11a	OK	1.03731	0.400829	-1.37178	-1.82607	0.00055	0.00902778	yes	2.5879	G-type lectin S-receptor-like Serine/Threonine-kinase
XLOC_021185	XLOC_021185	Medtr4g077900	chr4:29911300-29915390	WT	A11a	OK	81.6546	31.5646	-1.37123	-3.49131	5e-05	0.00119949	yes	2.58691	acyl:CoA ligase
XLOC_008292	XLOC_008292	-	chr2:23043262-23045922	WT	A11a	OK	90.1895	34.8808	-1.37053	-3.75022	5e-05	0.00119949	yes	2.58566	#N/A
XLOC_016775	XLOC_016775	Medtr3g049330	chr3:18358568-18363977	WT	A11a	OK	11.7375	4.5447	-1.36887	-2.81773	5e-05	0.00119949	yes	2.58268	Pmr5/Cas1p GDSL/SGNH-like acyl-esterase family protein
XLOC_038071	XLOC_038071	Medtr7g077830	chr7:29399322-29403897	WT	A11a	OK	20.3097	7.86392	-1.36885	-3.34938	5e-05	0.00119949	yes	2.58265	phosphate transporter
XLOC_022097	XLOC_022097	Medtr4g107630	chr4:44583771-44586598	WT	A11a	OK	44.5448	17.2494	-1.36871	-2.90539	5e-05	0.00119949	yes	2.5824	integral membrane HPP family protein
XLOC_018479	XLOC_018479	Medtr3g098980	chr3:45350048-45353662	WT	A11a	OK	3.79195	1.46839	-1.3687	-2.19419	0.0002	0.00396024	yes	2.58238	omega-hydroxypalmitate O-feruloyl transferase
XLOC_010276	XLOC_010276	Medtr2g024390	chr2:8791812-8797446	WT	A11a	OK	9.61761	3.72697	-1.36768	-2.61797	5e-05	0.00119949	yes	2.58055	homeobox knotted-like protein
XLOC_008836	XLOC_008836	Medtr2g079030,Medtr2g079050	chr2:33094341-33105546	WT	A11a	OK	33.9409	13.1543	-1.36748	-3.40365	5e-05	0.00119949	yes	2.58019	MATE subfamily protein
XLOC_041655	XLOC_041655	Medtr7g094570	chr7:37658628-37664099	WT	A11a	OK	1.70927	0.662564	-1.36725	-1.42342	0.00405	0.0421946	yes	2.57978	ERD (early-responsive to dehydration stress) family protein
XLOC_032064	XLOC_032064	Medtr5g089340	chr5:38826924-38832701	WT	A11a	OK	7.52887	2.92133	-1.36581	-2.47547	5e-05	0.00119949	yes	2.57721	CRT (chloroquine-resistance transporter)-like transporter, putative
XLOC_002010	XLOC_002010	Medtr1g076720	chr1:34248521-34253169	WT	A11a	OK	80.6288	31.3131	-1.36453	-3.63764	5e-05	0.00119949	yes	2.57492	pantothenate kinase
XLOC_006020	XLOC_006020	Medtr1g100110	chr1:45097545-45100159	WT	A11a	OK	6.14316	2.38804	-1.36315	-2.77102	5e-05	0.00119949	yes	2.57246	malectin/receptor-like kinase family protein
XLOC_030504	XLOC_030504	Medtr5g030890	chr5:13212220-13218384	WT	A11a	OK	3.89607	1.51497	-1.36273	-2.31549	5e-05	0.00119949	yes	2.57171	DNA-binding protein, putative
XLOC_045956	XLOC_045956	Medtr8g021190	chr8:7550941-7553157	WT	A11a	OK	15.6617	6.09176	-1.36231	-2.99626	5e-05	0.00119949	yes	2.57097	DUF1677 family protein
XLOC_025638	XLOC_025638	Medtr4g106480	chr4:44166362-44167576	WT	A11a	OK	1.99364	0.776025	-1.36123	-1.54874	0.0027	0.0312015	yes	2.56904	myosin heavy chain kinase B-like protein
XLOC_000045	XLOC_000045	Medtr1g007840	chr1:589316-592263	WT	A11a	OK	1.51805	0.591263	-1.36035	-1.80006	0.0011	0.0156473	yes	2.56747	transmembrane protein, putative
XLOC_042476	XLOC_042476	-	chr7:1560007-1560222	WT	A11a	OK	70.7454	27.5563	-1.36025	-1.77719	0.00075	0.0115709	yes	2.5673	#N/A
XLOC_031595	XLOC_031595	Medtr5g075220	chr5:31949939-31954029	WT	A11a	OK	3.98335	1.5535	-1.35846	-2.59943	5e-05	0.00119949	yes	2.56411	WNK kinase
XLOC_004216	XLOC_004216	Medtr1g040195,Medtr1g040215,Medtr1g040315,Medtr1g040320	chr1:14766861-14880406	WT	A11a	OK	166.912	65.208	-1.35596	-3.52122	5e-05	0.00119949	yes	2.55967	benzyl alcohol O-benzoyltransferase
XLOC_045368	XLOC_045368	Medtr8g104870	chr8:44210950-44212343	WT	A11a	OK	8.31126	3.24764	-1.35568	-2.23402	5e-05	0.00119949	yes	2.55918	plant cadmium resistance protein
XLOC_031958	XLOC_031958	Medtr5g085330	chr5:36870741-36872929	WT	A11a	OK	7.57307	2.96577	-1.35247	-2.56622	5e-05	0.00119949	yes	2.55349	1-aminocyclopropane-1-carboxylate oxidase
XLOC_011016	XLOC_011016	Medtr2g450080	chr2:22089104-22092365	WT	A11a	OK	1.00329	0.393177	-1.35149	-1.67899	0.00135	0.0183456	yes	2.55176	calmodulin-binding protein
XLOC_028952	XLOC_028952	Medtr5g080680	chr5:34535789-34538105	WT	A11a	OK	25.4916	9.99545	-1.35068	-3.43651	5e-05	0.00119949	yes	2.55032	protein phosphatase 2C-like protein
XLOC_009797	XLOC_009797	Medtr2g008750	chr2:1596310-1603782	WT	A11a	OK	204.762	80.2953	-1.35056	-1.82358	0.00035	0.00625452	yes	2.55011	dentin sialophosphoprotein-like protein, putative
XLOC_028603	XLOC_028603	Medtr5g069180	chr5:29279669-29283274	WT	A11a	OK	15.4347	6.05602	-1.34973	-2.7085	5e-05	0.00119949	yes	2.54864	heavy metal transport/detoxification domain protein
XLOC_021391	XLOC_021391	Medtr4g084620	chr4:32954010-32962573	WT	A11a	OK	82.4612	32.3575	-1.34962	-2.72282	5e-05	0.00119949	yes	2.54845	sulfate/bicarbonate/oxalate exchanger and transporter sat-1
XLOC_015064	XLOC_015064	Medtr3g096150	chr3:43940766-43941910	WT	A11a	OK	9.77371	3.84034	-1.34767	-2.46382	5e-05	0.00119949	yes	2.54501	beta-1,4-N-acetylglucosaminyltransferase-like protein
XLOC_045172	XLOC_045172	Medtr8g099030	chr8:41549915-41560370	WT	A11a	OK	7.51893	2.95549	-1.34713	-2.78753	5e-05	0.00119949	yes	2.54406	respiratory burst oxidase-like protein
XLOC_026949	XLOC_026949	Medtr5g010030	chr5:2606688-2609371	WT	A11a	OK	2.14753	0.84475	-1.34608	-1.87248	0.0008	0.012181	yes	2.5422	MAP kinase
XLOC_017990	XLOC_017990	Medtr3g084110	chr3:38010169-38014551	WT	A11a	OK	140.373	55.2256	-1.34585	-3.10016	5e-05	0.00119949	yes	2.5418	sugar porter (SP) family MFS transporter
XLOC_014109	XLOC_014109	Medtr3g064900	chr3:29274544-29276121	WT	A11a	OK	25.5217	10.0424	-1.34563	-3.20745	5e-05	0.00119949	yes	2.54141	oxidoreductase family, NAD-binding rossmann fold protein
XLOC_011542	XLOC_011542	Medtr2g076400	chr2:31999822-32002605	WT	A11a	OK	6.57687	2.59117	-1.34379	-2.0391	0.00015	0.0031025	yes	2.53817	DUF640 family protein
XLOC_042990	XLOC_042990	Medtr8g015340	chr8:4995168-4999969	WT	A11a	OK	3.23859	1.27602	-1.34372	-2.45713	5e-05	0.00119949	yes	2.53805	LRR receptor-like kinase plant
XLOC_027247	XLOC_027247	Medtr5g018680	chr5:6964675-6966957	WT	A11a	OK	22.2307	8.7647	-1.34278	-2.04997	0.00015	0.0031025	yes	2.5364	CASP-like protein
XLOC_039271	XLOC_039271	Medtr7g114960	chr7:47461807-47465518	WT	A11a	OK	23.8493	9.40944	-1.34177	-3.37103	5e-05	0.00119949	yes	2.53462	HXXXD-type acyl-transferase family protein
XLOC_031147	XLOC_031147	Medtr5g058595,Medtr5g058920	chr5:24236592-24239865	WT	A11a	OK	14.8869	5.87953	-1.34027	-2.88807	5e-05	0.00119949	yes	2.53199	hypothetical protein
XLOC_027141	XLOC_027141	Medtr5g015390	chr5:5329106-5332715	WT	A11a	OK	4.23413	1.6724	-1.34014	-1.27749	0.00495	0.0490197	yes	2.53176	transmembrane protein, putative
XLOC_014798	XLOC_014798	Medtr3g088100	chr3:39940912-39941752	WT	A11a	OK	3.23667	1.27924	-1.33922	-1.70724	0.0019	0.0238393	yes	2.53014	zinc finger, C3HC4 type (RING finger) protein
XLOC_049195	XLOC_049195	Medtr0051s0090	scaffold0051:42553-42854	WT	A11a	OK	359.361	142.451	-1.33497	-3.09878	5e-05	0.00119949	yes	2.5227	pentatricopeptide (PPR) repeat protein
XLOC_047109	XLOC_047109	Medtr8g068570,Medtr8g068580,Medtr8g068600,Medtr8g068620,Medtr8g068690,Medtr8g068730,Medtr8g068740,Medtr8g068750,Medtr8g068870	chr8:28623722-28740717	WT	A11a	OK	14.4778	5.74236	-1.33412	-2.30426	5e-05	0.00119949	yes	2.52122	caffeic acid O-methyltransferase
XLOC_004241	XLOC_004241	Medtr1g040875	chr1:15170552-15172431	WT	A11a	OK	34.9185	13.859	-1.33316	-3.41773	5e-05	0.00119949	yes	2.51954	CBL-interacting kinase
XLOC_037718	XLOC_037718	Medtr7g066780	chr7:24354721-24359025	WT	A11a	OK	2.80967	1.11566	-1.3325	-2.07289	0.00015	0.0031025	yes	2.51839	anion transporter 4, putative
XLOC_034954	XLOC_034954	Medtr6g023770	chr6:8347943-8354010	WT	A11a	OK	7.37181	2.93052	-1.33086	-2.69155	5e-05	0.00119949	yes	2.51553	ClC chloride channel family protein
XLOC_032257	XLOC_032257	Medtr5g094700	chr5:41375613-41381680	WT	A11a	OK	21.7076	8.63332	-1.33021	-3.54128	5e-05	0.00119949	yes	2.51439	RNA-binding domain CCCH-type zinc finger protein
XLOC_029022	XLOC_029022	Medtr5g082880	chr5:35687659-35691318	WT	A11a	OK	22.4253	8.92436	-1.32931	-3.47247	5e-05	0.00119949	yes	2.51282	Pmr5/Cas1p GDSL/SGNH-like acyl-esterase family protein
XLOC_031941	XLOC_031941	Medtr5g084950	chr5:36643551-36646799	WT	A11a	OK	3.53738	1.40857	-1.32845	-1.97625	0.0003	0.0055282	yes	2.51133	triacylglycerol lipase-like protein
XLOC_032418	XLOC_032418	Medtr5g009630	chr5:2367498-2373101	WT	A11a	OK	18.1486	7.23012	-1.32776	-1.98203	0.0004	0.00698036	yes	2.51013	seven transmembrane MLO family protein
XLOC_025016	XLOC_025016	Medtr4g087690	chr4:34453362-34456136	WT	A11a	OK	77719.6	30990.7	-1.32645	-1.82999	0.00155	0.0203774	yes	2.50785	ferrochelatase
XLOC_035089	XLOC_035089	Medtr6g033055	chr6:10379079-10382042	WT	A11a	OK	8.68031	3.46239	-1.32598	-2.36184	5e-05	0.00119949	yes	2.50703	xyloglucan endotransglucosylase/hydrolase family protein
XLOC_018273	XLOC_018273	Medtr3g092640	chr3:42335196-42338841	WT	A11a	OK	39.4999	15.7589	-1.32568	-3.53541	5e-05	0.00119949	yes	2.50651	membrane-related protein CP5, putative
XLOC_022284	XLOC_022284	Medtr4g114580	chr4:47118500-47122390	WT	A11a	OK	13.8802	5.53851	-1.32546	-1.67992	0.0023	0.0276286	yes	2.50613	RabGAP/TBC domain protein
XLOC_012055	XLOC_012055	Medtr2g094270	chr2:40206059-40208588	WT	A11a	OK	758.138	302.673	-1.3247	-2.86552	5e-05	0.00119949	yes	2.50481	major intrinsic protein (MIP) family transporter
XLOC_039293	XLOC_039293	Medtr7g115570	chr7:47765823-47770788	WT	A11a	OK	69.8204	27.8776	-1.32454	-3.05042	5e-05	0.00119949	yes	2.50453	coatomer protein
XLOC_012869	XLOC_012869	Medtr3g014280	chr3:4028478-4031484	WT	A11a	OK	14.0256	5.60121	-1.32425	-3.02024	5e-05	0.00119949	yes	2.50403	transcription factor
XLOC_008464	XLOC_008464	Medtr2g062430	chr2:26354831-26357000	WT	A11a	OK	1.1927	0.476411	-1.32395	-1.53688	0.0041	0.042597	yes	2.50351	DUF946 family protein
XLOC_041591	XLOC_041591	Medtr7g092930	chr7:36893346-36897295	WT	A11a	OK	11.0773	4.42828	-1.32279	-2.58318	5e-05	0.00119949	yes	2.50149	squamosa promoter-binding-like protein
XLOC_016852	XLOC_016852	Medtr3g051420	chr3:20341369-20344942	WT	A11a	OK	3.34308	1.3371	-1.32206	-1.69257	0.0001	0.00219049	yes	2.50023	S-locus lectin kinase family protein
XLOC_024580	XLOC_024580	Medtr4g073360	chr4:27765204-27766785	WT	A11a	OK	85.7346	34.3394	-1.32001	-3.43158	5e-05	0.00119949	yes	2.49668	photosystem II reaction center protein D
XLOC_036007	XLOC_036007	Medtr6g080430	chr6:30342281-30345073	WT	A11a	OK	12.3499	4.94737	-1.31976	-3.34292	5e-05	0.00119949	yes	2.49625	plastid movement impaired protein
XLOC_017734	XLOC_017734	Medtr3g075440	chr3:34340378-34342818	WT	A11a	OK	20.5718	8.2428	-1.31946	-3.15508	5e-05	0.00119949	yes	2.49573	LRR receptor-like kinase family protein
XLOC_025297	XLOC_025297	Medtr4g094725	chr4:38846135-38846824	WT	A11a	OK	8.91211	3.57095	-1.31946	-1.89439	0.00045	0.00766446	yes	2.49573	RING-H2 zinc finger protein
XLOC_048252	XLOC_048252	Medtr8g107270	chr8:45324013-45325874	WT	A11a	OK	7.20426	2.88693	-1.31931	-2.52401	5e-05	0.00119949	yes	2.49547	ADP/ATP carrier protein
XLOC_046286	XLOC_046286	Medtr8g033390	chr8:12881055-12882151	WT	A11a	OK	6.04366	2.42304	-1.31861	-2.11728	0.00025	0.00473979	yes	2.49426	D-isomer specific 2-hydroxyacid dehydrogenase domain protein
XLOC_046064	XLOC_046064	Medtr8g027265	chr8:9571634-9576387	WT	A11a	OK	6.45729	2.58965	-1.31817	-2.71491	5e-05	0.00119949	yes	2.4935	WNK kinase
XLOC_043311	XLOC_043311	Medtr8g028160	chr8:10496777-10502515	WT	A11a	OK	5.38931	2.16528	-1.31555	-2.13907	5e-05	0.00119949	yes	2.48897	GDSL-like lipase/acylhydrolase
XLOC_019585	XLOC_019585	Medtr4g011900	chr4:3099110-3101164	WT	A11a	OK	8.86126	3.56158	-1.315	-2.9015	5e-05	0.00119949	yes	2.48802	galactose oxidase/kelch repeat protein
XLOC_022693	XLOC_022693	Medtr4g128260	chr4:53394369-53396550	WT	A11a	OK	4.04363	1.62916	-1.31152	-2.38646	5e-05	0.00119949	yes	2.48203	P-loop nucleoside triphosphate hydrolase superfamily protein
XLOC_015776	XLOC_015776	Medtr3g117630	chr3:55084381-55085029	WT	A11a	OK	59.749	24.0939	-1.31025	-1.58552	0.0027	0.0312015	yes	2.47985	SAUR-like auxin-responsive family protein
XLOC_022285	XLOC_022285	Medtr4g114600	chr4:47130164-47131143	WT	A11a	OK	5.82134	2.35186	-1.30755	-1.9544	0.0006	0.00967363	yes	2.47521	transmembrane protein, putative
XLOC_023355	XLOC_023355	-	chr4:6222291-6222918	WT	A11a	OK	70.4961	28.5054	-1.30631	-1.68792	0.0037	0.0393821	yes	2.47308	#N/A
XLOC_034210	XLOC_034210	Medtr6g083020	chr6:31015290-31018777	WT	A11a	OK	1.42328	0.57618	-1.30463	-1.77002	0.001	0.0145465	yes	2.4702	wall-associated kinase-like protein
XLOC_026796	XLOC_026796	Medtr5g006560	chr5:981937-986699	WT	A11a	OK	13.4766	5.45883	-1.30379	-3.06	5e-05	0.00119949	yes	2.46877	Serine/Threonine kinase family protein
XLOC_000048	XLOC_000048	Medtr1g007950,Medtr1g007990,Medtr1g008050	chr1:645513-698704	WT	A11a	OK	5.40094	2.188	-1.3036	-1.89858	0.00075	0.0115709	yes	2.46844	gamma-irradiation and mitomycin C induced protein, putative
XLOC_025752	XLOC_025752	Medtr4g112810	chr4:45912046-45917134	WT	A11a	OK	25.916	10.5038	-1.30293	-3.30491	5e-05	0.00119949	yes	2.46729	porphyromonas-type peptidyl-arginine deiminase
XLOC_002669	XLOC_002669	Medtr1g098680	chr1:44445824-44448201	WT	A11a	OK	139.198	56.4196	-1.30287	-2.89119	5e-05	0.00119949	yes	2.46719	ABA/WDS induced protein
XLOC_015606	XLOC_015606	Medtr3g111840	chr3:52330738-52336416	WT	A11a	OK	56.005	22.7129	-1.30205	-1.57199	0.00275	0.0316519	yes	2.46579	leucine carboxyl methyltransferase
XLOC_044512	XLOC_044512	Medtr8g074330,Medtr8g074350	chr8:31427903-31445255	WT	A11a	OK	18.5958	7.54228	-1.3019	-2.91183	5e-05	0.00119949	yes	2.46553	Chitinase (Class Ib) / Hevein
XLOC_012556	XLOC_012556	Medtr2g072110	chr2:30255493-30256826	WT	A11a	OK	15202.6	6167.24	-1.30162	-1.78547	0.00145	0.0193636	yes	2.46506	disease resistance protein (CC-NBS-LRR class) family protein
XLOC_039750	XLOC_039750	Medtr7g018170	chr7:5833560-5837191	WT	A11a	OK	99.3445	40.3198	-1.30095	-3.62649	5e-05	0.00119949	yes	2.46391	zinc finger constans-like protein
XLOC_005453	XLOC_005453	Medtr1g080800,Medtr1g080810,Medtr1g080820	chr1:35939135-35953845	WT	A11a	OK	65.8514	26.7501	-1.29967	-2.97444	5e-05	0.00119949	yes	2.46173	Chitinase / Hevein / PR-4 / Wheatwin2
XLOC_031650	XLOC_031650	Medtr5g076620	chr5:32685851-32690189	WT	A11a	OK	309.277	125.705	-1.29885	-3.08301	5e-05	0.00119949	yes	2.46033	squalene/phytoene synthase
XLOC_040996	XLOC_040996	Medtr7g076030	chr7:28569294-28574075	WT	A11a	OK	1.2265	0.498899	-1.29772	-1.43333	0.0027	0.0312015	yes	2.4584	shaggy-like kinase
XLOC_008397	XLOC_008397	Medtr2g461020	chr2:25185521-25186828	WT	A11a	OK	28.1588	11.4617	-1.29676	-3.03004	5e-05	0.00119949	yes	2.45677	zinc finger, C3HC4 type (RING finger) protein
XLOC_005304	XLOC_005304	Medtr1g093240	chr1:33847985-33945503	WT	A11a	OK	97.6608	39.7679	-1.29618	-3.14166	5e-05	0.00119949	yes	2.45578	auxin-responsive AUX/IAA family protein
XLOC_028646	XLOC_028646	Medtr5g070310	chr5:29760235-29765378	WT	A11a	OK	14.6453	5.96454	-1.29595	-2.88342	5e-05	0.00119949	yes	2.45539	damaged DNA-binding protein
XLOC_024809	XLOC_024809	Medtr4g080350	chr4:31169312-31173615	WT	A11a	OK	227.32	92.5891	-1.29581	-2.72704	5e-05	0.00119949	yes	2.45515	DnaJ heat shock amino-terminal domain protein
XLOC_039648	XLOC_039648	Medtr7g013820	chr7:4062110-4066303	WT	A11a	OK	26.9415	10.9774	-1.29529	-2.62448	5e-05	0.00119949	yes	2.45426	ABI five-binding protein
XLOC_002865	XLOC_002865	Medtr1g104890	chr1:47285168-47289010	WT	A11a	OK	3.67061	1.49617	-1.29475	-2.38861	5e-05	0.00119949	yes	2.45334	cysteine-rich receptor-kinase-like protein
XLOC_000630	XLOC_000630	Medtr1g028300	chr1:9502075-9505086	WT	A11a	OK	1.77027	0.721852	-1.29419	-1.5878	0.0012	0.0167401	yes	2.45239	protein phosphatase 2C-like protein
XLOC_022975	XLOC_022975	Medtr4g006140	chr4:512851-513417	WT	A11a	OK	544.863	222.212	-1.29395	-3.36747	5e-05	0.00119949	yes	2.45198	50S ribosomal protein L32
XLOC_029507	XLOC_029507	Medtr5g095740	chr5:41866309-41867306	WT	A11a	OK	18.5664	7.57764	-1.29287	-2.82162	5e-05	0.00119949	yes	2.45015	nuclear transcription factor Y protein
XLOC_041985	XLOC_041985	Medtr7g104725	chr7:42457824-42459283	WT	A11a	OK	1.82729	0.745825	-1.29279	-1.69508	0.0018	0.022861	yes	2.45001	hypothetical protein
XLOC_048053	XLOC_048053	Medtr8g099685	chr8:42170577-42173696	WT	A11a	OK	31.2256	12.7469	-1.29258	-3.24626	5e-05	0.00119949	yes	2.44966	DCD (development and cell death) domain protein
XLOC_025613	XLOC_025613	Medtr4g106940	chr4:43949094-43951134	WT	A11a	OK	8.88618	3.62803	-1.29237	-2.46006	5e-05	0.00119949	yes	2.4493	CASP ARALYDRAFT-like protein
XLOC_022723	XLOC_022723	Medtr4g129200	chr4:53791678-53794812	WT	A11a	OK	2.66837	1.08973	-1.29199	-1.96178	0.00035	0.00625452	yes	2.44866	alpha-rhamnosidase-like protein
XLOC_002697	XLOC_002697	Medtr1g099440	chr1:44907036-44907981	WT	A11a	OK	13.3521	5.45461	-1.29152	-2.11876	0.00015	0.0031025	yes	2.44786	membrane-associated kinase regulator-like protein, putative
XLOC_003915	XLOC_003915	Medtr1g029520	chr1:10141668-10147665	WT	A11a	OK	40.4042	16.5158	-1.29065	-1.62076	0.0035	0.0378006	yes	2.44638	four ACT domain ACT domain protein which protein
XLOC_012575	XLOC_012575	-	chr2:36259083-36259377	WT	A11a	OK	17.2235	7.04083	-1.29056	-1.53688	0.0044	0.0448905	yes	2.44623	#N/A
XLOC_012340	XLOC_012340	Medtr2g103810	chr2:44694948-44697396	WT	A11a	OK	5.43689	2.225	-1.28897	-2.60301	5e-05	0.00119949	yes	2.44354	G-type lectin S-receptor-like Serine/Threonine-kinase SD2-5
XLOC_030912	XLOC_030912	Medtr5g044000	chr5:19340185-19349034	WT	A11a	OK	1.82241	0.745995	-1.28861	-1.72715	0.00165	0.021387	yes	2.44293	beta-glucosidase
XLOC_022905	XLOC_022905	Medtr4g133870	chr4:55993275-55996041	WT	A11a	OK	34.3071	14.0573	-1.28719	-3.17193	5e-05	0.00119949	yes	2.44052	outward rectifying potassium channel protein
XLOC_003677	XLOC_003677	Medtr1g021955	chr1:6698129-6701849	WT	A11a	OK	3.1981	1.31062	-1.28696	-1.93574	0.0002	0.00396024	yes	2.44013	PPR containing plant-like protein
XLOC_047611	XLOC_047611	Medtr8g088070,Medtr8g088080	chr8:36461868-36476980	WT	A11a	OK	3.18734	1.3065	-1.28664	-1.75152	0.00055	0.00902778	yes	2.43959	sulfite exporter TauE/SafE family protein
XLOC_013554	XLOC_013554	Medtr3g453020	chr3:19476950-19478129	WT	A11a	OK	9.08727	3.72625	-1.28612	-1.73477	0.00115	0.0161981	yes	2.43871	hypothetical protein
XLOC_012881	XLOC_012881	Medtr3g014608	chr3:4176893-4177520	WT	A11a	OK	21.6869	8.89293	-1.28609	-2.20431	0.00015	0.0031025	yes	2.43866	transmembrane protein, putative
XLOC_009601	XLOC_009601	Medtr2g103280	chr2:44448917-44454351	WT	A11a	OK	26.3566	10.8175	-1.2848	-1.44198	0.00205	0.0252771	yes	2.43648	biotin carboxyl carrier acetyl-CoA carboxylase
XLOC_009745	XLOC_009745	Medtr2g007300	chr2:936094-939354	WT	A11a	OK	111.574	45.7965	-1.2847	-3.47841	5e-05	0.00119949	yes	2.43631	plastid lipid-associated protein
XLOC_028201	XLOC_028201	Medtr5g053270	chr5:21962355-21968047	WT	A11a	OK	312.544	128.321	-1.2843	-1.76763	0.0007	0.0109611	yes	2.43564	CHUP1-like protein
XLOC_040757	XLOC_040757	Medtr7g066880,Medtr7g066890	chr7:24413157-24433850	WT	A11a	OK	3.15778	1.29734	-1.28336	-1.70028	0.00095	0.0139324	yes	2.43405	hypothetical protein
XLOC_047758	XLOC_047758	Medtr8g091950	chr8:38365916-38366940	WT	A11a	OK	5.41689	2.22966	-1.28064	-1.62372	0.00195	0.0242988	yes	2.42947	hypothetical protein
XLOC_048327	XLOC_048327	-	chr8:11548970-11549165	WT	A11a	OK	88.3714	36.3971	-1.27976	-1.63363	0.0038	0.040197	yes	2.42799	#N/A
XLOC_013373	XLOC_013373	Medtr3g043750	chr3:14747263-14750798	WT	A11a	OK	627.632	258.569	-1.27937	-2.96424	5e-05	0.00119949	yes	2.42733	cysteine protease inhibitor cystatin
XLOC_008845	XLOC_008845	Medtr2g085300	chr2:33229517-33233089	WT	A11a	OK	12.426	5.12559	-1.27757	-2.49807	5e-05	0.00119949	yes	2.4243	core-2/I-branching enzyme
XLOC_031261	XLOC_031261	Medtr5g063740,Medtr5g063760	chr5:26436878-26452156	WT	A11a	OK	3.97179	1.64068	-1.27549	-2.16479	5e-05	0.00119949	yes	2.42081	receptor-like protein
XLOC_025193	XLOC_025193	Medtr4g093560	chr4:37144924-37146031	WT	A11a	OK	138.063	57.058	-1.27483	-3.095	5e-05	0.00119949	yes	2.4197	magnesium-dependent phosphatase-like protein
XLOC_033833	XLOC_033833	Medtr6g465290	chr6:23129743-23131304	WT	A11a	OK	27.5411	11.3883	-1.27404	-2.68645	5e-05	0.00119949	yes	2.41838	hypothetical protein
XLOC_038860	XLOC_038860	Medtr7g102880	chr7:41333566-41335438	WT	A11a	OK	23.9851	9.91808	-1.274	-3.18556	5e-05	0.00119949	yes	2.41831	MFS transporter
XLOC_006480	XLOC_006480	Medtr1g115535	chr1:52215896-52220285	WT	A11a	OK	8.92497	3.69704	-1.27148	-2.58293	5e-05	0.00119949	yes	2.41409	alpha/beta fold hydrolase
XLOC_018750	XLOC_018750	Medtr3g106660	chr3:49289299-49295508	WT	A11a	OK	9.10999	3.77843	-1.26966	-2.39938	5e-05	0.00119949	yes	2.41105	calcium-dependent lipid-binding (CaLB domain) family protein
XLOC_009143	XLOC_009143	Medtr2g089665,Medtr2g089670	chr2:37906477-37916032	WT	A11a	OK	12.4686	5.17265	-1.26932	-2.44346	5e-05	0.00119949	yes	2.41048	anthocyanin 5-aromatic acyltransferase
XLOC_018288	XLOC_018288	Medtr3g093050	chr3:42542509-42546323	WT	A11a	OK	51.2731	21.288	-1.26816	-3.30482	5e-05	0.00119949	yes	2.40854	NAC transcription factor-like protein
XLOC_010369	XLOC_010369	Medtr2g028190	chr2:10381952-10383962	WT	A11a	OK	18.9052	7.85314	-1.26744	-2.92366	5e-05	0.00119949	yes	2.40734	eukaryotic aspartyl protease family protein
XLOC_002319	XLOC_002319	Medtr1g086980	chr1:38931313-38942321	WT	A11a	OK	17.6855	7.34992	-1.26677	-3.39344	5e-05	0.00119949	yes	2.40622	histone-lysine N-methyltransferase
XLOC_004250	XLOC_004250	Medtr1g041155	chr1:15287019-15289220	WT	A11a	OK	43.1596	17.9482	-1.26584	-3.4342	5e-05	0.00119949	yes	2.40467	DUF506 family protein
XLOC_046551	XLOC_046551	Medtr8g445800	chr8:17480935-17498034	WT	A11a	OK	3.28832	1.36758	-1.26573	-1.52691	0.00205	0.0252771	yes	2.40449	LRR receptor-like kinase, putative
XLOC_026303	XLOC_026303	Medtr4g129630	chr4:54009866-54015472	WT	A11a	OK	10.7641	4.47848	-1.26515	-2.89049	5e-05	0.00119949	yes	2.40352	fatty acid hydroxylase superfamily protein
XLOC_029315	XLOC_029315	Medtr5g091060	chr5:39679296-39682645	WT	A11a	OK	31.6413	13.1725	-1.26429	-3.3153	5e-05	0.00119949	yes	2.40209	4-hydroxyphenylpyruvate dioxygenase
XLOC_003712	XLOC_003712	Medtr1g022485	chr1:7215468-7218807	WT	A11a	OK	137.45	57.2362	-1.2639	-2.35472	5e-05	0.00119949	yes	2.40144	nuclease in basal defense response protein
XLOC_046000	XLOC_046000	Medtr8g023100	chr8:8259169-8260549	WT	A11a	OK	3.48411	1.45111	-1.26364	-1.57656	0.003	0.0337125	yes	2.40101	hypothetical protein
XLOC_044948	XLOC_044948	Medtr8g090220	chr8:37858325-37862549	WT	A11a	OK	10.7949	4.49763	-1.26312	-1.81998	0.00085	0.0127707	yes	2.40014	phototropic-responsive NPH3 family protein
XLOC_031614	XLOC_031614	Medtr5g075640	chr5:32178369-32181296	WT	A11a	OK	16.5635	6.92737	-1.25763	-3.25942	5e-05	0.00119949	yes	2.39103	root phototropism-like protein
XLOC_004102	XLOC_004102	Medtr1g035730	chr1:13051541-13053044	WT	A11a	OK	9.69509	4.05534	-1.25743	-2.55398	5e-05	0.00119949	yes	2.39069	xyloglucan galactosyltransferase KATAMARI-like protein
XLOC_021143	XLOC_021143	Medtr4g076810	chr4:29372903-29379430	WT	A11a	OK	1.62301	0.679357	-1.25643	-1.99475	0.00025	0.00473979	yes	2.38904	hypothetical protein
XLOC_017246	XLOC_017246	Medtr3g465870,Medtr3g465950	chr3:27040867-27087136	WT	A11a	OK	3.33826	1.3997	-1.25397	-1.75702	0.00025	0.00473979	yes	2.38497	HXXXD-type acyl-transferase family protein
XLOC_027242	XLOC_027242	Medtr5g018570	chr5:6931243-6936289	WT	A11a	OK	4.57737	1.92005	-1.25338	-2.25893	5e-05	0.00119949	yes	2.38399	wall associated kinase-like protein
XLOC_016880	XLOC_016880	Medtr3g052580	chr3:20798789-20802391	WT	A11a	OK	48.6612	20.4236	-1.25254	-3.06293	5e-05	0.00119949	yes	2.38261	GDSL-like lipase/acylhydrolase
XLOC_028911	XLOC_028911	Medtr5g079550	chr5:34011989-34015483	WT	A11a	OK	1.85784	0.780418	-1.25131	-1.61616	0.0024	0.0285302	yes	2.38057	armadillo/beta-catenin-like repeat protein
XLOC_021855	XLOC_021855	Medtr4g097600	chr4:40299142-40300855	WT	A11a	OK	38.3404	16.1076	-1.25113	-3.33768	5e-05	0.00119949	yes	2.38028	homeobox associated leucine zipper protein
XLOC_029744	XLOC_029744	Medtr5g006970	chr5:1153737-1155566	WT	A11a	OK	10.9999	4.62396	-1.25028	-2.27764	5e-05	0.00119949	yes	2.37888	alba DNA/RNA-binding protein
XLOC_023975	XLOC_023975	Medtr4g035040	chr4:18182838-18186225	WT	A11a	OK	1.95608	0.822557	-1.24978	-1.64738	0.00205	0.0252771	yes	2.37805	NAD(P)H-quinone oxidoreductase subunit J
XLOC_036110	XLOC_036110	Medtr6g086560	chr6:32148020-32152457	WT	A11a	OK	19.2442	8.09755	-1.24886	-2.66554	5e-05	0.00119949	yes	2.37654	sigma factor sigb regulation protein rsbq protein, putative
XLOC_029649	XLOC_029649	Medtr5g099290	chr5:43532557-43538623	WT	A11a	OK	15.0971	6.35394	-1.24855	-2.71274	5e-05	0.00119949	yes	2.37602	ClC chloride channel family protein
XLOC_026153	XLOC_026153	Medtr4g124670	chr4:51657618-51674521	WT	A11a	OK	5.40395	2.27563	-1.24775	-1.84962	0.0006	0.00967363	yes	2.37471	CAAX amino terminal protease family protein
XLOC_020476	XLOC_020476	Medtr4g052970	chr4:19219101-19221036	WT	A11a	OK	8.13684	3.42764	-1.24725	-2.29109	5e-05	0.00119949	yes	2.37388	glycoside hydrolase family 17 protein
XLOC_002691	XLOC_002691	Medtr1g099290,Medtr1g099310	chr1:44816710-44835334	WT	A11a	OK	23.7677	10.0193	-1.24623	-2.89682	5e-05	0.00119949	yes	2.37221	chitinase
XLOC_012939	XLOC_012939	Medtr3g019360	chr3:5430117-5433301	WT	A11a	OK	3.0189	1.27274	-1.24609	-2.23496	5e-05	0.00119949	yes	2.37198	plant U-box protein, putative
XLOC_045189	XLOC_045189	Medtr8g099320	chr8:41830162-41840277	WT	A11a	OK	10.3943	4.38359	-1.2456	-2.41259	5e-05	0.00119949	yes	2.37117	transmembrane amino acid transporter family protein
XLOC_024934	XLOC_024934	Medtr4g084950	chr4:33168621-33169619	WT	A11a	OK	22.2719	9.39772	-1.24484	-2.48048	5e-05	0.00119949	yes	2.36992	transmembrane protein, putative
XLOC_025926	XLOC_025926	Medtr4g116920	chr4:48423199-48424872	WT	A11a	OK	2.64443	1.11775	-1.24236	-1.56315	0.00235	0.0280899	yes	2.36585	glycoside hydrolase family 18 protein
XLOC_049805	XLOC_049805	Medtr0189s0040	scaffold0189:24675-25965	WT	A11a	OK	8.92023	3.77048	-1.24233	-2.11026	5e-05	0.00119949	yes	2.3658	hypothetical protein
XLOC_014667	XLOC_014667	Medtr3g084500	chr3:38146840-38154435	WT	A11a	OK	108.906	46.0416	-1.24207	-3.08412	5e-05	0.00119949	yes	2.36538	aspartokinase-homoserine dehydrogenase
XLOC_010644	XLOC_010644	Medtr2g035430	chr2:15114610-15116647	WT	A11a	OK	5.97764	2.52827	-1.24143	-2.4238	5e-05	0.00119949	yes	2.36433	cationic amino acid transporter
XLOC_004188	XLOC_004188	Medtr1g039020	chr1:14404530-14405188	WT	A11a	OK	394.415	166.827	-1.24136	-3.06891	5e-05	0.00119949	yes	2.36421	hypothetical protein
XLOC_032573	XLOC_032573	-	chr5:39330406-39330915	WT	A11a	OK	90.9235	38.4642	-1.24113	-2.80842	5e-05	0.00119949	yes	2.36384	#N/A
XLOC_029324	XLOC_029324	Medtr5g091200,Medtr5g091240	chr5:39745102-39765370	WT	A11a	OK	3.65457	1.54613	-1.24104	-1.75922	0.00085	0.0127707	yes	2.36369	triacylglycerol lipase
XLOC_008943	XLOC_008943	Medtr2g083250	chr2:34952101-34954240	WT	A11a	OK	70.8184	29.968	-1.2407	-3.28036	5e-05	0.00119949	yes	2.36313	plastocyanin-like domain protein
XLOC_034160	XLOC_034160	Medtr6g079540	chr6:30000086-30007922	WT	A11a	OK	11.7824	4.98594	-1.24069	-3.29171	5e-05	0.00119949	yes	2.36312	MAP kinase kinase kinase-like protein
XLOC_014755	XLOC_014755	Medtr3g086630	chr3:39270287-39270987	WT	A11a	OK	13.5136	5.71998	-1.24034	-2.03419	0.0002	0.00396024	yes	2.36254	C3HC4-type RING zinc finger protein
XLOC_009270	XLOC_009270	Medtr2g093060	chr2:39643100-39647675	WT	A11a	OK	42.1807	17.8632	-1.2396	-3.21072	5e-05	0.00119949	yes	2.36133	AP2-like ethylene-responsive transcription factor
XLOC_018920	XLOC_018920	Medtr3g110840	chr3:51802768-51806617	WT	A11a	OK	38.0599	16.134	-1.23817	-3.39305	5e-05	0.00119949	yes	2.35899	LRR receptor-like kinase family protein
XLOC_047345	XLOC_047345	Medtr8g077135	chr8:32770938-32773713	WT	A11a	OK	12.1056	5.13408	-1.2375	-2.77363	5e-05	0.00119949	yes	2.3579	plant/F18B3-190 protein, putative
XLOC_002197	XLOC_002197	Medtr1g083440	chr1:37135517-37137717	WT	A11a	OK	6.13214	2.6014	-1.2371	-1.75741	0.00065	0.0103155	yes	2.35724	dormancy/auxin associated protein
XLOC_041852	XLOC_041852	Medtr7g100430	chr7:40436684-40439915	WT	A11a	OK	3.0629	1.30049	-1.23584	-1.92068	0.00025	0.00473979	yes	2.35518	ankyrin repeat plant-like protein
XLOC_010470	XLOC_010470	Medtr2g032030	chr2:12164217-12168282	WT	A11a	OK	1.34544	0.571917	-1.23421	-1.64388	0.00225	0.0272106	yes	2.35252	WRKY family transcription factor
XLOC_006515	XLOC_006515	Medtr1g116590	chr1:52747550-52747901	WT	A11a	OK	27.2454	11.6096	-1.23069	-1.9614	0.00025	0.00473979	yes	2.34679	DUF1685 family protein
XLOC_048631	XLOC_048631	Medtr0004s0440	scaffold0004:217598-218383	WT	A11a	OK	118.48	50.5101	-1.23	-3.19189	5e-05	0.00119949	yes	2.34567	peroxisomal biogenesis factor 11 family protein
XLOC_025383	XLOC_025383	Medtr4g097640,Medtr4g097670,Medtr4g097700	chr4:40308637-40330658	WT	A11a	OK	115.914	49.445	-1.22916	-2.12658	0.0001	0.00219049	yes	2.3443	xyloglucan endotransglucosylase/hydrolase family protein
XLOC_006989	XLOC_006989	Medtr2g011820	chr2:2972856-2979346	WT	A11a	OK	20.3127	8.66522	-1.22907	-3.07072	5e-05	0.00119949	yes	2.34416	D-erythro-sphingosine kinase/diacylglycerol kinase
XLOC_023978	XLOC_023978	Medtr4g451295	chr4:18191838-18193502	WT	A11a	OK	154.236	65.7995	-1.22899	-3.11223	5e-05	0.00119949	yes	2.34403	signal anchor, putative
XLOC_005519	XLOC_005519	Medtr1g083395,Medtr1g083400	chr1:37118624-37124844	WT	A11a	OK	125.792	53.6708	-1.22883	-1.66653	0.0031	0.0345657	yes	2.34377	hypothetical protein
XLOC_009004	XLOC_009004	Medtr2g084805	chr2:35973131-35974624	WT	A11a	OK	22.9902	9.82659	-1.22626	-2.83119	5e-05	0.00119949	yes	2.3396	hypothetical protein
XLOC_034223	XLOC_034223	Medtr6g083860	chr6:31284096-31289049	WT	A11a	OK	1.40617	0.601301	-1.22562	-1.83383	0.00055	0.00902778	yes	2.33856	disease resistance protein (TIR-NBS-LRR class)
XLOC_038322	XLOC_038322	Medtr7g085310	chr7:33022330-33024962	WT	A11a	OK	55.4574	23.7259	-1.22492	-3.04156	5e-05	0.00119949	yes	2.33742	thioredoxin-like protein 1-1
XLOC_010914	XLOC_010914	Medtr2g045420	chr2:19939111-19943254	WT	A11a	OK	14.6312	6.25999	-1.22482	-2.17695	5e-05	0.00119949	yes	2.33726	fungal proteinase A, aspartic proteinase superfamily protein
XLOC_009650	XLOC_009650	Medtr2g104490,Medtr2g104550	chr2:45103413-45135380	WT	A11a	OK	74.6782	31.9591	-1.22446	-3.16155	5e-05	0.00119949	yes	2.33668	helix loop helix DNA-binding domain protein
XLOC_022072	XLOC_022072	Medtr4g106790	chr4:44080647-44082342	WT	A11a	OK	76.3787	32.6879	-1.22441	-3.25857	5e-05	0.00119949	yes	2.3366	DUF4228 domain protein
XLOC_027050	XLOC_027050	Medtr5g012850	chr5:3945783-3948354	WT	A11a	OK	40.3132	17.2629	-1.22358	-2.89272	5e-05	0.00119949	yes	2.33525	formyltetrahydrofolate deformylase
XLOC_047935	XLOC_047935	Medtr8g096910,Medtr8g096920	chr8:40675353-40682449	WT	A11a	OK	28.3226	12.1294	-1.22344	-2.80964	5e-05	0.00119949	yes	2.33503	pathogenesis-related thaumatin family protein
XLOC_000053	XLOC_000053	Medtr1g008160	chr1:763272-768724	WT	A11a	OK	4.98609	2.13538	-1.22342	-2.20626	5e-05	0.00119949	yes	2.335	O-acyltransferase (WSD1-like) family protein
XLOC_032440	XLOC_032440	Medtr5g020080	chr5:7655708-7655899	WT	A11a	OK	4664.39	1997.93	-1.22318	-3.29757	5e-05	0.00119949	yes	2.33461	hypothetical protein
XLOC_045660	XLOC_045660	Medtr8g011430	chr8:3033856-3065560	WT	A11a	OK	32.0243	13.7278	-1.22207	-2.96907	5e-05	0.00119949	yes	2.33281	lectin kinase family protein
XLOC_002052	XLOC_002052	Medtr1g078090	chr1:34943165-34947205	WT	A11a	OK	6.12326	2.62598	-1.22144	-1.73306	0.0006	0.00967363	yes	2.33179	heavy metal transport/detoxification superfamily protein
XLOC_035082	XLOC_035082	Medtr6g032990	chr6:10291387-10295103	WT	A11a	OK	21.1382	9.06617	-1.22129	-2.76209	5e-05	0.00119949	yes	2.33155	myb-like transcription factor family protein
XLOC_018508	XLOC_018508	Medtr3g099700	chr3:45706379-45710625	WT	A11a	OK	9.77011	4.19089	-1.22112	-2.6114	5e-05	0.00119949	yes	2.33128	MATE efflux family protein
XLOC_007970	XLOC_007970	Medtr2g039120	chr2:17123490-17129997	WT	A11a	OK	14.2059	6.09428	-1.22096	-3.15358	5e-05	0.00119949	yes	2.33102	beta-like galactosidase
XLOC_010041	XLOC_010041	Medtr2g016710	chr2:5159049-5162979	WT	A11a	OK	3.14341	1.34854	-1.22093	-1.80049	0.0009	0.0133353	yes	2.33097	auxin-induced 5NG4-like protein
XLOC_012485	XLOC_012485	-	chr2:12820870-12821155	WT	A11a	OK	29.461	12.6398	-1.22084	-1.68188	0.00105	0.0151172	yes	2.33082	#N/A
XLOC_029998	XLOC_029998	Medtr5g014310	chr5:4779896-4783223	WT	A11a	OK	29.5232	12.6696	-1.22047	-2.67089	5e-05	0.00119949	yes	2.33023	aluminum activated malate transporter family protein
XLOC_049667	XLOC_049667	Medtr0148s0050	scaffold0148:16578-20569	WT	A11a	OK	53.5739	23.0727	-1.21535	-3.22369	5e-05	0.00119949	yes	2.32197	protein phosphatase 1 regulatory subunit, putative
XLOC_024415	XLOC_024415	Medtr4g068340	chr4:25625438-25626826	WT	A11a	OK	4.34847	1.87304	-1.21513	-1.83655	0.00065	0.0103155	yes	2.32162	T13 protein
XLOC_014348	XLOC_014348	Medtr3g073670	chr3:33234845-33236304	WT	A11a	OK	7.14702	3.07883	-1.21496	-2.01287	0.00015	0.0031025	yes	2.32134	heavy metal transport/detoxification superfamily protein
XLOC_043955	XLOC_043955	Medtr8g464760	chr8:22940432-22943618	WT	A11a	OK	8.00795	3.45211	-1.21396	-2.38082	5e-05	0.00119949	yes	2.31973	membrane lipoprotein lipid attachment site-like protein, putative
XLOC_022115	XLOC_022115	Medtr4g108153	chr4:44832884-44841828	WT	A11a	OK	2.53682	1.09421	-1.21313	-2.22558	0.0001	0.00219049	yes	2.3184	ABC transporter A family protein
XLOC_019416	XLOC_019416	Medtr4g006040	chr4:489768-491171	WT	A11a	OK	176.597	76.2084	-1.21244	-2.72273	5e-05	0.00119949	yes	2.31729	ycf68 protein
XLOC_014091	XLOC_014091	Medtr3g064350	chr3:28959652-28961077	WT	A11a	OK	11.7573	5.07425	-1.21229	-2.19835	0.0001	0.00219049	yes	2.31705	hypothetical protein
XLOC_012189	XLOC_012189	Medtr2g099090	chr2:42454724-42458922	WT	A11a	OK	56.1148	24.2243	-1.21193	-3.26944	5e-05	0.00119949	yes	2.31647	hydroxyacylglutathione hydrolase
XLOC_023969	XLOC_023969	Medtr4g051103	chr4:18143551-18144415	WT	A11a	OK	11.1965	4.83445	-1.21162	-2.02814	5e-05	0.00119949	yes	2.31598	F0F1-type ATP synthase, subunit A
XLOC_028086	XLOC_028086	Medtr5g045370	chr5:19912801-19918237	WT	A11a	OK	45.4485	19.6574	-1.20916	-3.08905	5e-05	0.00119949	yes	2.31203	ninja-family protein AFP1
XLOC_004269	XLOC_004269	Medtr1g041695	chr1:15637366-15646020	WT	A11a	OK	9.64584	4.17406	-1.20845	-1.55118	0.00385	0.0406077	yes	2.31089	phosphate transporter PHO1-like protein
XLOC_013570	XLOC_013570	Medtr3g049970	chr3:19665038-19666628	WT	A11a	OK	2.96802	1.28489	-1.20786	-1.70117	0.0014	0.0188488	yes	2.30995	limonoid UDP-glucosyltransferase-like protein
XLOC_014203	XLOC_014203	Medtr3g068200	chr3:30835691-30837501	WT	A11a	OK	34.4177	14.9166	-1.20623	-3.11106	5e-05	0.00119949	yes	2.30734	protein phosphatase 2C-like protein
XLOC_020403	XLOC_020403	Medtr4g050850	chr4:18053602-18056538	WT	A11a	OK	8.40135	3.64113	-1.20623	-2.09311	5e-05	0.00119949	yes	2.30734	cytochrome b559 subunit alpha
XLOC_000822	XLOC_000822	Medtr1g035240	chr1:12591865-12592109	WT	A11a	OK	108.888	47.2034	-1.20589	-2.00986	0.0001	0.00219049	yes	2.3068	hypothetical protein
XLOC_044501	XLOC_044501	Medtr8g073850	chr8:31220811-31221384	WT	A11a	OK	9.27422	4.02073	-1.20577	-1.66577	0.002	0.0247868	yes	2.3066	disease resistance-responsive, dirigent domain protein
XLOC_012584	XLOC_012584	Medtr2g088700	chr2:37407923-37408787	WT	A11a	OK	6.08502	2.63883	-1.20536	-1.89589	0.00065	0.0103155	yes	2.30595	syntaxin of plants 122 protein
XLOC_045077	XLOC_045077	Medtr8g095150	chr8:39792963-39796789	WT	A11a	OK	2.07083	0.898274	-1.20498	-1.43702	0.00475	0.0475539	yes	2.30534	MACPF domain protein
XLOC_036119	XLOC_036119	Medtr6g086020	chr6:32211766-32213294	WT	A11a	OK	2.96362	1.28638	-1.20404	-1.53154	0.00435	0.044546	yes	2.30384	heavy metal transport/detoxification superfamily protein
XLOC_012561	XLOC_012561	-	chr2:32278224-32278813	WT	A11a	OK	4.81634	2.09388	-1.20176	-1.49406	0.004	0.0418183	yes	2.3002	#N/A
XLOC_006312	XLOC_006312	Medtr1g109630	chr1:49591597-49593722	WT	A11a	OK	18.2031	7.91786	-1.201	-2.38605	5e-05	0.00119949	yes	2.29899	reticulon-like protein B2
XLOC_044308	XLOC_044308	Medtr8g068390	chr8:28529882-28533658	WT	A11a	OK	2.09459	0.91115	-1.2009	-1.83642	0.001	0.0145465	yes	2.29883	receptor-like cytosolic Serine/Threonine-kinase
XLOC_031808	XLOC_031808	Medtr5g081880	chr5:35114683-35120653	WT	A11a	OK	47.7977	20.8069	-1.19988	-3.13016	5e-05	0.00119949	yes	2.29721	hypothetical protein
XLOC_028814	XLOC_028814	Medtr5g076330,Medtr5g076380	chr5:32523276-32648444	WT	A11a	OK	12.3619	5.38328	-1.19935	-1.75269	0.00095	0.0139324	yes	2.29636	P-loop nucleoside triphosphate hydrolase superfamily protein
XLOC_013467	XLOC_013467	Medtr3g449770	chr3:16987252-16991019	WT	A11a	OK	64.654	28.1789	-1.19812	-3.28202	5e-05	0.00119949	yes	2.2944	transcription factor
XLOC_038470	XLOC_038470	Medtr7g090035	chr7:35326888-35327603	WT	A11a	OK	16.945	7.38894	-1.19742	-2.02365	5e-05	0.00119949	yes	2.29329	cysteine-rich TM module stress tolerance protein
XLOC_001150	XLOC_001150	Medtr1g047800	chr1:18084464-18087983	WT	A11a	OK	0.893326	0.390036	-1.19558	-1.6873	0.00175	0.0223801	yes	2.29037	disease resistance protein (CC-NBS-LRR class) family protein
XLOC_036647	XLOC_036647	Medtr7g011850	chr7:3280015-3284321	WT	A11a	OK	46.972	20.5134	-1.19524	-3.18034	5e-05	0.00119949	yes	2.28983	plant/MXO21-9 protein
XLOC_028878	XLOC_028878	Medtr5g078290	chr5:33453027-33459877	WT	A11a	OK	57.8189	25.2512	-1.19519	-3.11677	5e-05	0.00119949	yes	2.28975	senescence-associated protein, putative
XLOC_018481	XLOC_018481	Medtr3g099010	chr3:45376939-45378483	WT	A11a	OK	13.6155	5.95128	-1.19398	-2.37017	5e-05	0.00119949	yes	2.28783	TB2/DP1, HVA22 family protein
XLOC_048264	XLOC_048264	Medtr8g107640	chr8:45506240-45508651	WT	A11a	OK	15.4786	6.76572	-1.19396	-2.7748	5e-05	0.00119949	yes	2.2878	annexin D8
XLOC_038278	XLOC_038278	Medtr7g084330	chr7:32540715-32547498	WT	A11a	OK	12.7453	5.57328	-1.19337	-2.43084	5e-05	0.00119949	yes	2.28686	SAM-dependent carboxyl methyltransferase
XLOC_032169	XLOC_032169	Medtr5g092120	chr5:40224322-40227084	WT	A11a	OK	8.27798	3.62117	-1.19282	-1.88571	0.00035	0.00625452	yes	2.28599	receptor Serine/Threonine kinase
XLOC_021189	XLOC_021189	Medtr4g478130,Medtr4g478140	chr4:29986505-29992340	WT	A11a	OK	48.2582	21.1108	-1.19279	-3.07114	5e-05	0.00119949	yes	2.28594	S-norcoclaurine synthase-like protein
XLOC_014445	XLOC_014445	Medtr3g077550	chr3:34856925-34863358	WT	A11a	OK	59.9405	26.2396	-1.19179	-3.23822	5e-05	0.00119949	yes	2.28436	transmembrane protein, putative
XLOC_038893	XLOC_038893	Medtr7g103300	chr7:41774689-41778376	WT	A11a	OK	52.043	22.7888	-1.19138	-3.03528	5e-05	0.00119949	yes	2.28371	sulfite exporter TauE/SafE family protein
XLOC_038464	XLOC_038464	Medtr7g089940	chr7:35253955-35255120	WT	A11a	OK	11.1293	4.87419	-1.19113	-2.18246	0.0001	0.00219049	yes	2.28332	transmembrane protein, putative
XLOC_016991	XLOC_016991	Medtr3g056645,Medtr3g056675	chr3:22665144-22730207	WT	A11a	OK	7.90417	3.46277	-1.19069	-2.71014	5e-05	0.00119949	yes	2.28262	ABC transporter C family protein
XLOC_027827	XLOC_027827	Medtr5g035670,Medtr5g035690,Medtr5g035750,Medtr5g035760	chr5:15522024-15551866	WT	A11a	OK	5.12249	2.24473	-1.1903	-1.8486	0.00015	0.0031025	yes	2.282	DUF1262 family protein
XLOC_012562	XLOC_012562	-	chr2:32278921-32279445	WT	A11a	OK	10.1917	4.46666	-1.19013	-1.77065	0.0012	0.0167401	yes	2.28173	#N/A
XLOC_029053	XLOC_029053	Medtr5g083770	chr5:36137614-36140459	WT	A11a	OK	2.74462	1.20331	-1.1896	-1.63022	0.00175	0.0223801	yes	2.28089	transmembrane amino acid transporter family protein
XLOC_048876	XLOC_048876	Medtr0021s0160	scaffold0021:60613-62658	WT	A11a	OK	14.8693	6.51968	-1.18946	-1.67722	0.00165	0.021387	yes	2.28067	hypothetical protein
XLOC_028723	XLOC_028723	Medtr5g072900	chr5:31028255-31032484	WT	A11a	OK	40.8499	17.9148	-1.18918	-1.92872	0.00025	0.00473979	yes	2.28023	calcineurin-like metallo-phosphoesterase superfamily protein
XLOC_031106	XLOC_031106	Medtr5g056510	chr5:23271057-23272820	WT	A11a	OK	24.0339	10.5408	-1.18909	-2.99419	5e-05	0.00119949	yes	2.28009	3-ketoacyl-CoA synthase-like protein
XLOC_046278	XLOC_046278	Medtr8g033030	chr8:12662586-12663046	WT	A11a	OK	69.5378	30.5129	-1.18838	-1.6291	0.0025	0.029444	yes	2.27897	vacuolar cation/proton exchanger 1
XLOC_027863	XLOC_027863	Medtr5g037080	chr5:16189504-16192380	WT	A11a	OK	34.8347	15.2858	-1.18833	-3.12731	5e-05	0.00119949	yes	2.27889	MYB-like transcription factor family protein
XLOC_029888	XLOC_029888	Medtr5g011220	chr5:3186522-3189399	WT	A11a	OK	97.5756	42.8293	-1.18792	-3.12745	5e-05	0.00119949	yes	2.27824	PGR5-like protein 1A
XLOC_032290	XLOC_032290	Medtr5g095960	chr5:41951443-41958836	WT	A11a	OK	11.5196	5.05675	-1.1878	-2.44266	0.0001	0.00219049	yes	2.27805	nicotinamide mononucleotide adenylyltransferase, putative
XLOC_021696	XLOC_021696	Medtr4g094295	chr4:37640087-37641616	WT	A11a	OK	2.91982	1.28188	-1.18762	-1.75687	0.00115	0.0161981	yes	2.27777	amine oxidase
XLOC_007022	XLOC_007022	Medtr2g013230,Medtr2g013250	chr2:3528781-3551738	WT	A11a	OK	18.0707	7.93659	-1.18706	-2.53147	5e-05	0.00119949	yes	2.27688	dihydroflavonol-4-reductase-like protein
XLOC_049203	XLOC_049203	Medtr0052s0150	scaffold0052:66709-69861	WT	A11a	OK	548.992	241.187	-1.18663	-2.93354	5e-05	0.00119949	yes	2.2762	senescence-associated protein
XLOC_048577	XLOC_048577	Medtr0003s0070	scaffold0003:34051-41664	WT	A11a	OK	2073.56	911.026	-1.18655	-2.94233	5e-05	0.00119949	yes	2.27608	hypothetical protein
XLOC_029036	XLOC_029036	Medtr5g083260	chr5:35939390-35942941	WT	A11a	OK	33.3158	14.6486	-1.18545	-3.14299	5e-05	0.00119949	yes	2.27434	trichome birefringence-like protein
XLOC_027809	XLOC_027809	Medtr5g034990	chr5:15217873-15223328	WT	A11a	OK	35.6255	15.665	-1.18536	-2.90432	5e-05	0.00119949	yes	2.2742	nodulin MtN21/EamA-like transporter family protein
XLOC_023970	XLOC_023970	Medtr4g051110	chr4:18144538-18145400	WT	A11a	OK	68.4862	30.1289	-1.18466	-3.05036	5e-05	0.00119949	yes	2.2731	30S ribosomal protein S2
XLOC_047724	XLOC_047724	Medtr8g090330	chr8:37977745-37980872	WT	A11a	OK	45.1812	19.8803	-1.18438	-2.39533	5e-05	0.00119949	yes	2.27266	trehalose-phosphate phosphatase
XLOC_014785	XLOC_014785	Medtr3g087590	chr3:39697586-39701455	WT	A11a	OK	801.26	352.771	-1.18354	-2.4487	5e-05	0.00119949	yes	2.27133	myo-inositol 1-phosphate synthase
XLOC_003087	XLOC_003087	Medtr1g111550	chr1:50406494-50408598	WT	A11a	OK	2.25371	0.992706	-1.18287	-1.80091	0.0008	0.012181	yes	2.27028	MFS transporter
XLOC_031301	XLOC_031301	Medtr5g065040	chr5:27338526-27338844	WT	A11a	OK	624.778	275.29	-1.18239	-1.82049	0.00055	0.00902778	yes	2.26952	hypothetical protein
XLOC_002736	XLOC_002736	Medtr1g100587	chr1:45519214-45520444	WT	A11a	OK	21.6756	9.5523	-1.18216	-2.4094	5e-05	0.00119949	yes	2.26916	heavy metal-associated domain protein, putative
XLOC_017397	XLOC_017397	Medtr3g065020	chr3:29334746-29337344	WT	A11a	OK	8.19982	3.61375	-1.1821	-2.17633	5e-05	0.00119949	yes	2.26907	zinc finger-like protein
XLOC_032615	XLOC_032615	Medtr6g004670	chr6:376287-378006	WT	A11a	OK	2.3729	1.04607	-1.18168	-1.74019	0.0017	0.0218926	yes	2.26841	cytochrome P450 family protein
XLOC_012518	XLOC_012518	-	chr2:21292744-21292872	WT	A11a	OK	11277	4975.06	-1.1806	-2.15998	5e-05	0.00119949	yes	2.26671	#N/A
XLOC_005469	XLOC_005469	Medtr1g081280	chr1:36170484-36172658	WT	A11a	OK	51.3057	22.6399	-1.18025	-3.02222	5e-05	0.00119949	yes	2.26616	DUF2358 family protein
XLOC_027302	XLOC_027302	Medtr5g020080	chr5:7655161-7655684	WT	A11a	OK	849.292	375.473	-1.17755	-3.0335	5e-05	0.00119949	yes	2.26192	hypothetical protein
XLOC_010929	XLOC_010929	Medtr2g046150	chr2:20238324-20239117	WT	A11a	OK	37.7036	16.6891	-1.1758	-2.70023	5e-05	0.00119949	yes	2.25918	DUF538 family protein
XLOC_004215	XLOC_004215	Medtr1g040155	chr1:14736382-14742280	WT	A11a	OK	33.1201	14.6787	-1.17398	-3.15843	5e-05	0.00119949	yes	2.25633	DNA-binding protein SMUBP-2
XLOC_044828	XLOC_044828	Medtr8g087425	chr8:36133605-36135117	WT	A11a	OK	20.8916	9.26125	-1.17365	-2.64869	5e-05	0.00119949	yes	2.25582	glutathione S-transferase
XLOC_030849	XLOC_030849	Medtr5g042100	chr5:18517076-18518659	WT	A11a	OK	31.2158	13.8381	-1.17363	-3.05338	5e-05	0.00119949	yes	2.25579	arabinanase/levansucrase/invertase, putative
XLOC_039983	XLOC_039983	Medtr7g028050	chr7:9421869-9427034	WT	A11a	OK	18.0838	8.0263	-1.17189	-2.84817	5e-05	0.00119949	yes	2.25307	four ACT domain ACT domain protein which protein
XLOC_005687	XLOC_005687	Medtr1g088870	chr1:39797415-39804893	WT	A11a	OK	28.8003	12.8043	-1.16945	-3.09207	5e-05	0.00119949	yes	2.24926	metal tolerance-like protein
XLOC_022973	XLOC_022973	Medtr4g006070	chr4:493795-496075	WT	A11a	OK	294.155	130.779	-1.16944	-2.70636	5e-05	0.00119949	yes	2.24924	hypothetical protein
XLOC_042390	XLOC_042390	Medtr7g116610	chr7:48148390-48149487	WT	A11a	OK	15.1509	6.73626	-1.16939	-1.95008	0.00045	0.00766446	yes	2.24917	hypothetical protein
XLOC_034595	XLOC_034595	Medtr6g009520	chr6:2832400-2834239	WT	A11a	OK	1.97558	0.878399	-1.16933	-1.73453	0.00225	0.0272106	yes	2.24907	P-loop nucleoside triphosphate hydrolase superfamily protein
XLOC_043730	XLOC_043730	Medtr8g046245	chr8:18109151-18110970	WT	A11a	OK	1.51372	0.673072	-1.16927	-1.58067	0.0029	0.0328729	yes	2.24898	hsp20/alpha crystallin family protein
XLOC_046039	XLOC_046039	Medtr8g024590,Medtr8g024600	chr8:9075037-9088668	WT	A11a	OK	33.9436	15.1177	-1.16691	-3.05717	5e-05	0.00119949	yes	2.2453	CBL-interacting kinase
XLOC_026859	XLOC_026859	Medtr5g007870	chr5:1558773-1571986	WT	A11a	OK	47.7071	21.2564	-1.16631	-2.96088	5e-05	0.00119949	yes	2.24437	RelA/SpoT-like protein RSH2
XLOC_034760	XLOC_034760	Medtr6g015785	chr6:5458841-5462771	WT	A11a	OK	3.1025	1.38342	-1.16519	-1.57892	0.0034	0.0370054	yes	2.24263	polygalacturonase QRT3-like protein
XLOC_038002	XLOC_038002	Medtr7g075910	chr7:28529455-28536289	WT	A11a	OK	3.10514	1.38464	-1.16515	-2.35773	5e-05	0.00119949	yes	2.24257	phospholipase D alpha 1
XLOC_036218	XLOC_036218	Medtr6g088665	chr6:33777375-33782197	WT	A11a	OK	44.083	19.6698	-1.16424	-2.9463	5e-05	0.00119949	yes	2.24115	2OG-Fe(II) oxygenase family oxidoreductase
XLOC_009854	XLOC_009854	Medtr2g010815	chr2:2537867-2539247	WT	A11a	OK	72.2047	32.236	-1.16342	-3.14556	5e-05	0.00119949	yes	2.23988	regulator of ribonuclease activity protein A
XLOC_000281	XLOC_000281	Medtr1g016360	chr1:4337803-4341109	WT	A11a	OK	8.7497	3.90635	-1.16341	-2.14011	5e-05	0.00119949	yes	2.23986	DUF1230 family protein
XLOC_013813	XLOC_013813	Medtr3g061630	chr3:24598493-24601499	WT	A11a	OK	536.675	239.615	-1.16333	-2.21279	5e-05	0.00119949	yes	2.23974	chaperonin-like RbcX protein
XLOC_016715	XLOC_016715	Medtr3g449620	chr3:16900823-16907587	WT	A11a	OK	57.2157	25.5501	-1.16308	-2.95924	5e-05	0.00119949	yes	2.23935	polyamine oxidase-like protein
XLOC_029381	XLOC_029381	Medtr5g092810	chr5:40530947-40535829	WT	A11a	OK	1.14735	0.513234	-1.16062	-1.59277	0.0026	0.0303641	yes	2.23553	calcium-dependent kinase
XLOC_045446	XLOC_045446	-	chr8:45477204-45478865	WT	A11a	OK	137.447	61.4869	-1.16053	-3.01671	5e-05	0.00119949	yes	2.2354	#N/A
XLOC_026678	XLOC_026678	-	chr4:47582260-47582604	WT	A11a	OK	14.4548	6.47023	-1.15966	-1.51285	0.0037	0.0393821	yes	2.23405	#N/A
XLOC_021308	XLOC_021308	Medtr4g082060	chr4:31770128-31773358	WT	A11a	OK	6.98375	3.12635	-1.15952	-2.34986	5e-05	0.00119949	yes	2.23383	DOF-type zinc finger DNA-binding family protein
XLOC_045107	XLOC_045107	Medtr8g099880	chr8:40310787-40314035	WT	A11a	OK	4.16072	1.86471	-1.15788	-1.96847	0.00025	0.00473979	yes	2.23129	basic helix loop helix protein BHLH8
XLOC_003778	XLOC_003778	Medtr1g025550	chr1:8173688-8178113	WT	A11a	OK	196.603	88.135	-1.1575	-2.95633	5e-05	0.00119949	yes	2.23071	calcium-dependent lipid-binding (CaLB domain) family protein
XLOC_042592	XLOC_042592	-	chr7:35688707-35689916	WT	A11a	OK	7.55088	3.38536	-1.15734	-2.17454	0.0001	0.00219049	yes	2.23046	#N/A
XLOC_039237	XLOC_039237	Medtr7g114070	chr7:47041146-47044191	WT	A11a	OK	184.57	82.7692	-1.157	-2.28276	5e-05	0.00119949	yes	2.22993	stress regulated protein
XLOC_050095	XLOC_050095	Medtr0318s0020	scaffold0318:14184-15912	WT	A11a	OK	13.3235	5.97778	-1.15629	-2.60493	5e-05	0.00119949	yes	2.22884	DUF3475 domain protein
XLOC_041096	XLOC_041096	Medtr7g078730	chr7:29787638-29791938	WT	A11a	OK	32.9723	14.8157	-1.15413	-2.8313	5e-05	0.00119949	yes	2.2255	brassinosteroid insensitive 1-associated receptor kinase
XLOC_050040	XLOC_050040	-	scaffold0289:7501-8083	WT	A11a	OK	385.261	173.128	-1.154	-1.8407	0.00055	0.00902778	yes	2.2253	#N/A
XLOC_018420	XLOC_018420	Medtr3g097120	chr3:44501165-44502138	WT	A11a	OK	43.5014	19.5585	-1.15327	-2.7099	5e-05	0.00119949	yes	2.22417	SAUR-like auxin-responsive family protein
XLOC_038535	XLOC_038535	Medtr7g092070	chr7:36454362-36458250	WT	A11a	OK	40.0116	17.9946	-1.15286	-3.05562	5e-05	0.00119949	yes	2.22354	ARM repeat CCCH-type zinc finger protein
XLOC_013621	XLOC_013621	Medtr3g052330	chr3:20712142-20713744	WT	A11a	OK	43.1057	19.3939	-1.15228	-2.87014	5e-05	0.00119949	yes	2.22265	senescence regulator
XLOC_025177	XLOC_025177	Medtr4g093510	chr4:36978343-36989578	WT	A11a	OK	10.0598	4.5263	-1.15219	-1.52875	0.00375	0.0397737	yes	2.22251	TB2/DP1, HVA22 family protein
XLOC_042053	XLOC_042053	Medtr7g106820	chr7:43507787-43509208	WT	A11a	OK	2.19773	0.98949	-1.15126	-1.51346	0.004	0.0418183	yes	2.22108	hypothetical protein
XLOC_018316	XLOC_018316	Medtr3g093970	chr3:42931194-42932903	WT	A11a	OK	6.80558	3.06518	-1.15075	-2.36737	5e-05	0.00119949	yes	2.22029	hypothetical protein
XLOC_041354	XLOC_041354	Medtr7g086340	chr7:33494215-33495828	WT	A11a	OK	122.695	55.2743	-1.15039	-3.02168	5e-05	0.00119949	yes	2.21974	dehydrin
XLOC_038151	XLOC_038151	Medtr7g080220	chr7:30494306-30497675	WT	A11a	OK	66.4691	29.9532	-1.14997	-3.01499	5e-05	0.00119949	yes	2.21909	DUF2358 family protein
XLOC_045112	XLOC_045112	Medtr8g096310	chr8:40382757-40385234	WT	A11a	OK	10.7708	4.85588	-1.14932	-2.20874	5e-05	0.00119949	yes	2.21809	bidirectional sugar transporter
XLOC_032148	XLOC_032148	Medtr5g091660	chr5:39975479-39977427	WT	A11a	OK	15.2843	6.89124	-1.14921	-2.62789	5e-05	0.00119949	yes	2.21792	glycerol-3-phosphate acyltransferase
XLOC_039127	XLOC_039127	Medtr7g110830	chr7:45437544-45439504	WT	A11a	OK	9.67104	4.36332	-1.14824	-2.41644	5e-05	0.00119949	yes	2.21643	myb transcription factor MYB64
XLOC_003412	XLOC_003412	Medtr1g012620	chr1:2563080-2566367	WT	A11a	OK	38.1548	17.2172	-1.14802	-3.13801	5e-05	0.00119949	yes	2.2161	myosin heavy chain-like protein
XLOC_014934	XLOC_014934	Medtr3g092220	chr3:42118539-42119800	WT	A11a	OK	30.7864	13.9036	-1.14684	-2.66256	5e-05	0.00119949	yes	2.21428	SAUR-like auxin-responsive family protein
XLOC_034385	XLOC_034385	Medtr6g090130	chr6:34224556-34229361	WT	A11a	OK	13.5548	6.12343	-1.14639	-2.87428	5e-05	0.00119949	yes	2.21359	6-phosphofructokinase
XLOC_033865	XLOC_033865	Medtr6g065400	chr6:24188656-24189949	WT	A11a	OK	3.83987	1.7367	-1.14471	-1.80701	0.00025	0.00473979	yes	2.21102	carboxylesterase-like protein
XLOC_027471	XLOC_027471	Medtr5g024350	chr5:9799591-9804585	WT	A11a	OK	55.2594	24.9935	-1.14467	-2.35967	5e-05	0.00119949	yes	2.21096	glutamate receptor 32
XLOC_023085	XLOC_023085	Medtr4g009870	chr4:2094144-2103910	WT	A11a	OK	18.2113	8.23943	-1.14421	-2.82894	5e-05	0.00119949	yes	2.21025	F-box/LRR-like protein
XLOC_028811	XLOC_028811	Medtr5g076250	chr5:32478490-32483095	WT	A11a	OK	13.9767	6.32552	-1.14377	-2.47157	5e-05	0.00119949	yes	2.20958	lecithin retinol acyltransferase
XLOC_038417	XLOC_038417	Medtr7g088210	chr7:34334890-34336175	WT	A11a	OK	59.5731	26.9622	-1.14372	-2.97874	5e-05	0.00119949	yes	2.2095	DUF309 domain protein
XLOC_029119	XLOC_029119	Medtr5g085850	chr5:37086630-37090032	WT	A11a	OK	69.6454	31.5657	-1.14167	-3.19336	5e-05	0.00119949	yes	2.20636	peptide/nitrate transporter
XLOC_031830	XLOC_031830	Medtr5g082480	chr5:35441347-35446531	WT	A11a	OK	6.69833	3.03597	-1.14165	-2.23618	5e-05	0.00119949	yes	2.20633	ATP-binding protein, putative
XLOC_006884	XLOC_006884	Medtr2g008960	chr2:1708692-1711689	WT	A11a	OK	16.8097	7.62613	-1.14027	-2.80382	5e-05	0.00119949	yes	2.20422	transmembrane protein, putative
XLOC_031606	XLOC_031606	Medtr5g075450	chr5:32080405-32084522	WT	A11a	OK	90.4684	41.0802	-1.13897	-3.165	5e-05	0.00119949	yes	2.20224	cytochrome P450 family cinnamate 4-hydroxylase
XLOC_005118	XLOC_005118	Medtr1g070520	chr1:31337021-31340838	WT	A11a	OK	149.365	67.8526	-1.13837	-3.06237	5e-05	0.00119949	yes	2.20132	auxin-responsive AUX/IAA family protein
XLOC_012385	XLOC_012385	Medtr2g104940	chr2:45231709-45234196	WT	A11a	OK	21.9857	9.98895	-1.13816	-2.91042	5e-05	0.00119949	yes	2.201	major intrinsic protein (MIP) family transporter
XLOC_022698	XLOC_022698	Medtr4g128337	chr4:53452923-53460458	WT	A11a	OK	15.1338	6.87597	-1.13814	-2.87153	5e-05	0.00119949	yes	2.20097	4-coumarate:CoA ligase-like protein
XLOC_042335	XLOC_042335	Medtr7g114550,Medtr7g114560	chr7:47291727-47301285	WT	A11a	OK	23.2761	10.5821	-1.13722	-2.40002	5e-05	0.00119949	yes	2.19957	benzyl alcohol O-benzoyltransferase
XLOC_037773	XLOC_037773	Medtr7g069180	chr7:25482982-25493583	WT	A11a	OK	1.17334	0.533535	-1.13697	-1.77845	0.0005	0.00835476	yes	2.19919	disease resistance protein (TIR-NBS-LRR class), putative
XLOC_021877	XLOC_021877	Medtr4g098830	chr4:40760912-40763119	WT	A11a	OK	23.5575	10.7152	-1.13653	-2.15791	5e-05	0.00119949	yes	2.19852	cytochrome b6/F complex subunit VIII
XLOC_017683	XLOC_017683	Medtr3g074230	chr3:33528799-33532747	WT	A11a	OK	3.55759	1.61855	-1.1362	-2.19171	5e-05	0.00119949	yes	2.19801	TPR repeat thioredoxin TTL1-like protein
XLOC_002015	XLOC_002015	Medtr1g076850	chr1:34301528-34303826	WT	A11a	OK	9.96914	4.53623	-1.13598	-2.19338	5e-05	0.00119949	yes	2.19768	pfkB family carbohydrate kinase
XLOC_022330	XLOC_022330	Medtr4g116030	chr4:47969043-47978176	WT	A11a	OK	120.239	54.7282	-1.13555	-2.23241	5e-05	0.00119949	yes	2.19702	anion transporter 4, putative
XLOC_049198	XLOC_049198	Medtr0052s0060	scaffold0052:12132-39430	WT	A11a	OK	659.9	300.384	-1.13544	-2.19765	5e-05	0.00119949	yes	2.19686	senescence-associated protein
XLOC_047630	XLOC_047630	Medtr8g088590	chr8:36758762-36764695	WT	A11a	OK	35.0604	15.9686	-1.13461	-2.39421	5e-05	0.00119949	yes	2.19559	integrin-linked kinase family protein
XLOC_038797	XLOC_038797	Medtr7g100150	chr7:40370932-40373498	WT	A11a	OK	7.09849	3.23323	-1.13454	-2.12526	5e-05	0.00119949	yes	2.19549	transmembrane protein, putative
XLOC_032330	XLOC_032330	Medtr5g097270	chr5:42591554-42594847	WT	A11a	OK	1.79906	0.819494	-1.13444	-1.9363	0.00025	0.00473979	yes	2.19533	cation-transporting ATPase plant
XLOC_011896	XLOC_011896	Medtr2g088860	chr2:37474057-37475568	WT	A11a	OK	129.737	59.1585	-1.13293	-2.97817	5e-05	0.00119949	yes	2.19304	cyclin p4
XLOC_047962	XLOC_047962	Medtr8g098300	chr8:40932968-40938956	WT	A11a	OK	28.4943	13.0061	-1.13148	-2.85979	5e-05	0.00119949	yes	2.19083	haloacid dehalogenase-like hydrolase
XLOC_036529	XLOC_036529	Medtr7g007120,Medtr7g007200,Medtr7g007210,Medtr7g007230	chr7:1349770-1395086	WT	A11a	OK	1523.71	695.556	-1.13135	-2.03046	5e-05	0.00119949	yes	2.19064	ribulose bisphosphate carboxylase small chain
XLOC_029308	XLOC_029308	Medtr5g090910,Medtr5g090920	chr5:39600425-39612745	WT	A11a	OK	35.8859	16.3912	-1.1305	-2.83401	5e-05	0.00119949	yes	2.18935	glutathione S-transferase
XLOC_047837	XLOC_047837	Medtr8g494200	chr8:39396930-39403524	WT	A11a	OK	14.9246	6.81991	-1.12987	-2.75841	5e-05	0.00119949	yes	2.18839	phytoalexin deficient protein
XLOC_023706	XLOC_023706	-	chr4:12429242-12435992	WT	A11a	OK	91.0816	41.6287	-1.12958	-2.08189	0.0001	0.00219049	yes	2.18795	#N/A
XLOC_007364	XLOC_007364	-	chr2:8171345-8183315	WT	A11a	OK	514.796	235.346	-1.12922	-1.50708	0.0041	0.042597	yes	2.1874	#N/A
XLOC_045507	XLOC_045507	Medtr8g006765	chr8:937004-938525	WT	A11a	OK	15.1702	6.93574	-1.12912	-2.12894	5e-05	0.00119949	yes	2.18725	calcium ion-binding protein, putative
XLOC_019839	XLOC_019839	Medtr4g021800	chr4:7275519-7279026	WT	A11a	OK	32.2824	14.7733	-1.12776	-2.57918	5e-05	0.00119949	yes	2.18519	haloacid dehalogenase-like hydrolase
XLOC_038488	XLOC_038488	Medtr7g090500	chr7:35615401-35620398	WT	A11a	OK	2.71008	1.24092	-1.12693	-2.42542	5e-05	0.00119949	yes	2.18394	plant calmodulin-binding-like protein
XLOC_026758	XLOC_026758	Medtr5g005420	chr5:437440-439105	WT	A11a	OK	6.58046	3.01355	-1.12673	-2.18221	0.0001	0.00219049	yes	2.18363	DUF1005 family protein
XLOC_024481	XLOC_024481	Medtr4g070430	chr4:26540605-26545426	WT	A11a	OK	7.55243	3.46109	-1.12571	-2.52477	5e-05	0.00119949	yes	2.18209	glucose-1-phosphate adenylyltransferase family protein
XLOC_022339	XLOC_022339	Medtr4g116273	chr4:48105545-48106589	WT	A11a	OK	5.29172	2.42563	-1.12537	-1.53249	0.00385	0.0406077	yes	2.18157	hypothetical protein
XLOC_013756	XLOC_013756	Medtr3g058980	chr3:23568995-23570976	WT	A11a	OK	23.5022	10.7752	-1.12508	-2.9212	5e-05	0.00119949	yes	2.18114	nuclear transcription factor Y protein
XLOC_006254	XLOC_006254	Medtr1g107330	chr1:48628078-48667811	WT	A11a	OK	62.1826	28.5134	-1.12487	-2.20981	5e-05	0.00119949	yes	2.18082	triacylglycerol lipase-like protein
XLOC_031476	XLOC_031476	Medtr5g071170	chr5:30184946-30187279	WT	A11a	OK	24.4338	11.2065	-1.12454	-2.68146	5e-05	0.00119949	yes	2.18032	microsomal omega-3 fatty acid desaturase
XLOC_025211	XLOC_025211	Medtr4g094240	chr4:37378827-37380136	WT	A11a	OK	8.53789	3.91692	-1.12416	-2.2415	0.00015	0.0031025	yes	2.17975	phosphate-responsive 1 family protein
XLOC_011820	XLOC_011820	Medtr2g086450	chr2:36347856-36349936	WT	A11a	OK	14.4186	6.61533	-1.12404	-2.61202	5e-05	0.00119949	yes	2.17956	myb-like transcription factor family protein
XLOC_038114	XLOC_038114	Medtr7g079110	chr7:29947129-29950413	WT	A11a	OK	33.976	15.5907	-1.12383	-2.95585	5e-05	0.00119949	yes	2.17925	heavy metal transport/detoxification superfamily protein
XLOC_007695	XLOC_007695	Medtr2g034720	chr2:13297390-13303852	WT	A11a	OK	3.6662	1.68272	-1.12349	-2.24806	5e-05	0.00119949	yes	2.17873	alpha-L-arabinofuranosidase/beta-D-xylosidase
XLOC_003466	XLOC_003466	Medtr1g013450	chr1:3419849-3420903	WT	A11a	OK	45.888	21.0771	-1.12244	-2.93476	5e-05	0.00119949	yes	2.17715	zinc finger constans-like protein
XLOC_029101	XLOC_029101	Medtr5g085420	chr5:36927166-36930395	WT	A11a	OK	23.2445	10.6854	-1.12124	-2.313	5e-05	0.00119949	yes	2.17534	UPF0451 C17orf61-like protein
XLOC_028518	XLOC_028518	Medtr5g066330	chr5:27968131-27971447	WT	A11a	OK	15.3006	7.0341	-1.12115	-2.38797	5e-05	0.00119949	yes	2.1752	hypothetical protein
XLOC_039285	XLOC_039285	Medtr7g115350	chr7:47657695-47662306	WT	A11a	OK	2.19817	1.01192	-1.1192	-1.98452	0.00035	0.00625452	yes	2.17226	zein-binding protein
XLOC_045377	XLOC_045377	Medtr8g105260	chr8:44396772-44400394	WT	A11a	OK	23.0886	10.646	-1.11687	-2.65891	5e-05	0.00119949	yes	2.16876	ankyrin repeat plant-like protein
XLOC_022016	XLOC_022016	Medtr4g104320	chr4:43130398-43132759	WT	A11a	OK	91.0376	41.9854	-1.11658	-3.01113	5e-05	0.00119949	yes	2.16832	pectate lyase family protein
XLOC_047021	XLOC_047021	Medtr8g064870,Medtr8g064880	chr8:27222766-27228783	WT	A11a	OK	7.29919	3.36794	-1.11587	-2.2351	5e-05	0.00119949	yes	2.16726	limonoid UDP-glucosyltransferase-like protein
XLOC_009868	XLOC_009868	Medtr2g011230,Medtr2g011240,Medtr2g011270	chr2:2703784-2721362	WT	A11a	OK	4.63901	2.14102	-1.11552	-1.84625	0.00025	0.00473979	yes	2.16673	G-type lectin S-receptor-like Serine/Threonine-kinase
XLOC_004652	XLOC_004652	Medtr1g054175	chr1:23186836-23189302	WT	A11a	OK	10.0537	4.64586	-1.11371	-2.47237	5e-05	0.00119949	yes	2.16401	WRC protein
XLOC_018946	XLOC_018946	Medtr3g111700	chr3:52237788-52242805	WT	A11a	OK	73.3697	33.9241	-1.11287	-2.28016	0.0001	0.00219049	yes	2.16275	heat shock protein-binding protein, putative
XLOC_035537	XLOC_035537	Medtr6g055030	chr6:19683173-19684828	WT	A11a	OK	9.37621	4.33879	-1.11171	-2.25451	5e-05	0.00119949	yes	2.16102	zinc finger, C3HC4 type (RING finger) protein
XLOC_027083	XLOC_027083	Medtr5g013690	chr5:4404636-4406926	WT	A11a	OK	14.7202	6.81366	-1.1113	-2.60467	5e-05	0.00119949	yes	2.1604	SBP (S-ribonuclease-binding protein) family protein
XLOC_027121	XLOC_027121	Medtr5g014720	chr5:4996300-5000766	WT	A11a	OK	1.50056	0.694955	-1.11051	-1.8553	0.0003	0.0055282	yes	2.15922	LRR receptor-like kinase family protein
XLOC_021535	XLOC_021535	Medtr4g088835	chr4:35439607-35444428	WT	A11a	OK	23.685	10.9731	-1.11	-1.54701	0.00215	0.026261	yes	2.15846	ubiquitin-conjugating enzyme E2
XLOC_011357	XLOC_011357	Medtr2g068800,Medtr2g068840,Medtr2g068850	chr2:28566054-28589061	WT	A11a	OK	4.77928	2.2151	-1.10942	-1.6382	0.0011	0.0156473	yes	2.15759	leucoanthocyanidin dioxygenase-like protein
XLOC_002521	XLOC_002521	Medtr1g094010	chr1:42168757-42174619	WT	A11a	OK	37.6439	17.4614	-1.10825	-2.8959	5e-05	0.00119949	yes	2.15584	phosphoenolpyruvate carboxylase
XLOC_003090	XLOC_003090	Medtr1g111630	chr1:50457911-50460586	WT	A11a	OK	7.01899	3.25991	-1.10643	-1.55855	0.00195	0.0242988	yes	2.15312	F-box/RNI superfamily protein
XLOC_020138	XLOC_020138	Medtr4g035650	chr4:12305708-12310713	WT	A11a	OK	123.014	57.1338	-1.1064	-2.78567	5e-05	0.00119949	yes	2.15308	chaperone dnaJ-like protein
XLOC_022570	XLOC_022570	Medtr4g124440	chr4:51488499-51490823	WT	A11a	OK	1.83268	0.851254	-1.10629	-1.49014	0.00415	0.0430079	yes	2.15291	glucan endo-1,3-beta-glucosidase-like protein
XLOC_005033	XLOC_005033	Medtr1g069325	chr1:29931332-29938023	WT	A11a	OK	13.6002	6.31866	-1.10594	-2.38434	5e-05	0.00119949	yes	2.15239	pfkB family carbohydrate kinase
XLOC_026596	XLOC_026596	Medtr4g084000	chr4:32697509-32697752	WT	A11a	OK	55.0565	25.6081	-1.10431	-1.60797	0.00225	0.0272106	yes	2.14996	hypothetical protein
XLOC_011815	XLOC_011815	-	chr2:36259706-36262695	WT	A11a	OK	8.65637	4.02737	-1.10392	-1.90475	0.0003	0.0055282	yes	2.14938	#N/A
XLOC_014700	XLOC_014700	Medtr3g085570	chr3:38675364-38678994	WT	A11a	OK	112.868	52.5378	-1.10321	-2.35266	5e-05	0.00119949	yes	2.14832	kelch repeat F-box protein
XLOC_006338	XLOC_006338	Medtr1g110930	chr1:50086558-50088597	WT	A11a	OK	58.0909	27.0431	-1.10305	-2.93945	5e-05	0.00119949	yes	2.14808	3-ketoacyl-CoA synthase-like protein
XLOC_044645	XLOC_044645	Medtr8g078270	chr8:33366027-33366970	WT	A11a	OK	6.46045	3.00925	-1.10223	-1.73633	0.0006	0.00967363	yes	2.14686	EF hand calcium-binding family protein
XLOC_005951	XLOC_005951	Medtr1g097850	chr1:44102277-44106558	WT	A11a	OK	37.0522	17.2693	-1.10135	-2.49355	5e-05	0.00119949	yes	2.14555	choline/ethanolamine kinase
XLOC_013752	XLOC_013752	Medtr3g058890	chr3:23506748-23507565	WT	A11a	OK	9.90683	4.62104	-1.10021	-1.86001	0.0001	0.00219049	yes	2.14386	transmembrane protein, putative
XLOC_024460	XLOC_024460	Medtr4g069770	chr4:26235531-26235941	WT	A11a	OK	32.5047	15.1719	-1.09924	-1.53966	0.00365	0.038964	yes	2.14242	DUF2775 family protein
XLOC_002327	XLOC_002327	Medtr1g087230	chr1:39083488-39084567	WT	A11a	OK	3.77708	1.76388	-1.09852	-1.66228	0.0015	0.0198681	yes	2.14135	multidrug resistance protein ABC transporter family protein
XLOC_045054	XLOC_045054	Medtr8g094580	chr8:39492257-39494179	WT	A11a	OK	1.36257	0.636455	-1.09821	-1.40779	0.00505	0.0497785	yes	2.14089	NAC-like transcription factor
XLOC_040798	XLOC_040798	Medtr7g068380	chr7:25012333-25016522	WT	A11a	OK	829.046	387.639	-1.09674	-1.72737	0.0008	0.012181	yes	2.13871	vacuolar cation/proton exchanger 3
XLOC_048141	XLOC_048141	Medtr8g103850	chr8:43705545-43710571	WT	A11a	OK	14.8358	6.93729	-1.09664	-2.17154	0.00015	0.0031025	yes	2.13856	alpha/beta hydrolase family protein
XLOC_048553	XLOC_048553	Medtr0002s0270	scaffold0002:187389-190966	WT	A11a	OK	550.771	257.625	-1.09618	-2.14741	0.0001	0.00219049	yes	2.13788	hypothetical protein
XLOC_032197	XLOC_032197	Medtr5g092990	chr5:40596847-40599167	WT	A11a	OK	1.46666	0.686455	-1.0953	-1.49687	0.0045	0.0456393	yes	2.13658	TIR-like domain protein TSDC protein
XLOC_012402	XLOC_012402	Medtr2g105430	chr2:45460993-45462402	WT	A11a	OK	23.3766	10.9418	-1.09522	-1.98325	0.0003	0.0055282	yes	2.13646	hypothetical protein
XLOC_042429	XLOC_042429	Medtr7g117505	chr7:48667269-48669538	WT	A11a	OK	1.47377	0.690573	-1.09365	-1.48019	0.005	0.0493802	yes	2.13413	triacylglycerol lipase-like protein
XLOC_020413	XLOC_020413	Medtr4g051270	chr4:18299075-18300723	WT	A11a	OK	9.36809	4.39343	-1.09241	-2.26722	5e-05	0.00119949	yes	2.1323	ribulose bisphosphate carboxylase large chain domain protein
XLOC_034748	XLOC_034748	Medtr6g015580,Medtr6g015600	chr6:5255747-5286942	WT	A11a	OK	2.94379	1.38084	-1.09213	-1.44387	0.0049	0.0486651	yes	2.13189	disease resistance protein (TIR-NBS-LRR class)
XLOC_018382	XLOC_018382	Medtr3g096370	chr3:44048757-44050741	WT	A11a	OK	2.09817	0.984262	-1.09202	-1.53095	0.00285	0.032461	yes	2.13172	E3 ubiquitin ligase PUB14
XLOC_017473	XLOC_017473	Medtr3g068025	chr3:30658639-30661044	WT	A11a	OK	2.58828	1.21442	-1.09173	-1.95062	0.0002	0.00396024	yes	2.13129	L-type lectin-domain receptor kinase IV2-like protein
XLOC_024828	XLOC_024828	Medtr4g081130	chr4:31406251-31409158	WT	A11a	OK	141.063	66.2689	-1.08993	-2.77789	5e-05	0.00119949	yes	2.12864	thiazole biosynthetic enzyme
XLOC_020733	XLOC_020733	Medtr4g063090	chr4:23338917-23341036	WT	A11a	OK	5.20355	2.44457	-1.08992	-1.682	0.0011	0.0156473	yes	2.12862	tonoplast intrinsic protein
XLOC_004610	XLOC_004610	Medtr1g052850	chr1:21916974-21918098	WT	A11a	OK	23.5335	11.0564	-1.08983	-1.88898	0.00015	0.0031025	yes	2.12849	S-locus lectin kinase family protein
XLOC_005908	XLOC_005908	Medtr1g096490	chr1:43462265-43465665	WT	A11a	OK	13.7955	6.48197	-1.08969	-2.74021	5e-05	0.00119949	yes	2.12828	calmodulin-domain kinase CDPK protein
XLOC_047540	XLOC_047540	Medtr8g085650	chr8:35499046-35500690	WT	A11a	OK	1.36383	0.641234	-1.08874	-1.43193	0.004	0.0418183	yes	2.12688	F-box/kelch-repeat plant-like protein
XLOC_032485	XLOC_032485	-	chr5:18951548-18951757	WT	A11a	OK	415.973	195.65	-1.08821	-2.26299	5e-05	0.00119949	yes	2.1261	#N/A
XLOC_029962	XLOC_029962	Medtr5g013250,Medtr5g013260	chr5:4169938-4176602	WT	A11a	OK	39.1273	18.4046	-1.08811	-2.87824	5e-05	0.00119949	yes	2.12595	FAD/NAD(P)-binding oxidoreductase family protein
XLOC_014324	XLOC_014324	Medtr3g073040	chr3:32881851-32888535	WT	A11a	OK	14.5238	6.83746	-1.08688	-2.81123	5e-05	0.00119949	yes	2.12414	OSBP(oxysterol-binding protein)-related protein 1C
XLOC_001002	XLOC_001002	Medtr1g041815,Medtr1g041835	chr1:15725729-15738014	WT	A11a	OK	6.15531	2.89844	-1.08655	-2.02264	0.0002	0.00396024	yes	2.12366	peptide transporter 1
XLOC_043016	XLOC_043016	Medtr8g016010,Medtr8g016020	chr8:5306410-5317095	WT	A11a	OK	2.64605	1.24625	-1.08625	-1.93753	0.00025	0.00473979	yes	2.12321	ABC transporter C family protein
XLOC_030160	XLOC_030160	Medtr5g020060	chr5:7645477-7646932	WT	A11a	OK	11.5007	5.41977	-1.08541	-2.04055	0.0001	0.00219049	yes	2.12198	plant/MUD21-2 protein
XLOC_017988	XLOC_017988	Medtr3g084090	chr3:37994102-37996185	WT	A11a	OK	54.4925	25.6873	-1.085	-3.02369	5e-05	0.00119949	yes	2.12138	UDP-D-glucuronate 4-epimerase
XLOC_017540	XLOC_017540	Medtr3g070400	chr3:31570638-31573940	WT	A11a	OK	5.94325	2.80192	-1.08483	-1.79857	0.00075	0.0115709	yes	2.12113	alpha/beta hydrolase-like protein
XLOC_027204	XLOC_027204	Medtr5g017350	chr5:6313510-6323118	WT	A11a	OK	12.8057	6.04198	-1.08369	-2.70818	5e-05	0.00119949	yes	2.11945	zeaxanthin epoxidase
XLOC_026816	XLOC_026816	Medtr5g007040	chr5:1181116-1186125	WT	A11a	OK	30.6946	14.4923	-1.08269	-1.62624	0.0015	0.0198681	yes	2.11798	zinc knuckle (CCHC-type) family protein, putative
XLOC_039329	XLOC_039329	Medtr7g116840	chr7:48225179-48226438	WT	A11a	OK	2.26289	1.06846	-1.08263	-1.51648	0.00315	0.034978	yes	2.11789	calcium-dependent lipid-binding (CaLB domain) family protein
XLOC_043499	XLOC_043499	Medtr8g037220,Medtr8g037235	chr8:13784811-13810947	WT	A11a	OK	1.77965	0.840584	-1.08213	-1.72733	0.0012	0.0167401	yes	2.11716	disease resistance protein (TIR-NBS-LRR class), putative
XLOC_046061	XLOC_046061	Medtr8g027160	chr8:9542187-9547424	WT	A11a	OK	4.52457	2.13961	-1.08043	-2.4561	5e-05	0.00119949	yes	2.11467	endoplasmic reticulum-type calcium-transporting ATPase
XLOC_018821	XLOC_018821	Medtr3g108910	chr3:50335889-50337688	WT	A11a	OK	8.80877	4.16678	-1.08001	-2.15883	5e-05	0.00119949	yes	2.11405	hypothetical protein
XLOC_001712	XLOC_001712	Medtr1g067450	chr1:29085684-29088803	WT	A11a	OK	27.6108	13.066	-1.07942	-2.79167	5e-05	0.00119949	yes	2.11319	pectate lyase family protein
XLOC_022906	XLOC_022906	Medtr4g133890	chr4:56004968-56009577	WT	A11a	OK	1.90384	0.901714	-1.07817	-1.7231	0.00175	0.0223801	yes	2.11136	myosin II heavy chain family protein
XLOC_039332	XLOC_039332	Medtr7g116910	chr7:48275800-48279343	WT	A11a	OK	37.5597	17.7977	-1.0775	-2.92986	5e-05	0.00119949	yes	2.11038	glucose-6-phosphate 1-epimerase-like protein
XLOC_005482	XLOC_005482	Medtr1g081800	chr1:36411378-36415876	WT	A11a	OK	75.312	35.6966	-1.07709	-2.65068	5e-05	0.00119949	yes	2.10978	kinesin motor domain protein
XLOC_008838	XLOC_008838	Medtr2g079110	chr2:33140854-33149792	WT	A11a	OK	115.869	54.9252	-1.07695	-1.54887	0.0022	0.0267448	yes	2.10957	methylthioribulose-1-phosphate dehydratase
XLOC_048222	XLOC_048222	Medtr8g106560	chr8:44960862-44967313	WT	A11a	OK	10.3722	4.9168	-1.07693	-2.57182	5e-05	0.00119949	yes	2.10954	poly(A) polymerase-like protein
XLOC_036309	XLOC_036309	Medtr6g093180	chr6:35180900-35189279	WT	A11a	OK	11.3225	5.36864	-1.07657	-1.52577	0.0022	0.0267448	yes	2.10902	beta-amyrin synthase
XLOC_037967	XLOC_037967	Medtr7g074730,Medtr7g074820,Medtr7g074850	chr7:27957997-27996150	WT	A11a	OK	53.4441	25.348	-1.07616	-2.54853	5e-05	0.00119949	yes	2.10842	dihydroflavonol 4-reductase-like protein
XLOC_045503	XLOC_045503	Medtr8g006710	chr8:893698-895594	WT	A11a	OK	4.89993	2.32474	-1.07569	-1.94165	0.00015	0.0031025	yes	2.10773	UDP-glucosyltransferase family protein
XLOC_001996	XLOC_001996	Medtr1g076400	chr1:34032729-34037383	WT	A11a	OK	2.48374	1.17878	-1.07523	-2.09594	5e-05	0.00119949	yes	2.10706	E3 ubiquitin ligase PUB14, putative
XLOC_017676	XLOC_017676	Medtr3g073960	chr3:33379291-33380737	WT	A11a	OK	104.855	49.7733	-1.07495	-2.96053	5e-05	0.00119949	yes	2.10665	DUF581 family protein
XLOC_005569	XLOC_005569	Medtr1g085070	chr1:37970460-37974509	WT	A11a	OK	45.1735	21.4444	-1.07488	-2.88953	5e-05	0.00119949	yes	2.10655	pectinacetylesterase family protein
XLOC_047067	XLOC_047067	Medtr8g066820	chr8:27794875-27798414	WT	A11a	OK	6.95808	3.30421	-1.07438	-2.17133	5e-05	0.00119949	yes	2.10582	PLATZ transcription factor family protein
XLOC_007916	XLOC_007916	Medtr2g037690	chr2:16334505-16339831	WT	A11a	OK	1.30235	0.618505	-1.07426	-1.68539	0.0009	0.0133353	yes	2.10564	disease resistance protein (TIR-NBS-LRR class), putative
XLOC_029243	XLOC_029243	Medtr5g088990	chr5:38643151-38645471	WT	A11a	OK	22.3114	10.5993	-1.07381	-2.47145	5e-05	0.00119949	yes	2.10499	plastocyanin-like domain protein
XLOC_023870	XLOC_023870	Medtr4g046037	chr4:16063951-16067245	WT	A11a	OK	1.96639	0.934607	-1.07311	-1.74231	0.00065	0.0103155	yes	2.10396	transmembrane protein, putative
XLOC_021497	XLOC_021497	Medtr4g088190,Medtr4g088200	chr4:34775357-34785208	WT	A11a	OK	2.17322	1.03324	-1.07265	-1.48197	0.0029	0.0328729	yes	2.10329	isoflavone-7-O-methyltransferase
XLOC_005714	XLOC_005714	Medtr1g089865	chr1:40219332-40225382	WT	A11a	OK	69.0883	32.8904	-1.07078	-2.60921	5e-05	0.00119949	yes	2.10057	2OG-Fe(II) oxygenase family oxidoreductase
XLOC_042692	XLOC_042692	Medtr8g005980	chr8:430274-432634	WT	A11a	OK	21.7885	10.3746	-1.07051	-1.96497	0.0002	0.00396024	yes	2.10018	cytoplasmic-like malate dehydrogenase
XLOC_021283	XLOC_021283	Medtr4g081230	chr4:31476137-31479913	WT	A11a	OK	3.94769	1.8806	-1.06981	-1.66615	0.00105	0.0151172	yes	2.09916	disease resistance protein (TIR-NBS-LRR class)
XLOC_006147	XLOC_006147	Medtr1g104520	chr1:47066735-47067612	WT	A11a	OK	8.13235	3.87436	-1.06971	-1.58066	0.00265	0.0307243	yes	2.09901	hypothetical protein
XLOC_003918	XLOC_003918	Medtr1g029620	chr1:10193512-10201356	WT	A11a	OK	21.9433	10.4548	-1.06961	-2.8323	5e-05	0.00119949	yes	2.09887	NAD/NADH kinase family protein
XLOC_030568	XLOC_030568	Medtr5g033080	chr5:14250723-14258581	WT	A11a	OK	134.286	63.9799	-1.06961	-1.57684	0.00215	0.026261	yes	2.09887	ABC transporter B family protein
XLOC_047446	XLOC_047446	Medtr8g079810	chr8:34222082-34224238	WT	A11a	OK	16.5108	7.86904	-1.06915	-2.09395	5e-05	0.00119949	yes	2.0982	short-chain dehydrogenase-reductase
XLOC_030200	XLOC_030200	Medtr5g021430	chr5:8274806-8282675	WT	A11a	OK	17.4514	8.32398	-1.068	-1.85446	0.00035	0.00625452	yes	2.09652	transmembrane and coiled-coil protein
XLOC_009040	XLOC_009040	Medtr2g086530	chr2:36380592-36385598	WT	A11a	OK	24.0548	11.4782	-1.06742	-2.73722	5e-05	0.00119949	yes	2.09568	glycoside hydrolase family 17 protein
XLOC_046156	XLOC_046156	Medtr8g028615	chr8:10978603-10982020	WT	A11a	OK	18.3932	8.78311	-1.06637	-2.3179	5e-05	0.00119949	yes	2.09416	heavy metal-associated domain protein
XLOC_050571	XLOC_050571	Medtr0693s0030	scaffold0693:2777-4089	WT	A11a	OK	21.4602	10.2556	-1.06525	-2.01917	5e-05	0.00119949	yes	2.09253	CASP POPTRDRAFT-like protein
XLOC_002676	XLOC_002676	Medtr1g098870	chr1:44531155-44535019	WT	A11a	OK	25.0253	11.9609	-1.06506	-2.87864	5e-05	0.00119949	yes	2.09226	myb/SANT-like DNA-binding domain protein
XLOC_005800	XLOC_005800	Medtr1g492950	chr1:41684806-41695938	WT	A11a	OK	36.5642	17.4792	-1.06479	-1.84397	0.0001	0.00219049	yes	2.09187	drug resistance transporter-like ABC domain protein
XLOC_045347	XLOC_045347	Medtr8g104190	chr8:43867637-43869522	WT	A11a	OK	211.453	101.103	-1.06451	-2.72552	5e-05	0.00119949	yes	2.09146	zinc finger constans-like protein
XLOC_002690	XLOC_002690	Medtr1g099280	chr1:44809030-44816334	WT	A11a	OK	33.5417	16.0403	-1.06426	-2.35292	5e-05	0.00119949	yes	2.0911	ABC transporter-like family-protein
XLOC_029506	XLOC_029506	Medtr5g095720	chr5:41846308-41853066	WT	A11a	OK	14.5042	6.938	-1.06388	-2.17397	5e-05	0.00119949	yes	2.09055	DEK carboxy-terminal domain protein
XLOC_001428	XLOC_001428	Medtr1g054865	chr1:24041839-24046332	WT	A11a	OK	3.20828	1.53581	-1.0628	-1.89407	0.0003	0.0055282	yes	2.08898	calmodulin-domain kinase CDPK protein
XLOC_047716	XLOC_047716	Medtr8g090270	chr8:37920203-37922750	WT	A11a	OK	2.60029	1.24549	-1.06196	-1.53084	0.00315	0.034978	yes	2.08777	MFS transporter
XLOC_038626	XLOC_038626	Medtr7g094710	chr7:37788672-37789393	WT	A11a	OK	14.49	6.9407	-1.06191	-1.95393	0.0003	0.0055282	yes	2.08769	transmembrane protein, putative
XLOC_018250	XLOC_018250	Medtr3g092060	chr3:42017668-42019572	WT	A11a	OK	2.94626	1.41176	-1.06139	-1.76904	0.0006	0.00967363	yes	2.08694	P-loop nucleoside triphosphate hydrolase superfamily protein
XLOC_031556	XLOC_031556	Medtr5g074130	chr5:31473236-31476307	WT	A11a	OK	1.26558	0.606586	-1.06101	-1.496	0.00465	0.0467994	yes	2.08639	exocyst subunit exo70 family protein
XLOC_036519	XLOC_036519	Medtr7g006870	chr7:1248605-1249483	WT	A11a	OK	138.344	66.3292	-1.06054	-2.70715	5e-05	0.00119949	yes	2.08571	polygalacturonase inhibitor protein
XLOC_023732	XLOC_023732	Medtr4g036090	chr4:12905851-12912046	WT	A11a	OK	59.9676	28.7539	-1.06042	-2.7661	5e-05	0.00119949	yes	2.08554	trehalose-phosphate phosphatase
XLOC_042532	XLOC_042532	Medtr7g056557	chr7:20118659-20118831	WT	A11a	OK	1012.72	485.637	-1.06029	-2.12711	5e-05	0.00119949	yes	2.08535	leguminosin group567 LEED
XLOC_024432	XLOC_024432	Medtr4g068970	chr4:25892634-25897688	WT	A11a	OK	364.985	175.134	-1.05938	-1.84937	0.0007	0.0109611	yes	2.08404	NAD-dependent epimerase/dehydratase family protein
XLOC_006108	XLOC_006108	Medtr1g102890	chr1:46503092-46505126	WT	A11a	OK	185.987	89.3432	-1.05778	-2.48843	5e-05	0.00119949	yes	2.08173	1,2-dihydroxy-3-keto-5-methylthiopentene dioxygenase
XLOC_000294	XLOC_000294	Medtr1g016780	chr1:4491951-4497253	WT	A11a	OK	11.8764	5.70895	-1.05681	-2.46063	5e-05	0.00119949	yes	2.08033	vacuolar processing enzyme
XLOC_014928	XLOC_014928	Medtr3g092020	chr3:41994065-41996724	WT	A11a	OK	30.6862	14.7763	-1.05431	-2.61532	5e-05	0.00119949	yes	2.07672	F-box-like protein
XLOC_003659	XLOC_003659	Medtr1g021610	chr1:6496816-6500636	WT	A11a	OK	2.24129	1.08003	-1.05326	-1.667	0.00185	0.0233424	yes	2.07521	cysteine-rich receptor-kinase-like protein
XLOC_010555	XLOC_010555	Medtr2g034960	chr2:13428200-13431340	WT	A11a	OK	3.69536	1.78098	-1.05304	-1.57576	0.00225	0.0272106	yes	2.0749	B-type response regulator
XLOC_029910	XLOC_029910	Medtr5g011790	chr5:3441378-3449752	WT	A11a	OK	5.00202	2.41183	-1.05238	-2.04835	0.0001	0.00219049	yes	2.07395	SNARE-interacting KEULE-like protein
XLOC_002989	XLOC_002989	Medtr1g108490	chr1:49037594-49041175	WT	A11a	OK	6.45173	3.1147	-1.05059	-2.07644	5e-05	0.00119949	yes	2.07138	RING/FYVE/PHD zinc finger protein
XLOC_048417	XLOC_048417	Medtr8g079355	chr8:33943940-33944696	WT	A11a	OK	149.462	72.1707	-1.05029	-2.86072	5e-05	0.00119949	yes	2.07095	NBS-LRR resistance protein
XLOC_005059	XLOC_005059	Medtr1g069695	chr1:30342173-30343514	WT	A11a	OK	7.96709	3.84812	-1.0499	-1.96493	5e-05	0.00119949	yes	2.07039	ROP-interactive CRIB motif protein, putative
XLOC_049541	XLOC_049541	Medtr0116s0090	scaffold0116:18305-19198	WT	A11a	OK	6.87947	3.32483	-1.04902	-1.52021	0.00395	0.0414254	yes	2.06912	viral movement protein
XLOC_041885	XLOC_041885	Medtr7g101290	chr7:40886159-40889901	WT	A11a	OK	14.8792	7.19273	-1.04868	-2.21427	5e-05	0.00119949	yes	2.06864	cytokinin riboside 5'-monophosphate phosphoribohydrolase
XLOC_004810	XLOC_004810	Medtr1g059990	chr1:26122325-26122813	WT	A11a	OK	33.1831	16.0452	-1.04831	-2.16717	5e-05	0.00119949	yes	2.06811	hypothetical protein
XLOC_036221	XLOC_036221	Medtr6g088680,Medtr6g088685	chr6:33815361-33823960	WT	A11a	OK	6.36032	3.07868	-1.04679	-1.92365	0.00015	0.0031025	yes	2.06593	senescence/dehydration-associated-like protein
XLOC_049204	XLOC_049204	Medtr0052s0160	scaffold0052:74041-74515	WT	A11a	OK	218.609	105.838	-1.0465	-2.69376	5e-05	0.00119949	yes	2.06551	senescence-associated protein
XLOC_023687	XLOC_023687	Medtr4g035200	chr4:12061550-12066295	WT	A11a	OK	11.2259	5.4351	-1.04645	-2.66526	5e-05	0.00119949	yes	2.06544	LRR receptor-like kinase family protein
XLOC_024750	XLOC_024750	Medtr4g078710	chr4:30411898-30413146	WT	A11a	OK	6.34464	3.07184	-1.04644	-1.86438	0.00015	0.0031025	yes	2.06543	ethylene response factor
XLOC_047851	XLOC_047851	Medtr8g094800	chr8:39597218-39601599	WT	A11a	OK	234.663	113.674	-1.04568	-1.9232	0.00015	0.0031025	yes	2.06434	polyketide cyclase/dehydrase and lipid transporter
XLOC_023603	XLOC_023603	Medtr4g029710	chr4:10323477-10332420	WT	A11a	OK	1.45193	0.703468	-1.04542	-1.55134	0.00155	0.0203774	yes	2.06397	LRR receptor-like kinase
XLOC_018397	XLOC_018397	Medtr3g096580,Medtr3g096590	chr3:44192076-44199073	WT	A11a	OK	75.709	36.6845	-1.04529	-1.7446	0.00115	0.0161981	yes	2.06378	calcium-dependent phosphotriesterase superfamily protein
XLOC_046369	XLOC_046369	Medtr8g038210	chr8:14166011-14171188	WT	A11a	OK	46.3678	22.4739	-1.04487	-1.60495	0.00085	0.0127707	yes	2.06318	annexin D8
XLOC_004834	XLOC_004834	Medtr1g061050	chr1:26628823-26632473	WT	A11a	OK	22.8044	11.0607	-1.04387	-2.69204	5e-05	0.00119949	yes	2.06175	fructose-bisphosphate aldolase
XLOC_028708	XLOC_028708	Medtr5g072510	chr5:30863761-30865232	WT	A11a	OK	7.067	3.42896	-1.04333	-1.97452	0.00025	0.00473979	yes	2.06098	DUF640 family protein
XLOC_029412	XLOC_029412	Medtr5g093560	chr5:40848019-40854592	WT	A11a	OK	21.2147	10.2983	-1.04266	-2.87766	5e-05	0.00119949	yes	2.06002	SWAP (suppressor-of-white-APricot)/surp domain protein, putative
XLOC_018903	XLOC_018903	Medtr3g110280,Medtr3g110320	chr3:51467343-51483333	WT	A11a	OK	24.0226	11.6688	-1.04174	-2.18484	5e-05	0.00119949	yes	2.05871	glycoside hydrolase family 18 protein
XLOC_036661	XLOC_036661	Medtr7g012800	chr7:3504767-3505847	WT	A11a	OK	222.808	108.24	-1.04157	-1.67975	0.00125	0.0172969	yes	2.05847	cell wall-associated hydrolase, putative
XLOC_031327	XLOC_031327	Medtr5g066060	chr5:27834403-27838008	WT	A11a	OK	13.7021	6.66971	-1.03871	-2.02123	5e-05	0.00119949	yes	2.05439	carbonic anhydrase family protein
XLOC_015339	XLOC_015339	Medtr3g104920,Medtr3g104940	chr3:48362894-48386017	WT	A11a	OK	4.99599	2.43298	-1.03805	-1.74896	0.00025	0.00473979	yes	2.05345	mechanosensitive ion channel family protein
XLOC_030012	XLOC_030012	Medtr5g014890	chr5:5064297-5066433	WT	A11a	OK	21.3014	10.3789	-1.03729	-2.55176	5e-05	0.00119949	yes	2.05237	homeobox associated leucine zipper protein
XLOC_023961	XLOC_023961	Medtr4g034770,Medtr4g050860	chr4:18056646-18061520	WT	A11a	OK	30.559	14.8908	-1.03718	-2.58454	5e-05	0.00119949	yes	2.05221	photosystem I assembly protein Ycf4
XLOC_000169	XLOC_000169	Medtr1g012610	chr1:2557242-2561512	WT	A11a	OK	12.4588	6.07097	-1.03717	-2.27058	5e-05	0.00119949	yes	2.0522	tyrosine kinase family protein
XLOC_040048	XLOC_040048	Medtr7g029620	chr7:10679374-10684687	WT	A11a	OK	12.4067	6.05161	-1.03573	-2.08721	0.0001	0.00219049	yes	2.05015	hypothetical protein
XLOC_047398	XLOC_047398	Medtr8g078410	chr8:33405559-33410022	WT	A11a	OK	31.1629	15.2012	-1.03564	-2.7821	5e-05	0.00119949	yes	2.05002	zinc ion-binding protein
XLOC_046347	XLOC_046347	Medtr8g037315	chr8:13896650-13903093	WT	A11a	OK	192.532	93.9271	-1.03548	-2.55717	5e-05	0.00119949	yes	2.0498	carotenoid cleavage dioxygenase
XLOC_014111	XLOC_014111	Medtr3g065080	chr3:29353214-29355431	WT	A11a	OK	1.5813	0.772327	-1.03383	-1.52699	0.003	0.0337125	yes	2.04745	Avr9/Cf-9 rapidly elicited protein
XLOC_041564	XLOC_041564	Medtr7g092230,Medtr7g092240,Medtr7g092250	chr7:36522976-36538356	WT	A11a	OK	2.0751	1.01353	-1.03379	-1.6234	0.00145	0.0193636	yes	2.0474	oligopeptide transporter OPT family protein
XLOC_035411	XLOC_035411	Medtr6g045643	chr6:16537287-16538562	WT	A11a	OK	22.4918	10.987	-1.03361	-2.56176	5e-05	0.00119949	yes	2.04714	C2 domain protein
XLOC_042057	XLOC_042057	Medtr7g106860,Medtr7g106870,Medtr7g106880	chr7:43524987-43537557	WT	A11a	OK	133.928	65.4544	-1.03289	-1.56212	5e-05	0.00119949	yes	2.04612	transmembrane protein, putative
XLOC_025710	XLOC_025710	Medtr4g109140	chr4:45279138-45280834	WT	A11a	OK	7.61628	3.72381	-1.03231	-1.63512	0.0016	0.0208769	yes	2.0453	DUF538 family protein
XLOC_025505	XLOC_025505	Medtr4g102280	chr4:42375952-42379136	WT	A11a	OK	9.73486	4.76171	-1.03168	-2.45635	5e-05	0.00119949	yes	2.0444	cytochrome P450 family protein
XLOC_049202	XLOC_049202	Medtr0052s0130	scaffold0052:58472-60984	WT	A11a	OK	84.1666	41.1714	-1.03161	-2.65767	5e-05	0.00119949	yes	2.0443	senescence-associated protein
XLOC_032074	XLOC_032074	Medtr5g089720	chr5:38997817-39000096	WT	A11a	OK	16.8677	8.25579	-1.03078	-2.66132	5e-05	0.00119949	yes	2.04313	calcium-dependent lipid-binding (CaLB domain) family protein
XLOC_040975	XLOC_040975	Medtr7g075390	chr7:28295530-28297440	WT	A11a	OK	2.86393	1.40232	-1.03018	-1.56352	0.0027	0.0312015	yes	2.04228	cytochrome P450 family protein
XLOC_015342	XLOC_015342	Medtr3g104980	chr3:48394598-48395924	WT	A11a	OK	298.495	146.187	-1.02989	-2.81036	5e-05	0.00119949	yes	2.04187	DnaJ heat shock amino-terminal domain protein, putative
XLOC_008489	XLOC_008489	Medtr2g063460	chr2:26745357-26750617	WT	A11a	OK	42.6749	20.9004	-1.02986	-2.81144	5e-05	0.00119949	yes	2.04183	evolutionarily carboxy-terminal region protein
XLOC_010171	XLOC_010171	Medtr2g021330	chr2:7248324-7254855	WT	A11a	OK	59.6605	29.2233	-1.02966	-2.22996	5e-05	0.00119949	yes	2.04154	MAP kinase-like protein
XLOC_030206	XLOC_030206	Medtr5g021580	chr5:8352151-8355298	WT	A11a	OK	126.389	61.9583	-1.0285	-2.84967	5e-05	0.00119949	yes	2.0399	salt tolerance-like protein
XLOC_032068	XLOC_032068	Medtr5g089520	chr5:38911588-38918246	WT	A11a	OK	26.1392	12.8141	-1.02848	-1.41746	0.0045	0.0456393	yes	2.03987	NOD3, putative
XLOC_025357	XLOC_025357	Medtr4g095600	chr4:39871412-39872959	WT	A11a	OK	15.8473	7.7724	-1.0278	-2.49357	5e-05	0.00119949	yes	2.03891	lateral organ boundaries (LOB) domain protein
XLOC_008928	XLOC_008928	Medtr2g082180	chr2:34632583-34634578	WT	A11a	OK	25.6511	12.5967	-1.02597	-1.44323	0.0031	0.0345657	yes	2.03633	217 kDa class VI heat shock protein
XLOC_022292	XLOC_022292	Medtr4g114660	chr4:47179933-47181011	WT	A11a	OK	31.3462	15.4068	-1.02473	-1.60801	0.0014	0.0188488	yes	2.03458	epidermal patterning factor-like protein
XLOC_027382	XLOC_027382	Medtr5g022310	chr5:8797161-8799638	WT	A11a	OK	8.33833	4.09871	-1.02459	-2.1112	5e-05	0.00119949	yes	2.03438	pathogenesis-related thaumatin family protein
XLOC_010374	XLOC_010374	Medtr2g028360,Medtr2g028380,Medtr2g028400,Medtr2g028440	chr2:10444024-10547732	WT	A11a	OK	20.5604	10.1071	-1.0245	-1.87695	0.00035	0.00625452	yes	2.03425	elongation factor Tu GTP-binding domain protein
XLOC_029553	XLOC_029553	Medtr5g096750	chr5:42308828-42316138	WT	A11a	OK	5.40741	2.66298	-1.0219	-2.07605	5e-05	0.00119949	yes	2.03059	subtilisin-like serine protease
XLOC_000557	XLOC_000557	Medtr1g025950	chr1:8352877-8355066	WT	A11a	OK	96.5467	47.5571	-1.02157	-2.73461	5e-05	0.00119949	yes	2.03013	cinnamyl alcohol dehydrogenase-like protein
XLOC_007802	XLOC_007802	Medtr2g437910	chr2:14849052-15004630	WT	A11a	OK	10.4359	5.14122	-1.02137	-1.52585	0.00305	0.0341748	yes	2.02985	vacuolar-sorting receptor
XLOC_022621	XLOC_022621	Medtr4g125860	chr4:52250776-52262924	WT	A11a	OK	134.455	66.2642	-1.02082	-2.58796	5e-05	0.00119949	yes	2.02907	glyoxalase/bleomycin resistance protein/dioxygenase
XLOC_000683	XLOC_000683	Medtr1g029850	chr1:10376821-10380705	WT	A11a	OK	62.5065	30.824	-1.01995	-2.5689	5e-05	0.00119949	yes	2.02785	BTB/POZ domain plant protein
XLOC_045415	XLOC_045415	Medtr8g106680	chr8:45027217-45030537	WT	A11a	OK	43.6943	21.5513	-1.01967	-2.79172	5e-05	0.00119949	yes	2.02746	plastid movement impaired protein
XLOC_038666	XLOC_038666	Medtr7g095960	chr7:38475026-38476955	WT	A11a	OK	45.3578	22.3724	-1.01963	-2.73053	5e-05	0.00119949	yes	2.0274	DUF506 family protein
XLOC_019082	XLOC_019082	Medtr3g116130	chr3:54296177-54301450	WT	A11a	OK	21.8029	10.7549	-1.01952	-2.63217	5e-05	0.00119949	yes	2.02724	RNA-binding (RRM/RBD/RNP motif) family protein
XLOC_028586	XLOC_028586	Medtr5g068740	chr5:29121029-29124884	WT	A11a	OK	10.8498	5.35263	-1.01935	-1.59788	0.0015	0.0198681	yes	2.02701	glycoside hydrolase family 1 protein
XLOC_026464	XLOC_026464	Medtr4g134760	chr4:56480126-56486166	WT	A11a	OK	13.8668	6.8424	-1.01906	-2.58101	5e-05	0.00119949	yes	2.0266	Non-lysosomal glucosylceramidase
XLOC_004918	XLOC_004918	Medtr1g064090	chr1:28183313-28188012	WT	A11a	OK	223.023	110.177	-1.01737	-2.48964	5e-05	0.00119949	yes	2.02423	phenylalanine ammonia-lyase-like protein
XLOC_006560	XLOC_006560	Medtr1g018030	chr1:5161504-5161687	WT	A11a	OK	289.546	143.077	-1.017	-1.64622	0.00175	0.0223801	yes	2.02371	acyl-CoA N-acyltransferase domain protein
XLOC_032479	XLOC_032479	Medtr5g040890	chr5:17979268-17979517	WT	A11a	OK	56.4818	27.9118	-1.01691	-1.51263	0.0032	0.035409	yes	2.02358	hypothetical protein
XLOC_027195	XLOC_027195	Medtr5g017080	chr5:6208063-6211481	WT	A11a	OK	46.3838	22.9227	-1.01685	-2.82528	5e-05	0.00119949	yes	2.0235	receptor-like kinase plant
XLOC_027277	XLOC_027277	Medtr5g019520	chr5:7384773-7385465	WT	A11a	OK	51.7269	25.5663	-1.01667	-2.25537	0.0001	0.00219049	yes	2.02324	envelope membrane protein
XLOC_031962	XLOC_031962	Medtr5g085690	chr5:37015731-37020599	WT	A11a	OK	2.12435	1.05041	-1.01607	-1.63927	0.00195	0.0242988	yes	2.0224	subtilisin-like serine protease
XLOC_024866	XLOC_024866	Medtr4g082580	chr4:32108552-32111975	WT	A11a	OK	2.10878	1.04307	-1.01557	-1.55147	0.00135	0.0183456	yes	2.0217	WRKY transcription factor 3
XLOC_031035	XLOC_031035	Medtr5g053450	chr5:22024870-22029658	WT	A11a	OK	183.679	90.8811	-1.01514	-2.39603	5e-05	0.00119949	yes	2.0211	Serine/Threonine kinase domain protein
XLOC_039675	XLOC_039675	Medtr7g015150,Medtr7g015170,Medtr7g015180	chr7:4583632-4602432	WT	A11a	OK	4.02297	1.99083	-1.01489	-1.49612	0.00285	0.032461	yes	2.02075	NLI interacting factor-like phosphatase
XLOC_039866	XLOC_039866	Medtr7g024000	chr7:7858217-7870365	WT	A11a	OK	23.1194	11.4438	-1.01453	-2.5472	5e-05	0.00119949	yes	2.02024	zinc-finger protein, putative
XLOC_048100	XLOC_048100	Medtr8g102190	chr8:42976602-42981094	WT	A11a	OK	26.7382	13.2439	-1.01358	-2.45068	5e-05	0.00119949	yes	2.01891	6-phosphofructokinase
XLOC_040318	XLOC_040318	Medtr7g451050	chr7:17126651-17163950	WT	A11a	OK	7.5169	3.72479	-1.01298	-1.38685	0.00325	0.0357987	yes	2.01808	calcium-binding EF-hand protein
XLOC_038989	XLOC_038989	Medtr7g106320	chr7:43238638-43244501	WT	A11a	OK	47.634	23.6153	-1.01227	-2.67224	5e-05	0.00119949	yes	2.01708	BEL1-related homeotic protein
XLOC_027567	XLOC_027567	Medtr5g026910	chr5:11132189-11135524	WT	A11a	OK	14.4493	7.16365	-1.01223	-2.31794	5e-05	0.00119949	yes	2.01703	transmembrane protein, putative
XLOC_044410	XLOC_044410	Medtr8g070830	chr8:30008652-30014945	WT	A11a	OK	407.895	202.306	-1.01165	-2.40777	5e-05	0.00119949	yes	2.01622	membrane protein, putative
XLOC_035403	XLOC_035403	Medtr6g045493	chr6:16411072-16415254	WT	A11a	OK	19.0577	9.45892	-1.01063	-2.57613	5e-05	0.00119949	yes	2.01479	hydroxyproline-rich glycoprotein family protein
XLOC_007357	XLOC_007357	Medtr2g023070	chr2:8067703-8069103	WT	A11a	OK	35.7939	17.7682	-1.01042	-2.69183	5e-05	0.00119949	yes	2.0145	senescence regulator
XLOC_041296	XLOC_041296	Medtr7g084400	chr7:32580227-32584132	WT	A11a	OK	19.4578	9.65982	-1.01028	-1.91825	5e-05	0.00119949	yes	2.0143	substrate carrier family protein
XLOC_002616	XLOC_002616	Medtr1g096580	chr1:43517841-43525369	WT	A11a	OK	36.9059	18.3231	-1.01019	-2.42481	5e-05	0.00119949	yes	2.01418	white-brown-complex ABC transporter family protein
XLOC_041362	XLOC_041362	Medtr7g086690	chr7:33699637-33702118	WT	A11a	OK	22.5076	11.1808	-1.00939	-2.46645	5e-05	0.00119949	yes	2.01306	cation calcium exchanger
XLOC_046030	XLOC_046030	Medtr8g024260	chr8:8895232-8900931	WT	A11a	OK	16.7273	8.31815	-1.00787	-2.61408	5e-05	0.00119949	yes	2.01094	PRR response regulator
XLOC_024319	XLOC_024319	Medtr4g064807	chr4:24187408-24187846	WT	A11a	OK	571.802	284.357	-1.00781	-1.56758	0.00205	0.0252771	yes	2.01086	monosaccharide-H+ symporter
XLOC_035235	XLOC_035235	Medtr6g037540,Medtr6g037550,Medtr6g037560	chr6:13366611-13378797	WT	A11a	OK	25.9552	12.9247	-1.00589	-1.78257	0.00045	0.00766446	yes	2.00818	polypyrimidine tract-binding-like protein
XLOC_011949	XLOC_011949	Medtr2g090295	chr2:38393418-38396296	WT	A11a	OK	55.1427	27.5252	-1.00242	-2.54877	5e-05	0.00119949	yes	2.00336	E3 ubiquitin-protein ligase RMA1H1-like protein
XLOC_041555	XLOC_041555	Medtr7g091990	chr7:36400653-36403616	WT	A11a	OK	8.26798	4.12717	-1.00238	-2.03728	0.0001	0.00219049	yes	2.0033	carboxy-terminal region remorin
XLOC_028656	XLOC_028656	Medtr5g070685,Medtr5g070690,Medtr5g070700,Medtr5g070710,Medtr5g070830,Medtr5g070850,Medtr5g470730	chr5:29848320-30071468	WT	A11a	OK	45.4276	22.6794	-1.00219	-1.80838	0.0006	0.00967363	yes	2.00304	cytochrome P450 family 71 protein
XLOC_010338	XLOC_010338	Medtr2g026715	chr2:9725475-9728742	WT	A11a	OK	4.78635	2.39036	-1.0017	-1.6863	0.00065	0.0103155	yes	2.00236	nudix hydrolase superfamily protein
XLOC_040551	XLOC_040551	Medtr7g059110	chr7:21329980-21334834	WT	A11a	OK	52.4297	26.196	-1.00104	-2.72397	5e-05	0.00119949	yes	2.00144	plant/K7P8-3 protein
XLOC_028615	XLOC_028615	Medtr5g069480	chr5:29457307-29462660	WT	A11a	OK	13.6757	6.8362	-1.00035	-2.1383	5e-05	0.00119949	yes	2.00049	zinc finger constans-like protein
XLOC_047406	XLOC_047406	Medtr8g078830	chr8:33583021-33585211	WT	A11a	OK	17.3624	8.6843	-0.999488	-1.97626	0.00045	0.00766446	yes	1.99929	CASP-like protein
XLOC_046025	XLOC_046025	Medtr8g024180	chr8:8852690-8854916	WT	A11a	OK	299.44	149.826	-0.998979	-2.55662	5e-05	0.00119949	yes	1.99859	thylakoid membrane phosphoprotein 14 kDa protein
XLOC_000408	XLOC_000408	Medtr1g021100,Medtr1g021110	chr1:6261120-6273574	WT	A11a	OK	40.7504	20.3898	-0.998964	-2.55204	5e-05	0.00119949	yes	1.99856	disease resistance protein (CC-NBS-LRR class) family protein
XLOC_020954	XLOC_020954	Medtr4g070860	chr4:26689518-26691112	WT	A11a	OK	55.3636	27.7021	-0.998943	-2.66275	5e-05	0.00119949	yes	1.99854	BZIP transcription factor bZIP124
XLOC_034065	XLOC_034065	Medtr6g477770,Medtr6g477780	chr6:28539913-28545506	WT	A11a	OK	36.5204	18.2783	-0.998571	-2.3339	5e-05	0.00119949	yes	1.99802	beta-amylase
XLOC_013369	XLOC_013369	Medtr3g045190	chr3:14618264-14621218	WT	A11a	OK	59.9617	30.0286	-0.997704	-2.71966	5e-05	0.00119949	yes	1.99682	late embryogenesis abundant protein
XLOC_038026	XLOC_038026	Medtr7g076620	chr7:28859869-28860701	WT	A11a	OK	126.62	63.4129	-0.99766	-2.6614	5e-05	0.00119949	yes	1.99676	hypothetical protein
XLOC_020271	XLOC_020271	Medtr4g037670	chr4:15021714-15030707	WT	A11a	OK	4.70355	2.35588	-0.997486	-1.61471	0.0017	0.0218926	yes	1.99652	inactive purple acid phosphatase-like protein
XLOC_020962	XLOC_020962	Medtr4g071060	chr4:26764608-26766750	WT	A11a	OK	8.3941	4.20677	-0.996663	-1.70765	0.00155	0.0203774	yes	1.99538	papain family cysteine protease
XLOC_039013	XLOC_039013	Medtr7g107100	chr7:43671751-43677558	WT	A11a	OK	17.0379	8.5451	-0.99558	-2.06177	0.0001	0.00219049	yes	1.99388	glutamate carboxypeptidase, putative
XLOC_032033	XLOC_032033	Medtr5g088350	chr5:38344230-38350871	WT	A11a	OK	86.0164	43.1566	-0.995031	-2.79061	5e-05	0.00119949	yes	1.99312	CBL-interacting kinase
XLOC_003081	XLOC_003081	Medtr1g111400	chr1:50336499-50341181	WT	A11a	OK	59.0595	29.6479	-0.994239	-2.69102	5e-05	0.00119949	yes	1.99203	P-loop nucleoside triphosphate hydrolase superfamily protein
XLOC_014123	XLOC_014123	Medtr3g065440	chr3:29570009-29573532	WT	A11a	OK	7.02361	3.53087	-0.992191	-1.7721	0.0005	0.00835476	yes	1.9892	myb transcription factor
XLOC_026317	XLOC_026317	Medtr4g130400	chr4:54326973-54329738	WT	A11a	OK	3.5032	1.7612	-0.992118	-1.76767	0.00085	0.0127707	yes	1.9891	zein-binding protein
XLOC_032100	XLOC_032100	Medtr5g090300	chr5:39318339-39323475	WT	A11a	OK	53.2453	26.7741	-0.991819	-2.57838	5e-05	0.00119949	yes	1.98869	polyamine oxidase-like protein
XLOC_029090	XLOC_029090	Medtr5g085250	chr5:36796021-36807260	WT	A11a	OK	58.6296	29.4944	-0.99119	-2.23732	5e-05	0.00119949	yes	1.98782	E3 ubiquitin-protein ligase COP1
XLOC_003498	XLOC_003498	Medtr1g015650	chr1:3975306-3979166	WT	A11a	OK	20.6495	10.3882	-0.991161	-2.03139	5e-05	0.00119949	yes	1.98778	hypothetical protein
XLOC_047589	XLOC_047589	Medtr8g087570,Medtr8g087590,Medtr8g087610,Medtr8g087630,Medtr8g087650	chr8:36188121-36216071	WT	A11a	OK	13.9649	7.03237	-0.989722	-1.78831	0.00045	0.00766446	yes	1.9858	NB-ARC domain disease resistance protein
XLOC_025904	XLOC_025904	Medtr4g116277	chr4:48106635-48107654	WT	A11a	OK	27.2119	13.7078	-0.989246	-2.33303	5e-05	0.00119949	yes	1.98515	plant/F18G18-20 protein
XLOC_039183	XLOC_039183	Medtr7g112570	chr7:46304930-46310023	WT	A11a	OK	10.8728	5.47725	-0.989201	-2.51738	5e-05	0.00119949	yes	1.98509	F-box/LRR protein
XLOC_050487	XLOC_050487	Medtr0603s0010	scaffold0603:2170-5983	WT	A11a	OK	1.88613	0.950203	-0.98912	-1.72595	0.00095	0.0139324	yes	1.98497	LRR and NB-ARC domain disease resistance protein
XLOC_017629	XLOC_017629	Medtr3g072830	chr3:32776697-32779600	WT	A11a	OK	10.6805	5.38101	-0.989031	-2.18832	5e-05	0.00119949	yes	1.98485	camphor resistance CrcB-like protein
XLOC_008267	XLOC_008267	Medtr2g450530	chr2:22415730-22421340	WT	A11a	OK	141.184	71.1809	-0.988016	-2.6083	5e-05	0.00119949	yes	1.98346	S-adenosylmethionine-dependent methyltransferase
XLOC_025062	XLOC_025062	Medtr4g088555	chr4:35174503-35179088	WT	A11a	OK	126.792	64.0055	-0.986192	-2.48795	5e-05	0.00119949	yes	1.98095	squamosa promoter-binding-like protein
XLOC_018286	XLOC_018286	Medtr3g093030	chr3:42529570-42535354	WT	A11a	OK	22.0594	11.1393	-0.985738	-2.43415	5e-05	0.00119949	yes	1.98033	IAA-amino acid hydrolase ILR1-like protein
XLOC_015310	XLOC_015310	Medtr3g103560	chr3:47832062-47841677	WT	A11a	OK	3.98337	2.01165	-0.985605	-1.75937	0.00065	0.0103155	yes	1.98014	ERD (early-responsive to dehydration stress) family protein
XLOC_033178	XLOC_033178	Medtr6g027480	chr6:9461944-9463358	WT	A11a	OK	9.46607	4.78273	-0.984932	-1.49239	0.00475	0.0475539	yes	1.97922	transmembrane protein, putative
XLOC_048219	XLOC_048219	Medtr8g106520,Medtr8g106530	chr8:44940420-44946475	WT	A11a	OK	14.773	7.46482	-0.984779	-1.76274	0.0004	0.00698036	yes	1.97901	transmembrane protein, putative
XLOC_010638	XLOC_010638	Medtr2g438030	chr2:15029392-15032819	WT	A11a	OK	233.121	117.897	-0.983551	-1.58073	0.00185	0.0233424	yes	1.97733	hypothetical protein
XLOC_001286	XLOC_001286	Medtr1g051810	chr1:20713196-20715930	WT	A11a	OK	3.52272	1.78169	-0.983442	-1.7356	0.00115	0.0161981	yes	1.97718	IQ calmodulin-binding motif protein, putative
XLOC_012426	XLOC_012426	-	chr2:1285530-1285804	WT	A11a	OK	69.0819	34.9414	-0.983369	-1.69981	0.00145	0.0193636	yes	1.97708	#N/A
XLOC_025703	XLOC_025703	Medtr4g108830	chr4:45102207-45105323	WT	A11a	OK	10.8907	5.51029	-0.982904	-1.94999	0.0001	0.00219049	yes	1.97644	zinc finger, C3HC4 type (RING finger) protein
XLOC_027214	XLOC_027214	Medtr5g017580	chr5:6424269-6425510	WT	A11a	OK	6.2698	3.17448	-0.9819	-1.6357	0.00185	0.0233424	yes	1.97506	BEST plant protein match is: (TAIR:plant1) protein, putative
XLOC_016694	XLOC_016694	Medtr3g448370	chr3:16164877-16172198	WT	A11a	OK	10.7918	5.46721	-0.98106	-2.44181	5e-05	0.00119949	yes	1.97392	RNA recognition motif 2 in plant MEI2-like protein
XLOC_049775	XLOC_049775	Medtr0180s0050	scaffold0180:15862-17984	WT	A11a	OK	110.569	56.0331	-0.980591	-2.55172	5e-05	0.00119949	yes	1.97327	phospholipase A2
XLOC_024847	XLOC_024847	Medtr4g081710	chr4:31747666-31749731	WT	A11a	OK	39.8044	20.1728	-0.980513	-2.45472	5e-05	0.00119949	yes	1.97317	myb-like transcription factor family protein
XLOC_033364	XLOC_033364	Medtr6g043740	chr6:13210801-13213205	WT	A11a	OK	38.2585	19.3954	-0.980062	-2.22301	5e-05	0.00119949	yes	1.97255	3-oxo-5-alpha-steroid 4-dehydrogenase family protein
XLOC_004897	XLOC_004897	Medtr1g063100	chr1:27749398-27752915	WT	A11a	OK	37.3703	18.9468	-0.979934	-2.45834	5e-05	0.00119949	yes	1.97238	hypothetical protein
XLOC_025137	XLOC_025137	Medtr4g091860	chr4:36436773-36440492	WT	A11a	OK	7.67052	3.889	-0.979926	-2.43046	5e-05	0.00119949	yes	1.97236	G-type lectin S-receptor-like Serine/Threonine-kinase
XLOC_025128	XLOC_025128	Medtr4g091430	chr4:36226216-36226983	WT	A11a	OK	14.357	7.28218	-0.979315	-1.5829	0.0015	0.0198681	yes	1.97153	hypothetical protein
XLOC_008159	XLOC_008159	Medtr2g046620	chr2:20491782-20493375	WT	A11a	OK	38.5814	19.5726	-0.979073	-2.51079	5e-05	0.00119949	yes	1.9712	UDP-glucosyltransferase family protein
XLOC_040247	XLOC_040247	Medtr7g445390	chr7:15333962-15335152	WT	A11a	OK	21.1401	10.725	-0.979001	-2.16138	0.0001	0.00219049	yes	1.9711	zinc ion-binding protein
XLOC_046331	XLOC_046331	Medtr8g036980	chr8:13479067-13480269	WT	A11a	OK	85.8087	43.5442	-0.978642	-2.73576	5e-05	0.00119949	yes	1.97061	AN1-like zinc finger protein
XLOC_029293	XLOC_029293	Medtr5g090410	chr5:39366942-39371254	WT	A11a	OK	15.107	7.66642	-0.978594	-1.80976	0.0008	0.012181	yes	1.97054	oxygen-evolving enhancer protein 2-1
XLOC_017914	XLOC_017914	Medtr3g081530	chr3:36912357-36916465	WT	A11a	OK	52.7805	26.7916	-0.978225	-2.15304	5e-05	0.00119949	yes	1.97004	choline-phosphate cytidylyltransferase
XLOC_022336	XLOC_022336	Medtr4g116170	chr4:48044472-48055979	WT	A11a	OK	31.4032	15.9434	-0.977955	-1.4358	0.0045	0.0456393	yes	1.96967	F-box/LRR-like protein
XLOC_024327	XLOC_024327	Medtr4g064963	chr4:24295510-24296302	WT	A11a	OK	63.8433	32.4235	-0.977495	-2.47693	5e-05	0.00119949	yes	1.96904	Ctr family copper transporter
XLOC_019477	XLOC_019477	Medtr4g008170	chr4:1429989-1449394	WT	A11a	OK	56.6555	28.7844	-0.976927	-1.71068	0.00115	0.0161981	yes	1.96827	calcium-transporting ATPase 8, plasma membrane-type protein
XLOC_049640	XLOC_049640	Medtr0140s0030	scaffold0140:9681-11699	WT	A11a	OK	11.4165	5.80076	-0.976804	-1.96285	0.00015	0.0031025	yes	1.9681	R2R3-myb transcription factor
XLOC_024587	XLOC_024587	Medtr4g073560	chr4:27894608-27897411	WT	A11a	OK	6.00668	3.05214	-0.976745	-1.45997	0.0019	0.0238393	yes	1.96802	ADP-ribosylation factor family protein
XLOC_015658	XLOC_015658	Medtr3g114120	chr3:53294464-53297713	WT	A11a	OK	57.4144	29.1787	-0.976497	-2.59779	5e-05	0.00119949	yes	1.96768	GDSL-like lipase/acylhydrolase
XLOC_032154	XLOC_032154	Medtr5g091810	chr5:40064323-40074210	WT	A11a	OK	4.21515	2.14257	-0.97624	-2.34465	5e-05	0.00119949	yes	1.96733	hypothetical protein
XLOC_003480	XLOC_003480	Medtr1g015110	chr1:3710662-3716340	WT	A11a	OK	59.8081	30.4039	-0.976087	-1.83786	0.0001	0.00219049	yes	1.96712	protein phosphatase 2C family protein
XLOC_022070	XLOC_022070	Medtr4g106720	chr4:44040777-44042741	WT	A11a	OK	4.67609	2.37754	-0.975833	-1.4105	0.0042	0.0433804	yes	1.96678	nodulin MtN21/EamA-like transporter family protein
XLOC_048616	XLOC_048616	Medtr0004s0330	scaffold0004:122878-127120	WT	A11a	OK	104.508	53.1762	-0.974759	-2.46323	5e-05	0.00119949	yes	1.96531	alpha/beta fold hydrolase
XLOC_002953	XLOC_002953	Medtr1g107215	chr1:48522857-48523958	WT	A11a	OK	16.3201	8.3048	-0.974632	-2.11356	5e-05	0.00119949	yes	1.96514	plant basic secretory protein (BSP) family protein
XLOC_000756	XLOC_000756	Medtr1g032590	chr1:11614494-11618760	WT	A11a	OK	1.65828	0.844062	-0.974266	-1.66952	0.0014	0.0188488	yes	1.96464	RNA-directed RNA polymerase
XLOC_025299	XLOC_025299	Medtr4g094732	chr4:38858815-38860963	WT	A11a	OK	2.79789	1.42436	-0.974024	-1.46831	0.0045	0.0456393	yes	1.96431	polygalacturonase QRT3-like protein
XLOC_029718	XLOC_029718	Medtr5g006360,Medtr5g006370	chr5:880178-884340	WT	A11a	OK	28.505	14.5123	-0.973933	-2.03158	0.0001	0.00219049	yes	1.96419	lactoylglutathione lyase/glyoxalase I family protein
XLOC_005214	XLOC_005214	Medtr1g073380,Medtr1g073390,Medtr1g073420,Medtr1g073430,Medtr1g073530,Medtr1g073590,Medtr1g073600	chr1:32581943-32664106	WT	A11a	OK	48.4874	24.6936	-0.973474	-1.57343	0.00085	0.0127707	yes	1.96356	ARID/bright DNA-binding domain protein
XLOC_000066	XLOC_000066	Medtr1g008500,Medtr1g008510,Medtr1g008590	chr1:934386-976004	WT	A11a	OK	209.279	106.632	-0.972795	-1.61187	0.0007	0.0109611	yes	1.96264	dehydration-responsive protein RD22
XLOC_004512	XLOC_004512	Medtr1g050550	chr1:19712166-19714149	WT	A11a	OK	3.88804	1.98176	-0.972264	-1.70688	0.0009	0.0133353	yes	1.96192	MFS transporter
XLOC_015008	XLOC_015008	Medtr3g094320	chr3:43128634-43131079	WT	A11a	OK	1.77166	0.903386	-0.971686	-1.48237	0.0045	0.0456393	yes	1.96113	adenine/guanine permease AZG2-like protein
XLOC_028967	XLOC_028967	Medtr5g081150	chr5:34735477-34741736	WT	A11a	OK	33.8247	17.2478	-0.971663	-2.26646	5e-05	0.00119949	yes	1.9611	substrate carrier family protein
XLOC_035040	XLOC_035040	Medtr6g027450,Medtr6g027460	chr6:9423193-9432883	WT	A11a	OK	10.9733	5.59827	-0.970941	-2.08921	0.0001	0.00219049	yes	1.96012	Dof zinc finger DOF52-like protein
XLOC_015952	XLOC_015952	Medtr3g009560	chr3:2112787-2116805	WT	A11a	OK	1.19355	0.60919	-0.970297	-1.53495	0.00255	0.0299074	yes	1.95924	P-loop nucleoside triphosphate hydrolase superfamily protein
XLOC_028639	XLOC_028639	Medtr5g070040,Medtr5g070090	chr5:29678217-29702410	WT	A11a	OK	11.8055	6.03198	-0.968761	-1.82822	0.0003	0.0055282	yes	1.95716	UDP-glucosyltransferase family protein
XLOC_029435	XLOC_029435	Medtr5g094130	chr5:41112259-41115481	WT	A11a	OK	40.6653	20.8325	-0.964962	-2.33391	5e-05	0.00119949	yes	1.95201	ATPase, V0 complex, subunit E
XLOC_022786	XLOC_022786	Medtr4g131060	chr4:54658656-54660685	WT	A11a	OK	146.975	75.3121	-0.964613	-2.59992	5e-05	0.00119949	yes	1.95154	CBL-interacting kinase
XLOC_010998	XLOC_010998	Medtr2g049420	chr2:21778930-21789410	WT	A11a	OK	28.4149	14.5706	-0.963581	-2.44053	5e-05	0.00119949	yes	1.95014	NLI interacting factor-like phosphatase
XLOC_048246	XLOC_048246	Medtr8g107110	chr8:45257084-45257941	WT	A11a	OK	13.8377	7.09933	-0.962846	-1.89092	0.00045	0.00766446	yes	1.94915	EF hand calcium-binding family protein
XLOC_048748	XLOC_048748	Medtr0011s0280	scaffold0011:229704-232158	WT	A11a	OK	27.3825	14.0508	-0.962602	-2.48123	5e-05	0.00119949	yes	1.94882	NADP-dependent alkenal double bond reductase P1
XLOC_005933	XLOC_005933	Medtr1g097300	chr1:43886554-43891021	WT	A11a	OK	15.4933	7.95511	-0.961688	-2.56235	5e-05	0.00119949	yes	1.94759	NAC transcription factor-like protein
XLOC_017568	XLOC_017568	Medtr3g071480	chr3:32066013-32070026	WT	A11a	OK	10.1428	5.20788	-0.961688	-2.32544	5e-05	0.00119949	yes	1.94759	LRR receptor-like kinase
XLOC_018818	XLOC_018818	Medtr3g108808	chr3:50288411-50292946	WT	A11a	OK	10.4338	5.36014	-0.960919	-2.26174	5e-05	0.00119949	yes	1.94655	zinc finger (C3HC4-type RING finger) family protein
XLOC_041292	XLOC_041292	Medtr7g084300	chr7:32529996-32532176	WT	A11a	OK	338.95	174.317	-0.959359	-2.37343	5e-05	0.00119949	yes	1.94445	chalcone and stilbene synthase family protein
XLOC_003734	XLOC_003734	Medtr1g023400	chr1:7487489-7488551	WT	A11a	OK	5.94016	3.05618	-0.958773	-1.55385	0.0026	0.0303641	yes	1.94366	F-box protein interaction domain protein
XLOC_032160	XLOC_032160	Medtr5g091950	chr5:40125046-40132417	WT	A11a	OK	5.20455	2.67913	-0.958005	-2.06041	5e-05	0.00119949	yes	1.94262	LRR receptor-like kinase
XLOC_029727	XLOC_029727	Medtr5g006520	chr5:938993-947355	WT	A11a	OK	5.98092	3.07923	-0.957796	-2.50352	5e-05	0.00119949	yes	1.94234	kinase interacting (KIP1-like) family protein, putative
XLOC_002922	XLOC_002922	Medtr1g106030	chr1:47964002-47964797	WT	A11a	OK	29.502	15.1922	-0.957479	-1.8636	0.0005	0.00835476	yes	1.94191	phytosulfokine precursor protein
XLOC_030331	XLOC_030331	Medtr5g025230,Medtr5g025250	chr5:10229376-10240138	WT	A11a	OK	6.31149	3.25041	-0.957357	-1.87546	0.0006	0.00967363	yes	1.94175	carotenoid cleavage dioxygenase 4a-6
XLOC_031739	XLOC_031739	Medtr5g079610	chr5:34038506-34041796	WT	A11a	OK	7.21861	3.72154	-0.955822	-1.87611	0.0002	0.00396024	yes	1.93968	plastid movement impaired protein
XLOC_022810	XLOC_022810	Medtr4g131800	chr4:54984477-54994825	WT	A11a	OK	3.11372	1.60529	-0.955803	-1.47667	0.00335	0.0365805	yes	1.93966	glucose 6-phosphate/phosphate translocator 1
XLOC_018219	XLOC_018219	Medtr3g091400	chr3:41580463-41584421	WT	A11a	OK	9.53194	4.9145	-0.955727	-1.43395	0.00435	0.044546	yes	1.93956	phosphatidylinositol 3- and 4-kinase family protein
XLOC_002380	XLOC_002380	Medtr1g088885	chr1:39820959-39825413	WT	A11a	OK	3.1659	1.63235	-0.955665	-1.66432	0.0017	0.0218926	yes	1.93947	phototropic-responsive NPH3 family protein
XLOC_047790	XLOC_047790	Medtr8g092680	chr8:38784454-38786802	WT	A11a	OK	273.998	141.357	-0.954822	-2.14883	5e-05	0.00119949	yes	1.93834	plastid lipid-associated protein
XLOC_012138	XLOC_012138	Medtr2g097520	chr2:41639629-41642466	WT	A11a	OK	26.3084	13.5731	-0.954776	-2.28419	5e-05	0.00119949	yes	1.93828	haloacid dehalogenase-like hydrolase
XLOC_021607	XLOC_021607	Medtr4g091670	chr4:36360382-36367459	WT	A11a	OK	8.68894	4.48295	-0.95473	-1.93585	0.0002	0.00396024	yes	1.93822	G-type lectin S-receptor-like Serine/Threonine-kinase
XLOC_049861	XLOC_049861	Medtr0212s0040	scaffold0212:13042-16672	WT	A11a	OK	1.76964	0.913911	-0.95333	-1.56651	0.002	0.0247868	yes	1.93634	ATP synthase F1, alpha subunit
XLOC_029719	XLOC_029719	Medtr5g006400	chr5:897318-897987	WT	A11a	OK	27.5784	14.2429	-0.953289	-2.07966	5e-05	0.00119949	yes	1.93628	heat shock 22 kDa protein
XLOC_026717	XLOC_026717	Medtr4g131060	chr4:54662055-54662290	WT	A11a	OK	103.77	53.6328	-0.952206	-1.60203	0.0028	0.0320541	yes	1.93483	CBL-interacting kinase
XLOC_014826	XLOC_014826	Medtr3g088640	chr3:40375754-40380004	WT	A11a	OK	4.11987	2.13085	-0.951168	-1.98176	0.00015	0.0031025	yes	1.93344	adenine nucleotide alpha hydrolase-like domain kinase
XLOC_031994	XLOC_031994	Medtr5g087390,Medtr5g087410	chr5:37857587-37880939	WT	A11a	OK	72.8542	37.6837	-0.951073	-2.01437	5e-05	0.00119949	yes	1.93331	indole-3-acetaldehyde oxidase
XLOC_041300	XLOC_041300	Medtr7g084620	chr7:32647946-32651304	WT	A11a	OK	4.54046	2.34933	-0.950591	-1.49643	0.0033	0.0361881	yes	1.93266	salicylic acid carboxyl methyltransferase
XLOC_002749	XLOC_002749	Medtr1g100753	chr1:45685248-45685872	WT	A11a	OK	36.0822	18.6761	-0.950092	-2.09897	5e-05	0.00119949	yes	1.932	3-hexulose-6-phosphate isomerase, putative
XLOC_008896	XLOC_008896	Medtr2g081110	chr2:34012169-34016270	WT	A11a	OK	2.05406	1.06356	-0.949577	-1.47488	0.00445	0.0452959	yes	1.93131	cyclic nucleotide-gated ion channel-like protein
XLOC_035446	XLOC_035446	Medtr6g048310,Medtr6g048350	chr6:17432635-17456856	WT	A11a	OK	2.89553	1.49941	-0.949434	-1.41187	0.0048	0.0479263	yes	1.93111	stress up-regulated Nod 19 protein
XLOC_018277	XLOC_018277	Medtr3g092810	chr3:42431011-42432715	WT	A11a	OK	14.8708	7.70234	-0.949111	-2.24965	5e-05	0.00119949	yes	1.93068	hypothetical protein
XLOC_020418	XLOC_020418	Medtr4g034790,Medtr4g051370,Medtr4g051375	chr4:18332186-18342070	WT	A11a	OK	13.1625	6.82441	-0.947654	-1.82867	5e-05	0.00119949	yes	1.92873	cytochrome B(amino-terminal)/b6/petB protein
XLOC_008994	XLOC_008994	Medtr2g084595	chr2:35802450-35806473	WT	A11a	OK	8.96403	4.64808	-0.947514	-2.32721	5e-05	0.00119949	yes	1.92855	phototropic-responsive NPH3 family protein
XLOC_046106	XLOC_046106	Medtr8g027920,Medtr8g027955,Medtr8g027965,Medtr8g027970	chr8:10241322-10286159	WT	A11a	OK	5.65105	2.93055	-0.947346	-1.84706	0.00025	0.00473979	yes	1.92832	indole-3-acetic acid-amido synthetase
XLOC_049669	XLOC_049669	Medtr0148s0080	scaffold0148:24846-28890	WT	A11a	OK	9.198	4.77395	-0.946138	-2.38886	5e-05	0.00119949	yes	1.92671	S-locus lectin kinase family protein
XLOC_027337	XLOC_027337	Medtr5g020990,Medtr5g021010,Medtr5g021020	chr5:8051384-8061262	WT	A11a	OK	8.77566	4.55494	-0.946076	-1.90797	0.00025	0.00473979	yes	1.92663	P-loop nucleoside triphosphate hydrolase superfamily protein
XLOC_010220	XLOC_010220	Medtr2g022680	chr2:7868673-7872724	WT	A11a	OK	71.392	37.0977	-0.944432	-2.61859	5e-05	0.00119949	yes	1.92443	E3 ubiquitin-protein ligase RHF2A, putative
XLOC_021061	XLOC_021061	Medtr4g074120	chr4:28177311-28183137	WT	A11a	OK	35.1377	18.2693	-0.943599	-2.44846	5e-05	0.00119949	yes	1.92332	DUF3755 family protein
XLOC_030005	XLOC_030005	Medtr5g014430	chr5:4853329-4857082	WT	A11a	OK	312.975	162.841	-0.942582	-2.24465	5e-05	0.00119949	yes	1.92196	CAAX protease self-immunity protein
XLOC_013609	XLOC_013609	Medtr3g051770	chr3:20500556-20506458	WT	A11a	OK	1.79645	0.935019	-0.942082	-1.50926	0.0033	0.0361881	yes	1.9213	calmodulin-domain kinase CDPK protein
XLOC_045348	XLOC_045348	Medtr8g104200	chr8:43876358-43883717	WT	A11a	OK	5.66591	2.94916	-0.942006	-2.05904	5e-05	0.00119949	yes	1.9212	kinesin motor catalytic domain protein
XLOC_014848	XLOC_014848	Medtr3g088845	chr3:40659628-40665244	WT	A11a	OK	5.33875	2.77915	-0.941859	-1.76056	0.00135	0.0183456	yes	1.921	2-oxoisovalerate dehydrogenase subunit alpha
XLOC_038628	XLOC_038628	Medtr7g094750	chr7:37800280-37804964	WT	A11a	OK	6.35313	3.30729	-0.94182	-1.99241	0.0001	0.00219049	yes	1.92095	Pmr5/Cas1p GDSL/SGNH-like acyl-esterase family protein
XLOC_012084	XLOC_012084	Medtr2g095440	chr2:40772636-40777017	WT	A11a	OK	10.9691	5.71135	-0.941546	-2.32155	5e-05	0.00119949	yes	1.92059	ABC transporter family protein
XLOC_025191	XLOC_025191	Medtr4g093580	chr4:37134679-37137945	WT	A11a	OK	21.4129	11.1538	-0.940948	-2.09018	5e-05	0.00119949	yes	1.91979	beta-ureidopropionase-like protein
XLOC_002020	XLOC_002020	Medtr1g076990	chr1:34353454-34359940	WT	A11a	OK	13.4034	6.98175	-0.940938	-2.34783	5e-05	0.00119949	yes	1.91978	PHD finger plant-like protein
XLOC_009134	XLOC_009134	Medtr2g089360	chr2:37763974-37766790	WT	A11a	OK	9.65641	5.03183	-0.940404	-2.3476	5e-05	0.00119949	yes	1.91907	G-type lectin S-receptor-like Serine/Threonine-kinase plant
XLOC_022706	XLOC_022706	-	chr4:53550661-53551149	WT	A11a	OK	148.655	77.4704	-0.940251	-2.29077	5e-05	0.00119949	yes	1.91886	#N/A
XLOC_021799	XLOC_021799	Medtr4g094882	chr4:39197763-39208517	WT	A11a	OK	91.4546	47.667	-0.940066	-1.5507	0.0022	0.0267448	yes	1.91862	chromosome-associated kinesin KIF4A-like protein
XLOC_008296	XLOC_008296	Medtr2g054130	chr2:23141987-23146897	WT	A11a	OK	22.3523	11.6517	-0.939882	-2.29309	5e-05	0.00119949	yes	1.91837	SOUL heme-binding family protein
XLOC_014852	XLOC_014852	Medtr3g088895	chr3:40692424-40696084	WT	A11a	OK	39.9572	20.8506	-0.938366	-2.47834	5e-05	0.00119949	yes	1.91636	F-box SKP2A-like protein
XLOC_014167	XLOC_014167	Medtr3g067685	chr3:30295065-30299197	WT	A11a	OK	30.8708	16.1093	-0.938346	-2.37849	5e-05	0.00119949	yes	1.91633	armadillo/beta-catenin repeat protein
XLOC_017024	XLOC_017024	Medtr3g058410	chr3:23157581-23159265	WT	A11a	OK	46.6083	24.3322	-0.937719	-2.55543	5e-05	0.00119949	yes	1.9155	serine acetyltransferase
XLOC_045223	XLOC_045223	Medtr8g099985	chr8:42339582-42344702	WT	A11a	OK	28.2982	14.7766	-0.937393	-2.03041	5e-05	0.00119949	yes	1.91506	trehalase
XLOC_019338	XLOC_019338	Medtr3g101930	chr3:46955042-46955786	WT	A11a	OK	11.1773	5.83948	-0.936654	-1.68494	0.0017	0.0218926	yes	1.91408	HXXXD-type acyl-transferase family protein
XLOC_018765	XLOC_018765	Medtr3g107320	chr3:49508622-49512160	WT	A11a	OK	1.79241	0.936772	-0.93613	-1.5199	0.0039	0.0410124	yes	1.91339	phospholipase D alpha 1
XLOC_014351	XLOC_014351	Medtr3g073780	chr3:33296991-33301686	WT	A11a	OK	7.77148	4.06168	-0.936114	-1.53412	0.00125	0.0172969	yes	1.91337	high affinity sulfate transporter type 1
XLOC_032166	XLOC_032166	Medtr5g092060	chr5:40189314-40192617	WT	A11a	OK	9.2283	4.82312	-0.936099	-1.4944	0.00285	0.032461	yes	1.91335	Ras-related small GTP-binding family protein
XLOC_027104	XLOC_027104	Medtr5g014140	chr5:4701536-4707240	WT	A11a	OK	7.39746	3.86729	-0.935707	-1.9989	5e-05	0.00119949	yes	1.91283	pyruvate kinase family protein
XLOC_024928	XLOC_024928	Medtr4g084660	chr4:32980104-32997024	WT	A11a	OK	22.7135	11.8845	-0.934474	-2.36626	5e-05	0.00119949	yes	1.91119	P-loop nucleoside triphosphate hydrolase superfamily protein
XLOC_035100	XLOC_035100	Medtr6g033295	chr6:10620084-10621994	WT	A11a	OK	29.9793	15.6976	-0.933425	-2.11105	0.0002	0.00396024	yes	1.9098	hypothetical protein
XLOC_029645	XLOC_029645	Medtr5g099220	chr5:43494369-43501258	WT	A11a	OK	17.1437	8.97685	-0.933398	-2.13589	5e-05	0.00119949	yes	1.90977	nucleic acid-binding protein, putative
XLOC_014477	XLOC_014477	Medtr3g078320	chr3:35287761-35290728	WT	A11a	OK	43.6052	22.8333	-0.933364	-2.18056	5e-05	0.00119949	yes	1.90972	thiol-disulfide oxidoreductase DCC
XLOC_031858	XLOC_031858	Medtr5g083160	chr5:35882384-35884524	WT	A11a	OK	10.0056	5.23999	-0.933178	-2.16776	5e-05	0.00119949	yes	1.90948	peptide N-acetyl-beta-D-glucosaminyl asparaginase amidase A
XLOC_015292	XLOC_015292	Medtr3g103300	chr3:47642977-47645963	WT	A11a	OK	43.0588	22.5575	-0.9327	-2.52194	5e-05	0.00119949	yes	1.90885	lecithin:cholesterol acyltransferase family protein
XLOC_014329	XLOC_014329	Medtr3g073100	chr3:32936676-32940905	WT	A11a	OK	15.2953	8.01413	-0.932469	-2.48676	5e-05	0.00119949	yes	1.90854	phosphatidylinositol-4-phosphate 5-kinase family protein
XLOC_026533	XLOC_026533	-	chr4:18158812-18159334	WT	A11a	OK	53.0128	27.7843	-0.932073	-2.12615	5e-05	0.00119949	yes	1.90802	#N/A
XLOC_004007	XLOC_004007	Medtr1g032490	chr1:11546393-11547830	WT	A11a	OK	12.0073	6.29676	-0.931228	-1.95191	0.0001	0.00219049	yes	1.9069	limonoid UDP-glucosyltransferase-like protein
XLOC_018966	XLOC_018966	Medtr3g112180	chr3:52528487-52531574	WT	A11a	OK	7.31758	3.83907	-0.93061	-1.73451	0.0009	0.0133353	yes	1.90608	omega-hydroxypalmitate O-feruloyl transferase
XLOC_009198	XLOC_009198	Medtr2g090360	chr2:38464802-38475403	WT	A11a	OK	11.6206	6.09679	-0.93056	-1.6622	0.0015	0.0198681	yes	1.90602	structural constituent of cell wall protein, putative
XLOC_012302	XLOC_012302	Medtr2g102510	chr2:44161868-44166453	WT	A11a	OK	259.898	136.518	-0.928856	-2.07524	5e-05	0.00119949	yes	1.90377	D-glycerate 3-kinase
XLOC_008317	XLOC_008317	Medtr2g055250	chr2:23687044-23688603	WT	A11a	OK	3.95059	2.07575	-0.928435	-1.64454	0.0013	0.017829	yes	1.90321	F-box protein
XLOC_039801	XLOC_039801	Medtr7g021530	chr7:6831280-6837332	WT	A11a	OK	13.4786	7.08202	-0.928434	-2.37551	5e-05	0.00119949	yes	1.90321	phosphatase 2C family protein
XLOC_011033	XLOC_011033	Medtr2g049790	chr2:22365713-22373554	WT	A11a	OK	52.6245	27.6602	-0.927924	-2.13875	5e-05	0.00119949	yes	1.90254	CBL-interacting kinase
XLOC_003215	XLOC_003215	Medtr1g115820	chr1:52317576-52318974	WT	A11a	OK	13.4393	7.0656	-0.927576	-1.98667	0.00015	0.0031025	yes	1.90208	chalcone-flavanone isomerase family protein
XLOC_017151	XLOC_017151	Medtr3g462990	chr3:25211741-25212337	WT	A11a	OK	1438.94	757.088	-0.926479	-2.14809	5e-05	0.00119949	yes	1.90063	thylakoid soluble phosphoprotein TSP9 protein
XLOC_018317	XLOC_018317	Medtr3g094000	chr3:42944477-42946379	WT	A11a	OK	6.54828	3.44657	-0.925955	-1.89272	0.00025	0.00473979	yes	1.89994	RING-H2 zinc finger protein
XLOC_005412	XLOC_005412	Medtr1g079763	chr1:35420544-35423926	WT	A11a	OK	64.711	34.0604	-0.925916	-2.51375	5e-05	0.00119949	yes	1.89989	plant/MNJ8-150 protein
XLOC_047972	XLOC_047972	Medtr8g098435	chr8:41064631-41066861	WT	A11a	OK	16.3015	8.58624	-0.924905	-2.394	5e-05	0.00119949	yes	1.89856	cytochrome P450 family 94 protein
XLOC_026953	XLOC_026953	Medtr5g010090	chr5:2623745-2625960	WT	A11a	OK	40.3361	21.2475	-0.924778	-2.39347	5e-05	0.00119949	yes	1.89839	phosphoglycerate mutase family protein
XLOC_028583	XLOC_028583	Medtr5g068710	chr5:29098583-29102600	WT	A11a	OK	12.3709	6.5166	-0.924757	-2.03778	5e-05	0.00119949	yes	1.89836	autophagy-related protein
XLOC_021026	XLOC_021026	Medtr4g072770	chr4:27411225-27557738	WT	A11a	OK	60.3988	31.8284	-0.924206	-1.7761	0.0009	0.0133353	yes	1.89764	SAUR-like auxin-responsive family protein
XLOC_021263	XLOC_021263	Medtr4g080340	chr4:31166161-31167125	WT	A11a	OK	11.5198	6.07113	-0.92408	-1.85275	0.00025	0.00473979	yes	1.89747	DUF1685 family protein
XLOC_031689	XLOC_031689	Medtr5g077770	chr5:33192708-33203844	WT	A11a	OK	3.71818	1.96184	-0.922389	-1.5333	0.00245	0.0289795	yes	1.89525	potassium outward rectifying channel protein
XLOC_000306	XLOC_000306	Medtr1g017080	chr1:4656187-4662387	WT	A11a	OK	5.13382	2.71016	-0.921656	-1.77657	0.0007	0.0109611	yes	1.89429	homeobox knotted-like protein
XLOC_002234	XLOC_002234	Medtr1g084200	chr1:37614250-37615143	WT	A11a	OK	546.754	288.962	-0.920012	-2.23409	5e-05	0.00119949	yes	1.89213	plant/F25P12-18 protein
XLOC_032239	XLOC_032239	Medtr5g094150	chr5:41118548-41126697	WT	A11a	OK	3.04215	1.60801	-0.919819	-1.87828	0.00025	0.00473979	yes	1.89188	cytosine specific DNA methyltransferase replication foci domain protein
XLOC_031071	XLOC_031071	Medtr5g055070	chr5:22688489-22692583	WT	A11a	OK	5.10269	2.6982	-0.919259	-1.96616	0.00015	0.0031025	yes	1.89114	S-locus lectin kinase family protein
XLOC_014029	XLOC_014029	Medtr3g062140,Medtr3g062180,Medtr3g062320,Medtr3g062340,Medtr3g062400,Medtr3g062420,Medtr3g467640	chr3:27908005-28188696	WT	A11a	OK	54.5385	28.9149	-0.915463	-1.77025	0.00075	0.0115709	yes	1.88617	LRR and NB-ARC domain disease resistance protein
XLOC_002894	XLOC_002894	Medtr1g105650	chr1:47634425-47637660	WT	A11a	OK	8.91591	4.72879	-0.914913	-1.87009	0.0002	0.00396024	yes	1.88546	cysteine-rich receptor-kinase-like protein
XLOC_005664	XLOC_005664	Medtr1g088430	chr1:39538248-39544838	WT	A11a	OK	7.25537	3.84864	-0.914702	-1.55478	0.00165	0.021387	yes	1.88518	magnesium/proton exchanger-like protein
XLOC_006335	XLOC_006335	Medtr1g110870	chr1:50054284-50056406	WT	A11a	OK	35.9782	19.1143	-0.912473	-2.49999	5e-05	0.00119949	yes	1.88227	zinc finger constans-like protein
XLOC_041651	XLOC_041651	Medtr7g094470	chr7:37600189-37605011	WT	A11a	OK	157.758	83.8369	-0.912058	-1.77489	0.0006	0.00967363	yes	1.88173	transmembrane protein, putative
XLOC_004665	XLOC_004665	Medtr1g054525	chr1:23595913-23596881	WT	A11a	OK	96.2961	51.1816	-0.911853	-2.55824	5e-05	0.00119949	yes	1.88146	disease resistance response protein
XLOC_024993	XLOC_024993	Medtr4g086835	chr4:34052307-34055775	WT	A11a	OK	18.2946	9.72673	-0.911394	-2.36853	5e-05	0.00119949	yes	1.88086	myb-like transcription factor family protein
XLOC_033487	XLOC_033487	Medtr6g444980	chr6:15568284-15571047	WT	A11a	OK	46.3783	24.6619	-0.911168	-2.43973	5e-05	0.00119949	yes	1.88057	myb-like transcription factor family protein
XLOC_044674	XLOC_044674	Medtr8g079280	chr8:33897974-33919432	WT	A11a	OK	3.22764	1.71748	-0.910182	-1.55783	0.0033	0.0361881	yes	1.87928	NB-ARC domain disease resistance protein
XLOC_014277	XLOC_014277	Medtr3g070970	chr3:31863253-31865383	WT	A11a	OK	10.9775	5.84546	-0.909161	-1.81456	0.0005	0.00835476	yes	1.87795	transcription factor
XLOC_043213	XLOC_043213	Medtr8g023830	chr8:8682818-8687402	WT	A11a	OK	37.8259	20.143	-0.909096	-2.36533	5e-05	0.00119949	yes	1.87787	endonuclease/exonuclease/phosphatase family protein
XLOC_014560	XLOC_014560	Medtr3g081090	chr3:36723908-36726921	WT	A11a	OK	38.3983	20.4538	-0.908673	-2.23044	5e-05	0.00119949	yes	1.87732	DCD (development and cell death) domain protein
XLOC_007049	XLOC_007049	Medtr2g013980	chr2:3859523-3866296	WT	A11a	OK	6.45695	3.44099	-0.908031	-2.17195	5e-05	0.00119949	yes	1.87648	telomerase activating protein Est1
XLOC_036230	XLOC_036230	Medtr6g088810	chr6:33962263-33967034	WT	A11a	OK	18.3231	9.76786	-0.907552	-1.98275	0.0002	0.00396024	yes	1.87586	pectinesterase
XLOC_014082	XLOC_014082	Medtr3g064090	chr3:28823631-28828033	WT	A11a	OK	3.03663	1.61889	-0.907467	-1.69172	0.00085	0.0127707	yes	1.87575	cysteine-rich RLK (receptor-like kinase) protein
XLOC_022862	XLOC_022862	Medtr4g132860	chr4:55571620-55575664	WT	A11a	OK	3.56761	1.90259	-0.906992	-1.40004	0.0044	0.0448905	yes	1.87513	Serine/Threonine-kinase HT1-like protein
XLOC_002920	XLOC_002920	Medtr1g105970	chr1:47891637-47894761	WT	A11a	OK	54.5976	29.1187	-0.90689	-2.41658	5e-05	0.00119949	yes	1.875	tubulin alpha-6 chain, putative
XLOC_017854	XLOC_017854	Medtr3g080190	chr3:36269149-36273241	WT	A11a	OK	14.9923	8.0018	-0.905824	-2.27687	5e-05	0.00119949	yes	1.87361	glycosyl hydrolase family 9 protein
XLOC_032249	XLOC_032249	Medtr5g094390	chr5:41244096-41246815	WT	A11a	OK	4.07523	2.17677	-0.904694	-1.57246	0.00185	0.0233424	yes	1.87215	Serine/Threonine-kinase WNK11-like protein
XLOC_030400	XLOC_030400	Medtr5g027220	chr5:11293970-11297763	WT	A11a	OK	27.9018	14.9064	-0.904421	-2.33115	5e-05	0.00119949	yes	1.87179	plant/K24G6-12 protein
XLOC_000476	XLOC_000476	Medtr1g022950	chr1:7253561-7256936	WT	A11a	OK	18.6986	9.9898	-0.904406	-2.04031	0.0001	0.00219049	yes	1.87177	TRAM, LAG1 and CLN8 (TLC) lipid-sensing domain protein
XLOC_046113	XLOC_046113	Medtr8g028075	chr8:10413334-10419227	WT	A11a	OK	2.71119	1.44849	-0.904383	-1.41611	0.0049	0.0486651	yes	1.87174	dopamine beta-monooxygenase
XLOC_014304	XLOC_014304	Medtr3g072300	chr3:32468173-32473014	WT	A11a	OK	15.5277	8.29771	-0.904055	-2.21075	5e-05	0.00119949	yes	1.87132	peptide/nitrate transporter
XLOC_024373	XLOC_024373	Medtr4g066170	chr4:24959920-24968304	WT	A11a	OK	77.5954	41.4787	-0.9036	-2.23705	5e-05	0.00119949	yes	1.87073	linoleate 13S-lipoxygenase 2-1, related protein
XLOC_019409	XLOC_019409	Medtr4g005750	chr4:349552-353302	WT	A11a	OK	21.4909	11.4885	-0.903527	-2.33644	5e-05	0.00119949	yes	1.87063	4-coumarate:CoA ligase-like protein
XLOC_024331	XLOC_024331	Medtr4g065017	chr4:24357510-24360058	WT	A11a	OK	4.81606	2.57543	-0.903041	-1.50654	0.00335	0.0365805	yes	1.87	myb transcription factor
XLOC_036696	XLOC_036696	Medtr7g014670	chr7:4210052-4211092	WT	A11a	OK	7.416	3.96627	-0.902859	-1.46755	0.0046	0.0464058	yes	1.86977	transferase family protein
XLOC_010268	XLOC_010268	Medtr2g024120	chr2:8581476-8588201	WT	A11a	OK	6.22983	3.33198	-0.902814	-1.54052	0.00325	0.0357987	yes	1.86971	core-2/I-branching enzyme
XLOC_008457	XLOC_008457	Medtr2g062270	chr2:26277642-26285719	WT	A11a	OK	17.5525	9.39278	-0.902055	-2.22079	5e-05	0.00119949	yes	1.86873	MFS transporter
XLOC_031885	XLOC_031885	Medtr5g083740	chr5:36120767-36124138	WT	A11a	OK	21.4367	11.4742	-0.901688	-2.41083	5e-05	0.00119949	yes	1.86825	PLAC8 family protein
XLOC_046063	XLOC_046063	Medtr8g027255	chr8:9568140-9570424	WT	A11a	OK	22.4168	12.0007	-0.901466	-1.83834	0.0004	0.00698036	yes	1.86796	yippee family zinc-binding protein, putative
XLOC_005613	XLOC_005613	Medtr1g086350	chr1:38640291-38643291	WT	A11a	OK	20.5305	10.9911	-0.901436	-1.98411	5e-05	0.00119949	yes	1.86792	protein phosphatase 2C-like protein
XLOC_031282	XLOC_031282	Medtr5g064540	chr5:27103766-27108263	WT	A11a	OK	9.52612	5.10081	-0.901162	-1.95662	5e-05	0.00119949	yes	1.86757	Serine/Threonine-kinase SAPK1-like protein
XLOC_007194	XLOC_007194	Medtr2g018175	chr2:5719062-5720112	WT	A11a	OK	4.17359	2.23633	-0.900155	-1.4722	0.00315	0.034978	yes	1.86627	senescence regulator
XLOC_018122	XLOC_018122	Medtr3g087860	chr3:39816109-39818622	WT	A11a	OK	13.6154	7.29786	-0.899693	-1.96297	0.0001	0.00219049	yes	1.86567	NAD(P)-binding rossmann-fold protein
XLOC_031198	XLOC_031198	Medtr5g060950	chr5:25349558-25357268	WT	A11a	OK	6.25201	3.35198	-0.899307	-1.53378	0.00225	0.0272106	yes	1.86517	BZIP family transcription factor
XLOC_036123	XLOC_036123	Medtr6g086115	chr6:32268376-32272379	WT	A11a	OK	574.618	308.328	-0.89814	-2.04524	0.00015	0.0031025	yes	1.86366	LRR extensin-like protein
XLOC_032146	XLOC_032146	Medtr5g091640	chr5:39960654-39962522	WT	A11a	OK	8.17796	4.38961	-0.897648	-1.92914	5e-05	0.00119949	yes	1.86303	PPR containing plant-like protein
XLOC_007445	XLOC_007445	Medtr2g026130	chr2:9432763-9435905	WT	A11a	OK	36.6601	19.6853	-0.897091	-2.50013	5e-05	0.00119949	yes	1.86231	armadillo/beta-catenin-like repeat protein
XLOC_039324	XLOC_039324	Medtr7g116600	chr7:48139276-48141966	WT	A11a	OK	9.37081	5.03303	-0.896745	-2.0287	5e-05	0.00119949	yes	1.86186	plant U-box protein
XLOC_017684	XLOC_017684	Medtr3g074250	chr3:33544477-33549264	WT	A11a	OK	74.8631	40.2136	-0.896573	-2.32474	5e-05	0.00119949	yes	1.86164	S-adenosylmethionine-dependent methyltransferase
XLOC_034826	XLOC_034826	Medtr6g016875,Medtr6g016880	chr6:6396006-6642810	WT	A11a	OK	53.0564	28.5103	-0.896042	-1.63304	0.00155	0.0203774	yes	1.86095	Pmr5/Cas1p GDSL/SGNH-like acyl-esterase family protein
XLOC_011028	XLOC_011028	Medtr2g049670	chr2:22304640-22307554	WT	A11a	OK	5.65518	3.03889	-0.896028	-1.6537	0.00155	0.0203774	yes	1.86094	carbohydrate-binding X8 domain protein
XLOC_011578	XLOC_011578	Medtr2g078210	chr2:32509623-32513566	WT	A11a	OK	3.44473	1.85189	-0.89539	-1.51248	0.00315	0.034978	yes	1.86011	calmodulin-binding protein
XLOC_047816	XLOC_047816	Medtr8g093450	chr8:39035598-39037395	WT	A11a	OK	62.7025	33.712	-0.895261	-1.54466	0.00285	0.032461	yes	1.85995	hypothetical protein
XLOC_037601	XLOC_037601	Medtr7g061018	chr7:22045925-22047463	WT	A11a	OK	142.831	76.8379	-0.89442	-2.46723	5e-05	0.00119949	yes	1.85886	metallothionein
XLOC_037647	XLOC_037647	Medtr7g063440	chr7:23112104-23121349	WT	A11a	OK	64.7086	34.8619	-0.892305	-2.42317	5e-05	0.00119949	yes	1.85614	chromosome condensation regulator RCC1 repeat protein
XLOC_028587	XLOC_028587	Medtr5g068760	chr5:29126986-29128042	WT	A11a	OK	8.44286	4.54905	-0.892166	-1.58509	0.0023	0.0276286	yes	1.85596	Kazal-type serine protease inhibitor
XLOC_017538	XLOC_017538	Medtr3g070340	chr3:31533673-31536436	WT	A11a	OK	1593.53	858.934	-0.891605	-1.69064	0.00095	0.0139324	yes	1.85524	light-harvesting complex I chlorophyll A/B-binding protein
XLOC_041232	XLOC_041232	Medtr7g082590,Medtr7g082640	chr7:31658838-31672199	WT	A11a	OK	73.3539	39.5576	-0.890921	-2.25222	5e-05	0.00119949	yes	1.85436	Lipid transfer protein
XLOC_026223	XLOC_026223	Medtr4g127360,Medtr4g127370	chr4:52848144-52858059	WT	A11a	OK	264.069	142.47	-0.890256	-1.99321	0.00015	0.0031025	yes	1.8535	macrophage migration inhibition factor-like protein
XLOC_014691	XLOC_014691	Medtr3g085180	chr3:38492622-38497369	WT	A11a	OK	15.9385	8.60011	-0.890089	-1.89242	0.00025	0.00473979	yes	1.85329	squamosa promoter-binding-like protein
XLOC_049213	XLOC_049213	Medtr0053s0030	scaffold0053:15780-25812	WT	A11a	OK	11.2924	6.09464	-0.889737	-2.11112	5e-05	0.00119949	yes	1.85284	ubiquinone biosynthesis protein UbiB
XLOC_042536	XLOC_042536	-	chr7:23483108-23483463	WT	A11a	OK	97.0939	52.4449	-0.88858	-2.04058	0.0001	0.00219049	yes	1.85135	#N/A
XLOC_007563	XLOC_007563	Medtr2g029990	chr2:11236668-11238596	WT	A11a	OK	3.90953	2.11222	-0.888234	-1.534	0.0036	0.0385569	yes	1.85091	F-box protein interaction domain protein
XLOC_009442	XLOC_009442	Medtr2g098630	chr2:42217813-42222735	WT	A11a	OK	10.5756	5.71603	-0.887658	-1.78822	0.0007	0.0109611	yes	1.85017	histidine methyltransferase-like protein
XLOC_034583	XLOC_034583	Medtr6g009260	chr6:2700499-2707070	WT	A11a	OK	5.06385	2.73741	-0.887423	-1.53048	0.0023	0.0276286	yes	1.84987	inositol polyphosphate 5-phosphatase I
XLOC_042171	XLOC_042171	Medtr7g109830	chr7:44994690-45000384	WT	A11a	OK	29.1438	15.7574	-0.887155	-2.44759	5e-05	0.00119949	yes	1.84953	long-chain fatty acyl CoA ligase
XLOC_011445	XLOC_011445	Medtr2g072470	chr2:30506989-30511132	WT	A11a	OK	85.0693	46.0001	-0.887003	-2.36525	5e-05	0.00119949	yes	1.84933	solanesyl diphosphate synthase
XLOC_004068	XLOC_004068	Medtr1g034360	chr1:12515363-12520422	WT	A11a	OK	25.0183	13.5327	-0.886538	-2.36691	5e-05	0.00119949	yes	1.84873	long-chain fatty acyl CoA ligase
XLOC_046635	XLOC_046635	Medtr8g056940	chr8:18873207-18874964	WT	A11a	OK	15.4786	8.37421	-0.886251	-1.57391	0.0016	0.0208769	yes	1.84837	glutathione S-transferase, amino-terminal domain protein
XLOC_028647	XLOC_028647	Medtr5g070320	chr5:29768958-29781845	WT	A11a	OK	15.6545	8.47271	-0.885685	-2.22745	5e-05	0.00119949	yes	1.84764	pleiotropic drug resistance subfamily G protein
XLOC_003308	XLOC_003308	Medtr1g008140	chr1:744519-748436	WT	A11a	OK	25.1418	13.6136	-0.885037	-2.43886	5e-05	0.00119949	yes	1.84681	pectinesterase/pectinesterase inhibitor
XLOC_023246	XLOC_023246	Medtr4g415290	chr4:4469707-4474758	WT	A11a	OK	26.1551	14.1699	-0.884263	-2.3519	5e-05	0.00119949	yes	1.84582	glycerol-3-phosphate acyltransferase
XLOC_038568	XLOC_038568	Medtr7g093040	chr7:36952481-36953300	WT	A11a	OK	80.4665	43.6115	-0.883682	-2.37098	5e-05	0.00119949	yes	1.84508	DUF761 domain protein
XLOC_042228	XLOC_042228	Medtr7g111570	chr7:45797210-45801860	WT	A11a	OK	38.0882	20.644	-0.883619	-2.24407	5e-05	0.00119949	yes	1.845	endonuclease or glycosyl hydrolase, putative
XLOC_029304	XLOC_029304	Medtr5g090770	chr5:39512108-39516018	WT	A11a	OK	3.86741	2.09801	-0.882348	-1.75401	0.0005	0.00835476	yes	1.84337	NPR1/NIM1-like regulatory protein, putative
XLOC_025890	XLOC_025890	Medtr4g115930	chr4:47905194-47908179	WT	A11a	OK	6.8704	3.72787	-0.882042	-1.56896	0.0022	0.0267448	yes	1.84298	RING-H2 zinc finger protein
XLOC_013806	XLOC_013806	Medtr3g061390,Medtr3g461430,Medtr3g461440	chr3:24377491-24415818	WT	A11a	OK	43.5627	23.6438	-0.881633	-2.30437	5e-05	0.00119949	yes	1.84246	transmembrane amino acid transporter family protein
XLOC_028954	XLOC_028954	Medtr5g080770	chr5:34582069-34586696	WT	A11a	OK	160.339	87.0542	-0.881139	-2.36719	5e-05	0.00119949	yes	1.84183	mannose-1-phosphate guanylyltransferase-like protein
XLOC_044211	XLOC_044211	Medtr8g064810,Medtr8g064840	chr8:27194181-27218164	WT	A11a	OK	22.9427	12.4597	-0.880763	-1.5448	0.0032	0.035409	yes	1.84135	protein disulfide isomerase (PDI)-like protein
XLOC_005349	XLOC_005349	Medtr1g077580	chr1:34623233-34630580	WT	A11a	OK	42.2324	22.9356	-0.880758	-2.25649	5e-05	0.00119949	yes	1.84134	endosomal targeting BRO1-like domain protein
XLOC_022942	XLOC_022942	-	chr4:56536794-56537023	WT	A11a	OK	5661.69	3074.81	-0.880735	-1.49591	0.003	0.0337125	yes	1.84131	#N/A
XLOC_045928	XLOC_045928	Medtr8g020560	chr8:7245070-7247406	WT	A11a	OK	11.9964	6.51606	-0.880527	-1.65912	0.00065	0.0103155	yes	1.84105	growth-regulating factor-like protein
XLOC_027507	XLOC_027507	Medtr5g025470	chr5:10337237-10340060	WT	A11a	OK	12.6886	6.89266	-0.880402	-2.14717	5e-05	0.00119949	yes	1.84089	white-brown-complex ABC transporter family protein
XLOC_027164	XLOC_027164	Medtr5g016100	chr5:5713750-5721629	WT	A11a	OK	79.0514	42.9444	-0.880322	-2.11023	5e-05	0.00119949	yes	1.84079	DUF1230 family protein
XLOC_037020	XLOC_037020	Medtr7g028945	chr7:10032926-10033624	WT	A11a	OK	27.7957	15.104	-0.879929	-1.76676	0.0006	0.00967363	yes	1.84028	transmembrane protein, putative
XLOC_003289	XLOC_003289	Medtr1g007520	chr1:419202-421087	WT	A11a	OK	14.6482	7.9603	-0.879828	-2.07549	5e-05	0.00119949	yes	1.84016	dehydration-responsive protein RD22
XLOC_017537	XLOC_017537	Medtr3g070330	chr3:31525661-31528811	WT	A11a	OK	435.991	237.047	-0.879126	-1.77779	0.00025	0.00473979	yes	1.83926	yippee family zinc-binding protein, putative
XLOC_016717	XLOC_016717	Medtr3g449790	chr3:17001979-17006128	WT	A11a	OK	95.4347	51.9533	-0.877297	-2.39956	5e-05	0.00119949	yes	1.83693	aldo/keto reductase family oxidoreductase
XLOC_005009	XLOC_005009	Medtr1g068970	chr1:29516804-29520210	WT	A11a	OK	73.7935	40.1749	-0.8772	-2.3891	5e-05	0.00119949	yes	1.83681	short-chain dehydrogenase TIC 32
XLOC_006240	XLOC_006240	-	chr1:48429400-48433366	WT	A11a	OK	271.586	147.898	-0.876808	-2.21187	5e-05	0.00119949	yes	1.83631	#N/A
XLOC_039387	XLOC_039387	Medtr7g118110	chr7:49018641-49023120	WT	A11a	OK	30.4374	16.5764	-0.876712	-1.67967	0.00115	0.0161981	yes	1.83619	tyrosine kinase domain protein
XLOC_041814	XLOC_041814	Medtr7g099670	chr7:39978619-39979123	WT	A11a	OK	609.947	332.278	-0.876291	-1.92076	0.0001	0.00219049	yes	1.83565	transmembrane protein, putative
XLOC_026101	XLOC_026101	Medtr4g123080	chr4:50809343-50811831	WT	A11a	OK	18.6781	10.1779	-0.875908	-2.23981	5e-05	0.00119949	yes	1.83516	protein phosphatase 2C-like protein
XLOC_046722	XLOC_046722	Medtr8g461110	chr8:21420640-21434168	WT	A11a	OK	1.66323	0.907136	-0.874599	-1.50321	0.00295	0.0333173	yes	1.8335	LRR receptor-like kinase, putative
XLOC_037276	XLOC_037276	Medtr7g046490	chr7:16489658-16491623	WT	A11a	OK	8.67163	4.73268	-0.873646	-1.89214	0.0001	0.00219049	yes	1.83229	UDP-glucosyltransferase family protein
XLOC_045811	XLOC_045811	Medtr8g015840	chr8:5209980-5211545	WT	A11a	OK	5.56069	3.03496	-0.873586	-1.59942	0.00145	0.0193636	yes	1.83221	Dof domain zinc finger protein
XLOC_047871	XLOC_047871	Medtr8g095320	chr8:39872603-39878971	WT	A11a	OK	102.466	55.9649	-0.872547	-2.06558	0.0001	0.00219049	yes	1.83089	ferrochelatase
XLOC_000678	XLOC_000678	Medtr1g029710	chr1:10267096-10277364	WT	A11a	OK	11.773	6.43277	-0.871966	-2.43178	5e-05	0.00119949	yes	1.83016	zinc finger CCCH domain protein, putative
XLOC_009106	XLOC_009106	Medtr2g088450	chr2:37288396-37293510	WT	A11a	OK	14.109	7.71151	-0.871535	-2.3143	5e-05	0.00119949	yes	1.82961	glutamate receptor 32
XLOC_010674	XLOC_010674	Medtr2g438740	chr2:15661807-15667019	WT	A11a	OK	77.0719	42.1358	-0.871156	-2.41551	5e-05	0.00119949	yes	1.82913	ankyrin repeat plant-like protein
XLOC_028833	XLOC_028833	Medtr5g076930,Medtr5g076940	chr5:32817050-32819970	WT	A11a	OK	8.30761	4.5429	-0.87082	-1.70027	0.00075	0.0115709	yes	1.8287	Pmr5/Cas1p GDSL/SGNH-like acyl-esterase family protein
XLOC_031375	XLOC_031375	Medtr5g067410	chr5:28475829-28478850	WT	A11a	OK	237.874	130.153	-0.86999	-2.25337	5e-05	0.00119949	yes	1.82765	glutamyl-tRNA reductase
XLOC_032122	XLOC_032122	Medtr5g090990	chr5:39639250-39642769	WT	A11a	OK	5.3557	2.93072	-0.869818	-1.65573	0.00165	0.021387	yes	1.82743	4-hydroxyphenylpyruvate dioxygenase
XLOC_004756	XLOC_004756	Medtr1g057420	chr1:25246886-25248100	WT	A11a	OK	79.3393	43.422	-0.869609	-2.37399	5e-05	0.00119949	yes	1.82717	late embryogenesis abundant hydroxyproline-rich glycoprotein
XLOC_008511	XLOC_008511	Medtr2g064295	chr2:27232940-27238876	WT	A11a	OK	2.75081	1.50563	-0.869491	-1.60205	0.00155	0.0203774	yes	1.82702	Ent-kaurene synthase
XLOC_035594	XLOC_035594	Medtr6g060380	chr6:20742967-20745996	WT	A11a	OK	73.2215	40.0993	-0.868689	-1.56013	0.0026	0.0303641	yes	1.826	transmembrane protein, putative
XLOC_001431	XLOC_001431	Medtr1g054935	chr1:24118449-24130074	WT	A11a	OK	44.5576	24.4042	-0.868538	-2.38931	5e-05	0.00119949	yes	1.82581	white-brown-complex ABC transporter family protein
XLOC_001668	XLOC_001668	Medtr1g064240	chr1:28260947-28265064	WT	A11a	OK	10.0763	5.51972	-0.868292	-1.9352	0.00025	0.00473979	yes	1.8255	cyclic nucleotide-gated ion channel-like protein
XLOC_011702	XLOC_011702	Medtr2g082770	chr2:34727858-34734464	WT	A11a	OK	13.5799	7.44242	-0.86763	-2.33242	5e-05	0.00119949	yes	1.82466	breast carcinoma amplified sequence 3 protein
XLOC_011540	XLOC_011540	Medtr2g076350	chr2:31988422-31990252	WT	A11a	OK	7.63849	4.18998	-0.866343	-1.53042	0.0031	0.0345657	yes	1.82304	PH-GRAM-GEM domain protein
XLOC_047714	XLOC_047714	Medtr8g090235	chr8:37873857-37877746	WT	A11a	OK	6.28659	3.44908	-0.866067	-1.76584	0.0005	0.00835476	yes	1.82269	TLD-domain nucleolar protein
XLOC_015349	XLOC_015349	Medtr3g105320	chr3:48552428-48554979	WT	A11a	OK	6.43717	3.53272	-0.865649	-1.75486	0.00035	0.00625452	yes	1.82216	kinase 1B
XLOC_045102	XLOC_045102	Medtr8g100050	chr8:40230868-40235830	WT	A11a	OK	132.17	72.5559	-0.865231	-1.6275	0.00175	0.0223801	yes	1.82163	auxin response factor 2
XLOC_009609	XLOC_009609	Medtr2g103410	chr2:44519608-44523183	WT	A11a	OK	14.1181	7.75312	-0.864697	-1.42898	0.00375	0.0397737	yes	1.82096	polygalacturonase
XLOC_015386	XLOC_015386	Medtr3g106340	chr3:49132336-49136522	WT	A11a	OK	18.6223	10.2273	-0.864605	-2.20315	5e-05	0.00119949	yes	1.82084	hypothetical protein
XLOC_031778	XLOC_031778	Medtr5g080940	chr5:34658794-34661061	WT	A11a	OK	14.1223	7.75762	-0.864293	-1.46635	0.0039	0.0410124	yes	1.82045	signal anchor, putative
XLOC_013037	XLOC_013037	Medtr3g025230,Medtr3g025260	chr3:7659216-7683930	WT	A11a	OK	9.7916	5.38208	-0.863381	-1.75275	0.00065	0.0103155	yes	1.8193	flavonoid hydroxylase
XLOC_005423	XLOC_005423	Medtr1g080020	chr1:35545278-35546673	WT	A11a	OK	14.6527	8.05569	-0.863082	-2.0066	0.0001	0.00219049	yes	1.81892	phosphoenolpyruvate carboxylase-related kinase
XLOC_046245	XLOC_046245	Medtr8g032260	chr8:12128784-12129871	WT	A11a	OK	183.391	100.83	-0.863001	-2.3216	5e-05	0.00119949	yes	1.81882	plant/T32A16-60 protein
XLOC_007880	XLOC_007880	Medtr2g036780	chr2:15921783-15925006	WT	A11a	OK	28.0347	15.4159	-0.862795	-2.20702	5e-05	0.00119949	yes	1.81856	HXXXD-type acyl-transferase family protein
XLOC_003911	XLOC_003911	Medtr1g029420	chr1:10092147-10095890	WT	A11a	OK	7.52492	4.13796	-0.862756	-2.03509	5e-05	0.00119949	yes	1.81851	GRAS family transcription factor
XLOC_017275	XLOC_017275	Medtr3g466790	chr3:27487699-27489977	WT	A11a	OK	45.5172	25.0363	-0.862391	-2.30499	5e-05	0.00119949	yes	1.81805	expansin A10
XLOC_049750	XLOC_049750	Medtr0172s0030	scaffold0172:21071-25592	WT	A11a	OK	333.926	183.737	-0.861887	-1.79058	0.0004	0.00698036	yes	1.81741	RNA polymerase sigma factor
XLOC_024294	XLOC_024294	Medtr4g063885	chr4:23766557-23767387	WT	A11a	OK	13.0119	7.16008	-0.861789	-1.53173	0.00375	0.0397737	yes	1.81729	hypothetical protein
XLOC_006059	XLOC_006059	Medtr1g101330	chr1:45767890-45773346	WT	A11a	OK	28.0356	15.4284	-0.861678	-2.14521	5e-05	0.00119949	yes	1.81715	calmodulin-binding protein
XLOC_013846	XLOC_013846	Medtr3g462760	chr3:25090887-25094154	WT	A11a	OK	10.5937	5.83052	-0.861516	-1.96169	5e-05	0.00119949	yes	1.81695	laccase/diphenol oxidase family protein
XLOC_045684	XLOC_045684	Medtr8g011850,Medtr8g012005,Medtr8g012200	chr8:3278711-3411331	WT	A11a	OK	6.71684	3.69886	-0.860704	-1.52994	0.0024	0.0285302	yes	1.81592	disease resistance protein (TIR-NBS-LRR class), putative
XLOC_034420	XLOC_034420	Medtr6g092540	chr6:34847583-34849970	WT	A11a	OK	42.0707	23.1691	-0.860617	-1.98998	5e-05	0.00119949	yes	1.81581	MYB-like transcription factor family protein
XLOC_019392	XLOC_019392	Medtr4g005070	chr4:40283-46844	WT	A11a	OK	181.747	100.173	-0.859434	-2.14685	5e-05	0.00119949	yes	1.81433	high chlorophyll fluorescence phenotype 173 protein
XLOC_001296	XLOC_001296	Medtr1g052125	chr1:21009706-21010183	WT	A11a	OK	23.8146	13.1264	-0.859381	-1.61735	0.00155	0.0203774	yes	1.81426	transmembrane protein, putative
XLOC_045925	XLOC_045925	Medtr8g020200	chr8:7111595-7113665	WT	A11a	OK	21.0045	11.5834	-0.85864	-1.8478	0.0002	0.00396024	yes	1.81333	early flowering protein
XLOC_025877	XLOC_025877	Medtr4g115640	chr4:47777949-47782473	WT	A11a	OK	14.1251	7.78995	-0.858574	-2.24313	0.0001	0.00219049	yes	1.81325	ClC chloride channel family protein
XLOC_031831	XLOC_031831	Medtr5g082490	chr5:35451084-35454301	WT	A11a	OK	31.8606	17.5757	-0.858188	-2.09465	5e-05	0.00119949	yes	1.81276	yippee family zinc-binding protein, putative
XLOC_042661	XLOC_042661	-	chr7:48231527-48232763	WT	A11a	OK	7.4799	4.12657	-0.858078	-1.6705	0.001	0.0145465	yes	1.81262	#N/A
XLOC_002707	XLOC_002707	Medtr1g100120,Medtr1g100130	chr1:45104388-45114408	WT	A11a	OK	33.5399	18.5117	-0.857438	-2.04973	5e-05	0.00119949	yes	1.81182	transmembrane protein
XLOC_023972	XLOC_023972	Medtr4g051177	chr4:18176154-18177957	WT	A11a	OK	4.1426	2.28655	-0.857362	-1.48281	0.0035	0.0378006	yes	1.81172	photosystem I P700 chlorophyll A apoprotein A1
XLOC_032571	XLOC_032571	Medtr5g090090	chr5:39196739-39197556	WT	A11a	OK	49.3484	27.2467	-0.856921	-2.23935	5e-05	0.00119949	yes	1.81117	chromodomain helicase-DNA-binding protein
XLOC_005277	XLOC_005277	Medtr1g075790	chr1:33580150-33586707	WT	A11a	OK	21.9909	12.1487	-0.85611	-2.07273	0.0001	0.00219049	yes	1.81015	hypothetical protein
XLOC_029392	XLOC_029392	Medtr5g092970	chr5:40590119-40594266	WT	A11a	OK	3.95036	2.18257	-0.855959	-1.46732	0.004	0.0418183	yes	1.80996	RNI superfamily protein
XLOC_031922	XLOC_031922	Medtr5g084470,Medtr5g084540,Medtr5g084570	chr5:36445247-36493722	WT	A11a	OK	76.5988	42.344	-0.855163	-2.07858	5e-05	0.00119949	yes	1.80896	hypothetical protein
XLOC_018748	XLOC_018748	Medtr3g106630	chr3:49279246-49281423	WT	A11a	OK	3.04788	1.68565	-0.854499	-1.48337	0.0031	0.0345657	yes	1.80813	hypothetical protein
XLOC_009599	XLOC_009599	Medtr2g103140	chr2:44430527-44434494	WT	A11a	OK	17.2199	9.52461	-0.854341	-2.00643	0.00015	0.0031025	yes	1.80793	acyl thioesterase-like protein
XLOC_036425	XLOC_036425	-	chr6:24240081-24240647	WT	A11a	OK	27.8988	15.4574	-0.851904	-1.52555	0.00265	0.0307243	yes	1.80488	#N/A
XLOC_014439	XLOC_014439	Medtr3g077410	chr3:34747002-34749760	WT	A11a	OK	66.4157	36.7988	-0.851864	-2.04646	5e-05	0.00119949	yes	1.80483	NAD(P)-binding rossmann-fold protein
XLOC_011471	XLOC_011471	Medtr2g073260	chr2:31030473-31047215	WT	A11a	OK	11.7399	6.50658	-0.851449	-1.74878	0.00025	0.00473979	yes	1.80431	trehalose-6-phosphate synthase
XLOC_001973	XLOC_001973	Medtr1g075660	chr1:33526396-33528879	WT	A11a	OK	163.347	90.5333	-0.851423	-2.28343	5e-05	0.00119949	yes	1.80428	plastid fibrillin
XLOC_002296	XLOC_002296	Medtr1g086340	chr1:38635189-38640245	WT	A11a	OK	128.541	71.2483	-0.851303	-2.13558	5e-05	0.00119949	yes	1.80413	polyketide cyclase/dehydrase and lipid transporter
XLOC_025922	XLOC_025922	Medtr4g116830	chr4:48347155-48348438	WT	A11a	OK	89.0932	49.4074	-0.850587	-2.37356	5e-05	0.00119949	yes	1.80323	hypothetical protein
XLOC_009586	XLOC_009586	Medtr2g102570	chr2:44198669-44200810	WT	A11a	OK	16.0964	8.92663	-0.850548	-1.75084	0.00085	0.0127707	yes	1.80319	gibberellin 2-beta-dioxygenase
XLOC_009906	XLOC_009906	Medtr2g012570	chr2:3141090-3146878	WT	A11a	OK	27.1786	15.0802	-0.849815	-1.97635	5e-05	0.00119949	yes	1.80227	lysine ketoglutarate reductase trans-splicing-like protein
XLOC_028736	XLOC_028736	Medtr5g073450	chr5:31274216-31276742	WT	A11a	OK	8.59429	4.76882	-0.849746	-2.09408	5e-05	0.00119949	yes	1.80218	exocyst subunit exo70 family protein
XLOC_040767	XLOC_040767	Medtr7g067380	chr7:24568056-24572055	WT	A11a	OK	42.5866	23.6583	-0.848052	-2.33538	5e-05	0.00119949	yes	1.80007	glycerol-3-phosphate acyltransferase
XLOC_041007	XLOC_041007	Medtr7g076220	chr7:28665662-28668593	WT	A11a	OK	11.3874	6.32647	-0.847966	-2.10039	5e-05	0.00119949	yes	1.79996	armadillo/beta-catenin-like repeat protein
XLOC_031589	XLOC_031589	Medtr5g075100	chr5:31902978-31905097	WT	A11a	OK	27.7095	15.3979	-0.84765	-2.29372	5e-05	0.00119949	yes	1.79957	CBL-interacting kinase
XLOC_003804	XLOC_003804	Medtr1g026140	chr1:8446316-8447711	WT	A11a	OK	41.3614	22.9848	-0.847605	-2.31982	5e-05	0.00119949	yes	1.79951	glutathione S-transferase, amino-terminal domain protein
XLOC_029806	XLOC_029806	Medtr5g008720	chr5:1905932-1908763	WT	A11a	OK	27.555	15.3238	-0.846542	-2.071	5e-05	0.00119949	yes	1.79819	DUF506 family protein
XLOC_031741	XLOC_031741	Medtr5g079680	chr5:34073114-34077575	WT	A11a	OK	2.35839	1.31161	-0.846467	-1.70101	0.00065	0.0103155	yes	1.79809	hypothetical protein
XLOC_029072	XLOC_029072	Medtr5g084690	chr5:36538520-36542968	WT	A11a	OK	7.40093	4.11607	-0.846441	-1.79581	0.00075	0.0115709	yes	1.79806	LBP/BPI/CETP family, carboxy-terminal domain protein
XLOC_042094	XLOC_042094	Medtr7g108180	chr7:43992294-43994790	WT	A11a	OK	44.8374	24.9463	-0.845879	-1.57132	0.0022	0.0267448	yes	1.79736	membrane-anchored ubiquitin-fold protein 4 precursor
XLOC_032220	XLOC_032220	Medtr5g093600	chr5:40872414-40878820	WT	A11a	OK	8.68086	4.83357	-0.844748	-1.88262	0.0001	0.00219049	yes	1.79595	syntaxin of plants protein
XLOC_035820	XLOC_035820	Medtr6g070920	chr6:26193670-26195834	WT	A11a	OK	93.7386	52.1969	-0.844679	-2.35415	5e-05	0.00119949	yes	1.79587	nudix hydrolase-like protein
XLOC_018524	XLOC_018524	Medtr3g100040	chr3:45916494-45925626	WT	A11a	OK	20.3076	11.3086	-0.844604	-1.84876	0.00045	0.00766446	yes	1.79577	GATA transcription factor
XLOC_015762	XLOC_015762	Medtr3g117290	chr3:54867051-54868719	WT	A11a	OK	22.7304	12.6587	-0.844493	-2.20404	5e-05	0.00119949	yes	1.79563	dehydrin
XLOC_003234	XLOC_003234	Medtr1g116270	chr1:52557069-52559696	WT	A11a	OK	84.008	46.8145	-0.843571	-2.24209	5e-05	0.00119949	yes	1.79449	glutathione S-transferase
XLOC_006110	XLOC_006110	Medtr1g102980	chr1:46575523-46579288	WT	A11a	OK	13.7838	7.68357	-0.843124	-1.83172	0.00065	0.0103155	yes	1.79393	auxin canalization protein
XLOC_041731	XLOC_041731	Medtr7g096890	chr7:38895791-38902490	WT	A11a	OK	105.908	59.0698	-0.842324	-2.06795	5e-05	0.00119949	yes	1.79294	cofilin/actin-depolymerizing factor-like protein
XLOC_003543	XLOC_003543	Medtr1g016850	chr1:4527426-4528072	WT	A11a	OK	1024.69	571.863	-0.841441	-2.16759	5e-05	0.00119949	yes	1.79184	transmembrane protein, putative
XLOC_038334	XLOC_038334	Medtr7g085630	chr7:33193339-33198677	WT	A11a	OK	32.1081	17.9246	-0.840995	-2.28219	5e-05	0.00119949	yes	1.79129	NADP-specific glutamate dehydrogenase
XLOC_006024	XLOC_006024	Medtr1g100305,Medtr1g100315,Medtr1g100395	chr1:45202754-45250592	WT	A11a	OK	173.281	96.7582	-0.840662	-1.83207	0.00025	0.00473979	yes	1.79087	NAD(P)-binding rossmann-fold protein
XLOC_026744	XLOC_026744	Medtr5g004770	chr5:115243-118584	WT	A11a	OK	20.3663	11.3777	-0.839975	-2.14798	5e-05	0.00119949	yes	1.79002	O-acyltransferase (WSD1-like) family protein
XLOC_026026	XLOC_026026	Medtr4g120160	chr4:49813606-49814252	WT	A11a	OK	60.4656	33.7803	-0.839932	-1.6034	0.0021	0.0257778	yes	1.78997	DUF581 family protein
XLOC_032980	XLOC_032980	Medtr6g016245,Medtr6g016270,Medtr6g016275,Medtr6g016295	chr6:5932071-5986165	WT	A11a	OK	34.4644	19.2544	-0.839918	-1.67861	0.00095	0.0139324	yes	1.78995	transmembrane amino acid transporter family protein
XLOC_014080	XLOC_014080	Medtr3g064070	chr3:28811742-28813888	WT	A11a	OK	15.5335	8.68053	-0.839529	-2.05745	5e-05	0.00119949	yes	1.78947	oxygen-evolving enhancer protein
XLOC_009332	XLOC_009332	Medtr2g095180	chr2:40646482-40647877	WT	A11a	OK	5.13217	2.86907	-0.838988	-1.53728	0.00265	0.0307243	yes	1.78879	tyrosine kinase family protein
XLOC_014911	XLOC_014911	Medtr3g091570	chr3:41674618-41682385	WT	A11a	OK	112.347	62.8291	-0.838451	-1.39405	0.0047	0.0471719	yes	1.78813	starch synthase 2/amyloplastic protein
XLOC_021551	XLOC_021551	Medtr4g089040	chr4:35641125-35678680	WT	A11a	OK	40.8076	22.8304	-0.837884	-1.65884	0.0012	0.0167401	yes	1.78743	epoxide hydrolase
XLOC_048451	XLOC_048451	-	chr8:39661578-39661871	WT	A11a	OK	72.4952	40.5617	-0.837768	-1.58445	0.00255	0.0299074	yes	1.78728	#N/A
XLOC_030736	XLOC_030736	Medtr5g038060	chr5:16624601-16629639	WT	A11a	OK	3.60784	2.01863	-0.83776	-1.44784	0.0035	0.0378006	yes	1.78727	peptide/nitrate transporter
XLOC_037195	XLOC_037195	Medtr7g038720	chr7:14080129-14083377	WT	A11a	OK	99.3993	55.6214	-0.837596	-2.11359	5e-05	0.00119949	yes	1.78707	iron-regulated ABC transporter membrane component SufB
XLOC_029536	XLOC_029536	Medtr5g096410	chr5:42153788-42156529	WT	A11a	OK	8.60886	4.81786	-0.83743	-1.65994	0.0009	0.0133353	yes	1.78686	E3 ubiquitin protein ligase RIE1-like protein, putative
XLOC_035753	XLOC_035753	Medtr6g065650	chr6:24327708-24335319	WT	A11a	OK	11.7972	6.60241	-0.837382	-2.1302	5e-05	0.00119949	yes	1.7868	chloride channel ClC1 protein
XLOC_010750	XLOC_010750	Medtr2g039290	chr2:17211975-17223213	WT	A11a	OK	18.9189	10.5916	-0.836903	-1.90973	0.00015	0.0031025	yes	1.78621	receptor-like Serine/Threonine-kinase ALE2
XLOC_029018	XLOC_029018	Medtr5g082620	chr5:35548271-35553834	WT	A11a	OK	14.6584	8.20748	-0.836719	-2.15497	5e-05	0.00119949	yes	1.78598	phosphatidylinositol-specific phospholipase C
XLOC_045983	XLOC_045983	Medtr8g022740	chr8:8059140-8071401	WT	A11a	OK	31.1628	17.4519	-0.836444	-2.06818	5e-05	0.00119949	yes	1.78564	phosphoinositide phosphatase SAC4
XLOC_001509	XLOC_001509	Medtr1g057790	chr1:25416120-25421208	WT	A11a	OK	74.5783	41.7784	-0.835999	-2.2408	5e-05	0.00119949	yes	1.78509	BEL1-related homeotic protein
XLOC_027485	XLOC_027485	Medtr5g024770	chr5:9965868-9969895	WT	A11a	OK	7.69569	4.31512	-0.83465	-1.40082	0.00395	0.0414254	yes	1.78342	phosphate carrier protein
XLOC_013454	XLOC_013454	Medtr3g053890	chr3:16788704-16793672	WT	A11a	OK	1550.03	869.301	-0.834366	-1.50816	0.0021	0.0257778	yes	1.78307	serine-glyoxylate aminotransferase-like protein
XLOC_011469	XLOC_011469	Medtr2g073190	chr2:30983327-30991332	WT	A11a	OK	7.80276	4.37661	-0.834169	-1.89965	0.00035	0.00625452	yes	1.78283	sodium bile acid symporter family protein
XLOC_021509	XLOC_021509	Medtr4g088430	chr4:35051767-35054233	WT	A11a	OK	58.6573	32.9233	-0.833204	-2.2161	5e-05	0.00119949	yes	1.78164	drought-induced protein
XLOC_003420	XLOC_003420	Medtr1g012840	chr1:2672036-2677409	WT	A11a	OK	7.76135	4.35737	-0.83285	-2.19064	5e-05	0.00119949	yes	1.7812	octicosapeptide/phox/Bem1p domain protein
XLOC_017261	XLOC_017261	Medtr3g466420	chr3:27285983-27288670	WT	A11a	OK	7.23911	4.06527	-0.832459	-1.8593	5e-05	0.00119949	yes	1.78072	methyltransferase-like protein
XLOC_041553	XLOC_041553	Medtr7g091880	chr7:36367214-36372945	WT	A11a	OK	3.51714	1.97584	-0.831935	-1.59905	0.00175	0.0223801	yes	1.78007	galactinol-raffinose galactosyltransferase
XLOC_021936	XLOC_021936	Medtr4g101240	chr4:41801338-41804976	WT	A11a	OK	284.933	160.075	-0.831876	-1.89708	0.0002	0.00396024	yes	1.78	PX-SNX19-like-plant protein
XLOC_047478	XLOC_047478	Medtr8g080640	chr8:34682759-34684620	WT	A11a	OK	6.73594	3.78436	-0.831829	-1.75861	0.00055	0.00902778	yes	1.77994	HCP family protein with MYND-type zinc finger protein
XLOC_049351	XLOC_049351	Medtr0076s0010,Medtr0076s0020	scaffold0076:3713-5299	WT	A11a	OK	1593.05	895.925	-0.830341	-0.78297	0.0018	0.022861	yes	1.77811	S-adenosyl-L-methionine decarboxylase leader peptide protein
XLOC_037807	XLOC_037807	Medtr7g070210	chr7:25888334-25894599	WT	A11a	OK	34.5266	19.4388	-0.828769	-1.89132	0.0004	0.00698036	yes	1.77617	MATE efflux family protein
XLOC_041572	XLOC_041572	Medtr7g092460	chr7:36636753-36642157	WT	A11a	OK	24.6157	13.8623	-0.828413	-2.28481	5e-05	0.00119949	yes	1.77573	nucleolar gar2-like protein
XLOC_033227	XLOC_033227	Medtr6g033130	chr6:10447614-10454894	WT	A11a	OK	5.37662	3.02807	-0.828299	-2.06101	5e-05	0.00119949	yes	1.77559	octicosapeptide/phox/Bem1p domain kinase superfamily protein
XLOC_042292	XLOC_042292	Medtr7g113530	chr7:46784227-46786981	WT	A11a	OK	33.3833	18.8014	-0.828288	-1.96072	5e-05	0.00119949	yes	1.77558	chaperone protein DnaJ
XLOC_044763	XLOC_044763	Medtr8g081480,Medtr8g081600	chr8:35204687-35212709	WT	A11a	OK	7.63673	4.3027	-0.827714	-1.45034	0.0031	0.0345657	yes	1.77487	HXXXD-type acyl-transferase family protein
XLOC_017587	XLOC_017587	Medtr3g071890	chr3:32271188-32275806	WT	A11a	OK	16.0181	9.02646	-0.827475	-1.79169	0.0006	0.00967363	yes	1.77458	laccase/diphenol oxidase family protein
XLOC_016707	XLOC_016707	Medtr3g449200	chr3:16660105-16661166	WT	A11a	OK	20.6315	11.6343	-0.826468	-1.84871	0.0003	0.0055282	yes	1.77334	hypothetical protein
XLOC_000562	XLOC_000562	Medtr1g026075,Medtr1g026190	chr1:8403016-8408595	WT	A11a	OK	13.7556	7.76188	-0.825543	-2.02754	5e-05	0.00119949	yes	1.7722	calcium-dependent kinase family protein
XLOC_045381	XLOC_045381	Medtr8g105350	chr8:44452240-44472591	WT	A11a	OK	24.968	14.0929	-0.825109	-1.99787	5e-05	0.00119949	yes	1.77167	microtubule-associated protein 70-1
XLOC_028012	XLOC_028012	Medtr5g042440	chr5:18654546-18659757	WT	A11a	OK	2.01603	1.13806	-0.824947	-1.45541	0.0033	0.0361881	yes	1.77147	LysM-domain receptor-like kinase
XLOC_031624	XLOC_031624	Medtr5g075955,Medtr5g075960	chr5:32321858-32346733	WT	A11a	OK	33.7827	19.0708	-0.82492	-2.14645	5e-05	0.00119949	yes	1.77144	transporter family ABC domain protein
XLOC_018021	XLOC_018021	Medtr3g085130	chr3:38458001-38464457	WT	A11a	OK	72.8598	41.1485	-0.824282	-2.03755	5e-05	0.00119949	yes	1.77065	cytokinin receptor histidine kinase
XLOC_029747	XLOC_029747	Medtr5g007060	chr5:1190862-1192998	WT	A11a	OK	21.0128	11.8711	-0.823817	-1.65157	0.00165	0.021387	yes	1.77008	methylenetetrahydrofolate reductase
XLOC_007991	XLOC_007991	Medtr2g039910	chr2:17491442-17495191	WT	A11a	OK	9.94124	5.61791	-0.823391	-1.98856	5e-05	0.00119949	yes	1.76956	calmodulin-binding family protein
XLOC_047377	XLOC_047377	Medtr8g077830	chr8:33123216-33127371	WT	A11a	OK	43.3068	24.4848	-0.822706	-2.03071	5e-05	0.00119949	yes	1.76872	sulfite exporter TauE/SafE family protein
XLOC_005496	XLOC_005496	Medtr1g082420	chr1:36640028-36642434	WT	A11a	OK	540.427	305.774	-0.821633	-1.98181	5e-05	0.00119949	yes	1.76741	thylakoid lumen 183 kDa protein
XLOC_047974	XLOC_047974	Medtr8g098495	chr8:41083002-41086006	WT	A11a	OK	4.02259	2.27797	-0.820373	-1.46305	0.005	0.0493802	yes	1.76586	hydroxyproline-rich glycoprotein family protein
XLOC_005048	XLOC_005048	Medtr1g069495	chr1:30099850-30147804	WT	A11a	OK	35.3789	20.0374	-0.820195	-1.95948	0.0001	0.00219049	yes	1.76564	auxin response factor
XLOC_018001	XLOC_018001	Medtr3g084450,Medtr3g084470	chr3:38117441-38137119	WT	A11a	OK	14.3953	8.15789	-0.819325	-1.9491	5e-05	0.00119949	yes	1.76458	long-chain-fatty-acid CoA ligase (AMP-forming)
XLOC_021326	XLOC_021326	Medtr4g082340	chr4:32065532-32070281	WT	A11a	OK	15.3776	8.71474	-0.819298	-2.08735	5e-05	0.00119949	yes	1.76455	ERD (early-responsive to dehydration stress) family protein
XLOC_025058	XLOC_025058	Medtr4g088500	chr4:35114936-35118502	WT	A11a	OK	4.25301	2.41274	-0.81781	-1.60907	0.0012	0.0167401	yes	1.76273	MACPF domain NSL1-like protein
XLOC_046556	XLOC_046556	Medtr8g045210	chr8:17651166-17652061	WT	A11a	OK	29.1685	16.5475	-0.817799	-1.40957	0.00465	0.0467994	yes	1.76271	50S ribosomal protein L33
XLOC_038242	XLOC_038242	Medtr7g083080	chr7:31906508-31910643	WT	A11a	OK	17.8154	10.1089	-0.817502	-2.04648	5e-05	0.00119949	yes	1.76235	plant-specific domain TIGR01615 family protein
XLOC_011595	XLOC_011595	Medtr2g078630	chr2:32820355-32829577	WT	A11a	OK	5.9657	3.38669	-0.816815	-1.53828	0.0022	0.0267448	yes	1.76151	P-loop nucleoside triphosphate hydrolase superfamily protein, putative
XLOC_017712	XLOC_017712	Medtr3g088930,Medtr3g088960	chr3:33995055-34006184	WT	A11a	OK	23.8457	13.5387	-0.816641	-1.74082	0.0007	0.0109611	yes	1.7613	LRR receptor-like kinase family protein
XLOC_043232	XLOC_043232	Medtr8g024480	chr8:9002670-9004672	WT	A11a	OK	6.1498	3.49174	-0.816592	-1.56389	0.0019	0.0238393	yes	1.76124	NAC transcription factor-like protein
XLOC_031521	XLOC_031521	Medtr5g072500	chr5:30844641-30849485	WT	A11a	OK	3.05687	1.73576	-0.816486	-1.53526	0.0024	0.0285302	yes	1.76111	Serine/Threonine-kinase DDB-G0267514-like protein, putative
XLOC_049816	XLOC_049816	Medtr0194s0030	scaffold0194:12737-17347	WT	A11a	OK	6.09269	3.46129	-0.815771	-1.84208	0.0003	0.0055282	yes	1.76024	tyrosine kinase family protein
XLOC_037784	XLOC_037784	Medtr7g069580	chr7:25635364-25642524	WT	A11a	OK	5.31568	3.02065	-0.815392	-1.5912	0.00205	0.0252771	yes	1.75978	disease resistance protein (TIR-NBS-LRR class), putative
XLOC_032269	XLOC_032269	Medtr5g095050	chr5:41546072-41548616	WT	A11a	OK	6.85237	3.89474	-0.815076	-1.93028	5e-05	0.00119949	yes	1.75939	hypothetical protein
XLOC_045184	XLOC_045184	Medtr8g099275	chr8:41795474-41799598	WT	A11a	OK	6.1326	3.48581	-0.815003	-2.12876	5e-05	0.00119949	yes	1.7593	COP1-interactive protein, putative
XLOC_018973	XLOC_018973	Medtr3g112300	chr3:52589893-52593670	WT	A11a	OK	8.74194	4.97088	-0.814451	-1.89304	0.0003	0.0055282	yes	1.75863	BEL1-related homeotic protein
XLOC_021255	XLOC_021255	Medtr4g080020	chr4:30974879-30977678	WT	A11a	OK	8.90001	5.06097	-0.814395	-2.08373	5e-05	0.00119949	yes	1.75856	F-box protein MAX2
XLOC_004387	XLOC_004387	Medtr1g046620	chr1:17568986-17578540	WT	A11a	OK	68.9184	39.1973	-0.814136	-2.03318	0.0001	0.00219049	yes	1.75824	ABC1/COQ8 Serine/Threonine kinase
XLOC_010936	XLOC_010936	Medtr2g046710	chr2:20524666-20527179	WT	A11a	OK	749.047	426.028	-0.814109	-1.59345	0.0021	0.0257778	yes	1.75821	S-adenosylmethionine synthase-like protein
XLOC_018935	XLOC_018935	Medtr3g111420	chr3:52067718-52074737	WT	A11a	OK	24.2903	13.8165	-0.81399	-2.01393	5e-05	0.00119949	yes	1.75807	rhamnogalacturonate lyase B-like protein
XLOC_007373	XLOC_007373	Medtr2g023540	chr2:8314459-8317377	WT	A11a	OK	95.5956	54.3803	-0.81386	-1.99128	0.0003	0.0055282	yes	1.75791	5'-adenylylsulfate reductase
XLOC_029899	XLOC_029899	Medtr5g011410	chr5:3265766-3268831	WT	A11a	OK	12.7075	7.22895	-0.813818	-2.15892	5e-05	0.00119949	yes	1.75786	LRR receptor-like kinase family protein
XLOC_044928	XLOC_044928	Medtr8g089935	chr8:37570968-37583677	WT	A11a	OK	60.0387	34.1612	-0.813536	-1.81015	0.0003	0.0055282	yes	1.75751	signal transducer, putative
XLOC_025438	XLOC_025438	Medtr4g099410	chr4:41249175-41255028	WT	A11a	OK	8.51002	4.84227	-0.813479	-1.87798	0.0001	0.00219049	yes	1.75744	GATA transcription factor-like protein
XLOC_039105	XLOC_039105	Medtr7g110130,Medtr7g110160	chr7:45141145-45152808	WT	A11a	OK	34.0339	19.3779	-0.812559	-2.01526	0.0001	0.00219049	yes	1.75632	short-chain dehydrogenase/reductase
XLOC_018671	XLOC_018671	Medtr3g104640	chr3:48215814-48217696	WT	A11a	OK	5.57162	3.17417	-0.811716	-1.43159	0.00505	0.0497785	yes	1.7553	DUF3511 domain protein
XLOC_006056	XLOC_006056	Medtr1g100797	chr1:45731487-45735948	WT	A11a	OK	4.81272	2.74255	-0.811335	-1.61517	0.0013	0.017829	yes	1.75483	E3 ubiquitin-protein ligase XBOS33, putative
XLOC_041431	XLOC_041431	Medtr7g088790	chr7:34644616-34648929	WT	A11a	OK	64.9071	36.9889	-0.811284	-2.16921	5e-05	0.00119949	yes	1.75477	peptide/nitrate transporter
XLOC_029216	XLOC_029216	Medtr5g088230	chr5:38258613-38263185	WT	A11a	OK	8.06958	4.59935	-0.811064	-1.92247	0.00025	0.00473979	yes	1.7545	bZIP transcription factor
XLOC_012680	XLOC_012680	Medtr3g007470	chr3:1033030-1036474	WT	A11a	OK	12.9419	7.37748	-0.810846	-1.50584	0.0032	0.035409	yes	1.75424	camphor resistance CrcB-like protein
XLOC_009724	XLOC_009724	Medtr2g006520	chr2:588913-595694	WT	A11a	OK	25.7286	14.6713	-0.81038	-2.2615	5e-05	0.00119949	yes	1.75367	T-complex protein
XLOC_032087	XLOC_032087	Medtr5g090020	chr5:39156273-39163616	WT	A11a	OK	10.0085	5.71072	-0.809478	-1.66122	0.00065	0.0103155	yes	1.75258	magnesium transporter NIPA2-like protein
XLOC_029590	XLOC_029590	Medtr5g097480	chr5:42699469-42703065	WT	A11a	OK	13.8725	7.91597	-0.809388	-2.15391	5e-05	0.00119949	yes	1.75247	GRAS family transcription factor
XLOC_018149	XLOC_018149	Medtr3g088425	chr3:40183263-40185318	WT	A11a	OK	22.1497	12.6518	-0.80794	-2.12332	0.0001	0.00219049	yes	1.75071	DPP6 amino-terminal domain protein
XLOC_024973	XLOC_024973	Medtr4g086420	chr4:33871741-33876232	WT	A11a	OK	27.6571	15.7979	-0.80792	-2.12916	5e-05	0.00119949	yes	1.75069	DUF829 domain protein
XLOC_042188	XLOC_042188	Medtr7g110410	chr7:45261268-45264986	WT	A11a	OK	27.1587	15.5183	-0.807446	-1.7186	0.001	0.0145465	yes	1.75011	chaperone DnaJ domain protein
XLOC_026088	XLOC_026088	Medtr4g122800	chr4:50652760-50653836	WT	A11a	OK	11.6663	6.66618	-0.807414	-1.58082	0.00145	0.0193636	yes	1.75007	plant invertase/pectin methylesterase inhibitor
XLOC_007878	XLOC_007878	Medtr2g036740	chr2:15907079-15910681	WT	A11a	OK	20.4776	11.7096	-0.806358	-2.05582	5e-05	0.00119949	yes	1.74879	hypothetical protein
XLOC_030475	XLOC_030475	Medtr5g030130	chr5:12665543-12668380	WT	A11a	OK	41.9763	24.0059	-0.806186	-2.16017	5e-05	0.00119949	yes	1.74858	PLATZ transcription factor family protein
XLOC_030288	XLOC_030288	Medtr5g024270	chr5:9766745-9770726	WT	A11a	OK	3.9492	2.25882	-0.805993	-1.61051	0.0016	0.0208769	yes	1.74835	Serine/Threonine kinase family protein
XLOC_004014	XLOC_004014	Medtr1g032730	chr1:11695387-11698808	WT	A11a	OK	33.5238	19.1784	-0.8057	-2.23835	5e-05	0.00119949	yes	1.74799	trehalose-6-phosphate synthase domain protein
XLOC_018297	XLOC_018297	Medtr3g093400	chr3:42679903-42680765	WT	A11a	OK	56.926	32.5693	-0.805578	-2.01962	0.00015	0.0031025	yes	1.74785	response to low sulfur protein, putative
XLOC_015558	XLOC_015558	Medtr3g110420	chr3:51527299-51530738	WT	A11a	OK	55.8539	31.9604	-0.805374	-2.21162	5e-05	0.00119949	yes	1.7476	transmembrane amino acid transporter family protein
XLOC_035184	XLOC_035184	Medtr6g034935	chr6:12224237-12225876	WT	A11a	OK	12.5926	7.20597	-0.805316	-1.92707	0.0002	0.00396024	yes	1.74753	F-box protein
XLOC_029524	XLOC_029524	Medtr5g096030	chr5:41984599-41987102	WT	A11a	OK	30.556	17.4894	-0.804974	-1.85442	0.0001	0.00219049	yes	1.74711	RPM1-interacting protein 4 (RIN4) family protein
XLOC_032226	XLOC_032226	Medtr5g093920	chr5:41011840-41017698	WT	A11a	OK	11.1171	6.36351	-0.80489	-1.42278	0.0046	0.0464058	yes	1.74701	nuclear ribonuclease Z
XLOC_040084	XLOC_040084	Medtr7g032900	chr7:11602628-11604490	WT	A11a	OK	56.2457	32.2014	-0.804619	-2.16923	0.0001	0.00219049	yes	1.74668	methyltransferase type 11
XLOC_034509	XLOC_034509	Medtr6g007030	chr6:1343623-1350091	WT	A11a	OK	101.772	58.3211	-0.803252	-2.20938	5e-05	0.00119949	yes	1.74503	trypsin-like serine protease
XLOC_022241	XLOC_022241	Medtr4g113360	chr4:46597778-46601169	WT	A11a	OK	41.3644	23.7155	-0.80256	-2.03525	0.0001	0.00219049	yes	1.74419	transcription initiation factor TFIID subunit-like protein
XLOC_025616	XLOC_025616	Medtr4g106970	chr4:43965514-43967476	WT	A11a	OK	54.1373	31.0447	-0.802276	-2.10042	5e-05	0.00119949	yes	1.74385	phosphoglycerate mutase
XLOC_027182	XLOC_027182	Medtr5g016750	chr5:6026307-6027413	WT	A11a	OK	8.84886	5.07451	-0.802222	-1.59507	0.002	0.0247868	yes	1.74378	ethylene response factor
XLOC_038219	XLOC_038219	Medtr7g082660	chr7:31690718-31693405	WT	A11a	OK	49.3906	28.33	-0.801907	-2.24031	5e-05	0.00119949	yes	1.7434	plastid movement impaired-like protein
XLOC_014358	XLOC_014358	Medtr3g074130	chr3:33468980-33470875	WT	A11a	OK	51.3148	29.4342	-0.801883	-2.15379	5e-05	0.00119949	yes	1.74338	ethylene response factor
XLOC_006511	XLOC_006511	Medtr1g116320	chr1:52576406-52579521	WT	A11a	OK	125.342	72.0618	-0.798561	-2.19131	5e-05	0.00119949	yes	1.73937	plastid lipid-associated protein
XLOC_020404	XLOC_020404	Medtr4g050880	chr4:18063481-18063829	WT	A11a	OK	112.854	64.906	-0.79803	-1.74874	0.0006	0.00967363	yes	1.73873	photosystem II reaction center protein K
XLOC_018281	XLOC_018281	Medtr3g092900	chr3:42473089-42480353	WT	A11a	OK	345.169	198.554	-0.797774	-1.62775	0.00135	0.0183456	yes	1.73842	caffeic acid O-methyltransferase
XLOC_009378	XLOC_009378	Medtr2g096760	chr2:41349210-41352816	WT	A11a	OK	13.8179	7.95932	-0.795819	-2.02789	5e-05	0.00119949	yes	1.73606	E3 ubiquitin-protein ligase XBAT31, putative
XLOC_010315	XLOC_010315	Medtr2g026010	chr2:9363059-9365841	WT	A11a	OK	18.1955	10.4825	-0.7956	-2.06423	0.00015	0.0031025	yes	1.7358	F-box and associated interaction domain protein
XLOC_043343	XLOC_043343	Medtr8g028765	chr8:11091329-11095669	WT	A11a	OK	13.391	7.71869	-0.79484	-1.85553	0.00035	0.00625452	yes	1.73488	transferring glycosyl group transferase
XLOC_030094	XLOC_030094	Medtr5g017600	chr5:6442775-6445067	WT	A11a	OK	24.5331	14.1413	-0.794821	-2.08104	0.0001	0.00219049	yes	1.73486	cyclin-dependent kinase inhibitor family protein
XLOC_028607	XLOC_028607	Medtr5g069310	chr5:29359354-29360843	WT	A11a	OK	22.3146	12.8642	-0.794628	-1.38867	0.005	0.0493802	yes	1.73463	asparagine synthetase [glutamine-hydrolyzing] protein
XLOC_018350	XLOC_018350	Medtr3g095340	chr3:43560482-43561713	WT	A11a	OK	11.9143	6.86965	-0.794381	-1.53876	0.0034	0.0370054	yes	1.73433	alginate lyase
XLOC_015333	XLOC_015333	Medtr3g104710	chr3:48269728-48274062	WT	A11a	OK	41.0528	23.6847	-0.793523	-2.18925	5e-05	0.00119949	yes	1.7333	protein phosphatase 2C family protein
XLOC_001639	XLOC_001639	Medtr1g063170	chr1:27805503-27813864	WT	A11a	OK	2.35426	1.35826	-0.793516	-1.63883	0.0017	0.0218926	yes	1.73329	ABC transporter B family protein
XLOC_041250	XLOC_041250	Medtr7g083230	chr7:31986871-31994656	WT	A11a	OK	44.0852	25.4396	-0.793221	-2.12429	5e-05	0.00119949	yes	1.73294	meiosis chromosome segregation family protein
XLOC_043238	XLOC_043238	Medtr8g024620	chr8:9097430-9100722	WT	A11a	OK	16.7396	9.66098	-0.793026	-1.84341	0.00045	0.00766446	yes	1.7327	purine transporter, putative
XLOC_036540	XLOC_036540	Medtr7g007420	chr7:1478286-1480332	WT	A11a	OK	47.0093	27.146	-0.792204	-1.41677	0.0045	0.0456393	yes	1.73172	hypothetical protein
XLOC_047464	XLOC_047464	Medtr8g080280	chr8:34508870-34513929	WT	A11a	OK	30.6876	17.7222	-0.792098	-1.73552	0.00025	0.00473979	yes	1.73159	plant U-box protein
XLOC_006436	XLOC_006436	Medtr1g114290	chr1:51581088-51583299	WT	A11a	OK	180.131	104.038	-0.791938	-2.16623	5e-05	0.00119949	yes	1.7314	thioredoxin-like protein
XLOC_000131	XLOC_000131	Medtr1g010210	chr1:1806315-1808831	WT	A11a	OK	3.79781	2.19431	-0.791401	-1.44753	0.00335	0.0365805	yes	1.73075	sulfate transporter-like protein
XLOC_003164	XLOC_003164	Medtr1g114540	chr1:51705809-51717857	WT	A11a	OK	64.3417	37.1759	-0.791388	-2.0245	5e-05	0.00119949	yes	1.73074	P-loop nucleoside triphosphate hydrolase superfamily protein
XLOC_005382	XLOC_005382	Medtr1g079130,Medtr1g079140	chr1:35177987-35183912	WT	A11a	OK	11.5987	6.70173	-0.791361	-1.84106	0.00025	0.00473979	yes	1.73071	phloem protein
XLOC_028567	XLOC_028567	Medtr5g068050	chr5:28771283-28777134	WT	A11a	OK	70.4249	40.7132	-0.790589	-1.94559	5e-05	0.00119949	yes	1.72978	ABC1 family kinase
XLOC_003272	XLOC_003272	Medtr1g007180	chr1:220849-224972	WT	A11a	OK	19.5707	11.3141	-0.790575	-1.97116	0.0001	0.00219049	yes	1.72976	transmembrane amino acid transporter family protein
XLOC_028846	XLOC_028846	Medtr5g077430	chr5:33054257-33058084	WT	A11a	OK	19.9578	11.5442	-0.789787	-2.23405	5e-05	0.00119949	yes	1.72882	LRR receptor-like kinase
XLOC_002699	XLOC_002699	Medtr1g099470,Medtr1g099480	chr1:44923425-44937749	WT	A11a	OK	4.80215	2.77827	-0.789493	-1.62765	0.0011	0.0156473	yes	1.72847	P-loop nucleoside triphosphate hydrolase superfamily protein
XLOC_031810	XLOC_031810	Medtr5g081910	chr5:35133293-35139854	WT	A11a	OK	9.35951	5.41709	-0.788916	-1.78896	0.00035	0.00625452	yes	1.72778	peroxisomal membrane carrier protein
XLOC_031807	XLOC_031807	Medtr5g081870	chr5:35093691-35098564	WT	A11a	OK	13.6351	7.89454	-0.788401	-1.80831	0.00035	0.00625452	yes	1.72716	coronatine-insensitive protein
XLOC_044855	XLOC_044855	Medtr8g088110	chr8:36484736-36487392	WT	A11a	OK	114.287	66.193	-0.787915	-2.16798	5e-05	0.00119949	yes	1.72658	cold acclimation protein WCOR413
XLOC_003375	XLOC_003375	Medtr1g011510	chr1:2055773-2058499	WT	A11a	OK	17.3721	10.0636	-0.787629	-1.75364	0.0005	0.00835476	yes	1.72624	2Fe-2S iron-sulfur cluster-binding domain protein
XLOC_025666	XLOC_025666	Medtr4g107730	chr4:44635490-44638368	WT	A11a	OK	10.5877	6.13344	-0.787626	-1.79165	0.00045	0.00766446	yes	1.72623	SPFH/band 7/PHB domain membrane-associated family protein
XLOC_009616	XLOC_009616	Medtr2g103590	chr2:44603983-44606828	WT	A11a	OK	20.7778	12.0377	-0.787486	-1.73337	0.00075	0.0115709	yes	1.72606	thiol-disulfide oxidoreductase DCC
XLOC_003032	XLOC_003032	Medtr1g110090,Medtr1g110110	chr1:49654918-49668210	WT	A11a	OK	10.5375	6.1095	-0.786412	-1.669	0.001	0.0145465	yes	1.72478	wall-associated receptor kinase galacturonan-binding protein
XLOC_002142	XLOC_002142	Medtr1g081950	chr1:36513587-36518631	WT	A11a	OK	14.1198	8.19059	-0.785675	-2.08175	5e-05	0.00119949	yes	1.7239	VAMP-associated protein
XLOC_012064	XLOC_012064	Medtr2g094650	chr2:40417390-40423406	WT	A11a	OK	18.3826	10.664	-0.785597	-1.67904	0.00085	0.0127707	yes	1.72381	lysine ketoglutarate reductase trans-splicing-like protein
XLOC_000569	XLOC_000569	Medtr1g026380	chr1:8556164-8560141	WT	A11a	OK	6.14335	3.56459	-0.78529	-1.62866	0.0015	0.0198681	yes	1.72344	prolyl oligopeptidase-like protein
XLOC_008869	XLOC_008869	Medtr2g079610	chr2:33529722-33536433	WT	A11a	OK	7.67097	4.45294	-0.784652	-1.85496	0.00045	0.00766446	yes	1.72268	chromosome condensation regulator RCC1 repeat protein
XLOC_022907	XLOC_022907	Medtr4g133968	chr4:56042952-56047417	WT	A11a	OK	41.6758	24.2146	-0.783329	-2.19144	5e-05	0.00119949	yes	1.7211	oligopeptide transporter OPT family protein
XLOC_030242	XLOC_030242	Medtr5g022870	chr5:9054398-9059187	WT	A11a	OK	88.0905	51.1868	-0.783214	-2.03516	0.0001	0.00219049	yes	1.72096	peroxidase family protein
XLOC_004334	XLOC_004334	Medtr1g045140	chr1:16946690-16948222	WT	A11a	OK	553.773	321.808	-0.783096	-2.0195	0.0002	0.00396024	yes	1.72082	proton gradient regulation protein
XLOC_002609	XLOC_002609	Medtr1g096340	chr1:43390076-43392976	WT	A11a	OK	96.7422	56.2281	-0.782854	-2.08431	5e-05	0.00119949	yes	1.72053	transcription termination factor family protein
XLOC_014827	XLOC_014827	Medtr3g088645	chr3:40380355-40381979	WT	A11a	OK	216.777	126.006	-0.782727	-2.09678	5e-05	0.00119949	yes	1.72038	NAD(P)H-quinone oxidoreductase subunit M
XLOC_018162	XLOC_018162	Medtr3g088800	chr3:40620088-40621055	WT	A11a	OK	406.891	236.747	-0.781297	-1.8861	5e-05	0.00119949	yes	1.71868	hypothetical protein
XLOC_038522	XLOC_038522	Medtr7g091430	chr7:36134714-36141714	WT	A11a	OK	30.9434	18.0045	-0.781274	-1.5801	0.002	0.0247868	yes	1.71865	structural maintenance of chromosomes protein
XLOC_025424	XLOC_025424	Medtr4g099130	chr4:41049616-41053543	WT	A11a	OK	11.0243	6.42075	-0.779877	-1.89156	0.00035	0.00625452	yes	1.71698	receptor-like kinase plant
XLOC_042888	XLOC_042888	Medtr8g012390	chr8:3521330-3527812	WT	A11a	OK	9.65119	5.62233	-0.77954	-2.06997	0.0001	0.00219049	yes	1.71658	heavy metal P-type ATPase
XLOC_022744	XLOC_022744	Medtr4g129820	chr4:54113521-54115448	WT	A11a	OK	22.1143	12.8855	-0.779235	-2.0802	5e-05	0.00119949	yes	1.71622	UDP-D-glucuronate 4-epimerase
XLOC_010031	XLOC_010031	Medtr2g016470	chr2:5045378-5049362	WT	A11a	OK	5.22532	3.0459	-0.778653	-1.42983	0.0046	0.0464058	yes	1.71553	GDP-fucose protein O-fucosyltransferase
XLOC_002803	XLOC_002803	Medtr1g102670	chr1:46400164-46403131	WT	A11a	OK	11.2299	6.54721	-0.778386	-1.61784	0.00165	0.021387	yes	1.71521	meiotic recombination protein DMC1, putative
XLOC_028995	XLOC_028995	Medtr5g081860	chr5:35088999-35091626	WT	A11a	OK	20.5396	11.9859	-0.777067	-2.05237	5e-05	0.00119949	yes	1.71364	MYB transcription factor MYB51
XLOC_037119	XLOC_037119	Medtr7g033720	chr7:12311205-12312946	WT	A11a	OK	7.77142	4.5356	-0.776884	-1.54887	0.00195	0.0242988	yes	1.71343	F-box/LRR protein
XLOC_005151	XLOC_005151	Medtr1g071540	chr1:31751720-31759548	WT	A11a	OK	4.9867	2.9107	-0.776719	-2.09204	5e-05	0.00119949	yes	1.71323	kinase interacting (KIP1-like) family protein
XLOC_027717	XLOC_027717	Medtr5g032090	chr5:13770217-13777530	WT	A11a	OK	42.6683	24.9118	-0.776337	-2.10068	5e-05	0.00119949	yes	1.71278	mechanosensitive ion channel-like protein
XLOC_034759	XLOC_034759	Medtr6g015770,Medtr6g015780	chr6:5441686-5452963	WT	A11a	OK	101.795	59.4519	-0.775874	-1.9742	0.0002	0.00396024	yes	1.71223	transmembrane protein, putative
XLOC_027107	XLOC_027107	Medtr5g014240,Medtr5g014250	chr5:4746396-4759334	WT	A11a	OK	22.0962	12.9064	-0.775713	-1.82059	0.00035	0.00625452	yes	1.71204	cytochrome P450 family ent-kaurenoic acid oxidase
XLOC_044321	XLOC_044321	Medtr8g471180	chr8:28778501-28794714	WT	A11a	OK	63.7395	37.2354	-0.775514	-1.70163	0.0009	0.0133353	yes	1.7118	kinesin-like protein for actin based movement protein
XLOC_014436	XLOC_014436	Medtr3g077300	chr3:34706851-34711458	WT	A11a	OK	2.88457	1.68512	-0.775508	-1.42222	0.00405	0.0421946	yes	1.71179	D111/G-patch domain protein
XLOC_038115	XLOC_038115	Medtr7g079040	chr7:29998169-29999993	WT	A11a	OK	20.0861	11.7341	-0.775494	-1.89661	0.0004	0.00698036	yes	1.71178	WRKY family transcription factor
XLOC_028659	XLOC_028659	Medtr5g071010,Medtr5g071040	chr5:30079231-30102599	WT	A11a	OK	8.84026	5.16442	-0.775484	-1.57173	0.00225	0.0272106	yes	1.71176	phosphatidylinositol-specific phospholipase C
XLOC_008402	XLOC_008402	Medtr2g461290	chr2:25307374-25315642	WT	A11a	OK	185.246	108.23	-0.77534	-1.64454	0.00145	0.0193636	yes	1.71159	adenylate kinase
XLOC_022346	XLOC_022346	Medtr4g116460	chr4:48243365-48247551	WT	A11a	OK	12.9329	7.55747	-0.775068	-1.98512	0.00015	0.0031025	yes	1.71127	zinc finger, C3HC4 type (RING finger) protein
XLOC_007334	XLOC_007334	Medtr2g022520	chr2:7790361-7796721	WT	A11a	OK	95.7028	55.9265	-0.775029	-1.97623	5e-05	0.00119949	yes	1.71122	aluminum induced protein with YGL and LRDR motif protein
XLOC_031950	XLOC_031950	Medtr5g085200	chr5:36772591-36777077	WT	A11a	OK	118.144	69.0541	-0.774744	-2.05545	5e-05	0.00119949	yes	1.71089	zinc finger CCCH domain protein
XLOC_027246	XLOC_027246	Medtr5g018670	chr5:6961302-6963531	WT	A11a	OK	412.665	241.364	-0.773761	-1.96988	5e-05	0.00119949	yes	1.70972	photosystem II oxygen-evolving enhancer protein
XLOC_029968	XLOC_029968	Medtr5g013440	chr5:4262828-4265000	WT	A11a	OK	10.7151	6.26936	-0.773251	-1.46237	0.00325	0.0357987	yes	1.70912	expansin-B1-like protein
XLOC_001861	XLOC_001861	Medtr1g071780	chr1:31875323-31876717	WT	A11a	OK	15.1892	8.89351	-0.77222	-1.69234	0.0006	0.00967363	yes	1.7079	senescence-associated protein SAG102
XLOC_016878	XLOC_016878	Medtr3g052530	chr3:20769949-20775819	WT	A11a	OK	10.2503	6.00224	-0.772092	-1.85387	0.0002	0.00396024	yes	1.70774	DNA-binding bromodomain protein
XLOC_031377	XLOC_031377	Medtr5g067470	chr5:28511940-28521101	WT	A11a	OK	6.41663	3.75749	-0.772046	-1.66963	0.00115	0.0161981	yes	1.70769	sucrose transporter
XLOC_008470	XLOC_008470	Medtr2g062660	chr2:26463302-26475233	WT	A11a	OK	8.53604	4.99896	-0.771938	-1.88102	0.0002	0.00396024	yes	1.70756	myosin family XI heavy chain
XLOC_003672	XLOC_003672	Medtr1g021855	chr1:6634647-6636284	WT	A11a	OK	11.0925	6.49755	-0.771622	-1.71244	0.001	0.0145465	yes	1.70719	CAZy family GT8 glycosyltransferase
XLOC_018764	XLOC_018764	Medtr3g107310	chr3:49502025-49505990	WT	A11a	OK	13.8847	8.13369	-0.771518	-1.80273	0.0004	0.00698036	yes	1.70707	DUF4050 family protein
XLOC_036039	XLOC_036039	Medtr6g082360	chr6:30742231-30742736	WT	A11a	OK	24.6983	14.47	-0.771344	-1.43622	0.00485	0.04832	yes	1.70686	hypothetical protein
XLOC_046014	XLOC_046014	Medtr8g023720	chr8:8612007-8615892	WT	A11a	OK	6.47146	3.79191	-0.771166	-1.83705	5e-05	0.00119949	yes	1.70665	LRR receptor-like kinase
XLOC_002757	XLOC_002757	Medtr1g101440	chr1:45821377-45824471	WT	A11a	OK	38.4995	22.5635	-0.770848	-2.14868	5e-05	0.00119949	yes	1.70627	BAG family molecular chaperone regulator-like protein
XLOC_039564	XLOC_039564	Medtr7g010930	chr7:2811457-2812865	WT	A11a	OK	10.0243	5.87514	-0.770813	-1.63453	0.00115	0.0161981	yes	1.70623	60S ribosomal protein L34
XLOC_029587	XLOC_029587	Medtr5g097410,Medtr5g097420	chr5:42664730-42673475	WT	A11a	OK	39.4954	23.1529	-0.770494	-1.72687	0.0007	0.0109611	yes	1.70585	cytokinin receptor histidine kinase
XLOC_021506	XLOC_021506	Medtr4g088375	chr4:34983005-34993442	WT	A11a	OK	34.3958	20.1685	-0.770128	-1.68819	0.0009	0.0133353	yes	1.70542	homeobox domain protein
XLOC_001604	XLOC_001604	Medtr1g061850	chr1:27011726-27015023	WT	A11a	OK	244.017	143.119	-0.769765	-1.98747	0.00025	0.00473979	yes	1.70499	FKBP-type peptidyl-prolyl cis-trans isomerase
XLOC_029426	XLOC_029426	Medtr5g093880	chr5:40989437-40992899	WT	A11a	OK	18.5899	10.9033	-0.769751	-2.00447	5e-05	0.00119949	yes	1.70498	hydroxyproline-rich glycoprotein family protein
XLOC_042831	XLOC_042831	Medtr8g010180	chr8:2604128-2608095	WT	A11a	OK	20.6435	12.108	-0.769726	-2.04689	5e-05	0.00119949	yes	1.70495	LRR receptor-like kinase
XLOC_026222	XLOC_026222	Medtr4g127310	chr4:52824579-52832429	WT	A11a	OK	14.2408	8.35715	-0.76895	-1.75138	0.0005	0.00835476	yes	1.70403	mannosyl-oligosaccharide 1,2-alpha-mannosidase
XLOC_026329	XLOC_026329	Medtr4g130700	chr4:54461357-54464551	WT	A11a	OK	45.9177	26.9533	-0.768591	-2.1567	5e-05	0.00119949	yes	1.70361	hypothetical protein
XLOC_030300	XLOC_030300	Medtr5g024560,Medtr5g024640,Medtr5g024660	chr5:9870719-9912996	WT	A11a	OK	12.5877	7.39118	-0.768137	-1.41337	0.00415	0.0430079	yes	1.70307	auxin efflux carrier family protein
XLOC_028227	XLOC_028227	Medtr5g054780	chr5:22571944-22576944	WT	A11a	OK	52.2573	30.6912	-0.767805	-2.17392	5e-05	0.00119949	yes	1.70268	plasma-membrane choline transporter family protein
XLOC_005883	XLOC_005883	Medtr1g095540,Medtr1g095560	chr1:42972708-42982654	WT	A11a	OK	126.737	74.4781	-0.766953	-1.46059	0.00365	0.038964	yes	1.70167	serine carboxypeptidase-like protein
XLOC_017604	XLOC_017604	Medtr3g072190,Medtr3g072210,Medtr3g072260	chr3:32423412-32451386	WT	A11a	OK	135.509	79.6418	-0.766795	-2.09601	5e-05	0.00119949	yes	1.70149	peroxidase family protein
XLOC_011867	XLOC_011867	Medtr2g088080	chr2:37089493-37092860	WT	A11a	OK	8.55864	5.03683	-0.764866	-1.72361	0.0006	0.00967363	yes	1.69921	L-ascorbate oxidase-like protein
XLOC_042241	XLOC_042241	Medtr7g111960,Medtr7g111980	chr7:46017511-46033260	WT	A11a	OK	10.3953	6.12203	-0.763853	-1.7214	0.00085	0.0127707	yes	1.69802	calmodulin-binding protein
XLOC_047541	XLOC_047541	Medtr8g085680	chr8:35511958-35520462	WT	A11a	OK	8.1302	4.78844	-0.763735	-1.60496	0.0007	0.0109611	yes	1.69788	acyl-activating enzyme 17, peroxisomal protein, putative
XLOC_017886	XLOC_017886	Medtr3g080840	chr3:36585416-36588592	WT	A11a	OK	134.71	79.3888	-0.762847	-2.02407	0.00015	0.0031025	yes	1.69684	D27 family protein, putative
XLOC_008824	XLOC_008824	Medtr2g078760	chr2:32964993-32968595	WT	A11a	OK	47.4608	27.9941	-0.761612	-2.13355	5e-05	0.00119949	yes	1.69538	protein phosphatase 2C-like protein
XLOC_020450	XLOC_020450	Medtr4g051920	chr4:18782026-18788141	WT	A11a	OK	4.06484	2.3977	-0.761547	-1.56703	0.0018	0.022861	yes	1.69531	5'-3' exoribonuclease
XLOC_024689	XLOC_024689	Medtr4g077070	chr4:29529468-29533232	WT	A11a	OK	109.531	64.6097	-0.761516	-2.069	5e-05	0.00119949	yes	1.69527	phospholipase A1
XLOC_021668	XLOC_021668	Medtr4g093890	chr4:37196577-37197260	WT	A11a	OK	60.1978	35.5165	-0.761222	-1.85435	0.0002	0.00396024	yes	1.69493	leguminosin group485 secreted peptide
XLOC_023652	XLOC_023652	Medtr4g032805	chr4:11345186-11346633	WT	A11a	OK	70.769	41.7765	-0.760428	-2.0377	5e-05	0.00119949	yes	1.69399	DnaJ heat shock amino-terminal domain protein
XLOC_016342	XLOC_016342	Medtr3g027470	chr3:8587285-8592862	WT	A11a	OK	4.75918	2.81071	-0.75978	-1.79452	5e-05	0.00119949	yes	1.69323	disease resistance protein (CC-NBS-LRR class) family protein
XLOC_044866	XLOC_044866	Medtr8g088410	chr8:36633916-36641230	WT	A11a	OK	4.22609	2.49764	-0.758759	-1.42632	0.0039	0.0410124	yes	1.69203	receptor Serine/Threonine kinase
XLOC_022705	XLOC_022705	Medtr4g128650	chr4:53546177-53550464	WT	A11a	OK	21.3879	12.6404	-0.758754	-2.1231	5e-05	0.00119949	yes	1.69203	octicosapeptide/phox/Bem1p domain kinase superfamily protein
XLOC_005019	XLOC_005019	Medtr1g069155	chr1:29728340-29736862	WT	A11a	OK	49.5249	29.2722	-0.75862	-1.555	0.00215	0.026261	yes	1.69187	transcription factor
XLOC_028011	XLOC_028011	Medtr5g042420	chr5:18647197-18649091	WT	A11a	OK	267.298	158.083	-0.757764	-2.02442	5e-05	0.00119949	yes	1.69087	NAD(P)H dehydrogenase
XLOC_009422	XLOC_009422	Medtr2g098015	chr2:41878764-41878908	WT	A11a	OK	29008.2	17162.4	-0.757206	-2.07275	5e-05	0.00119949	yes	1.69021	hypothetical protein
XLOC_048308	XLOC_048308	Medtr8g026770	chr8:9297161-9299106	WT	A11a	OK	48.5525	28.7379	-0.75659	-1.57898	0.0014	0.0188488	yes	1.68949	hypothetical protein
XLOC_017528	XLOC_017528	Medtr3g070140	chr3:31406538-31410162	WT	A11a	OK	20.0607	11.8746	-0.756488	-2.04737	5e-05	0.00119949	yes	1.68937	coronatine-insensitive protein
XLOC_008624	XLOC_008624	Medtr2g070060,Medtr2g070070,Medtr2g070110	chr2:29488069-29504071	WT	A11a	OK	40.1514	23.7673	-0.756474	-1.96065	5e-05	0.00119949	yes	1.68936	glutathione S-transferase, amino-terminal domain protein
XLOC_018059	XLOC_018059	Medtr3g086100	chr3:38950710-38954988	WT	A11a	OK	3.16706	1.87527	-0.756045	-1.42668	0.00455	0.0460292	yes	1.68885	two-component response regulator ARR2-like protein
XLOC_026844	XLOC_026844	Medtr5g007640	chr5:1444144-1450200	WT	A11a	OK	11.3591	6.72893	-0.755405	-1.82211	0.00055	0.00902778	yes	1.68811	4-coumarate:CoA ligase-like protein
XLOC_005676	XLOC_005676	Medtr1g088680	chr1:39660481-39668018	WT	A11a	OK	16.8285	9.96914	-0.755365	-2.08922	5e-05	0.00119949	yes	1.68806	multidrug resistance protein ABC transporter family protein
XLOC_042391	XLOC_042391	Medtr7g116630	chr7:48156165-48159928	WT	A11a	OK	194.501	115.325	-0.754078	-1.91797	0.00015	0.0031025	yes	1.68655	violaxanthin de-epoxidase
XLOC_028235	XLOC_028235	Medtr5g055000	chr5:22654984-22661493	WT	A11a	OK	30.1869	17.9088	-0.753253	-2.08252	5e-05	0.00119949	yes	1.68559	peptide/nitrate transporter
XLOC_021875	XLOC_021875	Medtr4g098800	chr4:40738525-40744941	WT	A11a	OK	15.8364	9.39878	-0.752702	-1.61038	0.00245	0.0289795	yes	1.68495	peptide transporter
XLOC_025336	XLOC_025336	Medtr4g094962	chr4:39392195-39394718	WT	A11a	OK	9.47512	5.62343	-0.752694	-1.75234	0.0003	0.0055282	yes	1.68494	FAD-dependent oxidoreductase
XLOC_008803	XLOC_008803	Medtr2g078200	chr2:32505910-32507609	WT	A11a	OK	17.2965	10.2702	-0.752007	-1.9425	5e-05	0.00119949	yes	1.68413	TCP family transcription factor
XLOC_029020	XLOC_029020	Medtr5g082830	chr5:35642237-35645468	WT	A11a	OK	14.6934	8.7249	-0.751958	-2.04482	5e-05	0.00119949	yes	1.68408	ARM repeat CCCH-type zinc finger protein
XLOC_044428	XLOC_044428	Medtr8g071150	chr8:30189065-30192021	WT	A11a	OK	19.798	11.7569	-0.751845	-1.56283	0.0017	0.0218926	yes	1.68394	transmembrane 45B-like protein
XLOC_015447	XLOC_015447	Medtr3g108240	chr3:50011345-50017056	WT	A11a	OK	39.1524	23.2636	-0.751022	-1.77674	0.0003	0.0055282	yes	1.68298	CHY and CTCHY and RING-type zinc finger protein
XLOC_022504	XLOC_022504	Medtr4g122500	chr4:50504672-50506015	WT	A11a	OK	20.1771	11.9889	-0.751021	-1.86121	0.0002	0.00396024	yes	1.68298	transcription factor bHLH147
XLOC_039016	XLOC_039016	Medtr7g107270	chr7:43755799-43759265	WT	A11a	OK	37.2775	22.165	-0.750024	-2.02689	5e-05	0.00119949	yes	1.68182	phosphatidic acid phosphatase (PAP2) family protein
XLOC_007404	XLOC_007404	Medtr2g025160	chr2:8949511-8952434	WT	A11a	OK	5.42255	3.22609	-0.749183	-1.50457	0.00215	0.026261	yes	1.68084	extracellular ligand-gated ion channel protein
XLOC_002960	XLOC_002960	Medtr1g107315	chr1:48617610-48619527	WT	A11a	OK	42.9023	25.5258	-0.749099	-2.04457	0.0001	0.00219049	yes	1.68074	limonoid UDP-glucosyltransferase-like protein
XLOC_016531	XLOC_016531	Medtr3g035130	chr3:12041831-12049974	WT	A11a	OK	67.6445	40.2562	-0.74876	-2.01432	0.0003	0.0055282	yes	1.68035	long-chain acyl-CoA synthetase
XLOC_048148	XLOC_048148	Medtr8g104110,Medtr8g104120,Medtr8g104130	chr8:43813616-43832075	WT	A11a	OK	25.1588	14.9876	-0.747295	-1.897	0.00015	0.0031025	yes	1.67864	aluminum activated malate transporter family protein
XLOC_039608	XLOC_039608	Medtr7g012260	chr7:3466188-3472899	WT	A11a	OK	44.9282	26.7727	-0.746856	-2.10354	5e-05	0.00119949	yes	1.67813	cyclic nucleotide-gated ion channel protein, putative
XLOC_026448	XLOC_026448	Medtr4g134290	chr4:56218179-56220086	WT	A11a	OK	15.2753	9.11379	-0.745075	-1.90139	0.00015	0.0031025	yes	1.67606	6-phosphofructokinase
XLOC_028989	XLOC_028989	Medtr5g081710	chr5:35015765-35019837	WT	A11a	OK	17.9098	10.6889	-0.744643	-1.79923	0.00035	0.00625452	yes	1.67556	triose-phosphate transporter family protein
XLOC_026103	XLOC_026103	Medtr4g123110	chr4:50826417-50875754	WT	A11a	OK	11.6638	6.96207	-0.744452	-2.02721	5e-05	0.00119949	yes	1.67534	calcium-dependent lipid-binding-like protein
XLOC_030531	XLOC_030531	Medtr5g032070	chr5:13754795-13757920	WT	A11a	OK	14.9862	8.94713	-0.744135	-1.80346	0.00035	0.00625452	yes	1.67497	hypothetical protein
XLOC_022589	XLOC_022589	Medtr4g124900	chr4:51795314-51802487	WT	A11a	OK	14.4771	8.64417	-0.743971	-1.99734	0.00015	0.0031025	yes	1.67478	auxin response factor 2
XLOC_003958	XLOC_003958	Medtr1g030890	chr1:10834275-10839511	WT	A11a	OK	75.1203	44.8661	-0.743577	-2.0588	0.0001	0.00219049	yes	1.67432	auxin efflux carrier family transporter
XLOC_018171	XLOC_018171	Medtr3g089035	chr3:40745560-40746601	WT	A11a	OK	146.47	87.5212	-0.742903	-2.08055	5e-05	0.00119949	yes	1.67354	basic blue-like protein
XLOC_022726	XLOC_022726	Medtr4g129230	chr4:53817792-53821760	WT	A11a	OK	12.5898	7.52402	-0.74268	-1.65028	0.0013	0.017829	yes	1.67328	101 kDa heat shock protein
XLOC_011635	XLOC_011635	Medtr2g079850	chr2:33652235-33658097	WT	A11a	OK	2.34789	1.40323	-0.742612	-1.49582	0.0029	0.0328729	yes	1.6732	COP1-interacting protein, putative
XLOC_015163	XLOC_015163	Medtr3g099370	chr3:45540889-45551717	WT	A11a	OK	12.2989	7.35075	-0.742567	-1.87329	0.0002	0.00396024	yes	1.67315	transferring glycosyl group transferase
XLOC_011459	XLOC_011459	Medtr2g072940	chr2:30858084-30865683	WT	A11a	OK	32.155	19.2255	-0.742024	-1.92287	0.0001	0.00219049	yes	1.67252	PPR containing protein, putative
XLOC_038716	XLOC_038716	Medtr7g097200	chr7:39099160-39103892	WT	A11a	OK	12.9406	7.73872	-0.741734	-1.59398	0.0015	0.0198681	yes	1.67218	glutathione gamma-glutamylcysteinyltransferase
XLOC_025621	XLOC_025621	Medtr4g106630	chr4:44001992-44004430	WT	A11a	OK	8.09466	4.84094	-0.741684	-1.42727	0.0047	0.0471719	yes	1.67213	transmembrane protein, putative
XLOC_038802	XLOC_038802	Medtr7g100450	chr7:40453041-40454776	WT	A11a	OK	19.1069	11.4267	-0.741676	-1.79336	0.00055	0.00902778	yes	1.67212	copper chaperone
XLOC_017274	XLOC_017274	Medtr3g466760	chr3:27476443-27478431	WT	A11a	OK	19.0938	11.4192	-0.741642	-1.76164	0.00025	0.00473979	yes	1.67208	expansin A10
XLOC_017725	XLOC_017725	Medtr3g075240	chr3:34240870-34246562	WT	A11a	OK	21.9431	13.1256	-0.741385	-1.44083	0.0049	0.0486651	yes	1.67178	O-linked N-acetylglucosamine transferase
XLOC_042403	XLOC_042403	Medtr7g116870	chr7:48254024-48256186	WT	A11a	OK	16.311	9.75986	-0.740912	-1.74778	0.0008	0.012181	yes	1.67123	lanatoside 15-O-acetylesterase
XLOC_038257	XLOC_038257	Medtr7g083660	chr7:32206525-32211403	WT	A11a	OK	6.89048	4.12413	-0.740514	-1.46627	0.0041	0.042597	yes	1.67077	nodulin-like/MFS transporter
XLOC_007924	XLOC_007924	Medtr2g037930	chr2:16450204-16455298	WT	A11a	OK	7.7939	4.66899	-0.739236	-1.87605	5e-05	0.00119949	yes	1.66929	Ypt/Rab-GAP domain of gyp1p superfamily protein
XLOC_021045	XLOC_021045	Medtr4g073410	chr4:27800292-27804811	WT	A11a	OK	247.891	148.578	-0.738485	-1.44181	0.00425	0.0437432	yes	1.66842	L-ascorbate peroxidase
XLOC_000128	XLOC_000128	Medtr1g010140	chr1:1768576-1771451	WT	A11a	OK	10.5313	6.31523	-0.737774	-1.53476	0.0025	0.029444	yes	1.6676	DUF581 family protein
XLOC_034325	XLOC_034325	Medtr6g087910	chr6:33079309-33086805	WT	A11a	OK	56.7344	34.0251	-0.737624	-1.72386	0.0005	0.00835476	yes	1.66743	sugar porter (SP) family MFS transporter
XLOC_026084	XLOC_026084	Medtr4g122740	chr4:50631729-50632402	WT	A11a	OK	19.3708	11.6194	-0.737343	-1.4902	0.00345	0.0373816	yes	1.6671	plant invertase/pectin methylesterase inhibitor
XLOC_045885	XLOC_045885	Medtr8g018480	chr8:6306485-6314051	WT	A11a	OK	2.49859	1.49971	-0.736434	-1.49035	0.00265	0.0307243	yes	1.66605	disease resistance protein (TIR-NBS-LRR class)
XLOC_020588	XLOC_020588	Medtr4g057500	chr4:21055427-21057903	WT	A11a	OK	10.9941	6.60001	-0.736195	-1.77078	0.0008	0.012181	yes	1.66578	glycosyltransferase family 47 protein
XLOC_017449	XLOC_017449	Medtr3g067610	chr3:30196112-30197141	WT	A11a	OK	17.0298	10.2264	-0.735772	-1.70772	0.0009	0.0133353	yes	1.66529	EF hand calcium-binding family protein
XLOC_000261	XLOC_000261	Medtr1g015890	chr1:4108970-4109792	WT	A11a	OK	33.0701	19.8683	-0.735064	-1.66294	0.0016	0.0208769	yes	1.66447	glutaredoxin-like protein, putative
XLOC_043229	XLOC_043229	Medtr8g024380	chr8:8956538-8958899	WT	A11a	OK	15.7321	9.45281	-0.734896	-1.65795	0.00115	0.0161981	yes	1.66428	subtilisin-like serine protease
XLOC_018452	XLOC_018452	Medtr3g098520	chr3:44982537-44983969	WT	A11a	OK	475.705	285.945	-0.734331	-1.94221	5e-05	0.00119949	yes	1.66363	electron transporter
XLOC_036768	XLOC_036768	Medtr7g017360	chr7:5507717-5512620	WT	A11a	OK	12.5355	7.53507	-0.73433	-1.93874	0.0001	0.00219049	yes	1.66362	phosphatidylinositol 3- and 4-kinase
XLOC_021559	XLOC_021559	Medtr4g089095	chr4:35721011-35723110	WT	A11a	OK	13.2211	7.94897	-0.734005	-1.68767	0.0011	0.0156473	yes	1.66325	Dof domain zinc finger protein
XLOC_005266	XLOC_005266	Medtr1g075440	chr1:33410975-33417327	WT	A11a	OK	9.14765	5.50146	-0.733586	-1.64806	0.00105	0.0151172	yes	1.66277	peptide transporter
XLOC_022734	XLOC_022734	Medtr4g129470	chr4:53926060-53932514	WT	A11a	OK	27.9426	16.8066	-0.73344	-1.5449	0.0029	0.0328729	yes	1.6626	E3 ubiquitin-protein ligase XBOS32
XLOC_037192	XLOC_037192	Medtr7g038690	chr7:14047851-14052485	WT	A11a	OK	11.0305	6.63533	-0.733257	-1.8361	0.0001	0.00219049	yes	1.66239	LRR receptor-like kinase
XLOC_042132	XLOC_042132	Medtr7g108930	chr7:44513812-44520053	WT	A11a	OK	97.336	58.5678	-0.732865	-1.73633	0.00065	0.0103155	yes	1.66194	sucrose synthase
XLOC_028226	XLOC_028226	Medtr5g054770	chr5:22566022-22570049	WT	A11a	OK	45.2288	27.2277	-0.732168	-1.88615	5e-05	0.00119949	yes	1.66113	ATP-dependent Clp protease adaptor protein ClpS
XLOC_041295	XLOC_041295	Medtr7g084380	chr7:32566687-32571314	WT	A11a	OK	88.2166	53.1267	-0.731612	-2.00839	0.00015	0.0031025	yes	1.66049	nudix hydrolase-like protein
XLOC_045441	XLOC_045441	Medtr8g107430	chr8:45411112-45413128	WT	A11a	OK	126.752	76.3466	-0.731378	-2.02911	0.00015	0.0031025	yes	1.66022	transmembrane protein, putative
XLOC_027499	XLOC_027499	Medtr5g025270	chr5:10254366-10256492	WT	A11a	OK	44.7918	26.9889	-0.730868	-2.00269	0.00015	0.0031025	yes	1.65964	carotenoid cleavage dioxygenase 4a-6
XLOC_010955	XLOC_010955	Medtr2g047130	chr2:20672346-20678521	WT	A11a	OK	2.83686	1.70945	-0.730768	-1.52036	0.00335	0.0365805	yes	1.65952	transcription factor jumonji family protein
XLOC_034390	XLOC_034390	Medtr6g090380	chr6:34339715-34341440	WT	A11a	OK	23.9397	14.4431	-0.729021	-1.9082	5e-05	0.00119949	yes	1.65751	zinc finger CCCH domain protein
XLOC_024048	XLOC_024048	Medtr4g053440	chr4:19377380-19378639	WT	A11a	OK	8.97527	5.41793	-0.728214	-1.5299	0.0021	0.0257778	yes	1.65659	zinc finger A20 and AN1 domain stress-associated protein
XLOC_049791	XLOC_049791	Medtr0186s0030	scaffold0186:7734-9506	WT	A11a	OK	13.2616	8.00571	-0.728151	-1.5813	0.00165	0.021387	yes	1.65651	glutathione S-transferase, amino-terminal domain protein
XLOC_030372	XLOC_030372	Medtr5g026400	chr5:10855511-10861039	WT	A11a	OK	6.81392	4.11499	-0.727596	-1.5232	0.00165	0.021387	yes	1.65588	clathrin-binding protein
XLOC_047640	XLOC_047640	Medtr8g088760	chr8:36869987-36872357	WT	A11a	OK	10.2998	6.22228	-0.727095	-1.74787	0.00035	0.00625452	yes	1.6553	cysteine-rich RLK (receptor-like kinase) protein
XLOC_028998	XLOC_028998	Medtr5g082110	chr5:35251106-35255875	WT	A11a	OK	6.70306	4.0528	-0.7259	-1.47242	0.00385	0.0406077	yes	1.65393	glycosyltransferase family protein
XLOC_033161	XLOC_033161	Medtr6g026820	chr6:9057621-9058217	WT	A11a	OK	26.4514	15.9987	-0.725396	-1.43837	0.00435	0.044546	yes	1.65335	hypothetical protein
XLOC_009536	XLOC_009536	Medtr2g101370	chr2:43584831-43585887	WT	A11a	OK	32.0151	19.3722	-0.724766	-1.77352	0.0004	0.00698036	yes	1.65263	major intrinsic protein (MIP) family transporter
XLOC_026320	XLOC_026320	Medtr4g130510	chr4:54379897-54385885	WT	A11a	OK	17.3946	10.526	-0.724682	-2.02375	5e-05	0.00119949	yes	1.65254	cellulose synthase-like protein
XLOC_031401	XLOC_031401	Medtr5g068530,Medtr5g068540	chr5:29010431-29018170	WT	A11a	OK	7.73294	4.68035	-0.7244	-1.44914	0.00395	0.0414254	yes	1.65221	C2 domain protein
XLOC_017020	XLOC_017020	Medtr3g058250,Medtr3g058380,Medtr3g058390,Medtr3g058400	chr3:23038847-23150526	WT	A11a	OK	16.6027	10.0491	-0.724347	-1.78476	0.00025	0.00473979	yes	1.65215	cytochrome P450 family 71 protein
XLOC_020958	XLOC_020958	Medtr4g071010	chr4:26746894-26750824	WT	A11a	OK	7.90141	4.78359	-0.724017	-1.61043	0.0014	0.0188488	yes	1.65177	transmembrane protein, putative
XLOC_003534	XLOC_003534	Medtr1g016510	chr1:4409248-4421553	WT	A11a	OK	45.3311	27.4754	-0.722363	-1.47675	0.00265	0.0307243	yes	1.64988	pollen-specific SF21-like protein
XLOC_018991	XLOC_018991	Medtr3g113160	chr3:52869109-52873414	WT	A11a	OK	9.56768	5.79922	-0.722311	-1.58398	0.002	0.0247868	yes	1.64982	alpha/beta fold hydrolase
XLOC_014459	XLOC_014459	Medtr3g077890	chr3:35074282-35075692	WT	A11a	OK	6.61441	4.01071	-0.721753	-1.44119	0.00405	0.0421946	yes	1.64918	DUF1645 family protein
XLOC_044636	XLOC_044636	Medtr8g077940	chr8:33202768-33205096	WT	A11a	OK	17.8541	10.8262	-0.721731	-1.93684	5e-05	0.00119949	yes	1.64916	GRAS family transcription factor
XLOC_030863	XLOC_030863	Medtr5g042520	chr5:18680913-18685153	WT	A11a	OK	18.7276	11.3576	-0.721507	-1.58257	0.0018	0.022861	yes	1.6489	plant/M4I22-120 protein, putative
XLOC_027543	XLOC_027543	Medtr5g026350	chr5:10835744-10840298	WT	A11a	OK	28.6291	17.3645	-0.721341	-1.85853	0.00015	0.0031025	yes	1.64871	nodulin-like/MFS transporter
XLOC_010668	XLOC_010668	Medtr2g438510	chr2:15516941-15660513	WT	A11a	OK	11.2432	6.82185	-0.720816	-1.40386	0.00445	0.0452959	yes	1.64811	transmembrane protein, putative
XLOC_038421	XLOC_038421	Medtr7g088410	chr7:34428059-34434292	WT	A11a	OK	23.3493	14.1674	-0.720802	-1.97862	5e-05	0.00119949	yes	1.6481	alpha-L-arabinofuranosidase
XLOC_041491	XLOC_041491	Medtr7g090450	chr7:35591381-35592577	WT	A11a	OK	31.438	19.0874	-0.719891	-1.86906	0.00015	0.0031025	yes	1.64706	EF hand calcium-binding family protein
XLOC_029399	XLOC_029399	Medtr5g093230	chr5:40696170-40704190	WT	A11a	OK	21.6967	13.1739	-0.719795	-1.4577	0.00355	0.0381837	yes	1.64695	Rab3 GTPase-activating protein catalytic subunit
XLOC_041279	XLOC_041279	Medtr7g084020	chr7:32370123-32376240	WT	A11a	OK	129.705	78.7675	-0.719565	-1.69456	0.00035	0.00625452	yes	1.64669	RING finger protein
XLOC_002540	XLOC_002540	Medtr1g094155	chr1:42334991-42340707	WT	A11a	OK	52.4456	31.8584	-0.719145	-2.03801	5e-05	0.00119949	yes	1.64621	serine carboxypeptidase-like protein
XLOC_023582	XLOC_023582	Medtr4g029020	chr4:9994105-9995503	WT	A11a	OK	28.9391	17.5826	-0.718872	-1.95053	5e-05	0.00119949	yes	1.64589	CBL-interacting kinase
XLOC_004260	XLOC_004260	Medtr1g041395	chr1:15450689-15455664	WT	A11a	OK	27.6373	16.8155	-0.716824	-1.48219	0.0028	0.0320541	yes	1.64356	auxin canalization protein
XLOC_049804	XLOC_049804	Medtr0189s0030	scaffold0189:14093-24465	WT	A11a	OK	2.02113	1.22987	-0.716655	-1.64932	0.00215	0.026261	yes	1.64337	P-loop nucleoside triphosphate hydrolase superfamily protein
XLOC_036936	XLOC_036936	Medtr7g025210	chr7:8362194-8363986	WT	A11a	OK	11.583	7.05684	-0.714911	-1.44743	0.00425	0.0437432	yes	1.64138	hypothetical protein
[truncated: 2,447 more rows]

## Sheet: WT_A17
Supplemtary Table 2. Differentially expressed genes with significant fold change detected between WT and A17
test_id	gene_id	gene	locus	sample_1	sample_2	status	value_1	value_2	log2(fold_change)	test_stat	p_value	q_value	significant	FC	annotation
XLOC_044848	XLOC_044848	Medtr8g087860	chr8:36349716-36355339	WT	A17	OK	9.32786	0.214022	-5.44571	-3.12308	5e-05	0.00119949	yes	43.5835	MADS-box transcription factor
XLOC_031397	XLOC_031397	Medtr5g068220,Medtr5g068250	chr5:28843516-28857008	WT	A17	OK	61.0342	2.19057	-4.80024	-2.161	0.0001	0.00219049	yes	27.8623	cysteine-rich RLK (receptor-like kinase) protein, putative
XLOC_015631	XLOC_015631	Medtr3g113030	chr3:52800046-52803855	WT	A17	OK	3.15875	0.13584	-4.53937	-3.27524	0.0028	0.0320541	yes	23.2534	MADS-box transcription factor
XLOC_000618	XLOC_000618	Medtr1g027970	chr1:9257169-9486695	WT	A17	OK	10.2995	0.487083	-4.40226	-2.98026	0.0001	0.00219049	yes	21.1452	receptor-like kinase
XLOC_021294	XLOC_021294	Medtr4g081460	chr4:31602230-31605206	WT	A17	OK	171.324	8.45185	-4.34132	-5.94873	5e-05	0.00119949	yes	20.2706	sesquiterpene synthase
XLOC_023853	XLOC_023853	Medtr4g045810	chr4:15723074-15729347	WT	A17	OK	216.71	12.901	-4.07021	-6.2002	5e-05	0.00119949	yes	16.7979	(E)-beta-ocimene/myrcene synthase
XLOC_045815	XLOC_045815	Medtr8g015950	chr8:5271617-5272987	WT	A17	OK	13.007	0.780743	-4.0583	-5.04281	5e-05	0.00119949	yes	16.6598	2,3-diketo-5-methylthio-1-phosphopentane phosphatase
XLOC_017896	XLOC_017896	Medtr3g081060	chr3:36711480-36714102	WT	A17	OK	3.10494	0.246669	-3.65392	-3.30436	0.00025	0.00473979	yes	12.5875	triacylglycerol lipase-like protein
XLOC_017294	XLOC_017294	Medtr3g467270	chr3:27710420-27747404	WT	A17	OK	29.8016	2.3893	-3.64072	-5.71138	5e-05	0.00119949	yes	12.4729	salicylic acid carboxyl methyltransferase
XLOC_020340	XLOC_020340	Medtr4g046920	chr4:16841328-16844511	WT	A17	OK	1.17956	0.100308	-3.55574	-3.14567	0.0009	0.0133353	yes	11.7594	receptor-like protein
XLOC_031398	XLOC_031398	Medtr5g068260,Medtr5g068290	chr5:28859023-28875866	WT	A17	OK	11.0976	0.978491	-3.50354	-3.38515	5e-05	0.00119949	yes	11.3415	cysteine-rich receptor-kinase-like protein
XLOC_029576	XLOC_029576	Medtr5g097180	chr5:42547642-42549779	WT	A17	OK	2.16986	0.193384	-3.48806	-3.38723	5e-05	0.00119949	yes	11.2205	serine carboxypeptidase-like protein
XLOC_030727	XLOC_030727	Medtr5g037890	chr5:16560410-16561366	WT	A17	OK	122.417	11.0026	-3.47589	-6.35928	5e-05	0.00119949	yes	11.1262	thioredoxin-like protein
XLOC_006046	XLOC_006046	Medtr1g100607,Medtr1g100623	chr1:45525334-45546819	WT	A17	OK	97.4289	8.82188	-3.46519	-7.79376	0.0004	0.00698036	yes	11.044	hypothetical protein
XLOC_043429	XLOC_043429	Medtr8g032690	chr8:12543820-12545777	WT	A17	OK	36.4121	3.41748	-3.41341	-3.91515	5e-05	0.00119949	yes	10.6546	zinc finger, C3HC4 type (RING finger) protein
XLOC_031991	XLOC_031991	Medtr5g087090	chr5:37710151-37713334	WT	A17	OK	1.7251	0.164898	-3.38703	-3.40716	5e-05	0.00119949	yes	10.4616	receptor-like protein
XLOC_019100	XLOC_019100	Medtr3g116720	chr3:54590395-54591081	WT	A17	OK	26.7733	2.69936	-3.31011	-2.55876	5e-05	0.00119949	yes	9.91842	MYB family transcription factor
XLOC_002162	XLOC_002162	Medtr1g082690	chr1:36810211-36812694	WT	A17	OK	1.53376	0.161871	-3.24416	-2.86321	0.00055	0.00902778	yes	9.47522	phototropic-responsive NPH3 family protein
XLOC_014517	XLOC_014517	Medtr3g079650,Medtr3g079700,Medtr3g079720	chr3:35950332-35980573	WT	A17	OK	1.53868	0.16434	-3.22694	-1.62904	5e-05	0.00119949	yes	9.3628	double-stranded RNA-binding motif protein
XLOC_003805	XLOC_003805	Medtr1g026160	chr1:8448217-8453684	WT	A17	OK	24.571	2.67299	-3.20043	-6.46141	5e-05	0.00119949	yes	9.19233	ACT-like tyrosine kinase family protein
XLOC_015128	XLOC_015128	Medtr3g098560	chr3:44997556-44999610	WT	A17	OK	3.42603	0.381481	-3.16685	-4.03285	5e-05	0.00119949	yes	8.98084	floral meristem identity control protein LEAFY (LFY) protein
XLOC_034264	XLOC_034264	Medtr6g084940	chr6:31971285-31972904	WT	A17	OK	36.19	4.05673	-3.1572	-5.52255	5e-05	0.00119949	yes	8.92097	PLAC8 family protein
XLOC_013983	XLOC_013983	Medtr3g466110	chr3:27159551-27163130	WT	A17	OK	1.23037	0.138916	-3.14681	-2.00019	0.00285	0.032461	yes	8.85695	nodulin-like/MFS transporter
XLOC_036608	XLOC_036608	Medtr7g010710	chr7:2683536-2688043	WT	A17	OK	1.46041	0.168198	-3.11814	-2.82865	0.00035	0.00625452	yes	8.68268	(E)-beta-ocimene/myrcene synthase
XLOC_027212	XLOC_027212	Medtr5g017550	chr5:6409716-6410490	WT	A17	OK	8.19323	0.94686	-3.11321	-3.98114	5e-05	0.00119949	yes	8.65306	EF hand calcium-binding family protein
XLOC_026524	XLOC_026524	-	chr4:16071252-16071417	WT	A17	OK	93.464	10.9679	-3.09113	-3.89261	0.00405	0.0421946	yes	8.52163	#N/A
XLOC_009538	XLOC_009538	Medtr2g101400	chr2:43597996-43601669	WT	A17	OK	10.9359	1.313	-3.05813	-4.66471	5e-05	0.00119949	yes	8.32892	LEM3 (ligand-effect modulator 3) family protein
XLOC_031884	XLOC_031884	Medtr5g083710	chr5:36108625-36109539	WT	A17	OK	46.2662	5.63846	-3.03659	-5.1629	5e-05	0.00119949	yes	8.20549	heavy-metal-associated domain protein
XLOC_034761	XLOC_034761	Medtr6g015795	chr6:5467357-5470849	WT	A17	OK	2.43738	0.297939	-3.03225	-3.54684	5e-05	0.00119949	yes	8.18085	carbohydrate-binding protein of the ER protein
XLOC_007858	XLOC_007858	Medtr2g438760	chr2:15678475-15683145	WT	A17	OK	0.91805	0.113655	-3.01391	-2.29292	0.0025	0.029444	yes	8.07751	ankyrin repeat plant-like protein
XLOC_000841	XLOC_000841	Medtr1g035570	chr1:12940388-12956283	WT	A17	OK	105.449	13.1245	-3.00621	-3.88857	5e-05	0.00119949	yes	8.03451	B3 DNA-binding domain protein
XLOC_004852	XLOC_004852	Medtr1g061710	chr1:26956509-26959825	WT	A17	OK	38.2604	4.76478	-3.00537	-3.2435	5e-05	0.00119949	yes	8.02983	sulfite exporter TauE/SafE family protein
XLOC_036449	XLOC_036449	Medtr6g082190	chr6:30686157-30686542	WT	A17	OK	46.1559	5.77118	-2.99958	-4.37681	5e-05	0.00119949	yes	7.99767	hypothetical protein
XLOC_007684	XLOC_007684	Medtr2g034360	chr2:13120618-13120919	WT	A17	OK	161.289	20.1795	-2.99868	-3.4824	5e-05	0.00119949	yes	7.99268	hypothetical protein
XLOC_039687	XLOC_039687	Medtr7g015710	chr7:4880582-4885127	WT	A17	OK	4.35541	0.546178	-2.99536	-3.69422	5e-05	0.00119949	yes	7.97431	PLC-like phosphodiesterase superfamily protein
XLOC_039555	XLOC_039555	Medtr7g010650	chr7:2661638-2666062	WT	A17	OK	51.2811	6.57573	-2.9632	-5.25205	5e-05	0.00119949	yes	7.79852	major intrinsic protein (MIP) family transporter
XLOC_009125	XLOC_009125	Medtr2g089120,Medtr2g089130	chr2:37615390-37628250	WT	A17	OK	36.0805	4.66862	-2.95015	-6.02438	5e-05	0.00119949	yes	7.72829	sesquiterpene synthase
XLOC_020494	XLOC_020494	Medtr4g053420	chr4:19388172-19390689	WT	A17	OK	16.4096	2.14939	-2.93254	-4.72849	5e-05	0.00119949	yes	7.63453	UDP-D-apiose/UDP-D-xylose synthase
XLOC_029327	XLOC_029327	Medtr5g091340	chr5:39809071-39814162	WT	A17	OK	60.2173	8.08586	-2.89671	-6.1027	5e-05	0.00119949	yes	7.44726	sucrose-phosphate synthase family protein
XLOC_019126	XLOC_019126	Medtr3g117590	chr3:55059922-55062189	WT	A17	OK	3.39951	0.465038	-2.86991	-3.18397	5e-05	0.00119949	yes	7.3102	GLN phosphoribosyl pyrophosphate amidotransferase
XLOC_045816	XLOC_045816	Medtr8g015960	chr8:5275730-5277008	WT	A17	OK	5.51035	0.7598	-2.85845	-3.31476	5e-05	0.00119949	yes	7.25236	2,3-diketo-5-methylthio-1-phosphopentane phosphatase
XLOC_029618	XLOC_029618	Medtr5g098510	chr5:43130516-43133412	WT	A17	OK	5.08693	0.713552	-2.8337	-3.21358	5e-05	0.00119949	yes	7.129	SNF1-related kinase regulatory subunit beta-2
XLOC_009034	XLOC_009034	Medtr2g086420	chr2:36331375-36338285	WT	A17	OK	2.68496	0.387042	-2.79434	-2.93232	5e-05	0.00119949	yes	6.93714	BZIP family transcription factor
XLOC_019710	XLOC_019710	Medtr4g017260,Medtr4g417280	chr4:5362678-5379787	WT	A17	OK	2.68865	0.39179	-2.77873	-2.64993	5e-05	0.00119949	yes	6.86248	verticillium wilt resistance-like protein
XLOC_029890	XLOC_029890	Medtr5g011270,Medtr5g011280	chr5:3207275-3217506	WT	A17	OK	1.33039	0.196785	-2.75716	-2.87566	0.0001	0.00219049	yes	6.76064	subtilisin-like serine protease
XLOC_014426	XLOC_014426	Medtr3g076950	chr3:34545419-34550611	WT	A17	OK	171.778	25.5227	-2.75069	-1.83509	0.0031	0.0345657	yes	6.73039	phloem specific protein
XLOC_002897	XLOC_002897	Medtr1g105700	chr1:47673530-47679759	WT	A17	OK	3.80819	0.573361	-2.73159	-3.90182	5e-05	0.00119949	yes	6.64187	cysteine-rich receptor-kinase-like protein
XLOC_011293	XLOC_011293	Medtr2g064425	chr2:27325316-27329934	WT	A17	OK	28.9825	4.41812	-2.71367	-5.12413	5e-05	0.00119949	yes	6.55988	monoterpene synthase
XLOC_013792	XLOC_013792	Medtr3g061110	chr3:24265087-24269463	WT	A17	OK	1.37605	0.210722	-2.70712	-2.83011	5e-05	0.00119949	yes	6.53017	subtilisin-like serine protease
XLOC_009364	XLOC_009364	Medtr2g096330	chr2:41150202-41153044	WT	A17	OK	13.3476	2.04742	-2.7047	-4.65047	5e-05	0.00119949	yes	6.51922	3,4-dihydroxy-2-butanone 4-phosphate synthase
XLOC_042901	XLOC_042901	Medtr8g012565	chr8:3629639-3635402	WT	A17	OK	457.539	70.2105	-2.70414	-4.02203	5e-05	0.00119949	yes	6.51669	1-deoxy-D-xylulose 5-phosphate reductoisomerase
XLOC_009122	XLOC_009122	Medtr2g089030	chr2:37553848-37558591	WT	A17	OK	100.011	15.5043	-2.68942	-5.69093	5e-05	0.00119949	yes	6.45054	beta-amylase
XLOC_012865	XLOC_012865	-	chr3:3978209-3980805	WT	A17	OK	194.248	30.6857	-2.66226	-2.1751	5e-05	0.00119949	yes	6.33024	#N/A
XLOC_046995	XLOC_046995	Medtr8g064180	chr8:26900595-26902753	WT	A17	OK	7.60885	1.21131	-2.65112	-3.47934	5e-05	0.00119949	yes	6.28155	xyloglucan endotransglucosylase/hydrolase family protein
XLOC_011463	XLOC_011463	Medtr2g073050	chr2:30925301-30932035	WT	A17	OK	27.4892	4.47671	-2.61836	-2.89263	5e-05	0.00119949	yes	6.14052	carboxyl-terminal peptidase
XLOC_003033	XLOC_003033	Medtr1g110120	chr1:49669526-49672177	WT	A17	OK	2.76791	0.456629	-2.5997	-2.73662	5e-05	0.00119949	yes	6.06161	wall associated kinase-like protein
XLOC_010382	XLOC_010382	Medtr2g028530	chr2:10581156-10588181	WT	A17	OK	202.201	33.47	-2.59485	-4.80881	5e-05	0.00119949	yes	6.04126	oxidoreductase/ferric-chelate reductase
XLOC_029582	XLOC_029582	Medtr5g097300	chr5:42616001-42616980	WT	A17	OK	23.4096	3.87823	-2.59363	-4.62434	5e-05	0.00119949	yes	6.03616	hypothetical protein
XLOC_003710	XLOC_003710	Medtr1g022465	chr1:7187441-7193328	WT	A17	OK	9.64296	1.6	-2.59141	-3.98584	5e-05	0.00119949	yes	6.02687	salicylic acid carboxyl methyltransferase
XLOC_001800	XLOC_001800	Medtr1g069915	chr1:30597284-30599321	WT	A17	OK	9.98441	1.65899	-2.58937	-4.05799	5e-05	0.00119949	yes	6.01836	CRAL/TRIO, amino-terminal domain protein
XLOC_037535	XLOC_037535	Medtr7g058700	chr7:21197373-21201131	WT	A17	OK	0.788295	0.132402	-2.57382	-2.47674	5e-05	0.00119949	yes	5.95384	tyrosine/DOPA decarboxylase
XLOC_012818	XLOC_012818	Medtr3g011890	chr3:3079995-3095806	WT	A17	OK	14.1067	2.39297	-2.55951	-3.49675	5e-05	0.00119949	yes	5.89507	salt stress response/antifungal domain protein
XLOC_031181	XLOC_031181	Medtr5g059820	chr5:24860760-24866496	WT	A17	OK	5.05785	0.858466	-2.55869	-4.37982	5e-05	0.00119949	yes	5.89172	nitrate reductase [NADH]-like protein
XLOC_030345	XLOC_030345	Medtr5g025650	chr5:10449204-10457952	WT	A17	OK	21.665	3.78344	-2.5176	-5.28633	5e-05	0.00119949	yes	5.72629	long-chain-alcohol oxidase FAO1-like protein
XLOC_033233	XLOC_033233	Medtr6g033240	chr6:10532117-10538489	WT	A17	OK	28.7142	5.02241	-2.51531	-5.07249	5e-05	0.00119949	yes	5.7172	aminopeptidase
XLOC_005663	XLOC_005663	Medtr1g088230	chr1:39490104-39491348	WT	A17	OK	61.2449	10.7251	-2.5136	-5.16055	5e-05	0.00119949	yes	5.71043	late embryogenesis abundant protein
XLOC_014192	XLOC_014192	Medtr3g067980	chr3:30614355-30614982	WT	A17	OK	7.32509	1.30652	-2.48712	-2.63918	5e-05	0.00119949	yes	5.60658	rotundifolia-like protein
XLOC_046551	XLOC_046551	Medtr8g445800	chr8:17480935-17498034	WT	A17	OK	3.28832	0.589798	-2.47906	-2.60651	5e-05	0.00119949	yes	5.57534	LRR receptor-like kinase, putative
XLOC_014684	XLOC_014684	Medtr3g084980	chr3:38396604-38400340	WT	A17	OK	3.0183	0.541915	-2.4776	-2.50132	5e-05	0.00119949	yes	5.5697	MADS-box transcription factor
XLOC_007075	XLOC_007075	Medtr2g014650	chr2:4223453-4224807	WT	A17	OK	1.59228	0.288128	-2.46632	-1.96089	0.0029	0.0328729	yes	5.52632	receptor-like kinase
XLOC_002524	XLOC_002524	Medtr1g093980	chr1:42196714-42197152	WT	A17	OK	28.3756	5.16736	-2.45715	-2.98363	5e-05	0.00119949	yes	5.49131	hypothetical protein
XLOC_031639	XLOC_031639	Medtr5g076310,Medtr5g076320,Medtr5g076440,Medtr5g076500	chr5:32523276-32648444	WT	A17	OK	18.1717	3.31676	-2.45385	-1.86805	0.0008	0.012181	yes	5.47876	P-loop nucleoside triphosphate hydrolase superfamily protein
XLOC_026510	XLOC_026510	Medtr4g033275	chr4:11652341-11652483	WT	A17	OK	654.629	120.989	-2.4358	-2.01102	0.00095	0.0139324	yes	5.41064	transmembrane amino acid transporter family protein
XLOC_017225	XLOC_017225	Medtr3g031790	chr3:26600779-26604342	WT	A17	OK	7.64779	1.43627	-2.41272	-3.67314	5e-05	0.00119949	yes	5.32477	gamma interferon inducible lysosomal thiol reductase
XLOC_008821	XLOC_008821	Medtr2g078700	chr2:32897237-32899105	WT	A17	OK	2.0321	0.382646	-2.40889	-2.29839	0.00065	0.0103155	yes	5.31066	CUP-shaped cotyledon protein, putative
XLOC_018188	XLOC_018188	-	chr3:41021552-41023102	WT	A17	OK	6.53265	1.23685	-2.401	-2.10058	5e-05	0.00119949	yes	5.28169	#N/A
XLOC_049887	XLOC_049887	-	scaffold0221:16079-16189	WT	A17	OK	18732.8	3556.83	-2.3969	-4.00144	0.00435	0.044546	yes	5.2667	#N/A
XLOC_028242	XLOC_028242	Medtr5g055310	chr5:22781072-22784451	WT	A17	OK	23.1633	4.41494	-2.39137	-5.24389	5e-05	0.00119949	yes	5.24655	wall-associated kinase family protein
XLOC_042617	XLOC_042617	-	chr7:39878558-39878672	WT	A17	OK	7236.83	1380.66	-2.39	-1.83928	0.00495	0.0490197	yes	5.24157	#N/A
XLOC_014764	XLOC_014764	Medtr3g086940	chr3:39410213-39413658	WT	A17	OK	4.74639	0.906569	-2.38834	-3.37947	5e-05	0.00119949	yes	5.23555	Serine/Threonine-kinase SAPK1-like protein
XLOC_038775	XLOC_038775	Medtr7g099710	chr7:40003338-40007996	WT	A17	OK	2.29336	0.438547	-2.38666	-3.27062	5e-05	0.00119949	yes	5.22945	fusaric acid resistance family protein
XLOC_040534	XLOC_040534	Medtr7g058840,Medtr7g058860	chr7:21123067-21132945	WT	A17	OK	1.65708	0.318095	-2.38112	-2.52075	5e-05	0.00119949	yes	5.20941	Serine/Threonine kinase family protein
XLOC_046746	XLOC_046746	Medtr8g463140	chr8:22192722-22198341	WT	A17	OK	66.4391	12.9926	-2.35435	-2.19108	0.0008	0.012181	yes	5.11364	squamosa promoter-binding-like protein
XLOC_016692	XLOC_016692	Medtr3g048330	chr3:16147275-16148109	WT	A17	OK	1.96655	0.384784	-2.35354	-1.84834	0.00335	0.0365805	yes	5.11077	glycerol-3-phosphate acyltransferase
XLOC_032573	XLOC_032573	-	chr5:39330406-39330915	WT	A17	OK	90.9235	17.7922	-2.35341	-4.83182	5e-05	0.00119949	yes	5.11031	#N/A
XLOC_022098	XLOC_022098	Medtr4g107670	chr4:44609624-44613723	WT	A17	OK	31.0105	6.08194	-2.35015	-4.26782	5e-05	0.00119949	yes	5.09877	peptide/nitrate transporter
XLOC_017754	XLOC_017754	Medtr3g076950,Medtr3g076960	chr3:34545419-34550611	WT	A17	OK	275.447	54.2479	-2.34414	-4.70603	5e-05	0.00119949	yes	5.07758	phloem specific protein
XLOC_016805	XLOC_016805	Medtr3g452380	chr3:19134711-19143035	WT	A17	OK	0.861077	0.170008	-2.34054	-1.4992	0.0043	0.0441658	yes	5.06492	MADS-box transcription factor
XLOC_045192	XLOC_045192	Medtr8g099365	chr8:41863729-41864362	WT	A17	OK	8.17693	1.62905	-2.32753	-2.33011	5e-05	0.00119949	yes	5.01945	hypothetical protein
XLOC_027317	XLOC_027317	Medtr5g020570	chr5:7872414-7877255	WT	A17	OK	2.03745	0.408921	-2.31687	-3.06407	5e-05	0.00119949	yes	4.9825	ubiquitin-protein ligase
XLOC_025409	XLOC_025409	Medtr4g098850	chr4:40768096-40779768	WT	A17	OK	1.91229	0.386771	-2.30575	-2.16984	0.0001	0.00219049	yes	4.94424	type I inositol-1,4,5-trisphosphate 5-phosphatase
XLOC_042413	XLOC_042413	Medtr7g117200	chr7:48407554-48412319	WT	A17	OK	24.5941	4.97599	-2.30526	-3.1309	5e-05	0.00119949	yes	4.94257	WRKY family transcription factor
XLOC_029198	XLOC_029198	Medtr5g087890	chr5:38121607-38127605	WT	A17	OK	2.08429	0.428759	-2.28132	-3.33285	5e-05	0.00119949	yes	4.86123	eukaryotic translation initiation factor 2c, putative
XLOC_019342	XLOC_019342	-	chr3:48230742-48231081	WT	A17	OK	30.5824	6.3028	-2.27864	-3.09149	5e-05	0.00119949	yes	4.8522	#N/A
XLOC_006690	XLOC_006690	-	chr1:42480457-42480961	WT	A17	OK	6.90835	1.42494	-2.27744	-2.5582	0.0001	0.00219049	yes	4.84817	#N/A
XLOC_036726	XLOC_036726	Medtr7g015780,Medtr7g015800	chr7:4921183-4929733	WT	A17	OK	1.01302	0.210577	-2.26625	-1.61017	0.00055	0.00902778	yes	4.81071	tyrosine kinase family protein
XLOC_009803	XLOC_009803	Medtr2g008990	chr2:1718019-1721093	WT	A17	OK	3.49024	0.737293	-2.24302	-2.50904	5e-05	0.00119949	yes	4.73387	ICE-like protease (caspase) p20 domain protein
XLOC_042903	XLOC_042903	Medtr8g012585	chr8:3651860-3655164	WT	A17	OK	7.01497	1.48651	-2.23851	-3.55847	5e-05	0.00119949	yes	4.71909	cytochrome P450 family 82 protein
XLOC_038759	XLOC_038759	Medtr7g099260	chr7:39789339-39791288	WT	A17	OK	43.783	9.32596	-2.23105	-4.61135	5e-05	0.00119949	yes	4.69476	TPR repeat protein
XLOC_028842	XLOC_028842	Medtr5g077170	chr5:32931669-32935743	WT	A17	OK	0.946985	0.202034	-2.22874	-2.05422	0.00125	0.0172969	yes	4.68724	transmembrane 9 family protein
XLOC_016132	XLOC_016132	Medtr3g016200	chr3:4808732-4809295	WT	A17	OK	5.01556	1.07929	-2.21633	-2.10836	0.00115	0.0161981	yes	4.6471	transmembrane protein, putative
XLOC_008878	XLOC_008878	Medtr2g080010	chr2:33761665-33764021	WT	A17	OK	1.28322	0.276227	-2.21584	-2.17335	0.00025	0.00473979	yes	4.64552	NAC transcription factor-like protein
XLOC_028608	XLOC_028608	Medtr5g069340	chr5:29392308-29398030	WT	A17	OK	2.38788	0.51829	-2.2039	-2.81429	5e-05	0.00119949	yes	4.60723	armadillo/beta-catenin repeat protein
XLOC_014094	XLOC_014094	Medtr3g064500	chr3:29064790-29066449	WT	A17	OK	16.7841	3.66714	-2.19437	-3.81197	5e-05	0.00119949	yes	4.5769	myb transcription factor
XLOC_036617	XLOC_036617	Medtr7g010950	chr7:2821577-2824992	WT	A17	OK	2.56763	0.561942	-2.19194	-2.97907	5e-05	0.00119949	yes	4.56919	DOF-type zinc finger DNA-binding family protein
XLOC_031529	XLOC_031529	Medtr5g072980	chr5:31052310-31054387	WT	A17	OK	1.15602	0.253872	-2.18699	-2.22963	0.00035	0.00625452	yes	4.55354	cytochrome P450 family 71 protein
XLOC_047668	XLOC_047668	Medtr8g089540	chr8:37217318-37217948	WT	A17	OK	2.10197	0.463312	-2.18168	-1.93512	0.00265	0.0307243	yes	4.53682	plant phospholipase-like protein
XLOC_029826	XLOC_029826	Medtr5g009290	chr5:2176493-2177371	WT	A17	OK	6.9225	1.5305	-2.17729	-2.78011	5e-05	0.00119949	yes	4.52303	hypothetical protein
XLOC_030074	XLOC_030074	Medtr5g016890	chr5:6108176-6122315	WT	A17	OK	8.97417	1.99347	-2.1705	-2.15236	0.00025	0.00473979	yes	4.50179	ubiquitin ligase complex F-box protein GRR1, putative
XLOC_049383	XLOC_049383	Medtr0082s0160,Medtr0082s0170,Medtr0082s0180	scaffold0082:36798-39409	WT	A17	OK	0.966687	0.216168	-2.1609	-1.48187	0.0016	0.0208769	yes	4.47194	cytochrome C oxidase subunit 3
XLOC_025826	XLOC_025826	Medtr4g114060	chr4:46937676-46940488	WT	A17	OK	9.68362	2.17511	-2.15446	-3.6015	5e-05	0.00119949	yes	4.45202	dynein light chain type 1 family protein
XLOC_044620	XLOC_044620	Medtr8g077380,Medtr8g077420	chr8:32867090-32899996	WT	A17	OK	130.13	29.3278	-2.14962	-2.01241	0.00115	0.0161981	yes	4.43711	MYB family transcription factor
XLOC_016928	XLOC_016928	Medtr3g055230	chr3:21711226-21716998	WT	A17	OK	1.27891	0.291274	-2.13447	-3.00927	5e-05	0.00119949	yes	4.39076	disease resistance protein (CC-NBS-LRR class) family protein
XLOC_011289	XLOC_011289	Medtr2g064310	chr2:27250581-27253767	WT	A17	OK	4.75101	1.08528	-2.13017	-2.73057	5e-05	0.00119949	yes	4.37769	ZIP zinc/iron transport family protein
XLOC_033199	XLOC_033199	Medtr6g028090,Medtr6g028100,Medtr6g028120	chr6:9988488-10014344	WT	A17	OK	1.07391	0.246447	-2.12353	-2.03257	5e-05	0.00119949	yes	4.35759	beta-D-glucoside glucohydrolase
XLOC_049326	XLOC_049326	Medtr0070s0020	scaffold0070:15489-17505	WT	A17	OK	1.11587	0.256355	-2.12195	-2.09177	0.0004	0.00698036	yes	4.35282	LRR receptor-like kinase family protein
XLOC_013907	XLOC_013907	Medtr3g464370	chr3:25861899-25864983	WT	A17	OK	31.8546	7.4619	-2.09389	-2.77016	5e-05	0.00119949	yes	4.26898	mannose-binding lectin superfamily protein
XLOC_027985	XLOC_027985	Medtr5g041380,Medtr5g041400,Medtr5g041530	chr5:18187490-18231781	WT	A17	OK	3.7117	0.872013	-2.08966	-2.21802	5e-05	0.00119949	yes	4.25648	DOF domain, zinc finger protein
XLOC_022178	XLOC_022178	Medtr4g109830	chr4:45690124-45695705	WT	A17	OK	22.5554	5.30777	-2.0873	-4.17373	5e-05	0.00119949	yes	4.24952	MADS-box transcription factor
XLOC_043303	XLOC_043303	Medtr8g028060	chr8:10398903-10400467	WT	A17	OK	2.24215	0.529512	-2.08215	-2.45076	0.00015	0.0031025	yes	4.23438	tyrosine/DOPA decarboxylase
XLOC_048047	XLOC_048047	Medtr8g099570	chr8:42067580-42069906	WT	A17	OK	2.53485	0.59933	-2.08048	-2.11706	0.00065	0.0103155	yes	4.22948	calcineurin B-like protein 4-1
XLOC_014216	XLOC_014216	Medtr3g069410	chr3:31052778-31056851	WT	A17	OK	24.9427	5.89736	-2.08047	-3.87214	5e-05	0.00119949	yes	4.22945	zinc ion-binding protein
XLOC_047879	XLOC_047879	Medtr8g095470	chr8:39955741-39958110	WT	A17	OK	14.0073	3.31334	-2.07982	-3.16223	5e-05	0.00119949	yes	4.22754	VQ motif protein
XLOC_029351	XLOC_029351	Medtr5g091980	chr5:40156708-40161815	WT	A17	OK	1.3044	0.309494	-2.07541	-2.08239	0.00085	0.0127707	yes	4.21464	strictosidine synthase-like protein
XLOC_040975	XLOC_040975	Medtr7g075390	chr7:28295530-28297440	WT	A17	OK	2.86393	0.680017	-2.07435	-2.75199	5e-05	0.00119949	yes	4.21155	cytochrome P450 family protein
XLOC_009085	XLOC_009085	Medtr2g087780	chr2:36945218-36947211	WT	A17	OK	1.97944	0.471553	-2.0696	-2.16155	0.0002	0.00396024	yes	4.1977	strictosidine synthase family protein
XLOC_032192	XLOC_032192	Medtr5g092820	chr5:40539836-40541403	WT	A17	OK	22.9114	5.47983	-2.06386	-3.58693	5e-05	0.00119949	yes	4.18103	eukaryotic translation initiation factor SUI1
XLOC_031801	XLOC_031801	Medtr5g081740	chr5:35023423-35029850	WT	A17	OK	6.95444	1.66956	-2.05847	-2.70952	5e-05	0.00119949	yes	4.16544	acid phosphatase-like protein
XLOC_028985	XLOC_028985	Medtr5g081630	chr5:34974523-34979485	WT	A17	OK	18.2335	4.38271	-2.0567	-4.57109	5e-05	0.00119949	yes	4.16034	transmembrane amino acid transporter family protein
XLOC_025593	XLOC_025593	Medtr4g105080	chr4:43531539-43534596	WT	A17	OK	16.9828	4.08394	-2.05604	-3.72934	5e-05	0.00119949	yes	4.15843	oxidoreductase/ferric-chelate reductase
XLOC_027836	XLOC_027836	Medtr5g036087	chr5:15720720-15721951	WT	A17	OK	1.15738	0.278676	-2.0542	-1.77862	0.00305	0.0341748	yes	4.15313	matrix metalloproteinase
XLOC_041253	XLOC_041253	Medtr7g083330	chr7:32049756-32051182	WT	A17	OK	5.55439	1.34116	-2.05014	-3.01753	5e-05	0.00119949	yes	4.14146	NAC transcription factor-like protein
XLOC_045273	XLOC_045273	Medtr8g102220	chr8:42990568-42991681	WT	A17	OK	10.9549	2.65765	-2.04335	-3.23332	5e-05	0.00119949	yes	4.12202	xyloglucan endotransglucosylase/hydrolase family protein
XLOC_012153	XLOC_012153	Medtr2g097900	chr2:41818491-41823247	WT	A17	OK	57.454	14.0325	-2.03364	-4.06929	5e-05	0.00119949	yes	4.09437	aluminum-activated citrate transporter
XLOC_018128	XLOC_018128	Medtr3g087950	chr3:39861502-39865231	WT	A17	OK	21.5772	5.2773	-2.03163	-4.47098	5e-05	0.00119949	yes	4.08867	gamma-glutamyltranspeptidase
XLOC_033174	XLOC_033174	Medtr6g027320	chr6:9332752-9335238	WT	A17	OK	492.249	120.409	-2.03145	-3.13499	5e-05	0.00119949	yes	4.08816	transmembrane protein, putative
XLOC_019343	XLOC_019343	-	chr3:48231233-48231461	WT	A17	OK	37.2867	9.13308	-2.02949	-2.41573	0.00105	0.0151172	yes	4.08261	#N/A
XLOC_003525	XLOC_003525	-	chr1:4293878-4294002	WT	A17	OK	5695.64	1418.76	-2.00522	-1.9906	0.00105	0.0151172	yes	4.0145	#N/A
XLOC_044411	XLOC_044411	Medtr8g070840	chr8:30016749-30019480	WT	A17	OK	27.411	6.83794	-2.00312	-4.51543	5e-05	0.00119949	yes	4.00866	WEAK movement UNDER BLUE LIGHT-like protein
XLOC_038873	XLOC_038873	Medtr7g102490	chr7:41535867-41537833	WT	A17	OK	1.42442	0.356269	-1.99933	-2.36291	5e-05	0.00119949	yes	3.99814	UDP-glucosyltransferase family protein
XLOC_034133	XLOC_034133	Medtr6g078815	chr6:29634013-29634995	WT	A17	OK	3.16321	0.791959	-1.99789	-2.13096	0.00115	0.0161981	yes	3.99415	transmembrane protein, putative
XLOC_047278	XLOC_047278	Medtr8g075340	chr8:31858277-31864631	WT	A17	OK	43.9321	11.0452	-1.99185	-4.44623	5e-05	0.00119949	yes	3.97747	osmosensor histidine kinase
XLOC_032188	XLOC_032188	Medtr5g092740	chr5:40503257-40506263	WT	A17	OK	13.3003	3.3489	-1.9897	-3.55015	5e-05	0.00119949	yes	3.97154	perchloric acid soluble translation inhibitor-like protein
XLOC_011496	XLOC_011496	Medtr2g074980,Medtr2g075010	chr2:31352160-31389290	WT	A17	OK	143.397	36.4853	-1.97463	-4.9949	5e-05	0.00119949	yes	3.93027	LRR receptor-like kinase
XLOC_014046	XLOC_014046	Medtr3g062570	chr3:28267237-28275049	WT	A17	OK	13.1963	3.38793	-1.96166	-2.03481	0.0005	0.00835476	yes	3.8951	LRR receptor-like kinase
XLOC_027613	XLOC_027613	Medtr5g028690	chr5:12002946-12003675	WT	A17	OK	10.9507	2.82143	-1.95653	-2.8557	5e-05	0.00119949	yes	3.88127	ankyrin repeat protein
XLOC_006944	XLOC_006944	Medtr2g010580	chr2:2451481-2451976	WT	A17	OK	20.6037	5.31503	-1.95475	-2.98038	5e-05	0.00119949	yes	3.87649	CAP, cysteine-rich secretory protein, antigen 5
XLOC_012533	XLOC_012533	Medtr2g050170	chr2:23046026-23046146	WT	A17	OK	4932.41	1274.01	-1.95292	-1.94057	0.00155	0.0203774	yes	3.87157	hypothetical protein
XLOC_003406	XLOC_003406	Medtr1g012430	chr1:2466105-2467356	WT	A17	OK	1.69421	0.437862	-1.95206	-2.04868	0.00075	0.0115709	yes	3.86927	alpha/beta hydrolase fold protein
XLOC_027843	XLOC_027843	Medtr5g036290,Medtr5g036360	chr5:15818917-15837316	WT	A17	OK	124.459	32.423	-1.94058	-5.16412	5e-05	0.00119949	yes	3.8386	matrixin family protein
XLOC_015187	XLOC_015187	Medtr3g100150	chr3:46009165-46012505	WT	A17	OK	1.8967	0.49539	-1.93685	-2.10527	0.0002	0.00396024	yes	3.82869	HXXXD-type acyl-transferase family protein
XLOC_039518	XLOC_039518	Medtr7g009450	chr7:2064394-2067115	WT	A17	OK	0.918064	0.240096	-1.93499	-2.09008	0.00045	0.00766446	yes	3.82375	LRR receptor-like kinase family protein
XLOC_042547	XLOC_042547	-	chr7:28010109-28010224	WT	A17	OK	14018.2	3669.84	-1.93351	-2.28822	0.00035	0.00625452	yes	3.81983	#N/A
XLOC_010123	XLOC_010123	Medtr2g019900	chr2:6567363-6568225	WT	A17	OK	68.5436	17.9656	-1.93179	-4.04768	5e-05	0.00119949	yes	3.81528	monothiol glutaredoxin-S2 protein
XLOC_045886	XLOC_045886	Medtr8g018510	chr8:6319618-6324603	WT	A17	OK	1.77166	0.465719	-1.92757	-2.73255	5e-05	0.00119949	yes	3.80414	seed linoleate 9S-lipoxygenase
XLOC_032850	XLOC_032850	Medtr6g012800	chr6:3975088-3977938	WT	A17	OK	1.77281	0.471555	-1.91054	-2.1316	0.0003	0.0055282	yes	3.7595	pectinesterase
XLOC_028106	XLOC_028106	Medtr5g046230	chr5:20267862-20271029	WT	A17	OK	11.0045	2.93979	-1.90432	-2.58579	5e-05	0.00119949	yes	3.74332	YABBY-like transcription factor CRABS CLAW-like protein
XLOC_008626	XLOC_008626	Medtr2g070240	chr2:29556259-29556481	WT	A17	OK	137.072	36.6569	-1.90278	-2.94621	5e-05	0.00119949	yes	3.73933	hypothetical protein
XLOC_036031	XLOC_036031	Medtr6g082190	chr6:30686743-30688816	WT	A17	OK	22.9023	6.1283	-1.90193	-3.77528	5e-05	0.00119949	yes	3.73713	hypothetical protein
XLOC_001866	XLOC_001866	Medtr1g071920	chr1:31948171-31948949	WT	A17	OK	12.8669	3.44688	-1.9003	-3.27157	5e-05	0.00119949	yes	3.73291	heat shock 22 kDa protein, putative
XLOC_001882	XLOC_001882	Medtr1g072540	chr1:32189147-32190638	WT	A17	OK	2.60909	0.699427	-1.8993	-2.31514	5e-05	0.00119949	yes	3.73032	adenylate isopentenyltransferase
XLOC_009558	XLOC_009558	Medtr2g101920	chr2:43851531-43855774	WT	A17	OK	47.8029	12.8789	-1.89209	-2.8551	5e-05	0.00119949	yes	3.71173	transmembrane amino acid transporter family protein
XLOC_035270	XLOC_035270	Medtr6g038760,Medtr6g038910,Medtr6g038940,Medtr6g038980,Medtr6g039110,Medtr6g039180	chr6:13910979-14113204	WT	A17	OK	21.3767	5.76671	-1.89022	-2.2844	5e-05	0.00119949	yes	3.70692	LRR receptor-like kinase
XLOC_012585	XLOC_012585	-	chr2:37507302-37507540	WT	A17	OK	80.2148	21.6534	-1.88928	-2.53381	5e-05	0.00119949	yes	3.7045	#N/A
XLOC_048288	XLOC_048288	Medtr8g011440	chr8:3065822-3065988	WT	A17	OK	143.007	38.673	-1.88669	-1.82128	0.00235	0.0280899	yes	3.69786	cysteine-rich RLK (receptor-like kinase) protein
XLOC_029541	XLOC_029541	Medtr5g096530	chr5:42213900-42217413	WT	A17	OK	119.275	32.2707	-1.88599	-3.59671	5e-05	0.00119949	yes	3.69606	LRR receptor-like kinase family protein
XLOC_002298	XLOC_002298	Medtr1g086390	chr1:38659764-38662935	WT	A17	OK	2.18718	0.591796	-1.8859	-2.03005	0.0005	0.00835476	yes	3.69583	polygalacturonase/glycoside hydrolase family protein
XLOC_031971	XLOC_031971	Medtr5g085990	chr5:37176479-37177432	WT	A17	OK	7.15498	1.95715	-1.8702	-2.4981	5e-05	0.00119949	yes	3.65583	Clavata3/ESR (CLE) gene family member MtCLE17
XLOC_037113	XLOC_037113	Medtr7g033410	chr7:12020523-12024670	WT	A17	OK	4.67232	1.27811	-1.87013	-2.69732	5e-05	0.00119949	yes	3.65566	sulfite oxidase-like protein
XLOC_015782	XLOC_015782	Medtr3g117750	chr3:55138178-55139030	WT	A17	OK	6.53972	1.79467	-1.86551	-2.86028	5e-05	0.00119949	yes	3.64397	peptidyl-prolyl cis-trans isomerase
XLOC_003690	XLOC_003690	Medtr1g022190	chr1:6935134-6938822	WT	A17	OK	184.722	50.908	-1.85939	-3.05716	5e-05	0.00119949	yes	3.62854	erythronate-4-phosphate dehydrogenase family protein
XLOC_021434	XLOC_021434	Medtr4g086040,Medtr4g086130	chr4:33657250-33700908	WT	A17	OK	18.2266	5.04147	-1.85412	-4.26923	5e-05	0.00119949	yes	3.61531	cytochrome P450 family ABA 8'-hydroxylase
XLOC_032240	XLOC_032240	Medtr5g094160	chr5:41128371-41134185	WT	A17	OK	18.7129	5.2048	-1.84612	-3.948	5e-05	0.00119949	yes	3.59532	actin-binding calponin-like (CH) domain protein
XLOC_026678	XLOC_026678	-	chr4:47582260-47582604	WT	A17	OK	14.4548	4.03406	-1.84125	-2.10823	0.0002	0.00396024	yes	3.5832	#N/A
XLOC_008979	XLOC_008979	Medtr2g084315	chr2:35505556-35506438	WT	A17	OK	3.71556	1.03824	-1.83945	-2.32747	0.00025	0.00473979	yes	3.57874	C2H2-type zinc finger protein
XLOC_025783	XLOC_025783	Medtr4g113080	chr4:46455851-46463884	WT	A17	OK	2.12889	0.595252	-1.83853	-2.07552	5e-05	0.00119949	yes	3.57645	LisH-SSDP-WD40
XLOC_011584	XLOC_011584	Medtr2g078350	chr2:32618353-32636699	WT	A17	OK	1368.8	382.773	-1.83835	-4.13339	5e-05	0.00119949	yes	3.57601	calcium-binding EF-hand protein
XLOC_014817	XLOC_014817	Medtr3g088455,Medtr3g088465,Medtr3g088475	chr3:40199227-40209493	WT	A17	OK	2.30765	0.645907	-1.83703	-2.10449	5e-05	0.00119949	yes	3.57274	transmembrane amino acid transporter family protein
XLOC_006564	XLOC_006564	-	chr1:5928009-5928174	WT	A17	OK	260.561	73.2228	-1.83125	-2.27219	0.00055	0.00902778	yes	3.55845	#N/A
XLOC_038866	XLOC_038866	Medtr7g103050	chr7:41430255-41431880	WT	A17	OK	193.046	54.3718	-1.82801	-2.05458	0.00065	0.0103155	yes	3.55047	hypothetical protein
XLOC_013272	XLOC_013272	Medtr3g436860	chr3:12403404-12408412	WT	A17	OK	6.82842	1.92972	-1.82316	-2.85076	5e-05	0.00119949	yes	3.53855	F-box plant-like protein
XLOC_036545	XLOC_036545	Medtr7g007620,Medtr7g007630	chr7:1594596-1605346	WT	A17	OK	2.16362	0.612131	-1.82153	-2.4866	5e-05	0.00119949	yes	3.53456	LRR receptor-like kinase family protein
XLOC_027102	XLOC_027102	Medtr5g014090	chr5:4676358-4680564	WT	A17	OK	4.74134	1.34297	-1.81987	-3.29854	5e-05	0.00119949	yes	3.53049	type I inositol-1,4,5-trisphosphate 5-phosphatase
XLOC_004694	XLOC_004694	Medtr1g054880	chr1:24060471-24062705	WT	A17	OK	6.59648	1.87205	-1.81708	-3.16173	5e-05	0.00119949	yes	3.52367	pectinesterase/pectinesterase inhibitor
XLOC_009868	XLOC_009868	Medtr2g011230,Medtr2g011240,Medtr2g011270	chr2:2703784-2721362	WT	A17	OK	4.63901	1.31862	-1.81479	-2.96056	5e-05	0.00119949	yes	3.51808	G-type lectin S-receptor-like Serine/Threonine-kinase
XLOC_022828	XLOC_022828	Medtr4g132020	chr4:55142281-55143457	WT	A17	OK	114.848	32.7562	-1.80989	-4.48978	5e-05	0.00119949	yes	3.50616	senescence regulator
XLOC_028480	XLOC_028480	Medtr5g065010	chr5:27326339-27329548	WT	A17	OK	29.0506	8.28721	-1.80961	-4.14663	5e-05	0.00119949	yes	3.50548	flavonol synthase/flavanone 3-hydroxylase
XLOC_042889	XLOC_042889	Medtr8g012400	chr8:3529719-3533281	WT	A17	OK	6.54221	1.86782	-1.80842	-3.23577	5e-05	0.00119949	yes	3.50258	O-glycosyl hydrolase family 17 protein
XLOC_049888	XLOC_049888	-	scaffold0221:16329-16595	WT	A17	OK	140.46	40.146	-1.80683	-2.96495	5e-05	0.00119949	yes	3.49873	#N/A
XLOC_025484	XLOC_025484	Medtr4g101740	chr4:42082880-42084454	WT	A17	OK	16.5157	4.72135	-1.80657	-3.38424	5e-05	0.00119949	yes	3.4981	translation elongation factor EF protein
XLOC_030945	XLOC_030945	Medtr5g045250	chr5:19855599-19857686	WT	A17	OK	16.6935	4.80337	-1.79716	-4.1335	5e-05	0.00119949	yes	3.47535	cytochrome P450 family protein
XLOC_045158	XLOC_045158	Medtr8g098815	chr8:41296699-41300319	WT	A17	OK	67.9016	19.5537	-1.79601	-3.52482	5e-05	0.00119949	yes	3.47258	BEL1-related homeotic protein
XLOC_013377	XLOC_013377	Medtr3g041700	chr3:14847764-14852904	WT	A17	OK	55.4247	16.0237	-1.79032	-4.02295	5e-05	0.00119949	yes	3.45892	hydroxymethylglutaryl-CoA lyase
XLOC_044037	XLOC_044037	Medtr8g055860	chr8:24335924-24337662	WT	A17	OK	2.84105	0.821526	-1.79004	-2.55524	5e-05	0.00119949	yes	3.45824	phytochrome kinase substrate protein, putative
XLOC_043885	XLOC_043885	Medtr8g060850	chr8:21269934-21271088	WT	A17	OK	1318.09	381.993	-1.78683	-3.73528	5e-05	0.00119949	yes	3.45056	metallothionein-like protein type 3
XLOC_015381	XLOC_015381	Medtr3g106240	chr3:49069095-49071446	WT	A17	OK	24.6938	7.18335	-1.78142	-3.70735	5e-05	0.00119949	yes	3.43764	PPPDE thiol peptidase family protein, putative
XLOC_026384	XLOC_026384	Medtr4g132350	chr4:55307795-55310540	WT	A17	OK	73.0428	21.2548	-1.78096	-4.05466	5e-05	0.00119949	yes	3.43655	hypothetical protein
XLOC_037984	XLOC_037984	Medtr7g075540	chr7:28287871-28291257	WT	A17	OK	9.17851	2.68069	-1.77566	-3.04602	5e-05	0.00119949	yes	3.42395	cytochrome P450 family protein
XLOC_035496	XLOC_035496	Medtr6g452730	chr6:18489881-18492916	WT	A17	OK	6.90268	2.02086	-1.77218	-2.54734	5e-05	0.00119949	yes	3.4157	PAR1 protein
XLOC_007086	XLOC_007086	Medtr2g014950	chr2:4342668-4367524	WT	A17	OK	38.9035	11.3906	-1.77206	-2.56123	0.00015	0.0031025	yes	3.41541	28 kDa heat- and acid-stable phosphoprotein-like protein
XLOC_036054	XLOC_036054	Medtr6g082890	chr6:30962640-30965021	WT	A17	OK	2.69854	0.793035	-1.76672	-2.31265	5e-05	0.00119949	yes	3.40279	tyrosine kinase family protein
XLOC_045787	XLOC_045787	Medtr8g015010,Medtr8g015040,Medtr8g015100	chr8:4800509-4900681	WT	A17	OK	29.6534	8.71918	-1.76593	-3.22606	5e-05	0.00119949	yes	3.40093	LRR receptor-like kinase plant
XLOC_008013	XLOC_008013	Medtr2g040500	chr2:17771506-17774334	WT	A17	OK	5.53049	1.62688	-1.7653	-2.18658	5e-05	0.00119949	yes	3.39945	protein phosphatase 2C ABI2-like protein
XLOC_043965	XLOC_043965	Medtr8g465150,Medtr8g465160	chr8:23177137-23190505	WT	A17	OK	10.2981	3.04481	-1.75796	-3.65685	5e-05	0.00119949	yes	3.3822	S-locus lectin kinase family protein
XLOC_046597	XLOC_046597	Medtr8g446430	chr8:18164032-18172285	WT	A17	OK	1.76158	0.520936	-1.75769	-2.32962	0.00015	0.0031025	yes	3.38156	inwardly rectifying potassium channel subunit
XLOC_007257	XLOC_007257	Medtr2g019950	chr2:6587343-6588014	WT	A17	OK	2.20758	0.65502	-1.75286	-1.57161	0.0047	0.0471719	yes	3.37026	monothiol glutaredoxin-S2 protein
XLOC_002785	XLOC_002785	Medtr1g102210,Medtr1g102220	chr1:46158239-46167651	WT	A17	OK	2.33084	0.692702	-1.75054	-2.15957	5e-05	0.00119949	yes	3.36484	cytochrome P450 family protein
XLOC_041012	XLOC_041012	Medtr7g076520	chr7:28809054-28813694	WT	A17	OK	13.3637	3.97246	-1.75021	-3.29063	5e-05	0.00119949	yes	3.36408	SPX (SYG1/Pho81/XPR1) domain protein MFS transporter
XLOC_048279	XLOC_048279	Medtr8g009660	chr8:2335415-2335619	WT	A17	OK	85.0775	25.4687	-1.74006	-2.06918	0.0001	0.00219049	yes	3.34049	ribose-phosphate pyrophosphokinase
XLOC_001746	XLOC_001746	-	chr1:29684896-29685108	WT	A17	OK	1617.52	485.326	-1.73676	-1.75442	0.0031	0.0345657	yes	3.33286	#N/A
XLOC_007982	XLOC_007982	Medtr2g039410	chr2:17274934-17280283	WT	A17	OK	1.96863	0.590983	-1.736	-2.41053	0.0001	0.00219049	yes	3.3311	cytokinin oxidase/dehydrogenase-like protein
XLOC_050217	XLOC_050217	Medtr0388s0020	scaffold0388:7715-8802	WT	A17	OK	41.7485	12.5451	-1.7346	-3.9381	5e-05	0.00119949	yes	3.32787	SAUR-like auxin-responsive family protein
XLOC_025062	XLOC_025062	Medtr4g088555	chr4:35174503-35179088	WT	A17	OK	126.792	38.2084	-1.7305	-4.2249	5e-05	0.00119949	yes	3.31843	squamosa promoter-binding-like protein
XLOC_013799	XLOC_013799	Medtr3g061300	chr3:24346544-24347031	WT	A17	OK	5.57678	1.68372	-1.72778	-1.67008	0.0049	0.0486651	yes	3.31218	B3 DNA-binding domain protein
XLOC_044491	XLOC_044491	Medtr8g073770	chr8:31160826-31161851	WT	A17	OK	12.714	3.84955	-1.72366	-2.8891	5e-05	0.00119949	yes	3.30273	disease resistance-responsive, dirigent domain protein
XLOC_019087	XLOC_019087	Medtr3g116270,Medtr3g116320	chr3:54380959-54399181	WT	A17	OK	3.37069	1.02602	-1.71598	-2.50624	5e-05	0.00119949	yes	3.2852	BURP domain protein
XLOC_017927	XLOC_017927	Medtr3g082200	chr3:37105454-37112701	WT	A17	OK	17.3359	5.27978	-1.71521	-4.10437	5e-05	0.00119949	yes	3.28344	subtilisin-like serine protease
XLOC_030268	XLOC_030268	Medtr5g023680	chr5:9399853-9401775	WT	A17	OK	4.55528	1.39741	-1.70478	-2.58541	5e-05	0.00119949	yes	3.25979	cytochrome P450 family 71 protein
XLOC_028923	XLOC_028923	Medtr5g079880	chr5:34165367-34168754	WT	A17	OK	14.5645	4.47188	-1.7035	-3.5354	5e-05	0.00119949	yes	3.2569	calcium-dependent lipid-binding (CaLB domain) family protein
XLOC_021683	XLOC_021683	Medtr4g094202	chr4:37409419-37411534	WT	A17	OK	2.10175	0.645808	-1.70241	-1.9881	0.0005	0.00835476	yes	3.25444	ICE-like protease (caspase) p20 domain protein
XLOC_000734	XLOC_000734	Medtr1g031830	chr1:11174051-11181810	WT	A17	OK	0.927138	0.28489	-1.70238	-2.73261	5e-05	0.00119949	yes	3.25437	NBS-LRR type disease resistance protein
XLOC_028821	XLOC_028821	Medtr5g076660	chr5:32708472-32710949	WT	A17	OK	1.3264	0.409269	-1.69639	-1.8013	0.0026	0.0303641	yes	3.24089	seven in absentia family protein
XLOC_045817	XLOC_045817	Medtr8g015970,Medtr8g015980	chr8:5278557-5293135	WT	A17	OK	5.05675	1.56257	-1.69429	-3.48572	5e-05	0.00119949	yes	3.23618	ABC transporter-like family-protein
XLOC_043137	XLOC_043137	Medtr8g020920	chr8:7399878-7402554	WT	A17	OK	2.68576	0.830242	-1.69373	-2.32625	0.0001	0.00219049	yes	3.23492	receptor-like kinase
XLOC_021213	XLOC_021213	Medtr4g078630	chr4:30370247-30371270	WT	A17	OK	3.18066	0.986628	-1.68875	-1.63231	0.0008	0.012181	yes	3.22377	enoyl-(acyl carrier) reductase
XLOC_015165	XLOC_015165	Medtr3g099460	chr3:45584462-45588966	WT	A17	OK	19.7621	6.13189	-1.68833	-3.40022	5e-05	0.00119949	yes	3.22283	zinc-binding alcohol dehydrogenase family protein
XLOC_026712	XLOC_026712	Medtr4g128640	chr4:53545608-53545915	WT	A17	OK	15.6383	4.85891	-1.68638	-1.89008	0.0014	0.0188488	yes	3.21848	FGGY family of carbohydrate kinase
XLOC_007614	XLOC_007614	Medtr2g031560	chr2:11916967-11918950	WT	A17	OK	27.5995	8.60999	-1.68056	-4.1211	5e-05	0.00119949	yes	3.20552	reticuline oxidase-like protein
XLOC_029016	XLOC_029016	Medtr5g082580	chr5:35506837-35510948	WT	A17	OK	2.90773	0.907481	-1.67995	-2.60861	5e-05	0.00119949	yes	3.20417	phosphoinositide-specific phospholipase C family protein
XLOC_032114	XLOC_032114	Medtr5g090780	chr5:39516909-39526617	WT	A17	OK	18.2475	5.69998	-1.67867	-3.8156	5e-05	0.00119949	yes	3.20133	squalene/phytoene synthase
XLOC_000763	XLOC_000763	Medtr1g032850	chr1:11757672-11761928	WT	A17	OK	1.70266	0.533324	-1.6747	-1.62775	0.0027	0.0312015	yes	3.19253	carboxy-terminal domain cyclin
XLOC_015653	XLOC_015653	Medtr3g113660	chr3:53229569-53230841	WT	A17	OK	24.7535	7.75696	-1.67407	-3.24228	5e-05	0.00119949	yes	3.19114	hypothetical protein
XLOC_045091	XLOC_045091	Medtr8g095600	chr8:40013927-40018975	WT	A17	OK	7.70942	2.41631	-1.67382	-2.95565	5e-05	0.00119949	yes	3.19058	glutamyl-tRNA(Gln) amidotransferase subunit A-like protein
XLOC_011976	XLOC_011976	Medtr2g090755	chr2:38909623-38910616	WT	A17	OK	4.78743	1.50258	-1.67182	-1.99971	0.00045	0.00766446	yes	3.18616	glutaredoxin-C1 protein
XLOC_025926	XLOC_025926	Medtr4g116920	chr4:48423199-48424872	WT	A17	OK	2.64443	0.830095	-1.67161	-1.96578	0.0003	0.0055282	yes	3.1857	glycoside hydrolase family 18 protein
XLOC_021433	XLOC_021433	Medtr4g086020	chr4:33643563-33646615	WT	A17	OK	17.8478	5.64265	-1.6613	-3.9034	5e-05	0.00119949	yes	3.16301	ferredoxin-nitrite reductase
XLOC_013664	XLOC_013664	Medtr3g053980	chr3:21127712-21406730	WT	A17	OK	200.529	63.451	-1.66009	-1.55949	0.0034	0.0370054	yes	3.16036	eukaryotic aspartyl protease family protein
XLOC_003456	XLOC_003456	Medtr1g013760	chr1:3258028-3259870	WT	A17	OK	8.94447	2.83175	-1.6593	-1.71256	0.0026	0.0303641	yes	3.15863	WRKY family transcription factor
XLOC_029170	XLOC_029170	Medtr5g087360	chr5:37840679-37846604	WT	A17	OK	1.46789	0.465428	-1.65712	-1.67809	0.00045	0.00766446	yes	3.15386	LRR receptor-like kinase
XLOC_028431	XLOC_028431	Medtr5g063720	chr5:26415848-26416831	WT	A17	OK	25.3572	8.04404	-1.6564	-3.32416	5e-05	0.00119949	yes	3.15229	hypothetical protein
XLOC_034184	XLOC_034184	-	chr6:30697151-30698351	WT	A17	OK	534.345	170.131	-1.65113	-3.5474	5e-05	0.00119949	yes	3.1408	#N/A
XLOC_015030	XLOC_015030	Medtr3g095180	chr3:43483810-43484343	WT	A17	OK	40.8834	13.026	-1.65012	-2.74986	5e-05	0.00119949	yes	3.1386	transmembrane protein, putative
XLOC_013752	XLOC_013752	Medtr3g058890	chr3:23506748-23507565	WT	A17	OK	9.90683	3.16541	-1.64603	-2.63323	5e-05	0.00119949	yes	3.12971	transmembrane protein, putative
XLOC_032700	XLOC_032700	Medtr6g007070	chr6:1399108-1404540	WT	A17	OK	7.06293	2.25877	-1.64473	-3.14671	5e-05	0.00119949	yes	3.12689	L-aspartate oxidase
XLOC_002836	XLOC_002836	Medtr1g103640	chr1:46913179-46914611	WT	A17	OK	2.73374	0.875849	-1.64212	-1.68456	0.00135	0.0183456	yes	3.12124	ovate transcriptional repressor
XLOC_017923	XLOC_017923	Medtr3g082130	chr3:37062327-37065344	WT	A17	OK	0.902992	0.289321	-1.64204	-1.86217	0.00115	0.0161981	yes	3.12107	receptor-like protein
XLOC_004007	XLOC_004007	Medtr1g032490	chr1:11546393-11547830	WT	A17	OK	12.0073	3.85024	-1.64089	-3.20186	5e-05	0.00119949	yes	3.11858	limonoid UDP-glucosyltransferase-like protein
XLOC_043229	XLOC_043229	Medtr8g024380	chr8:8956538-8958899	WT	A17	OK	15.7321	5.05733	-1.63726	-3.48283	5e-05	0.00119949	yes	3.11074	subtilisin-like serine protease
XLOC_026880	XLOC_026880	Medtr5g008460	chr5:1791123-1793503	WT	A17	OK	24.8441	7.99291	-1.63611	-3.38286	5e-05	0.00119949	yes	3.10827	cytochrome protein C
XLOC_046722	XLOC_046722	Medtr8g461110	chr8:21420640-21434168	WT	A17	OK	1.66323	0.536647	-1.63194	-2.58323	5e-05	0.00119949	yes	3.09929	LRR receptor-like kinase, putative
XLOC_026400	XLOC_026400	Medtr4g132690	chr4:55476619-55477696	WT	A17	OK	1.22477	0.395289	-1.63153	-1.66695	0.00505	0.0497785	yes	3.09841	hypothetical protein
XLOC_005918	XLOC_005918	Medtr1g096910	chr1:43663007-43666502	WT	A17	OK	268.444	86.6669	-1.63107	-2.9734	5e-05	0.00119949	yes	3.09743	sucrose proton symporter, putative
XLOC_026765	XLOC_026765	Medtr5g005670	chr5:566634-569952	WT	A17	OK	16.94	5.48008	-1.62817	-3.47823	5e-05	0.00119949	yes	3.09121	tryptophan synthase beta type 2
XLOC_009042	XLOC_009042	Medtr2g086590	chr2:36411319-36412314	WT	A17	OK	16.1783	5.23901	-1.6267	-3.22622	5e-05	0.00119949	yes	3.08806	DUF3049 family protein
XLOC_004675	XLOC_004675	Medtr1g054635	chr1:23767953-23771967	WT	A17	OK	1.9559	0.634808	-1.62344	-2.3948	5e-05	0.00119949	yes	3.08109	fatty acyl-CoA reductase-like protein
XLOC_011290	XLOC_011290	Medtr2g064370	chr2:27284293-27285981	WT	A17	OK	4.08242	1.32989	-1.61812	-1.95169	0.0006	0.00967363	yes	3.06975	plant/F3O9-12 protein
XLOC_044501	XLOC_044501	Medtr8g073850	chr8:31220811-31221384	WT	A17	OK	9.27422	3.02717	-1.61526	-2.13337	0.00015	0.0031025	yes	3.06367	disease resistance-responsive, dirigent domain protein
XLOC_032128	XLOC_032128	Medtr5g091190	chr5:39739207-39740774	WT	A17	OK	103.417	33.8825	-1.60986	-3.58979	5e-05	0.00119949	yes	3.05222	transmembrane protein, putative
XLOC_027818	XLOC_027818	Medtr5g035450,Medtr5g035480	chr5:15421733-15432004	WT	A17	OK	2.4779	0.812068	-1.60945	-1.95241	0.00045	0.00766446	yes	3.05135	resistance domain protein, putative
XLOC_002025	XLOC_002025	Medtr1g077210	chr1:34457750-34462026	WT	A17	OK	5.69013	1.86701	-1.60773	-1.89266	0.00085	0.0127707	yes	3.04772	plant/F12B17-70 protein
XLOC_028036	XLOC_028036	Medtr5g043660	chr5:19189610-19190948	WT	A17	OK	7.39415	2.43052	-1.60512	-2.72873	5e-05	0.00119949	yes	3.04221	nodulin-like protein, putative
XLOC_012955	XLOC_012955	Medtr3g020230,Medtr3g020320,Medtr3g020330	chr3:5801311-5856390	WT	A17	OK	2.1471	0.706928	-1.60276	-2.16021	0.0001	0.00219049	yes	3.03724	S-locus lectin kinase family protein
XLOC_006247	XLOC_006247	Medtr1g107165	chr1:48499971-48501894	WT	A17	OK	102.67	33.8098	-1.6025	-3.47004	5e-05	0.00119949	yes	3.03669	hypothetical protein
XLOC_014704	XLOC_014704	Medtr3g085620	chr3:38711188-38713908	WT	A17	OK	5.84131	1.92538	-1.60115	-1.94003	0.00055	0.00902778	yes	3.03385	OTU-like cysteine protease
XLOC_014930	XLOC_014930	Medtr3g092090	chr3:42037743-42043679	WT	A17	OK	35.1742	11.6006	-1.60031	-3.4494	5e-05	0.00119949	yes	3.03208	OPT family oligopeptide transporter
XLOC_017453	XLOC_017453	Medtr3g067705	chr3:30349291-30350401	WT	A17	OK	18.308	6.07292	-1.59202	-3.07904	5e-05	0.00119949	yes	3.01471	transmembrane protein, putative
XLOC_016366	XLOC_016366	Medtr3g028630	chr3:9159220-9160758	WT	A17	OK	1.73081	0.574911	-1.59004	-1.80959	0.00105	0.0151172	yes	3.01058	stress-induced receptor-like kinase
XLOC_009802	XLOC_009802	Medtr2g008980	chr2:1715483-1717652	WT	A17	OK	2.82152	0.937207	-1.59003	-2.35163	5e-05	0.00119949	yes	3.01056	ICE-like protease (caspase) p20 domain protein
XLOC_015107	XLOC_015107	Medtr3g097450	chr3:44673725-44675570	WT	A17	OK	11.4975	3.82199	-1.58893	-2.9509	5e-05	0.00119949	yes	3.00826	myb transcription factor
XLOC_006004	XLOC_006004	Medtr1g099600	chr1:44990817-44992105	WT	A17	OK	1.94714	0.648369	-1.58647	-1.63209	0.0043	0.0441658	yes	3.00314	WRKY family transcription factor
XLOC_040786	XLOC_040786	Medtr7g068190	chr7:24907767-24910964	WT	A17	OK	2.69554	0.898381	-1.58518	-2.15061	5e-05	0.00119949	yes	3.00045	receptor-like kinase
XLOC_036696	XLOC_036696	Medtr7g014670	chr7:4210052-4211092	WT	A17	OK	7.416	2.47642	-1.58239	-2.39833	5e-05	0.00119949	yes	2.99466	transferase family protein
XLOC_009567	XLOC_009567	Medtr2g102140	chr2:43952184-43954176	WT	A17	OK	8.72243	2.91743	-1.58003	-3.07618	5e-05	0.00119949	yes	2.98976	ovate transcriptional repressor
XLOC_031635	XLOC_031635	Medtr5g076240	chr5:32471163-32473674	WT	A17	OK	30.2355	10.141	-1.57604	-4.1863	5e-05	0.00119949	yes	2.9815	long-chain acyl-CoA synthetase
XLOC_039678	XLOC_039678	Medtr7g015230,Medtr7g015240,Medtr7g015250,Medtr7g015280,Medtr7g015290,Medtr7g015310,Medtr7g015320	chr7:4622947-4673768	WT	A17	OK	12.3186	4.13826	-1.57374	-1.83618	0.0021	0.0257778	yes	2.97675	receptor-like kinase feronia-like protein
XLOC_029675	XLOC_029675	Medtr5g005220	chr5:329654-331092	WT	A17	OK	22.1136	7.43067	-1.57337	-2.70959	5e-05	0.00119949	yes	2.97599	XYPPX repeat protein
XLOC_039369	XLOC_039369	Medtr7g117690	chr7:48856581-48857258	WT	A17	OK	3.0711	1.03915	-1.56336	-1.95235	0.00025	0.00473979	yes	2.95541	AP2 domain class transcription factor
XLOC_044969	XLOC_044969	Medtr8g091720	chr8:38281268-38282267	WT	A17	OK	3.04296	1.03097	-1.56147	-1.85652	0.00045	0.00766446	yes	2.95154	nuclear transcription factor Y protein
XLOC_012139	XLOC_012139	Medtr2g097580	chr2:41678972-41680638	WT	A17	OK	4.5597	1.54536	-1.56099	-2.14048	5e-05	0.00119949	yes	2.95056	ZIP metal ion transporter family protein
XLOC_018320	XLOC_018320	Medtr3g094080	chr3:42982383-42983526	WT	A17	OK	468.787	159.002	-1.55989	-3.44823	5e-05	0.00119949	yes	2.94831	hypothetical protein
XLOC_011484	XLOC_011484	Medtr2g073650	chr2:31250169-31258536	WT	A17	OK	5.52851	1.8835	-1.55348	-3.41194	5e-05	0.00119949	yes	2.93524	LRR receptor-like kinase
XLOC_035931	XLOC_035931	-	chr6:29016671-29017435	WT	A17	OK	778.343	265.54	-1.55148	-2.13577	0.00025	0.00473979	yes	2.93118	#N/A
XLOC_029078	XLOC_029078	Medtr5g084790	chr5:36598752-36601170	WT	A17	OK	43.5926	14.9121	-1.5476	-3.95979	5e-05	0.00119949	yes	2.9233	GDSL-like lipase/acylhydrolase
XLOC_006565	XLOC_006565	-	chr1:5928305-5928433	WT	A17	OK	2579.92	884.607	-1.54422	-1.80537	0.0008	0.012181	yes	2.91646	#N/A
XLOC_036110	XLOC_036110	Medtr6g086560	chr6:32148020-32152457	WT	A17	OK	19.2442	6.60155	-1.54354	-3.21374	5e-05	0.00119949	yes	2.91509	sigma factor sigb regulation protein rsbq protein, putative
XLOC_028723	XLOC_028723	Medtr5g072900	chr5:31028255-31032484	WT	A17	OK	40.8499	14.0208	-1.54276	-2.20022	5e-05	0.00119949	yes	2.91351	calcineurin-like metallo-phosphoesterase superfamily protein
XLOC_009620	XLOC_009620	Medtr2g103750	chr2:44667525-44668852	WT	A17	OK	10.1367	3.48279	-1.54127	-2.53069	5e-05	0.00119949	yes	2.91051	transmembrane protein, putative
XLOC_014351	XLOC_014351	Medtr3g073780	chr3:33296991-33301686	WT	A17	OK	7.77148	2.67262	-1.53993	-2.42552	5e-05	0.00119949	yes	2.9078	high affinity sulfate transporter type 1
XLOC_042716	XLOC_042716	Medtr8g006730	chr8:904954-906528	WT	A17	OK	10.7993	3.71598	-1.53912	-2.85085	5e-05	0.00119949	yes	2.90617	UDP-glucosyltransferase family protein
XLOC_029318	XLOC_029318	Medtr5g091100	chr5:39693946-39694471	WT	A17	OK	14.1288	4.86378	-1.53849	-2.36284	5e-05	0.00119949	yes	2.9049	hypothetical protein
XLOC_043973	XLOC_043973	Medtr8g465510	chr8:23357804-23362058	WT	A17	OK	15.047	5.18409	-1.53731	-3.00516	5e-05	0.00119949	yes	2.90253	S-locus lectin kinase family protein
XLOC_006552	XLOC_006552	Medtr1g016230	chr1:4278216-4278328	WT	A17	OK	49925.7	17239.4	-1.53407	-2.22629	5e-05	0.00119949	yes	2.89602	glycine dehydrogenase [decarboxylating] protein
XLOC_000549	XLOC_000549	Medtr1g025680	chr1:8230920-8235973	WT	A17	OK	3.36967	1.16518	-1.53205	-1.76306	0.0007	0.0109611	yes	2.89196	GDSL-like lipase/acylhydrolase
XLOC_013727	XLOC_013727	Medtr3g056700	chr3:22737902-22744851	WT	A17	OK	3.59812	1.24442	-1.53177	-3.024	5e-05	0.00119949	yes	2.8914	multidrug resistance protein ABC transporter family protein
XLOC_010710	XLOC_010710	Medtr2g037790	chr2:16365273-16372671	WT	A17	OK	1.53656	0.532382	-1.52917	-1.66496	0.003	0.0337125	yes	2.8862	OSBP(oxysterol-binding protein)-related protein 4C
XLOC_017192	XLOC_017192	Medtr3g464380	chr3:25865130-25868399	WT	A17	OK	156.786	54.3593	-1.5282	-3.30061	5e-05	0.00119949	yes	2.88426	NAD(P)H dehydrogenase B2
XLOC_002431	XLOC_002431	Medtr1g090667	chr1:40611542-40618675	WT	A17	OK	4.82671	1.67364	-1.52805	-2.63778	5e-05	0.00119949	yes	2.88396	FAD/NAD(P)-binding oxidoreductase family protein
XLOC_035159	XLOC_035159	Medtr6g034380,Medtr6g034410	chr6:11799200-11853614	WT	A17	OK	5.04667	1.75408	-1.52462	-2.79291	5e-05	0.00119949	yes	2.87711	LRR receptor-like kinase
XLOC_022590	XLOC_022590	Medtr4g124930	chr4:51813807-51816419	WT	A17	OK	157.857	54.969	-1.52192	-3.85556	5e-05	0.00119949	yes	2.87173	DUF581 family protein
XLOC_042586	XLOC_042586	-	chr7:34869340-34869494	WT	A17	OK	364.457	126.924	-1.52178	-1.76663	0.00145	0.0193636	yes	2.87145	#N/A
XLOC_000186	XLOC_000186	Medtr1g013150	chr1:2878530-2880391	WT	A17	OK	1.58194	0.551184	-1.52109	-1.86162	0.00085	0.0127707	yes	2.87008	glycoside hydrolase family 18 protein
XLOC_032712	XLOC_032712	Medtr6g007460	chr6:1612897-1614713	WT	A17	OK	3.74918	1.30969	-1.51735	-1.70691	0.00155	0.0203774	yes	2.86265	response regulator receiver domain protein
XLOC_014558	XLOC_014558	Medtr3g081030	chr3:36701767-36703963	WT	A17	OK	12.1472	4.25478	-1.51347	-2.58615	5e-05	0.00119949	yes	2.85496	RING-H2 zinc finger protein
XLOC_039173	XLOC_039173	Medtr7g112130	chr7:46097597-46099046	WT	A17	OK	10.7043	3.75321	-1.51199	-2.49243	5e-05	0.00119949	yes	2.85203	nicotianamine synthase-like protein
XLOC_018074	XLOC_018074	Medtr3g086640	chr3:39272169-39273000	WT	A17	OK	9.67058	3.39402	-1.51061	-2.28349	5e-05	0.00119949	yes	2.8493	hypothetical protein
XLOC_028814	XLOC_028814	Medtr5g076330,Medtr5g076380	chr5:32523276-32648444	WT	A17	OK	12.3619	4.33967	-1.51025	-2.11231	5e-05	0.00119949	yes	2.84859	P-loop nucleoside triphosphate hydrolase superfamily protein
XLOC_039056	XLOC_039056	Medtr7g108830	chr7:44313217-44315566	WT	A17	OK	19.7165	6.9236	-1.50981	-3.14989	5e-05	0.00119949	yes	2.84773	universal stress family protein
XLOC_020808	XLOC_020808	Medtr4g064987	chr4:24311868-24314356	WT	A17	OK	1.1101	0.390118	-1.50871	-1.61783	0.00235	0.0280899	yes	2.84555	UDP-glucosyltransferase family protein
XLOC_012881	XLOC_012881	Medtr3g014608	chr3:4176893-4177520	WT	A17	OK	21.6869	7.63032	-1.50701	-2.50923	5e-05	0.00119949	yes	2.8422	transmembrane protein, putative
XLOC_017246	XLOC_017246	Medtr3g465870,Medtr3g465950	chr3:27040867-27087136	WT	A17	OK	3.33826	1.17455	-1.50699	-2.01501	5e-05	0.00119949	yes	2.84216	HXXXD-type acyl-transferase family protein
XLOC_038910	XLOC_038910	Medtr7g103900	chr7:42020540-42022028	WT	A17	OK	3.76759	1.32652	-1.506	-2.23299	0.0001	0.00219049	yes	2.84021	DUF868 family protein
XLOC_021039	XLOC_021039	Medtr4g073230	chr4:27694573-27696751	WT	A17	OK	1.18974	0.421558	-1.49684	-1.77072	0.00105	0.0151172	yes	2.82224	receptor-like kinase
XLOC_027486	XLOC_027486	Medtr5g024880	chr5:10045581-10048948	WT	A17	OK	11.4564	4.06173	-1.49599	-3.22511	5e-05	0.00119949	yes	2.82058	3-hydroxy-3-methylglutaryl-coenzyme A reductase-like protein
XLOC_017036	XLOC_017036	Medtr3g058630	chr3:23324435-23327093	WT	A17	OK	8.77486	3.11192	-1.49557	-2.79092	5e-05	0.00119949	yes	2.81976	ZIP metal ion transporter family protein
XLOC_031352	XLOC_031352	Medtr5g066770	chr5:28205322-28213045	WT	A17	OK	7.88482	2.79679	-1.49531	-1.89474	0.0005	0.00835476	yes	2.81925	rhamnogalacturonate lyase B-like protein
XLOC_021305	XLOC_021305	Medtr4g081675	chr4:31730552-31734061	WT	A17	OK	2.06174	0.734691	-1.48866	-2.35195	5e-05	0.00119949	yes	2.80628	S-locus lectin kinase family protein
XLOC_029249	XLOC_029249	Medtr5g089100	chr5:38724244-38725508	WT	A17	OK	1.14882	0.409735	-1.48739	-1.63296	0.0035	0.0378006	yes	2.80381	hypothetical protein
XLOC_016844	XLOC_016844	Medtr3g051220	chr3:20213748-20214799	WT	A17	OK	22.7873	8.14316	-1.48457	-3.1598	5e-05	0.00119949	yes	2.79834	ubiquitin-conjugating enzyme, putative
[truncated: 1,976 more rows]
