# Supplementary material for: Comparative transcriptome investigation of global gene expression changes caused by miR156 overexpression in Medicago sativa
Source: BMC Genomics. 2016 Aug 19;17:658. doi: 10.1186/s12864-016-3014-6 (PMC4992203; doi:10.1186/s12864-016-3014-6)
Supplement: Additional file 3: Table S3. — Full list of the components included in cellular component, biological process and molecular function. The full list of the GO terms that correspond to the differentially expressed genes in two genotypes of miR156OE alfalfa plants compared to WT. (XLSX 16 kb) [file 12864_2016_3014_MOESM3_ESM.xlsx]

## Sheet: Sheet1
Supplementary Table 3. Full list of the components included in cellular component, biological process and molecular function
Molecular function	Cellular component	Biological process
asparagine-tRNA ligase activity	extracellular matrix	respiratory chain complex IV assembly
scavenger receptor activity	periplasmic space	response to water
Rho guanyl-nucleotide exchange factor activity	apoplast	carbon utilization
structural constituent of cell wall	thylakoid	photosynthesis, light reaction
sucrose transmembrane transporter activity	integral component of plasma membrane	sexual reproduction
DNA polymerase processivity factor activity	PCNA complex	flavonoid biosynthesis
electron transporter, transferring electrons within the cyclic electron transport pathway of photosynthesis activity	thylakoid membrane	sucrose transport
nutrient reservoir activity	chromosome	respiratory gaseous exchange
starch binding		fructose 2,6-bisphosphate metabolism
ferredoxin-NAD(P) reductase activity		L-arabinose metabolism
1-aminocyclopropane-1-carboxylate synthase activity		microtubule-based movement
nicotianamine synthase activity		cellular copper ion homeostasis
dTDP-4-dehydrorhamnose 3,5-epimerase activity		lignin catabolism
dUTP diphosphatase activity		isocitrate metabolism
endoplasmic reticulum signal peptide binding		sulfate reduction
selenium binding		mRNA polyadenylation
SNAP receptor activity		putrescine biosynthesis
molybdopterin cofactor binding
chitin binding
snoRNA binding
folic acid binding
glutathione gamma-glutamylcysteinyltransferase activity
1-phosphatidylinositol-4-phosphate 5-kinase activity
tRNA (cytosine-5-)-methyltransferase activity
O-phospho-L-serine:2-oxoglutarate aminotransferase activity
5'-3' exoribonuclease activity
protochlorophyllide reductase activity
beta-amylase activity
transcription regulatory region sequence-specific DNA binding
agmatine deiminase activity
NAD+ ADP-ribosyltransferase activity
long-chain-alcohol oxidase activity
1-deoxy-D-xylulose-5-phosphate synthase activity
biotin synthase activity
glycolipid binding
glutathione-disulfide reductase activity
linoleate 13S-lipoxygenase activity
alternative oxidase activity
primary amine oxidase activity
oxidoreductase activity, acting on paired donors, with oxidation of a pair of donors resulting in the reduction of molecular oxygen to two molecules of water
methylmalonate-semialdehyde dehydrogenase (acylating) activity
pyruvate, phosphate dikinase activity
glycolipid transporter activity
polynucleotide adenylyltransferase activity
extracellular-glutamate-gated ion channel activity
adenosine kinase activity
ubiquitin thiolesterase activity
hydrogen-translocating pyrophosphatase activity
terpene synthase activity
diphosphate-fructose-6-phosphate 1-phosphotransferase activity
phosphoribosyl-ATP diphosphatase activity
pectinesterase activity
fructose-2,6-bisphosphate 2-phosphatase activity
phosphatidylinositol phosphate kinase activity
hydroxymethylglutaryl-CoA lyase activity
zinc ion transmembrane transporter activity
MAP kinase activity
hydroxymethylglutaryl-CoA synthase activity
isocitrate dehydrogenase (NAD+) activity
chalcone isomerase activity
2-polyprenyl-6-methoxy-1,4-benzoquinone methyltransferase activity
dihydroorotate oxidase activity
histone acetyltransferase activity
sucrose-phosphate synthase activity
AMP deaminase activity
DNA ligase (ATP) activity
G-protein coupled GABA receptor activity
histone binding
histone deacetylase activity
1-acylglycerol-3-phosphate O-acyltransferase activity
isopentenyl-diphosphate delta-isomerase activity
hydroxymethylglutaryl-CoA reductase (NADPH) activity
phospholipase D activity
mannosyl-oligosaccharide 1,2-alpha-mannosidase activity
electron transporter, transferring electrons within cytochrome b6/f complex of photosystem II activity
adenosylmethionine decarboxylase activity
1-deoxy-D-xylulose-5-phosphate reductoisomerase activity
DNA (cytosine-5-)-methyltransferase activity
glucosylceramidase activity
dihydrolipoyllysine-residue acetyltransferase activity
alpha-L-arabinofuranosidase activity
ribonuclease T2 activity
polygalacturonase activity
glutamate N-acetyltransferase activity
protein serine/threonine phosphatase activity
alpha,alpha-trehalase activity
ATPase activator activity
formyltetrahydrofolate deformylase activity
tRNA (guanine-N2-)-methyltransferase activity
phosphoenolpyruvate carboxylase activity
protein phosphatase type 2A regulator activity
acyl-[acyl-carrier-protein] desaturase activity
pyruvate dehydrogenase (acetyl-transferring) activity
phosphoglycolate phosphatase activity
ATP:ADP antiporter activity
histidinol-phosphatase activity
aldehyde dehydrogenase [NAD(P)+] activity
glutamate-5-semialdehyde dehydrogenase activity
glutamyl-tRNA reductase activity
Rho GDP-dissociation inhibitor activity
ribonuclease inhibitor activity
acyl-CoA oxidase activity
calcium-dependent phospholipid binding
tRNA (adenine-N1-)-methyltransferase activity
cytidine deaminase activity
sterol binding
calcium:proton antiporter activity
isocitrate lyase activity
sucrose synthase activity
glucose-1-phosphate adenylyltransferase activity
hydroquinone:oxygen oxidoreductase activity
ferredoxin-NADP+ reductase activity
4-hydroxyphenylpyruvate dioxygenase activity
phospholipase A2 activity
hydroxyacylglutathione hydrolase activity
ubiquinol-cytochrome-c reductase activity
inositol-3-phosphate synthase activity
uridine kinase activity
ARF GTPase activator activity
L-aspartate oxidase activity
voltage-gated potassium channel activity
threonine synthase activity
alpha,alpha-trehalose-phosphate synthase (UDP-forming) activity
phosphatidylinositol phospholipase C activity
cysteine-type endopeptidase inhibitor activity
starch synthase activity
calcium-transporting ATPase activity
alpha-amylase activity
ER retention sequence binding
thymidine kinase activity
Rab GTPase activator activity
ionotropic glutamate receptor activity
