# Supplementary material for: Comparative transcriptome investigation of global gene expression changes caused by miR156 overexpression in Medicago sativa
Source: BMC Genomics. 2016 Aug 19;17:658. doi: 10.1186/s12864-016-3014-6 (PMC4992203; doi:10.1186/s12864-016-3014-6)
Supplement: Additional file 9: Table S4. — Primers used in this study. All the primers used in this study, including for PCR, qRT-PCR and gene cloning. (XLSX 15 kb) [file 12864_2016_3014_MOESM9_ESM.xlsx]

## Sheet: Sheet1
Supplementary Table 4. Primers used in this study
Primer name	Primer Seq
Pre-MtrmiR172aF	CACCTTTTTTTCCCCGATCTTGTTTGATCTTG
Pre-MtrmiR172aR	TTATGTGACCTCACCTTTAATTTTTGCT
(qm)MsmiR156dRT	GTCGTATCCAGTGCAGGGTCCGAGGTATTCGCACTGGATACGACGTGCTC
(qm)MsmiR156dF	GCGGCGGTGACAGAAGAGAGT
(qm)Universal R	GTGCAGGGTCCGAGGT
(qm)MsmiR172aRT	GTCGTATCCAGTGCAGGGTCCGAGGTATTCGCACTGGATACGACCTGCAG
(qm)MsmiR172aF	CGGCGGAGAATCCTGATGATG
qMsSPL2F	GTAGAAGAGGAGGAGGGTGATG
qMsSPL2R	GCAACAGGGTGGAGAAACAC
qMsSPL4F	ATGCCAAAGCACCTACCGT
qMsSPL4R	CCTCTCATTATGCCCAGCCA
qMsSPL9F	GGAAGAGGTGGGTCAGTTCA
qMsSPL9R	ACAGTAACAGTTGGGCACTTAG
qMsSPL3F	TGGCTGGACATAACGAGAGG
qMsSPL3R	GTTTGATGACAGAAGAGAGAGAGC
qdnMsThiodF	GCTAAATGGTGTGGACCTTGC
qdnMsThiodR	TGTAGTTCCTCCTTTCTCACTCC
qdnMsSesq_synF	CCTTCGTTGGAATGGGATGC
qdnMsSesq_synR	CCCTCTCTCTTGCTCAAACTCA
qdnMADSF	CAGGCAAATGATGGGTGAATCT
qdnMADSR	AGTCAAACTGCTGCTGAGGT
qdnMycene_synF	GACGAAGGACGCAAACAAGG
qdnMycene_synR	TCCATTAGCCTATCACGACCAA
qdnLFYF	GATACCACCAACGCTCTTGAC
qdnLFYR	TTCTTCTCTCCTCCACCACG
qdndsRNAbF	ATACACTGCCACAAATGACGG
qdndsRNAbR	GATAGAGGAGAAGTAAAGTTGCGG
qdnDOFzfF	TGCCACAAATGACGGTCCA
qdnDOFzfR	AGAGGAGAAGTAAAGTTGCGGA
qupUridylateF	GAATCGTTCCATCAGCGGTG
qupUridylateR	GCTATGCGGTTCTCCTCACT
qupRibT2F	TCACAGAAGAGTAGTTGCTGCT
qupRibT2R	TTATTCCATTGCCACTTGGGC
qupNACF	CTGGAAAGCCACAGGAACAG
qupNACR	GCGAAGCATCAAGAAGACGATA
qupLeu-ZipF	CCTGTCCCTATGTTACCACCTG
qupLeu-ZipR	ATCCAAAGCGGTCCGTTCA
qFilamF	TGCGGGACCGATTGGTTTAT
qFilamR	CCTTTGCCCTTGTTCTTCTCG
qRecAF	TGGGACATACCATTGCCTGAT
qRecAR	CCTCTGCTTCTATTTCCACATCC
qDNAgyrF	AAGACTGGAGCAACGGCTTA
qDNAgyrR	GGAGATGCCTCAGCAGAACT
qRho-GTPF	CACCAGTAACACTTTCCCTACG
qRho-GTPR	CAGTATCCCACAACCCGAGAT
qCCF	TGCTCCGCTGAACTTACTATGA
qCCR	CATCTCCCATTTCTTCGGCTTC
MsSPL6rtpcr-F	CTCGGCCGATACATCAAACTG
MsSPL6rtpcr-F	CCTCTGTTCAACACCATTGACG
MsSPL12-Fq1	CCTCAGCCTGAAGCAGTGAA
MsSPL12-Rq1	CTTGCTGTTGGGCATGTCTG
MsSPL13rtpcr-F	CACTTCATAGCCAAACCACACCTCTT
MsSPL13rtpcr-R	AGGGCTGCATAAGAGACATTGAATGA
Acc1-F	GATCAGTGAACTTCGCAAAGTAC
Acc1-R	CAACGACGTGAACACTACAAC
Acc2-F	GATCAGTGAACTTCGCAAAGTAC
Acc2-R	GAGGGATGCTGCTACTTTGATG
